# Supplementary material for: Construction of a high-density genetic map using specific-locus amplified fragments in sorghum
Source: BMC Genomics. 2017 Jan 7;18:51. doi: 10.1186/s12864-016-3430-7 (PMC5219666; doi:10.1186/s12864-016-3430-7)
Supplement: Additional file 1: — Details of assigned marker sequences. (TXT 1116 kb) [file 12864_2016_3430_MOESM1_ESM.txt]

ACTTATATCGACTAATGAGAAGGAGCTTCGATGTTCGTGCXXXXXXXXXXTTTTACTGTTTTCGATTTTGTATTTTAGATGTTTCGTATT
>Marker100009
AATTGAGCCAGGGTATTTGTGGCACTGCCAGTTGCCACACXXXXXXXXXXTTTAGTCCCGGTTCGGGGAACCGGGGCTAAAGCCGCCCCT
>Marker100013
ACTTTTTATTTGCTACTAAATCGGAGCAGCATCTCGACGAXXXXXXXXXXAATGCATTTTTATTCTAAATCCACACCAGCATTGCACTCT
>Marker100017
TCAACAAGAAAAATCATCGGTTACATGAGGTACAAGTTGTXXXXXXXXXXCTCCCATTTGTAGATGCCAAACATACCACAATATTTTTGC
>Marker100030
CTTCACGACCGCCCCGGTTATCCCCACGACGGGTGTTGTCXXXXXXXXXXAACAATTCATCATCCACGCATAACATCACTAACAGATTAC
>Marker10004
GGAAATAACAAAACTATCCCTCGTGACAAACCGAAACTCCXXXXXXXXXXCATATTGCCCAATAAGCAAGACTCATATGTCTTGTATGAT
>Marker100046
CACAAATCAAAATGTGAGGTTTCTATGTTTTCTTTCACTAXXXXXXXXXXTCTAAAAAATGCATATAAAACAAACAGTTCAGATCAAGCA
>Marker100049
CATCTGTCGATGGCCCTTTCCCCTTAGGATCTAGTTGTTGXXXXXXXXXXCAGCTGATCATGAACTGACGCTCTCCCCCTAATCGGCCCA
>Marker10005
CTTGAATGTTGCCAGCATCCATGATAGTAAAATAGCCTATXXXXXXXXXXCAGCACAGCATGCCTTTGGTAACTTTGGTATATTGACAGG
CTTGAATGTTGCCAGCATCCATGATAGTAAAATAGCCTATXXXXXXXXXXCAGCACAGCATGCCTTTCGTAACTTTGGTATATTGACAGG
>Marker100075
CCCCTTCCTTGGTGGTTTTTGGCACTTCAAAGCAATACAAXXXXXXXXXXAGAGCACCGCCCCTATTATCAGATTTCAGACGTGATTCTC
>Marker100077
TAAAGCTAGCTGCTGCATTGCCTGTGGCCACTAACATTGAXXXXXXXXXXATACAGGTACCCACATATGCAAAGTACATCAGAGATATTC
>Marker100079
AGCAATCATATACATTGGAACCAGAGAAGTCCACATGCATXXXXXXXXXXCCAGGACGACTAAGGAAACGGAGAGTCCCGTTCGGAGGAC
>Marker10008
AGTAAACTCATAAACCAAAGAACAATAAGAACAAAGAACTXXXXXXXXXXGTCCCCTCAAGTGAACGTGGGCCGTTGGATCAAACCGACC
>Marker100093
AATAACATTGTTCCAAAGATGCTTGGATCAATGAACAAGCXXXXXXXXXXAAAAATAGAAGACAAAACCCAAGAACAAGATGAACGAAGC
>Marker100097
TTACATTTATTTACATTCAAGTTATTTATTGGATTCCCGCXXXXXXXXXXAAAAAATAATTATATAGTTATCCTTGGGCGATCTTGAATC
>Marker100125
TTCCAAGATCCATGGACCCACCAGAAGAACTAGACCAGAAXXXXXXXXXXCCCTCTACTCCCCCTATAAATAGAGGCTATATCCACCCTC
>Marker100128
AAAAGAACTGAATTGGCAAGAAAGTGATTCAAAAGCCTTTXXXXXXXXXXAAGTGCGAGTGAAAGGAGGAGCACATGAATTTGATGAAGG
>Marker100129
TTTTGCTGTTTTCTTCCTCCTTTTTATATGGAACAAAAACXXXXXXXXXXCACTTGCAGAACTTCCTTGAGCTGTGCGAAACCATCATCA
>Marker100139
GGACCGGTCCGTTGATGGTCTGCTGGGTTGAGAATTTATAXXXXXXXXXXCCCCGATTGGGAGACTCAATTCCTTCGACCCTCATCGTAG
>Marker100148
GGGTTTCTTGTGTCATGCCGGAAATAGATCGGCAAGAGCAXXXXXXXXXXCCGTTCCCCGGCAACGGCGCCAGAAAGCTTGTTAGGTATT
>Marker100151
TGTCTTGGTCAGAAATCCTCTGCACCAAATGACTCAGAATXXXXXXXXXXAACGACGATCCAGACAAAGATGATGAGAACAGACGAACCC
>Marker100163
ATTGGAGACCGCTGAATATCCTCGCTAGCTGTGGTGCTCAXXXXXXXXXXCGAACATGTAAATGTGATACATTCGCTAGCTGTTGTCATG
>Marker100168
GAACACATACAGACCTCCCGAGTATGCCGATATATATATGXXXXXXXXXXTCCGTTCGAAGCCTTTTATGGTCGAAGGTGTAGATCTCCG
>Marker100173
TCTGCCCCTCCTGAAGCAGAAAGTCAAATATCCTATCGGCXXXXXXXXXXGCGTTGCCTTATGTGACAGAACTGCCCAATTTATACAAGC
>Marker100175
AGTACACAACAAGCTTTCTGGCGCTGTTGCCGGGGAACGGXXXXXXXXXXTGCTCTTGCCGATCTATTTCTGGCATGACACATGAAACCC
>Marker100180
CCAGTTCCACAAAGCTTTGTTGTCTATTTGCGCTCCACAGXXXXXXXXXXACATGGAAATGATGAATAGTTGCTCTGCCATGACTAGTTG
>Marker100181
CTAAGTCAATTCAGAATCACAGCAGACGGACCTCTCATTTXXXXXXXXXXTTTCGGTAGGGAAACACGGATAGTTACAGCATAGACATTC
>Marker10019
TCTAGATATGTTCCAGCTCTGCTCGGTAAATAATAAAATCXXXXXXXXXXTATATGTATGTACCTTGCATTTGACGTTTCAGACACAAAA
>Marker100193
AGAACTCAGGAATTATGAATTGAAGAACTTGGAGAACAATXXXXXXXXXXTTTCCTGTGCCTCCCCTTTTATAGTTCCTGTTGACGGTCC
>Marker100231
AAACTCCTTATGAGAAACCTTGTGAGGAAAAACTCATAGAXXXXXXXXXXCGGATTATCTTCATAGATAATGGTTGGAGCTGTGATAGCT
>Marker100233
GGAAAACATAAAACTATCCCCTTGTAACCGACCGGGACACXXXXXXXXXXACCTTTCCGCAAATAATTCTCCCAATTTGATAACCGACCG
>Marker100234
AGAGAACTGCAGAATTTTGTTTGCTTCAAAAAGCAATTGAXXXXXXXXXXTCACGCACCGAGTCAGCTGTCACTGCTCCCTCCTCCGTCA
>Marker100247
CTACAATTTCTAGAGACTACCAATTCATAGGCAGCATTACXXXXXXXXXXTGCTTGGCAGGTCCAGCAACCAACTGTCCAAAGTACTAAT
>Marker100249
CCACCACATCATCAATATAAATTTCTACCAGTTTGCTGATXXXXXXXXXXATTGGAGATCCACTCGGCATACCGACACTGCCGAATAAAT
>Marker100251
TGGTTCAATGCCCCTTTGCCTCAACCTGCTGGAATTGGATXXXXXXXXXXCTCCTCTTAGCTCTGTAAAAACGCTTCCTTTTTTGCCTTT
>Marker100252
ATAGCAACAACATTTCTTGATCCTTATTGCAAACCATACCXXXXXXXXXXAACTCTGTTACTTCTCAAGAGTGAGGTTTATGAAACATGA
>Marker100259
CGACTGATACGTTGTACGTCCTCTTGTCATGTTGAACGCAXXXXXXXXXXTTGACTCGAGCAGCGGCAACGTAGAACTCACTAAATAAAT
>Marker100260
AACGACAATAAATCAAAGTAGATTGGATATGCAGCACGATXXXXXXXXXXCCTCTCTCACTGCAATAAGTTGGAAAACCCGAGGTTCAAA
>Marker100268
CTATACCAGATCGAATTCAGTAGAAACTAGCACATCTTCAXXXXXXXXXXTTCTCCCTCTTACAGACTTTCCAATTTTTTTTCCGATTCA
>Marker100285
ATGCAAAATTCTTGGAGATGGTAACCTGTCAACCTACGATXXXXXXXXXXAGATGGTGATTGACTCATTGGCCTAGACCTGCAATGAGCC
>Marker100297
CGTTGAATCGGGTATTAGCCCTTTGTGTTTGCAGATCTACXXXXXXXXXXTGCTCTGATCAATCAATCTGGTGTACTATCCAATACAGTT
>Marker10030
TCGGCCGATTAGGGGAAGAGCCTCCGTTCATGATCGGCTGXXXXXXXXXXCAACAACCAGATACCAGGGGGAAAGGGCCATCGGCAGATG
>Marker100309
TCCACTGACCCCAGGGAGCGCCATGCAGCCACACAACAATXXXXXXXXXXTTCCCTATTTTGGATAGTAATTGACGGTCGGATTTCTGAG
TCCACTGACCCCAGGGAGCGCCATGCAGCCACACAACAATXXXXXXXXXXTTCCCTATTTTTGATAGTAATTGACGGTCGGATTTCTGAG
>Marker100318
GAACAAGTGCTATAGTCTGGTTCTGGACGATCGGCAGCTAXXXXXXXXXXCAAATTGTCGCCTAATCATGTGATTCCATTGGCTGAAGAA
>Marker100331
TGGGGTGCAAACTCAGATTCTGGTGGATTTAGGTAGTGTGXXXXXXXXXXCAAGAAGTCACCAGGTGTACACCAATTCAGCACACTAAAC
>Marker100336
CAAGCCAATTAGGATGGACGGATGGGCCAACAGACCCACTXXXXXXXXXXAGATCTGTTTCCCTTTTCTTTTGTTCTTGCAGATTTCTGG
>Marker100345
AATAAGATTTGATACCATTACGTGGCATTACTTTATGAGGXXXXXXXXXXTTTGAGTAGGAAGCAGAGGCTGTACCAAAAGGGGAGGGTG
>Marker100348
CTCTGCAACACGTGTCACAGCGGGCCACATAGGCTGTTATXXXXXXXXXXTAGAACAAGGGCTGGACCACCTCACAGTGTGGTTTACGAA
>Marker100358
TCAGATGGCAAACCAGCGTGGTTAGAATGCAGAATAGGGGXXXXXXXXXXTCATGGGGTCATGGAAATGAAGCATACTGAGTTCATGCAG
TCAGATGGCAAACCAGTGTGGTTAGAATGCAGAATAGGGGXXXXXXXXXXTCATGGGGTCATGGAAATGAAGCATACTGAGTTCATGCAG
>Marker100371
GGATCATAGTAAGGGTTGTGAGTATTGTTTGCCCCCTCCCXXXXXXXXXXGTTAGGAGTACTACCCTACACACACTAGCTTATAACACTT
>Marker100377
TAAAAAATACAATGATGATCATCAGTTGTACTTCAGGCCCXXXXXXXXXXATGGAGGGAAACAAGGTATATCACTTTTATGAACTTTGGG
>Marker100403
GACAACTTGTTGGGTACCATAATAAGGGATACCCAAATCAXXXXXXXXXXTGTAACGTACTGCCTCACAGTAGGAAGGGAATGGGGGAGG
>Marker100404
CCAAGTTACTAGAATGCAGTCAACCATCATAGCTAATATAXXXXXXXXXXAAGCAGTTTCATTGAAGGTGATTAGACCCTGCTCTAAAAA
>Marker100420
GCTCATGGTTCTCCTTCAAAAGGTTAGTCTCACAAGACATXXXXXXXXXXTTTTCATTTTTCAATTTATTTGTTTTAGCCATCTCATTTC
>Marker100422
AACCTCCCTTCACCGCTCGTGTTCATCGTGGTTTCTGAGGXXXXXXXXXXTCCGCCAGTGATGAAGAGCTCATCACCATCAATGGGCCGT
>Marker100424
TTATCAAATAAACAAGAAAAAGGACCAATATGCAACCAACXXXXXXXXXXGAAAAACAAGATTACAACACATTTACTTTACAACTCTTGA
TTATCAAATAAACAAGAAAAAGGACCAATATGCAACCAACXXXXXXXXXXGAAAAACAAGATTACAACACATTTACTTTACAATTCTTGA
>Marker100430
TCTCTAGAAAGATAAAAAGACCAAAAAATGCATGATGGAAXXXXXXXXXXTTGATGGAGCTGTGTAGACCCTTAGGAGCTTTTCATATGG
>Marker100431
AGAAGGACAAGCACCACCACTTTATGCTGGGCCAGCTTATXXXXXXXXXXTACCATCGACTACTCTAGTTTCACCGATGACTCAGGTACC
>Marker100434
AACCCATGAGTAAGACTATCTCACCTTGATCACACTTACCXXXXXXXXXXCTTCCCCACCAACGGTGCTAAAAATGCTTGTTGGCATTTC
>Marker100439
GACCTTGGCCTTTCCCTTAGCATCCAGCATGTTTGTCGGGXXXXXXXXXXGCCTTGCCTCTCACATCAGTCGTCTGCGATGTACCCGGTG
>Marker100445
ACAAAGTATCCCCATTCTTATGTAGTTGGTTACTGCTAGTXXXXXXXXXXGGATCTGGCATATTGCCAACACATGAGTTCACTCAGGTAG
>Marker100446
CCAGAATAATTTTCATGTTTGAGCTTTATCTGAAGTTGATXXXXXXXXXXCAGAAATAGCAAGATGGTACACACCAGACCGATGATCCAC
>Marker100452
TGTGTACAATTACGTAATCTGTGAATCTGTTGAGCAGCAGXXXXXXXXXXACGTCTGGGCCGCCGGAGCCCGATAGTTCTTATCCCTTTA
>Marker100458
GTTTACACTGAAGCAAGGCAAGTTTTATCCACGAGACGAGXXXXXXXXXXGATGCTCTTATCTCTGCAGTGGCTTACGGTAGCATATAGG
>Marker100463
TATGTTGTTCCCATCTGACATGATATCAAATAAAAGTAACXXXXXXXXXXGAATAATAACATCACCATCAATAAATAAATAAGACCACAA
>Marker100467
TAAATATGGATTATGCGTACCGTAATTTCATAACACATGAXXXXXXXXXXGCAGTTGTCAGAACCTTGATTGTTGACAACTTTTGCAGCA
>Marker100476
GATAACGAGCCGAGCCGAGCTAGCTCGTTATTCTAACGAGXXXXXXXXXXAAGGTCCAAATAGCTAGAAGGAGGTGGGTGAATAGCCTAT
>Marker100486
GTATATTTTCATAATGATCTCAACTTTTCAGGATTCATTAXXXXXXXXXXTTGTTTGGATGATAGTTTCTCCTGAATATGTTGTTCACTA
>Marker100489
CGTGGAAGGCACTTCAGGACCCTATCGTGCTTGCGTGGCTXXXXXXXXXXTCTGTACATAGTTGTGCTTTCTTTGCCTCTTATTAGTATG
>Marker10049
GGCACTGCAAGAGAATTGCCATGACTTCTATCAGATAAGAXXXXXXXXXXAGCCTCGATTTCGATATAGCAGGGCAATTCAAGCTTTTTT
>Marker100503
TAAAGTTAGCAGTTGCACTGTCTGTTGCTACTAACATTGAXXXXXXXXXXATACAGGTACCTACATATGCAAAGTACATCAGAGATATTC
>Marker100505
GCAAAATATAAATAACAATACCCGGAATACTTTTCCTAGTXXXXXXXXXXATATTTTTATACAGGGTATATCAGGATTGACTTTGGTACA
>Marker100510
GTCATCCCTTGGTCGGTCGTCGTGAGGCGACTGTTCGAACXXXXXXXXXXCCGTTGTGCTCTGACCGGATGCGACGCTTCACTTGCGAAA
>Marker100516
CAATCTGTGACCAAATCTATCGTCATGTAAAGCACCAATCXXXXXXXXXXCATGCCTACCAGACCAGAGTGCACTTTATCCTCGCTCGCT
CAATCTGTGACCAAATCTATCGTCATATAAAGCACCAATCXXXXXXXXXXCATGCCTACCAGACCAGAGTGCACTTTATCCTCGCTCGCT
>Marker100532
CTTACAACTAAGTTATTTCAAGAGCATCATCTTTATTTATXXXXXXXXXXCACTCCCAGGGCTACCACTCTACCAGGGAGGTCAGGAATT
>Marker100535
CGGAGATTGGTTTCACCTCGGATTCTAACACGGCAAGCGAXXXXXXXXXXTAGACAAAAAACTTTATAAAAAAGATAAGTGAGTCATATA
>Marker100565
TTATGAAAACAAGCCATAGGATCAACATAAATTACACATCXXXXXXXXXXCCGGCCATCTCCGACCGGTAGAGCGTCGGGGAAAAGCGGC
>Marker100567
GATTTTCAAAATAAAATTCTCCAGAAGTCTAGCATCTCTAXXXXXXXXXXGTCAGTTACAAGGGGATAGTTTTATGTTTTCCTTAGTTAT
>Marker100591
AGAAGCTAACACTGAACCCATTGGGCCCCAGAGCAGAATTXXXXXXXXXXATCCTCTAACCTATCCATCTCTTCTAGATTCTTTTCCAAG
>Marker100594
TTTCTGCAGTGTGTATTTCTGCCATGTGCATACACGTTATXXXXXXXXXXTTTAGTGTGATGACAAGCAGGGAACTAAGAAAGGAGGATG
>Marker100601
TGAGATATGGTAGAAAGCTTAGTACCACATCACTGGCTCAXXXXXXXXXXTTTATATTATTCTTCTAGTCATGAATCTCTTTTGAGTACT
>Marker100638
TTAGAGAAGAGGTTTTCCTTCGAGGGCACCCCTCAGTCTCXXXXXXXXXXGTGATAACCCCCTGCAGAAATAGACAAATGTTGACGGTCC
>Marker100640
AATTTTTGAAGCACACAAGTAGGGGGAGCAAGCTCATAAAXXXXXXXXXXTTAGCATCATTTGGTAGAAATTGACTCCTATATTTCCTAT
>Marker100648
ATTCCTCCACAATGTTTTCAGCAAAATTGCGTAGAGGATCXXXXXXXXXXCGACAAATATAAAATATTTTTATGATTCTAATCCCCTCTT
>Marker100650
TCCAGTGAGCTCGTGAGCATCTGCTCCCTCTCCTCTCCCCXXXXXXXXXXCCTTGCGGTGCTCGTGGTGAGCTTGGGTGTGGAATCCCAA
>Marker100665
AATAACCTTATGAATTGAAGGTTTCAGGGACAGAGGGAGTXXXXXXXXXXCGAACGCCACTTCGGGATCGAAGTCCGGATCTTCCTCTGT
>Marker100672
TATTGTTAGTGCGCAGGCAGCCAAATGCGATCTCGAGGTCXXXXXXXXXXATGCGTGGTAAAGGAAATGGAACTTTCGGACATGCTTTAT
>Marker100674
GGTGCTAATAGTGAAATGGCTATGCCATTAGCTTTGTCGGXXXXXXXXXXTTCTACGGTTACCAATCTATTGGTTTTCCTCACAGATGCA
GGTGCTAATAGTGAAAAGGCTATGCCATTAGCTTTGTCGGXXXXXXXXXXTTCTACGGTTACCAATCTATTGGTTTTCCTCACAGATGCA
>Marker100677
ATGCATCCTGCCATGGTAAAAATTCTGCAACCTATAGAATXXXXXXXXXXCCAAGTTTCTAGGAGCACAAAAGAAAATGGCCCTCAAGAA
>Marker100684
GTCCTCCAAACGGGACTCTCCGTTTTCTCAGTCGTCCTGGXXXXXXXXXXGTGCATGTGGACTTCTCGGGTTCCAATGTAGATGATTGCT
>Marker100689
GTCTACACACATTTAGTATAAAGGTTAGTACTAGGGTTTCXXXXXXXXXXTAGATCACACATTTTTCCATACCGCATCGCAACCTTGCTC
>Marker100716
CATATCTGAGGATCTGTTTTACTCCTGTCCAATGTCTCTTXXXXXXXXXXGAATTTGGTTTTACCCAAATCCTCCAACTCGAACTCTGTC
>Marker100731
GGGTTCGCTTGTTCTCATCATCTTTATCTGGATCGGCTTTXXXXXXXXXXAGCCTGAGTCACTTGGTCCAGAGGATTTCTGACCAGGATA
>Marker100736
CTACATGGAGGAAAAGCGTCTAAATTCATGTCTCCGAACAXXXXXXXXXXTTACACGCAGAGCTCGGAAAGTCTTCCACGACGAAAACTC
>Marker100737
TGCTTTCCATAGTTATTAGAGTTTGCTTTGTATACAGATTXXXXXXXXXXCCACCTTTGTCGATTGTAAGGTCAAATCAGCGGGCACGCC
>Marker100742
TTAGGCTTCACCGCCTAGAGAAAGATGTCTAACAGGGATGXXXXXXXXXXAGCGAGCGTGAGGAGCGCTTTCATATTGTCATGAACAAGC
>Marker100747
GTTTATTCGGCAATGTCGGTATGCCGAATGGATTTCTAATXXXXXXXXXXATCTACAAGTTGGTGGAAATCTATATTGATGATGTGGTGG
>Marker10075
CTTGCAACACTCATTATTATTGTATCATTTTTTGGCTGACXXXXXXXXXXGCTCAACTAGTTGATGACTCTGATCCAGCCAAGGCTCTAT
CTTGCAACACTCATTATTATTGTATCATTTTTCGGCTGACXXXXXXXXXXGCTCAACTAGTTGATGACATTGATCCAGCCAAGGCTCTGT
>Marker100751
CCACAATCGTTGGTTTCATTGTGTACAATTTTTTTCTTTTXXXXXXXXXXATTGTTGTGAAAGATTGTAGTAGGGGGTTGAGTAATCGAA
>Marker100762
GGGTTTGGTATCGTAGGATAGAAATTCCTAGAGGGCGCATXXXXXXXXXXAAAAAGTAGCTTATTGCAGCTTCTCCCTCATTTCTCTCTC
>Marker100765
ACCTCGTAGTCCAGGAGCAAAACAACACGGGGAAGATGACXXXXXXXXXXAGATTCGAGGTGTCTCCTTGGAGAAGGAGAATATTCATGC
>Marker100766
TACTAACACATTGTAAGAGCATCATATTTATTTACCATGAXXXXXXXXXXCACTCCCAGGGCTACCACTCTGCCAGGGAGGTCAGGAATT
TACTAACACATTGTAAGAGCATCATATTTATTTACCATCAXXXXXXXXXXCACTCCCAGGGCTACCACTCTGCCAGGGAGGTCAGGAATT
>Marker100770
AAAGTGCTTCATAAATAGTTTGCATGTCAAAACTTTCTACXXXXXXXXXXATCGAGTTTCAGTCGGCTCTGCAACTGAATGGAGGCAGCG
>Marker100786
GTCCTCCGAACGGGACTCTCCGTTTTCTCAGTCGTCCTGGXXXXXXXXXXGTGCATGTGGAGTTCTCCGGTTCCAATGTAGATGATTGCT
>Marker10081
GCCTAGTTACTCTATGATTGGACAATGTTTATCAAATAAAXXXXXXXXXXTTTCCTGTCACATCGAATCTTTGGTCGCATGCATGGAGTA
>Marker100813
GTCTAGTTACTCCATGATTGGACAATGTCTGTCAAATAAAXXXXXXXXXXAGGCCTAAATAAAATGCAGAGCAAAGAGATTATTTTATGG
>Marker100820
AAGTTTGGTTGTAGACTTTTGGAGATTGTAATCATGCAGGXXXXXXXXXXAAACTACTTTTTAGAACATATAGATGTACAAAACCATGGT
>Marker100830
CGCCTAAAGCCGAGCCCTAGCCCGCCTCATAGGCTCTTGTXXXXXXXXXXTACCCTGGGTCCAGCAGTCATACACATATAATAGAAATTT
>Marker100836
TTACATATTATTTATGGTATTTTGCTGATGTTGCGGCATAXXXXXXXXXXCTAATTCTCCGCTGAAAAAAGATGAGAGAGGTTTCTGGTA
>Marker100837
CTACATAGAGCATGACCCATCTTATTATGTTGTGTGTGATXXXXXXXXXXTACTCTTTTTTTGCAAAAAAATATTGGATAATTTTATGGC
>Marker100844
CTTGAGCATAGAACCAATCGGTGGTATAGTCACTTTGGCCXXXXXXXXXXAAATATCATCCCCTGCATAGAGAATATCTCAGGAAAAAAA
>Marker100845
TCACCTCCCATTCCTCCTACTTTGGAGCAGTGCTTTTTAGXXXXXXXXXXTCGGGGTTCGTCCCTGTTCCTTTTTGCTGCTTTTTCCCTC
>Marker100852
GTTTACTGTGAGTGATTGCTATATGTACTCATCGACTTGGXXXXXXXXXXCAGTGGTTGCACGTACTTCAATAACCTTTGATTGATAAGC
>Marker100874
AAGGAACAACAGGGGTAGGCTTTCCTTCTTCCTCCATCGTXXXXXXXXXXGAGGCCAGGGTAATCGGTGATGGTGACAAAGATGATGGCT
>Marker100880
AACATTGACCAACTAAAAATGCTAACTGCAGTAGCCAGTGXXXXXXXXXXCCTGGGGCGCACACAAGGTTTGTTGTACTCAAATTTATCT
>Marker10090
ATGAAGGAGTTTCATCAGATGAGAGGGGTATGAAACTCCTXXXXXXXXXXGATGGAATTGGTTTACTATTGGGTTTGGTTACAACTGGGT
>Marker100904
ACTTGATGTTATATGTTGCTATAATATGCTCGGTTCTTTCXXXXXXXXXXTTGGTAAAATGGTTATTATTTTGCATTCTGGATTCTAACC
>Marker100907
TTACATATTATTTATGGTACTTTGCTGATGTGGCAGCATAXXXXXXXXXXTCATTTTATCTCATAAAACTATTTTCATCTCTCTTTTCAT
>Marker10091
GAGAAAAAAGGGGTAGGAGCCCTTACAAATTACAAAGCCAXXXXXXXXXXCAACACCAGATCCTAGCACCTCTGCATAAGTATATCAAGA
>Marker100910
ATATAGATAAAATGTTTGGATTGTACAGTTTGTCTGTAATXXXXXXXXXXATTTGTTTTGCCCAACTTATTTGGCTAATATCAACTCTAG
ATATAGATAAAATGTTTGGATTGTACAGTTTGCCTGTAATXXXXXXXXXXATTTGTTTTGCCCAACTTATTTGGCTAATATCAACTCTAG
>Marker100921
TCTCCTTTGTTTTAGGAGAAAAATTGCAGTGAGAACTAACXXXXXXXXXXAACATTTCCCCAGTGATGCAGGCACAATTCAGCATGCATC
>Marker100929
TGGGGATAGGGTGTGGAATGGGGTTGATGATATTGTTTAGXXXXXXXXXXCAGGGCTTCTATGTAGGTGTCTTGGCGTACATAGTACAAC
>Marker100938
GAGGTCAGTCAATTCGGGGTCCCATTGCTATGGGCACGACXXXXXXXXXXGCTATCCTGTGTTCTTAGTTGGGATTGCTATCCCAGGTCC
>Marker100942
GTCACTAGCTAGATTATTGCAGAGGGTTGAGGGCCTCGGCXXXXXXXXXXTGCAAGTGAGGGTCTAGGCTCGGGGCAGGTGTGGTTAGGA
>Marker100944
AAGACTTGAGCACTCTATCTTCCCCAAACCAACAACCTTTXXXXXXXXXXTCAAACAAATTTCCAAACTCATATGCAAATTGAAATTGAA
>Marker100957
ATCACCGTTCATCATCATGATAACGCCGATCGGTTCTATCXXXXXXXXXXTGAGGATCTACCGATGCACTCTTCTCAGCTGTCTCCGATG
>Marker100958
GAAAAATATATTATTCTGTCTTGAGGGGCGTGAAACTGGTXXXXXXXXXXTTATGCATTTGGCAGTGGAATCTTGTGGAAGTTGGAATCT
>Marker100959
GTTTCGTTTGACAGGACTCTAGCATATGCAGCTTCTTTGAXXXXXXXXXXTCGCACTAATTTGTTACCCTACCTATCGCTCAGTCTCATG
>Marker10096
CCAAGACTGATATGATGCTCAAAGACTTTGAAGGAAACATXXXXXXXXXXAGATTCCACCGATCCAAGCAGTCGGTTCTGACGACGGTTT
>Marker100968
ACAAGGCCTAAGGCGATGGCAAGCCGTAGGAGTAGGTCTAXXXXXXXXXXAAATCCACCTCCTGAATCATCACATTCTACAACCTATATC
>Marker100974
GCTTGGGACAAGAGGACAAGGAATCCTTGATACCTTTGAGXXXXXXXXXXTCAATGAGGATAAGAATTTCCTGATTGCCCACCAAACCTG
>Marker100977
TGAAAAAGGAAAATATGTCAGATCTTGTCAGGCAGTGGCAXXXXXXXXXXGTGATGTCTTCAATATCTAACTCTTCTAATAGCATTCTCC
>Marker100979
AGGAGCACGTGTTGCCGATTCTTCTTCACCCAGCACATGGXXXXXXXXXXCTGCTCCTTTATGTCAACAGGGCCTGTTTTGTGGTATTTT
>Marker100983
GGTTCACACTTATTGCATGTGGAGGCTATGAAAAAATTTTXXXXXXXXXXTTTCCGTTACCTTATGGACCAAGAAATGATATATAGAGGA
>Marker100986
GATACTTTGACTCTCTAAGATTCTTGGAATAACTTACAATXXXXXXXXXXTCAAAAGGGTTTACAACAGATATAACACCCACCACAAAGA
>Marker100987
TCTAGAAGAGTACAGAAGCCACGGGAATGAACGGGAGACTXXXXXXXXXXTTATAGAAGTAGAGCACTACGCTCTGGATTCGGATCTTCA
TCTAGAAGAGTACAGAAGCCACGGGAATGAACGGGAGACCXXXXXXXXXXTTATAGAAGTAGAGCACTACGCTCTGGATTCGGATCTTCA
>Marker100996
GCTATATAAATATGTAACAAATTGAAGTCTCGTCTATAGAXXXXXXXXXXGGTTAGCAAAGGCAGATTAGCACAAACCGAAATTATGTCA
>Marker101018
GCCCCTTTACCTAGGAGTATCATCGGGTGCATCCAAAATGXXXXXXXXXXGCACCAATTTGCACCTAAACTAACACTGTCTCCAAACAGA
>Marker101019
TGTCTTGTCTGAATGGATGGTCAATAGGGAGGAATTGTCGXXXXXXXXXXGAATACATTCTATTGTTGAAAGCATACGCCGGGTGGGAGA
>Marker10102
TTTCCATTGATTCAGATACGCATAGTATTACAGCGGAAAAXXXXXXXXXXCGGCTGCGTTGCAGTTGGAGAGGTTTGGTTCGATAGATCC
>Marker10103
GTGAATCCTTCTCTAATGAGTTCCAAGAGTTCAAGTGTGCXXXXXXXXXXACCTCGGCAAAACATCGCCGCATTCTTCTTGCTCTCATCC
GTGAATCCTTCTCTAATGAGTTCCAAGAGTTCACGTGTGCXXXXXXXXXXACCTCGGCAAAACATCGCCGCATTCTTCTTGCTCTCATCC
>Marker101032
ATTCCGTATGGCAGCAATCGAGGTTCATGGCAATTATATCXXXXXXXXXXTCTCGAGCAGAAGTTCTGCTTGCTGAGGGTGACTGAAGAG
>Marker101034
GACCAGGTTAGTCTTTTGCACGCTTTCTCCTAGTGGTAACXXXXXXXXXXAACTTTGTGTATCTATCTGGGCAATAGAAATGATAACCTT
>Marker101035
GGGGGCATTGAGCGGGTAGCTTGACCTAGGCAAGGCTTTAXXXXXXXXXXGGTGTGTCTATTGTGTGGCAGTTACAAGTACAAGTAGCCA
GGGGGCATTGAGCGGGTAGCTTGACCTAGGCAAGGCTTTAXXXXXXXXXXGGTGTGTCTATTGTGTGGCAGTTACAAGTACAAGGAGCCA
>Marker10104
TCCATCAATGGCAATATTTCTTCTGGTTGCTGTCAGTGACXXXXXXXXXXCATACATTTTTGGTGATGAAAGTACATGAGCAACAAGCTA
>Marker101046
AACTTTGGATCCATGTCGGAGGAGGTCAAGATCGTCGACTXXXXXXXXXXGTCCACATGTACTTCCCCTCTGAGAAGGTACGCCACTACT
>Marker101047
ACTCAATCCTAACCCGCTAACAAATCATGGCATACATGTAXXXXXXXXXXGTGATCTCTCTCACCTCCTTGGTTCCTCTCTTGAATCCCT
ACTCGATCCTAACCCGCTAACAAATCATGGCATACATGTAXXXXXXXXXXGTGATCTCTCTCACCTCCTTGGTTCCTCTCTTGAATCCCT
>Marker101052
CTAAACTAGGCCTAAACAACGGCAAGGTGAAAAGAAGCATXXXXXXXXXXACAGGTAAACTGTGCAGTTAGTTTTTATTTTCGTCTATAT
>Marker101062
ACTAGATAAGTTGATTAGTAAAACAAAAGGCGAAGCTATCXXXXXXXXXXTTGTTGTGTGGATACACCCACTTGATGGATCACGAGCTAA
ACTAGACAAGTTGATTAGTAAAACAAAAGGCGAAGCTATCXXXXXXXXXXTTGTTGTGTGGATACACCCACTTGATGGATCACGAGCTAA
>Marker101068
AACCTTCTCCTCTCTCTTACTGCCAAGAGCCCAAGAGGCGXXXXXXXXXXGTCGTTTTGGATCTAGTCCCAGCTCTAGATCACCCGTGGA
>Marker101093
CGCCATGAGGAAATGATCCGCAAGCGCACGGATATCGGTGXXXXXXXXXXTTACGCTAGCAATGATTACTATAAACTCCACCAGAAGAGA
>Marker101102
CAGCAGCAGCAGGAACTGAACCCACCGCATCAGGAAGGGTXXXXXXXXXXTCTGATGCTCCCCTGCTACTGTAGAACAATATAGGTATGA
>Marker10112
TCTAGAAGAGTCCAGAAGCCACGAGAACGAACGGGAGACCXXXXXXXXXXTTAGAGAAGTAGAGCCTAGCGCTCTGGATTCAGATCTTCG
>Marker101129
AGTGGCATGCGTGGTGAGCACCGGACGCACATCACCGGACXXXXXXXXXXAATCACCAAGGAGCATCATATGGCCATAAAGCTAGGGGTT
>Marker101132
AATGGATGGAATGGACTTCACACCATGCTAAAATGGCATGXXXXXXXXXXTATATGTAGAGCTAGCTAGCTTAGCTAAAAGTAACAGCCA
>Marker101144
ATCGTTCAAAGTTCATAGTACTACAGTTTCATTACGTAAAXXXXXXXXXXTAATGTCCAAGTAGGGTAATAGTTTAGAACCACCGCTAGT
>Marker101146
TCAAAACCTTTTAGGATTTGGCCGATATGATCGTAATTCCXXXXXXXXXXCTTCACCCACTCTTGCCGATGTACACATTGTTGATGGTCC
TCAAAACCTTTTAGGATTTGGCCGATATGATCGTAATTCCXXXXXXXXXXCTTCACCCACTCTTGCCGATGTACACATTGTTGACGGTCC
>Marker101148
CGTCCGGGTATCACCAAATCAATATCCGTCCGCAAGATATXXXXXXXXXXGTACAGGAAGTCATGGACTGGAAGGCACTGTTGACGGTCC
>Marker101149
AGTAAACTCATAAACCAAAGAACAATAAAACAAGAACTTAXXXXXXXXXXTCAGCAGGCGATATGGTACTAAACTTTCCACCATATCTCA
>Marker101154
CTGCATTGTAAATTGGAATATTTTTATGCACTTTCCAGGAXXXXXXXXXXGATGTTACGATTTTTGCAGCCCACCTTACTAGCGAAATCA
>Marker101156
GCCAATCAACATCTCTCAATGCTTCATCTATCCCCATTGTXXXXXXXXXXAAAGGTCCCAATATGGCTAGAGGGGGGGTGAATAGCCTAT
>Marker101179
AATTACCGAGCTAGAAGTTATGCAGTTGAATTTACCAGTCXXXXXXXXXXACCAGATCCACTTGTCTTTTGGAAAAAGCATCTCGCCGCA
>Marker10118
TTTGGATGCACCCAATGGAACTCCTAGATGACGTGTGTCAXXXXXXXXXXTGCTCGTGCCCGTCAACTCAACCTTCAAGTAAGTTCAATT
>Marker101180
ACTGAACGGGGTATCCGGCCAGAGATGCACTCGTAGGCTTXXXXXXXXXXCCTGGAACTACTTAGGTAAGGTATAAGGTGGACAAGGTAG
>Marker101185
TCACCTAAGAGTAGCTAAAATAATTTTAGCTACCTAAAATXXXXXXXXXXTTTCCCATTACATCAAATCTTTCGGCACATGCATGATGCA
>Marker101190
ATCGTCGATCATCGTTCTGATATTGCCGATTTGGTCGATCXXXXXXXXXXTGGGGGTCTACCGATGCGCTCTTCTCAGCTGCTTCTGATG
>Marker101199
TATCCTTGGCTAAACTTACTTCAGCTTTATGCTTGGCTATXXXXXXXXXXACCCGCAGCCGTCGTCCAAGTCGTGCTCTCATCCCTGCGC
TAATCTTGGCTAAACTTACTTCAGCTTTATGCTTGGCTATXXXXXXXXXXACCCGCAGCCGTCGTCCAAATCGTGCTCTCATCCCTGCGC
>Marker1012
AATTAGAGGCATCACGGAAAATATCCACATACGTGTTCACXXXXXXXXXXCATAAAATTGTCAACCTAAGGTGACAATTGTTGACGGTTC
>Marker101200
TGGAAAGCACTAGAACTGCATTTTGTAGAAGGAATATATGXXXXXXXXXXAGTAAAGATCATGTATGTAATCGGTAATCCCTAAAGCTAA
>Marker101207
GGATTCATCAAGCAATACTCGGCGAATTCTTGAGTTCCGTXXXXXXXXXXACGGAGGAATACAAGCAGCTTTGCTTGAAATCCTTCAGCG
GGATTCATCAAGAAATACTCGGTGAATTCTTGAGTTCCGTXXXXXXXXXXACGGAGGAATACAAGCAGCTTTGCTTGAAATCCTTCAGCG
>Marker101222
TGAGGTTGGTACATGCCAAGTGATGTAGCAAGAGATGATCXXXXXXXXXXTGGTTGTTGTGGACACGTATCTTTTGATGCGTACCTGGAG
TGAGGTTGGTACATGCCAAGTGATGTAGCAAGAGATGATCXXXXXXXXXXCACTGTTTTTGGACACGTATCTTTTGATGCGTACCTGGAG
>Marker101229
CAGAAAATTTGGAAAACCCTGAAAGCCCTGACTCCTGGGAXXXXXXXXXXATCGATTGAGACATCACCCTTCAGCCTCATGAAATGTGGA
>Marker101251
TTTGGCCTTCCTGAAGTAGAAAGTCAAATATCCTATCGGCXXXXXXXXXXTAGCTGCCGATCATCCAAAACCAGACTATAGCACTTATTC
>Marker101255
CATCTGCCGATGGCCCTTTCCCCTTAGGATCTGGTTGTTGXXXXXXXXXXCAGCCGATCATGAACTGATGCTCTCCCACTAATCGGCCCA
>Marker101261
TTTCCGTATGGGTGCTCTGCGAGGAGGAGACTCCCAGCACXXXXXXXXXXGGAGAAGCAGGATGGACACATGTCAAAATGCACTCTCTGG
>Marker101278
AAGCTAAAGGCAGTCAAACCAGTGTCAGCTATTTGAGCCTXXXXXXXXXXCTAGGGCACATATGAGTCTTTTATGCATCTTATTTTGTTC
>Marker10128
TCCAAGCATAACAAGAAAAAGACTGCGGCCGGAATGGCATXXXXXXXXXXAAACGGGCTTTCATCCGGAAGTTTCCAGTCCTGGTAATTT
>Marker101287
GAAAATCTTGCTTCATTTCTTCTCTTAGTTTTTCTTAGCGXXXXXXXXXXTTTTCATGCTGCATTTTCCTAAATAAAATAACAGAACATA
GAAAATCTTGCTTCATTTCTTCTCTTAGTTTTTCTTAGCAXXXXXXXXXXTTTTCATGCTGCATTTTCCTAAATAAAATAACAGAACATA
>Marker101291
ACTTTAGTACACAGATTACAAAATTACAGACCCTGCCCATXXXXXXXXXXCTATTTCCTTCTCACAGACAAGTCTGTAAGTTCCTAGTCC
>Marker101295
ATTTTGTGGCAGCAAACCAGCGCGTTGACAAGGGCCCAAGXXXXXXXXXXCTAAAACTTATCGCGCCGGCTAACTGAAACAAATGCGGAA
>Marker1013
TCTTGAGTCTTTTTGGTGGATCTCATGGGAATGCACTCTCXXXXXXXXXXGATCAACTGTTGTTCAGCTGCATTGATTTTCAGTCCTTCG
>Marker101302
GTGCCCGTGCGTTTCTATGGGTATACAAAGAATCCCATTGXXXXXXXXXXTAGAATAGAAACCAATTGCAAAGAAAGTCAATATATAACC
>Marker101305
AAACTAAGAAAAATTTGAGGATGGGTCCAAAAGCAAAGTTXXXXXXXXXXCCAAATTCAAACTCTTCCACTCAGAATCAGCTTTGGGCAC
>Marker101313
GTAACGATCCAAACTAGAAGTACTCTGCCTAGTGCTGATCXXXXXXXXXXGACAAATAAAATAACAACCAGTAGCTAGATAGGATCAAAG
>Marker101314
TTATCCCTGCGTGATTGGGATGGAAAACCCGGCCTGTAGGXXXXXXXXXXGAATGCATCATCTATATATATGTTGCCTCAGTGTCATTTT
TTATCCCTGCGTGATTTGGATGGAAAACCCGGCCTGTAGGXXXXXXXXXXGAATGCATCATCTATATATATGTTGCCTCAGTGTCATTTT
>Marker101316
GAGTGCCGGTGCAAGGCTCCACCCAGCCGTGTTAGCAGCGXXXXXXXXXXGTCACGGAGTAGTTGTGGATATGGCAGATTGGCACGCTAT
>Marker101329
CATCTGCCGATGGCCCTTTCCCCTTAGGATCCGGTTGCTGXXXXXXXXXXCAGCCAATCATGAACTGACGCTCTTCCCCTAATCGGCCCA
>Marker101331
TTCCGATTTTTGTGAACTTTACGTTTGTGTGATCGTAGCGXXXXXXXXXXAAATCATAGATGATTGTTACCTGGATTCCTTGCTTCCTAC
>Marker101332
AGAAGTCCTCTTATCCTAGAGATTTGGATGCATATTAGACXXXXXXXXXXGAATTTTCGATTGAAAATGTTTGGAGGGAAACCCTAGCTT
>Marker101339
GTTGATATTATATTCTTATTATGTACCTTCGAGATGCCTAXXXXXXXXXXTGCGCTAGCTTGAACGCGAGGTATATAAAAGGTACCGCGG
>Marker101346
TATGTGAATTTCTCTAGGGACTCTTTAGCTAAATACGCCCXXXXXXXXXXCAAGCTCGCAACTGAGGTGCTAGGGCGCGGATTTGGCGAC
>Marker101348
CTATTTCAAATATTGCCATTCAATATTTTTGCGGCACATGXXXXXXXXXXACAGTTACCAATGATGGTTCAACAGTTCAGCAGTTGCATC
>Marker101352
TGGAGTTCAAAACTTACGACCATATAACGCTTCGAACGGAXXXXXXXXXXCATATATATATCAGCATACTCGAGAGGTCTTTACGTGTTC
TGGAGTTCAAAACTTACGACCATATAACGCTTCGAACGGAXXXXXXXXXXCATATATATATCAGCATACTCGGGAGGTCTTTACGTGTTC
>Marker101356
CTCCTTCAAAAGAAAATGATTGTGAAAAAGCTAACACATGXXXXXXXXXXTGAGTCCGGTGCCCTGAGCGTTTTGCAGAGCTCTCTGAGT
>Marker101367
ACAGCCATAGAGATGCCAACACTAAACTTTTACATTAGATXXXXXXXXXXACTGGACTTTATTTTTGATGCTATATGATTTTCTAGAAAC
>Marker101373
TCTGAGTTCTTGTTACCCCTTTTGCTTCTGACAAAATTTCXXXXXXXXXXAATGCTCAGTCGGTTCAATCAAGTGGTAACGAAGATGGTC
>Marker101374
CAATTTCTCTTAGTAGCAATAGAGAGACTCACCATTGGGAXXXXXXXXXXCCAATCTCTTTCCTTGCACCCTCATCCAAGGCCAGCTTGG
>Marker101385
GGACCGTCAACAGTGACCACGGTGTTCAGGTATGCGGAGAXXXXXXXXXXTCATATCTTACCCCTGTTTACTCTATGCTTACCATGCATT
GGACCGTCAACAGTGAACACGGTGTTCAGGTATGCGGAGAXXXXXXXXXXTCATATCTTACCCCTGTTTACTCTATGCTTACCATGCATT
>Marker101387
CAAAGAATGGGACACAACCCACGAAAAGATGGACCTCTACXXXXXXXXXXAACGAGCGCCTCATTCGACGGTCCAAGTATTACATACTGG
>Marker10139
CCTAGTGACTAGACTAGTGAGTATGTATTCTCATGCTTACXXXXXXXXXXACGAGTAAAAGGGCCCGTAAGAAGAATACCAGGATCGAGA
>Marker101395
TTTGCCCCTCCTGAAGCAGAAAGTCAAATATCCTATCGGGXXXXXXXXXXTAGCTGCCGATCATCTAGAACCAGACTATAGCATTTATTC
>Marker10141
GCCTGGCCAAGCAAAGAACTCTTGTATTCGTTTAGTTGTTXXXXXXXXXXTCCCAGCAATTTGGTGAAAACCTTCTGTTGCCAAACCGTA
>Marker10142
ACATATAAATGTAGATATAGTGGCAATTGCTCATTCAACAXXXXXXXXXXTTATATTTTTTCTATTCCAGTATTTTTTATAACCATGATA
>Marker101423
ATATTTCAAAGGGTGTCAAGGATGTCAGAAATTTGGCAATXXXXXXXXXXTTGATATCGAACTATCTATGGCAATTGTAACTGACTAGGA
ATATTTCAAAGGGTGTCACGGATGTCAGAAATTTGGCAATXXXXXXXXXXTTGATATCGAACTATCTATGGCAATTGTAACCGACTAGGA
>Marker101426
GAACTAGTTATGGCAGTGCAACTATTCATCATTTCCATGTXXXXXXXXXXCTGTGGAGCTCAAATAGACAACAAAGCTTTGTGGAACTGG
>Marker101435
TGCTTCATGGAAGCGTAGGCCTTTGATGAAGGCTGATATGXXXXXXXXXXGAGTGATCCAGTTTTCGGGATTCTCCTAGCCATCATACTT
>Marker101437
GGATATGTCTTAGCACAACATAAGCACAAAAACAAGATTAXXXXXXXXXXAATTGAAACTTATAGGTGACGAGAATATATATTGCACATG
>Marker101446
ATAAACTACTCACAGGCGCTCTCTTGTTGAAAACGAAAAGXXXXXXXXXXATTGCAGATTGCTGATGTTTAGAGCAACATCTCCTCTTTA
>Marker101449
GTTCAGAATAAGCTACACAACCACACGCCGTGACCGGGCGXXXXXXXXXXCCACTTGAAAGCGGACGTACGCATGAATCAGTAATCTATG
>Marker10145
AATTTTTGCGAACTAAACAAGCCGTAAACAAAGACTTGGTXXXXXXXXXXGACGGTTGGCCGAGCATTCAAAGCGCTGCCTGCATGAACA
>Marker101453
ATAAATATCCATATCTCACAATGTACAGATCCAAATACCAXXXXXXXXXXGAGCTATGCTTGTTCAAACTGAATCAAACTTGAAATCAAC
>Marker101466
TCGGACGGCTGAAGTGCCTGCCAACCGACCCAACAACGCCXXXXXXXXXXTTTTCCGTCACATCAAATCTTTAGATGCATGCATGAAATA
>Marker101472
CACAATAACATATCACTGAACCAATAAATATGACAACCTAXXXXXXXXXXATCGTGATTGTGTTTACCTTCATAAGTTACAACAATATTG
>Marker101473
ATGAGCACACTAATTATATTACTGCATCCACATGCAATTGXXXXXXXXXXAAGATGTTTCTATTTGGAAACATGGTATAATCCCACTTTA
>Marker101476
GTATTCCAATACGGATACGTTATCAGATGTTGAATATTCGXXXXXXXXXXCTTCTTGCAGCCCACTCATATAATGGTTAGCTCATCACTA
>Marker101490
GCATGGAGCTCAAATGAAGAAACCAAACAAGACGAGCCTCXXXXXXXXXXTATTCTCCCATGGTGCCATCATGTTACAAACGGAAAAAAA
>Marker101498
AGATGGTGGTTGGCTTCGAGTTTTATTTGCCAGGTTGCACXXXXXXXXXXTAGGACCCGGGATGGCAGGGGTGTCACTGCCTTATTGTTG
>Marker10150
GCCGGGTGGAGTTTTGCAAGGTGGTAGTAACTCCATCTGTXXXXXXXXXXCAACGACAAATGTAGCATTCACTAAGTACTTATTGGTTCT
GCCGGGTGGAGTTTTGCAAGGTGGTAGTAACTCCATCTGTXXXXXXXXXXCCACGACAAATGTAGCATTCACTAAGTACTTATTGGTTCT
>Marker101503
GAGCGTCTCCAAGAGTTTCTAAAACCTACTTGCAATCTAGXXXXXXXXXXGCTAACTAACAATTATATAGCCCTTGTATCCAAACAGCTT
>Marker101505
ATGCTTGGTAGACATAGAGTAAACAGGAATAAACATGATAXXXXXXXXXXACGCGAAAGATACCCGCACATCCACTGATTTCCGCATACC
>Marker10151
AGACTTTGCTCACTCTCCACATACAAAGAAGCAACAAACAXXXXXXXXXXGACATACAAGGAAAAGAAGATTTCCCAAAAGCCAAAGGAA
>Marker101518
GACGTCCATTTGTCCATCCGAACGCCTCGCTCCCCTCACTXXXXXXXXXXAAGGAGATGTTGCGACGATGTTGTAGAGGTATGTTTTTTT
>Marker10152
ATGTTCTTAGATCCTCTGTGCCTTTGTGGCTTGCTCCTTTXXXXXXXXXXTTCGGCAACAGTTTGATTTACCTTTTCTTCTTTCTGTGGA
>Marker101532
TAAATGAGTTAGCAAAAACAAATAAATTGAAAATTGAAAAXXXXXXXXXXATGTCTTGTGAGACTAACCTTTTGAAGGAGAACAATGAGC
>Marker101537
AAAGTAGCTTAGCTTGCTTCTGCCGCTAAAGTCCCTATCCXXXXXXXXXXCTACTCCAAGTTCATCAAGGAAACTATGCAATGTCAGTAG
>Marker101540
CATTTAGTGCCAGCTTCAAGCTATAATCATTTTCACAACAXXXXXXXXXXAATGCACTGCAAGTCCAAAGAACATGAAATTACCTCTGGT
>Marker101551
GCAGGGTGTCCAATTACAACCACAATTCCAACATTTCCAAXXXXXXXXXXAACAAACAAATTCAGTCTGTCTTTTGCCTCTCTGATTTGG
>Marker101553
ATCTAACCGTAGCATGGGTATAGCCTATATATGATAAGCAXXXXXXXXXXTTAGCATATCGTACACCATATGAGGCCATGAGGGTTGGGA
>Marker101556
ACAAGCTCCAAGAAGAATAAAGTTAGATGTCATGGCAGATXXXXXXXXXXTGCCCTGGTGCTTTAGGGTTGTATGAGTGGACTTTTGGGC
>Marker101562
AGTGGGTGTTAGTTTGAAAGAAGTACAAGTAACCAATAATXXXXXXXXXXGAATTATTTTTTTAGGACAGTGGCAGTATTGATGCAAGAA
>Marker101570
GTTGTCAACAGATAATCAGTTATGCATGCCATGTAATGACXXXXXXXXXXCCGAGCGGACTGCATGGAGATGAACTGATTGAGTACATTG
>Marker101585
ATCGTTTACACAAAGAAGGAAAATAAACTTTGAATCGTTTXXXXXXXXXXCGGAGCCTGCCCCCTCGTCTTCCCAAATAAATACCCACAC
>Marker101597
ACCTAACAAAGGTATGTAGATCATTTGTATAGTCTGATGGXXXXXXXXXXCACCCGCAACCAGGGGCAGAGATGTAAAACTAACCCCTAA
>Marker101598
TTATCTTAGACTCTGTGATAGAGTCTTTCATTGTGAGTGTXXXXXXXXXXTCGACTAAACTATGCAATTAGTTTTTATTTTTATCTATAT
TTATCTTGGACTCTGTGATAGAGTCTTTCACTGTGAGTGTXXXXXXXXXXTCGACTAAACTATGCAATTAGTTTTTATTTTTATCTATAT
>Marker1016
GAACAAAATAGGATGCATAAAAGACTCATATGTGCTCCCGXXXXXXXXXXAGGCTCAAATAGCTGACACTGGTTTGACTGCATTTAGCTT
>Marker101603
CAATGGATGGACAGGGCAGTTTGTCTTTCCACAAATGCCTXXXXXXXXXXCACTTATTCTTATCAAACACCGTATCCTCCTGCATATGAC
>Marker101616
AGTTCAAATAACTTACGGTTTGAAACAGAGGCCGACTCTGXXXXXXXXXXGTGGAAGGTAATTTTCTATTGCTACTAGTTTTTTTTTGGG
>Marker101619
TTATACACGTACAAATATATTGTAACCAAAATTAGATCATXXXXXXXXXXGCTCGAGACCGATACAATTCGTATTCACGGCCGGAGCTAG
>Marker10162
ACATGAACCATGACAAACTTACAAGCAAACCAAAGAGCAAXXXXXXXXXXCAGGCCCATTGGCAGTTTCCTGACTCGCCAAAATTTAGGA
>Marker101621
GGCACATCTCATGTGAACAGGAATATTATGGCCAACTCATXXXXXXXXXXGGTCAGAGTTGTTGTATGATCTGTCTACAAGCTAAGAGTA
>Marker10163
CTGACAGTTTCTTTTACCACAAAACAAAACCATATTCAAGXXXXXXXXXXCCTTCACCAGTCTAGCCCGTGGTCACCTCACACCAAGGTT
>Marker101637
CATCAACATTACTCATCACCCAAACCATCCATAGAACCATXXXXXXXXXXCGGTAACCACTAACAAGCTAGAGACATACTAGATACTTGA
>Marker101643
GCTGTACTATGTACGCCAGGACACCTACATAGACGCCATGXXXXXXXXXXCTACATAATATCATAAATCCTATCCCACATCCTGTTCCCT
>Marker101646
AACCACCCTCTGTACTATCTTACTACCTCCAGCACTCCTTXXXXXXXXXXTCAAGGACTTCACGCTGTCTAGGGCGAGGCATCATATCGC
>Marker101651
TAGCCTGGTGATGATTACGCGTGCCCCTGCATTCTGCTCTXXXXXXXXXXCTCGTGACCCGTGTGTTAGGTGGGGAAGCATCAGACGCAT
>Marker101658
ACACTCAATGTATTGTTCAAGTAACTTTCAATACAAGTGCXXXXXXXXXXGAAAAAGAATTGGTTTGCAAACATGGTGCATCATGCCAAA
>Marker10166
GGACATGAAGAGTGTAAGAAAGGCATAGTGTAGAGTTGTAXXXXXXXXXXTCTAATTGATCCATGAAACCATCGGTCCACTATATAATGC
>Marker101673
GAAATTGAAATAAGAAGCAAATACATCAACACGACAACACXXXXXXXXXXCACCATTTTTTTCGCGATCGGACCATTCACCCATTTTTCA
>Marker101727
TGCTTCATGGAAGCATAGGCCCATGATGAAGGCTGATATGXXXXXXXXXXAGTGATCCAGTTTTTGGGGTTCTCCTTGCCATCGTACTTC
>Marker10173
TTACTTCCTGGCAAATCTTGCAAATGAGAGGTCAAATATAXXXXXXXXXXTACTAACTTATACCCAGATCAGATAAACTCTTTCAGTAAA
>Marker101741
AAATCCAAGGTGTGACTTGGTCAAGCCTCGTCAAACGAGGXXXXXXXXXXTTTCAAAATTTTAGTGGTCGAAACTCTCTCATATGAAAAG
>Marker101747
TAAAAACAGCCGTATATTGTATAGGCATGATGTCATGATGXXXXXXXXXXGCTTTTATATCATCAAATTACAGTATTTCCTCCTTGAATT
>Marker101749
TTATTGTGGAGGCACAAAAATATTTTTCCATGATCATTTTXXXXXXXXXXCATCTCCAACACACAAGCATTCCATAGAACTCACGCACAC
>Marker10175
TATCTAGAGCTCATAGGTGGGAGATAAAGTATACATACTTXXXXXXXXXXACTTGCTCCTTTTTATTTCCTCGTATATTATTTTATTTTT
>Marker101760
AGACTAGATGGACAAGTATGAAGCATCCAATGATTGTCATXXXXXXXXXXACATGAAGGTTGGTGGCGTAGGGGAACCCACTTCACCAAC
>Marker101762
CTGGGTAAAAGCTACAACGGTATCCGTGCACTTGCGGATTXXXXXXXXXXTTCAAGAATGTGCCTTTGCTATGTGACAATGAGAGTGCAA
>Marker101763
AGAAATCATCCATTTGAGCCAGAAATTTCCAATGCTAGGAXXXXXXXXXXTATTCAAACCTGGAGCCTAGCCACCTCCTTTTGTTTTGCC
>Marker101767
GCGTGGTGCTTAGTCTTGCAATCACCTAGAATTGCACCCAXXXXXXXXXXACATCGGAACCCATGCACTTGTAGATTTTTCTATGTGCAT
>Marker101783
GATAGCGAGAATAGGGAGACTTAGAATGCTCCGGGGCTTGXXXXXXXXXXAAGCATCTATTGCATTCTCTTCTACAAGTTGTGTTCATGC
GATAGCGAGAATAGGGAGACTTAGAATGCTCCGGGGCTTGXXXXXXXXXXAAGCATATATTGCATTCTCTTCTACAAGTTGTGTTCATGC
>Marker101785
AGTTATTACAAACCAAGTTCTTCAAGTAGCGGAAGCTTCAXXXXXXXXXXCAGGATTCTATTATCATAACCTACATAAATCTTTCTTTTT
>Marker101786
GAACAAACACAAGACTTGCCACTTCTTTGAGATAAAATGTXXXXXXXXXXTGTGCATACGGTTGAACTAGGGAGGATGGGAAGGATCCAA
>Marker101788
GTCCAGCCCGATCACTGTTACCTTGTTAGCGAAGAAGACGXXXXXXXXXXTCTCCTGCCCCGTCTCTGCTTCCATCATTTTCAAGACAAA
>Marker101793
GAAAGTTGTCTTCCCTGAACCAGGTGCTCCTAGAAGAAGTXXXXXXXXXXGCATCATAACAAGATGGTCTGCAGATTTACCAATCCTCGA
>Marker101799
TTCCTCTGCCGATGGAATCACATGATTGGATGATAACTTGXXXXXXXXXXTAGCTGCCAATCATCCAGAACCAGACTATAGCATTTGTTC
>Marker10180
TGCAATGTTTGCAAAGTTGCAACGAAGCAGCTGTGCTGGGXXXXXXXXXXCTTCCACAGGACATACATCCCATTCAAGTAGAACATTATC
>Marker101805
AATGGGTGCATTATCATGAACTAGTTGCAACTCAAAAAAAXXXXXXXXXXTGCATAGGATCGTATAGCGCTTACTCATTAGGCTGATGAG
>Marker101813
GGGCCCTCTCGCGCGCTCTAACAAGAAATATCTGGAGCTAXXXXXXXXXXCTGGATATATTATATACTGTACACTCTCTATCGTTCAAGA
>Marker101817
TTTGCCCTTCTTGAAGTAGAAAGTCAAATATCCTATCGGAXXXXXXXXXXTAGCTGCCGATCGTCCAGAACCAGACTATAACATTTAGTC
>Marker101828
ACAGTGTGATTTGCGACTTGGATTTGGTGCACAGAAGCAGXXXXXXXXXXAGCCCAATCTAGTTCTGTACCCCCTGCTAAAACCTCTCAG
>Marker101829
ATTCTTAGAGGTTGTTACAAGAATATAATAATTCTAGCTAXXXXXXXXXXTTTTTTTCCCCCACAAACACGTCCGTTGACGTGTGTTTCA
>Marker101830
TTTATTTATGGTTTACTTGTCAAAAAAAAACCAGAAGGGGXXXXXXXXXXGAAATGGAGGGAGTATTTCTTATCGACACATGAATAATGT
>Marker101837
ATATAGACGAAAATAAAAACTAATTACACAGTTTGGTCGAXXXXXXXXXXTGGTGTCGAGTGAGAAATACTCCAATTCTAGCGAGTTGTC
ATATAGACGAAAATAAAAACTAATTACACAGTTTGGTCGAXXXXXXXXXXTGGTGTCGAGTGAGAAATACTCCAATTCTACCGAGTTGTC
>Marker10184
CCTAGGAGTACCAACAATTGTGTCCAAAATGGTTTCTTAGXXXXXXXXXXCAAACCATGCACATATCTTGCACCGAAACTAACACTGTTT
>Marker101852
CTGAAAATCTCTTTTGTTGGCAAAATGACAAGTAGAGTAAXXXXXXXXXXGCTGATTAGTTGCCACCGTATTTTGTTTAGTTTGCTAGTC
>Marker101855
TATTCTACCGGTAAATAATCACCATCCACTGCCGGGGCCGXXXXXXXXXXGTAATCACACCAACAAATGGTTTGTGTACATCGAACAGTG
>Marker10186
GGAAAAAGGGATACAAACTAGGTAGCTGACATGCTAAAAAXXXXXXXXXXCGCTTAGGCCTTATTTAGTTGTCAAAAAGTACCAATTTTT
GGAAAAAGGGATACAAACTAGGTAGCTGACATGCTAAAAAXXXXXXXXXXCGCTTAGGCCTTATTTAGTTGTCAAAAAGTACCAAATTTT
>Marker101862
CATAATTCATGATGTTTGACAGGTTCAGCTACAGAAGATAXXXXXXXXXXTTGCGGCGCTCCAGGCACATTTCAATTCTGAACCAGTGTT
>Marker101870
TCCATCAAGCTCTACACCTGTCCTCTCCGAGATAAACGATXXXXXXXXXXGCAAACGAACCGAGCGGACGATGAAGTCAATAAGCAGGAG
TCCATCAAGCTCTACACCTGTCCTCTCCGAGATAAACGATXXXXXXXXXXGCAAACGAACAGAGCGGACGATGAAGTCAATAAGCAGGAG
>Marker101877
GGTGTTACTCTTCTCAAAGTACTCCGTATAATACTATGAAXXXXXXXXXXTAGAATTCAATGGTCTTATTCTATATGCTCTCCATTCTTT
>Marker101883
AGCAAGGCGAATCCATCTGGTCAATTACATCAGGTTTTGTXXXXXXXXXXAGCGAGACCGAAACTTTATTTGAAATAAAGCTTCTTTTTT
>Marker101893
TGACAATATTCTTTCCATTGTCATAGAAGGTCCTTAGAGAXXXXXXXXXXTGGCTTGGGCTTGCTTGGTTGATCATGAGTTGCTAGTGAC
>Marker101896
TCCTCAGGGCAATGACTATGGGTGCTTCTCCCCATAAAACXXXXXXXXXXGAACACCGCCACATTTGCATTGCCATATATGACTCCACCT
>Marker101898
AATTCTTGGAGCAAGCTCCTCTTGCAAACAAACATATTTGXXXXXXXXXXCATAGCAACATACATTATCTTAGGACTTGGAATTTGAAGT
>Marker10190
GAAAAGAAAAAAAGATTTGAAATTGTCAAATCAAAGGACAXXXXXXXXXXCACACGTTTGCCTTTGATCATGTTGTAAAAAAGTCACACA
>Marker101914
ATAGCGCACCAGAAACAGTGCTGAATGAAGAGTGCTGCCAXXXXXXXXXXAGTTATTTTATAAATAAGTGTTTGGTAAAAAAAATATAGC
>Marker10193
ATTATGCACATTCAAGCCTTAGGAATGTCATAGAAAGGGCXXXXXXXXXXTGTTTGATGTGTGTGTATTTGAGAACATTTTTGGCGACGA
>Marker101930
TAACCTTTCACACCACGTGCAGCATGCACCACAAAATAATXXXXXXXXXXTCTGATTTATCCTTCTCTTCTTCTATATACCTGAGTATAA
>Marker101934
CGAAATCTTCGAACACGACGATCTCACCAGCACGAGGGTCXXXXXXXXXXCGGCGGATGCGGCGTTTCGGTTTATAATGATTATAGACAA
>Marker101941
GGAGGCATTCTTAGTGCAACTTCGTCGGGATATTCATATTXXXXXXXXXXTGAAATATTCAAACTAGGTTGATTTATGTGTAAGAAGAAT
>Marker101942
TGTCGGTAAAGGATGTCACACTTCTGTTTAGAGCTTTGGTXXXXXXXXXXAGAATAAAACATAGGCTAAACAACATCGTCCTGCATACAT
CGTCGGTAAAGGATGTCACACTTCTGTTTAGAGCTTTGGTXXXXXXXXXXAGAATAAAACATAGGCTAAACAACATCGTCCTGCATACAT
>Marker101943
GATTCCGGAAATCTCCCATGATGAGGCAACCTCTGCATTCXXXXXXXXXXGGTAAGAGGCCCCATGAGAACAACCATGAGGTCAACATGG
>Marker101948
AATGAGCATGTTATAAGCAAACTAAAACCAGTGGCAGAACXXXXXXXXXXTGGGGAGGTGGAGACGCTTACTACGAGCTCACCGGTGCCC
>Marker10195
ACAATGTGATATAAATAGATTGAAGATAGCAAACTGAACTXXXXXXXXXXCGGTTCTGCTTGTTCTTTTCACATGTTTCCTACGCAAGAA
>Marker101959
CTGCTTGAACTCTATATGTTTCATCTCCATGACACCAGGAXXXXXXXXXXGTTTCAATGAGCATCCTCTGATTTTCCACCATCATTTGCA
>Marker101960
AGTGCTTGCGTCTTTTGTTTTGATGACAACGTCGTCTACAXXXXXXXXXXAAGAACAGGATTGGCAAGCCAATCGGGATGATACACTTCT
>Marker101963
AATTCCTGACCTCCCTGGCAGAGTGGTAGCCGTGGGAGTGXXXXXXXXXXATAAATAAGGATGATGCTCCTAAAATAATTTAGTTGTAAC
>Marker101971
TTTTGTCATCCGGTCCGAATGGTGGGGGCTTCTCTTATATXXXXXXXXXXCAAACAGGCCCTCAATCTCATCAAGCTGTAATACTCGATT
>Marker101994
TCTTGAAGACCCTGTTCTTTTATTTCACTTTTTTCGAGGTXXXXXXXXXXAAACGGCCAGTTTAGCATTTATTTACCAAGTGAGTATCAA
>Marker101996
TGGGCCGATTAGGGGGAGAGCTTCAGTTCATGATCGGCTGXXXXXXXXXXCAGCAGCCAGATCCTAAAGGAAAAGGGCCATCGGTAGATG
>Marker102002
CTGCATGAACTCGGTATGCTTCATCTCCATAACACCAGGAXXXXXXXXXXGTCTCAGTGAGCATCCTCTCATTGTCCACCATCATTTGCA
>Marker102012
ACGTTACAAGTGTTTAGCTATGTTCATCCAAACAGCTAAAXXXXXXXXXXTAAGAAGGCTAACCATCTATGAGTAATAATTTATCTTACT
>Marker102032
AATAATCATCTACATTGGAACCGGAGAAGTCCACATGAACXXXXXXXXXXCCAGGACGACTGAGAAAATGGAGAATCCCGTTCGGAGGAC
AATAATCATCTACATTGGAACCGGAGAAGTCCACATGAACXXXXXXXXXXCAAGGACGACTGAGAAAATGGAGAATCCCGTTCGGAGGAC
>Marker102033
GTCCAAGAGTGGTGATACGTTCATACCGATGGCCAATGCTXXXXXXXXXXTTTCGACGACTTCGTCATATTTTCTTTTTACTACGAGTTC
>Marker102035
GCGTGGCATATTTCAAAACCGGTAAAATCGCGAACCTAAGXXXXXXXXXXTGTTTCATGTATTCTTCCTCGATCGTCTCCTTCAGCAAAG
>Marker102043
TAGCAGCATACAAAAGTTGTAAATCTCCTACTCTTACCTTXXXXXXXXXXGTTATATTCCAAAAATTTGTCCAACCTATCGTCTGGAAAG
TAGCAGCAGACAAAAGTTGTAAATCTCCTACTCTTACCTTXXXXXXXXXXGTTATATTCCAAAAATTTGTCCAACCTATCGTCTGGAAAG
>Marker102047
AAGGGGATTTCTTGAGCTCACCCAAGAATGAAGATGGAGAXXXXXXXXXXGTGAATTTGGATTTGGAGAGGAGAGATAACATTGGAACCT
>Marker102050
ACGAACAGGACCCTAAATAGAGCTATCAAGTTTTTGAGCCXXXXXXXXXXGGACGACATGCCAACCGCTAAGTACATCTAAACATAGTAA
>Marker102051
GAACCCTAGAAAAGTTTATATTGTTTTTCTCTTCCACAGTXXXXXXXXXXTGACAACCCGTAGCGGCCCGACGATCTACTTATTATACAT
>Marker102053
TTGTTGTTCACTTGGTAAATAAATGCTAAACTGGCCGTTTXXXXXXXXXXACCTCAAAAAAAGTGAAACAAAAGAACAGGGTCTTCAAGA
>Marker102054
CAATGACATCATGATTCAATGATTCATGAAAAATCTAATGXXXXXXXXXXGATTTTTGTATTTATTAGTTTTACTATCACTTTTACAAAT
>Marker102058
AGGGAACAGGATGTGGAATACGATTTATGATATTATTTAGXXXXXXXXXXCATGGCATCTATGTTGGTGTCGTGGCGTACATAGTGCAGC
>Marker102061
GCTTGTGCATGACAAGATGAACTCGCTCCTCACGCTCACTXXXXXXXXXXATCCCCGTGAGACATCTTGCTCTAGGCGGTGAAGCCTAAT
>Marker102079
ATGTGCATGTGTGGTGGGGTAAATGATAGTGATGATAAAAXXXXXXXXXXACAACACTTGGGACAGTGAGTGATAATATTTTTAGCAATT
>Marker10208
TTTCTCCAGTAAAAGGAAAAGGTGTAAGCTGCACCTTTGTXXXXXXXXXXGTATACTTACTGGATTCACAAGTAGTAAATTAGTTTTCTA
>Marker102089
ATTTCCTTGTCGTACGAGAACCAAAATATTTCTACTGTACXXXXXXXXXXCGCGCGTGTGTTAGTATATTTTCATAAATATTTTCAAGGG
>Marker102101
CCACCCCACCTTGCAGATCCAGTGGGCGATTCCCTTCCTCXXXXXXXXXXAAGTCCAAATTGAAAAGAACGCATGCTCTCTTTGCCATAT
>Marker102109
ATATATGTAAGTTGCTAAGGAAACCAAACCTGGCTCAACCXXXXXXXXXXTTCAGAAATGCAATTGAACATCCTTATGAATACAACATAG
>Marker102113
TACAACATCGCCTGCTGAACCAAAAAGGCACAAAAGGAGGXXXXXXXXXXAGTTCATTGTTCTTATTGTTCTTTGGTTTATGAGTTTACT
>Marker102118
TTGCAATGAATCATATCACAAAAGTGTTCTTTTGGTGCCCXXXXXXXXXXAGAGGCAAAAGTACGAGCAATCTCATCACGCGTGTGGAAA
>Marker102120
ATTCACTACTCTTGTTTGATTGGTGTTTGCTAGAAATAAAXXXXXXXXXXAAAATCAAAATTGAAATGTTTGTCCAACCTTGTCTCATGA
>Marker102121
TTTCGTAGGGTTACCAAATGTCGGATGTGGACGAGTTCCGXXXXXXXXXXTTTTGGCTCTATGGTTGAACATGTTCCATTAGTATTCTTA
>Marker102130
TTCATGCAAATCAAACATTTTTCTCCTCATTCTGAATCAGXXXXXXXXXXCACTGCAACTCATTATCATAAATCTCAGAAGCCTAGAACC
>Marker102144
CAGTGCCTTTTTGTAGTGCTTTTCGAAACAGTGACTGCCAXXXXXXXXXXAAACAAAAGAACGTGTAGAACTTTTATTTGAGTATGTTCC
>Marker102145
TGGGCCGATTAGGGGGAGAGCGTCAGTTCATGATCGGCTAXXXXXXXXXXCAGTGACCGGATCCTAAGGGAAAAGGACCATCGGCAGATG
>Marker102167
ACTACTCACAATGATAAGACTTGAAAACTAAGCCTCTTGCXXXXXXXXXXCATTGTCCTTGCTCATGGGCAAGATGGATTTCGTTGGAGC
>Marker102169
CATCTGCCGATGGCCCTTTTCCTTTAGGAACCGGTTGCTGXXXXXXXXXXTAGCTGATCATGAACTGAAGCTCGCCCCCTAATCGGCTCA
CATCTGCCGATGGCCCTTTTCCTTTAGGAACCGGTTGCTGXXXXXXXXXXTAGCCGATCATGAACTGAAGCTCGCCCCCTAATCGGCTCA
>Marker10217
ATGAGGAAAAAAAAACAATCAAAGCGCCTTCAAATATTTCXXXXXXXXXXCTTGCCAGGTAAACTTGCCTAGGCAAGCAAAAAGATGCCC
>Marker102171
TCTATAGGACGCTATAGGTGAGAGGTGTAGTATAGGTGTAXXXXXXXXXXACTCTCTATTCCCATATTATCACCCATTGTTATCTTACCT
>Marker102175
CCTCCGGGGTAACACCAACGAGTGAATTTGTATGCGTGCTXXXXXXXXXXGAAAGGTCCTAATATGGCTAGAGGGGGGTGAATAGTCTAT
>Marker102196
AGATGAATTCCAATAAGTGTGCATTTGGTGTATCGGCAGGXXXXXXXXXXATTATATTTATCTACCGATGGTATGGTCATCGGTTCGGCT
>Marker102204
ACTTTACAACATAAGGCAGTACTCTATGTTGCTCCTCCAAXXXXXXXXXXCATGCCAAGCTGGCTCGTCCTGACCACTGGTAATGGTCAC
>Marker102208
ACTGAACTTATGCTCCATAGTTCGGAGCCAATCATCCGCTXXXXXXXXXXTCATAACACAGAACATATCTTACATTCTTTCATTCACTTA
>Marker102214
GTACCGTCAACACCTGGGCAGTAGGTTTACCCTAGACCTAXXXXXXXXXXGGTGATGATGGGTACGTTTTCTATTGCCAATCATCCTGCT
>Marker102215
GGATAAATTTGACTACAATAAACCTTATGTGTGCCCTAGGXXXXXXXXXXACACTAGCTACTGTAGTTAGCATTTTAGTTGGTCAATGTT
>Marker102219
AGCGTCTAGCTGATAGACTGGGCGACCAGTCCCCGGGCGTXXXXXXXXXXATGTGTCTTCTTGTTTTTTTTTTTGAAAAGATCTTCCCAG
>Marker102230
TCATTCGTCGCAACCAAACACACTCTCGTGCAGCCTCGTAXXXXXXXXXXCTAGTGTAGTTTGCAAGGTACATCAGTGCTCTAATGGCGC
>Marker102242
CACTATAGAACGTAACAACATTCTTTCAGTGCAAAATAACXXXXXXXXXXGACAGGACCAGGTTCGCGGGTGATCTTGCCACCCTTGGAT
>Marker102245
CACATACAATGTAAGAGAGTAGATATAGATAACTACCGATXXXXXXXXXXTCTATCATGGGTGAGAGGAGCAGAAGTATAAATATGGTAT
>Marker102252
CCATGAGTAGATCAGGAATGAACACAACAGGAGAAGACACXXXXXXXXXXGAGTCAGTCCTCTCCTCTGTCTAAGTCCTGTCGGTAGACT
CCATGAGCAGATCAGGAATGAACACAACAGGAGAAGACACXXXXXXXXXXGAGTCAGTCCTCTCCTCTGTCTAAGTCCTGTCGGTAGACT
>Marker102254
CATATATATCACTCTAGATGGTCTAGTATGATCATATACTXXXXXXXXXXGGCAGGTTGAAGTGGATTTTGGAGAAGCAACAGGGGTATT
>Marker10226
AAAACAACATAGCTTTCAAATGATTACAATAACATAAGTTXXXXXXXXXXACTTTCAATCTTTTAGTCAATATTTTAGCATCAAGTTCAG
AAAACAACATAGCTTTCAAATTATTACAATAACATAAGTTXXXXXXXXXXACTTTCAACCTTTTAGTCAATATTTTAGCATCAAGTTCAA
>Marker102266
CTCTTGTTGTGCTTTGTATTTGTAGTCGTTTTTTCCTCGTXXXXXXXXXXTTTCCGTCACATCGAATCTTTTGGTCGCATGCATGGAGCA
>Marker102271
TCCTCCTAGACTCTATTGCCAATTGCAGCTGCTGTCTGAAXXXXXXXXXXGGCTTGACGTCTTGATCAGAAATCCTCTGCACCAAATGAC
>Marker102276
TTGGAAAGATCTTTTCAAAAGTAAGAAGACACATACGCCAXXXXXXXXXXACGCTCGGGAACTGGTCGCTCAGTCTATCGGCTCAAAGCT
>Marker102287
CATGGCTGAGTTTTATGGTAGCATAAAACAAGCTATTACCXXXXXXXXXXGTGCCTGAAAAAAAGTCAGAAACAAACAGACACAATGAGT
>Marker102293
TCTAGAAGAGTCCAGAACCCACAGGAACAAACGGGAGGCCXXXXXXXXXXTTAGAGAAGTGGAGCCTAGAGCTCTGGATTCGGATCTTCG
TCTAGAAGAGTCCAGAACCCACAGGAACAAACGGGAGGCCXXXXXXXXXXTTAGAGAAGTGGAGCGTAGAGCTCTGGATTCGGATCTTCG
>Marker102295
AGACCAACATCCTTTGATGAACTCATTGGTAAAATCATCAXXXXXXXXXXCCTAATTTTACCTCTTTGCTTCCAATAGGTTCTTTGTTGT
>Marker102298
AAAAGTCACACGTCTTATAATTTGAAACAAAGAGAGTAGAXXXXXXXXXXAAAAGGTCGGTTCTCGAGTGCCCGTTCGTTTGTCTTATAG
>Marker10230
AGAGATTGGATGCACCGGAGATTGGGCCGCTGATGTCGCTXXXXXXXXXXAAAGAATTTGGTGGTAGAGCAGGAGGAGGACGATGAATGG
>Marker10231
ACCATAAAAATATCTCTACGGATATTTACAGGCCGTGAAAXXXXXXXXXXTTTTCTTGAGCTATACATAAATTTTTGGAAGCTACTAAAG
>Marker102310
GGACCGTCAACAGCTGCCGCCAGGAAAGCAGAGTTTGGGCXXXXXXXXXXCGAGGAATCTGCAGGAGAATCGGGCCAAGGTTGTTCAGAT
>Marker102311
TCTTGAAGACCCTGTTCTTTTATTTCACTTTTTTCGAGGTXXXXXXXXXXAAATGGCCATTTTAGCATTTGTTTGCCAACTGAATATCAA
>Marker102314
AAGTATTGCTAACACCGGCAAGATTGTCTATGTAAGGAAGXXXXXXXXXXAAAAAATAAATTCTCAATATCAAACATCAATTCAGTAGCA
>Marker102336
ACTAGTGAAAGACATGGCCTACGAAAATTTCTAAAAATTGXXXXXXXXXXAAGACCTAACAAGCAACAAAACCTCGACGAGGACACAAAC
>Marker102346
ACACTTGACGAGTGCTAGTATACTATAACTACTACTAGTCXXXXXXXXXXTATATATCGTCACCGACACAGCTATAGCAACACATATATA
>Marker102354
ACCTGCTGAAGTTTGTCCAAGTTCTTTGTCAATCGGATCTXXXXXXXXXXTGTAAGACACAGTAATAATACAACTATTGTACGTAAGTGA
>Marker10236
GTTCAGAGGATCACACCGAGACCACAACTGCTGAATTGTGXXXXXXXXXXTCCTTCAGTTTTGCCGGCTATGCGAGACTGCAGTTTTCGT
>Marker102365
CCGGACTAAGGGTCCCTCCCAACAGCGTCTGACAACAGAGXXXXXXXXXXTGGACACGATCGATGATAGCGAAGTGCCGATTAGGTTTTC
>Marker102369
AAGTCCTGACCTCCCTGGAAGGGTGGTAGCCCTGGTAGTGXXXXXXXXXXATGAGTAAAATAATGCTTTTACACATGGTGTAGTAATCAC
AAGTCCTGACCTCCCTGGCAGGGTGGTAGCCCTGGTAGTGXXXXXXXXXXATGAGTAAAATAATGCTTTTACACATGGTGTAGTAATCAC
>Marker10238
GAATATCTCTGATGTCCTTTGCATATGTAGGTACCTGTATXXXXXXXXXXTCAATGTTAGTAGCAACAGGCAGTGCAGCAGCTAACTTTA
>Marker102382
ATGTCTCGAAGACCGCAAGACCAACCAAGCAAAAACTGCGXXXXXXXXXXCCCTTCGGCGCATACTGCTACACTACCATGTCTTTCGGAC
>Marker102387
AGCCATAGAAGATGAAATGGAATCAATGAGGACCAACGATXXXXXXXXXXAGGTTTTGTCATGGAAGGAAAAGAACAGATGTGATACCGC
AGCCATAGAAGATGAAATGGAATCAATGAGGACCAACGATXXXXXXXXXXAGGTTTTGTCATGGAAGGCAAAGAACAGATGTGATACCGC
>Marker102391
GCAAGATAATTTGCCTTTTTTGACCAAGGAGAAGTCTGTTXXXXXXXXXXATATTTTGGGAAATCAATATTATAGCACTTTCGTTTGTAT
>Marker10240
TTCTTGTAGCGAGGAACGTGACATTTCCGTAGCTACCTTTXXXXXXXXXXCTCCTTGCTTGATTGCTAATCTTAGTGAGATTGAGTGAGA
>Marker102400
GCTTCTTATGATAGATAACACAAAACTCAGCTTGGGAGGTXXXXXXXXXXTTTCACCAATACTGTCCATCTATGGTGGTTGCAAGGTCGG
>Marker102416
TTGTCGATAATCATTGAAAACCAAAACGCCGCATCCACCGXXXXXXXXXXGACCCCCGTGCCGGTGAGATCGTGGTGTTCGAAGACTTCG
TTATCGATAATCATTGAAAACCAAAACGCCGCATCCACCGXXXXXXXXXXGACCCCCGTGCCGGTGAGATCGTGGTGTTCGAAGACTTCA
>Marker102423
ATAAAGCATGTCCGAAAGTTCCTTTTCCATTACCATGTATXXXXXXXXXXGACGTCGAGATTGCTTTCAGTTGCCTACGTGCCAACAAGA
>Marker102424
TATTGTTACTTGGGTTGAAAACTTTATTCAAATAATGCAAXXXXXXXXXXCCGTCTTGGTGCCTTCTTTATCCTTGTCTTTTCAACCTCT
>Marker102435
AAATAATGGGTATATGTTGTCCAACAATCGAGTGTTTGGAXXXXXXXXXXCGCGCCAGTAAACTGCTCGAGTGTTGGCTAGACACTTCCC
>Marker102438
CCTGAGGACAGCGACAATCGACAATAGCAACAATAACAGGXXXXXXXXXXAGTTGGTGCACTCATGGTGTGGATAGGTGAGAGGTAGAAT
>Marker102453
TTGACCATTGCTGGTGGTCAAGACGAGCTTGTTTGATACGXXXXXXXXXXTGGAGGAGCAACATAAAGTATTGCCCTATGTTGTAAAAAT
>Marker10246
GGACCGATACGTTGTACATCCTCTTGTCATGTTGAACGCAXXXXXXXXXXTTGACTCGAGCAACGGCAACGTAGATACGCTAAATGAAAC
>Marker102465
AGCTCCATGCATGCGACCAAAGATTAGATGTGACGAGGAAXXXXXXXXXXATAGGTAAATTGTGCAATTAGTTTTTATTTTCGTCTATAT
>Marker102492
TACGATTTCTTTACAAGTAAGAAGTGTGCTGTTTTGGTGAXXXXXXXXXXCTAACCGGTTTTGAACCAGATTACTCCTGCATCATCCACC
>Marker102494
AACCAGTAAGCCCTATGTGAGTATACAAGGGGCATAAAACXXXXXXXXXXAAAGTCTACATAAACCCCCAATCTATCTAGGGTGGACTAC
>Marker102495
AGGTATCTGAACAAATGCAGCTACAAATGTGATCTGCGCGXXXXXXXXXXAACGGTAGAAAAAGAGAAAAATGAATACTAATGGTCAAAG
>Marker102499
ACACATGTGCCTAGGATTTGCTAAAATTTATCCAAATGGAXXXXXXXXXXTAGTTTATGTGAGATTCAAGATTTGGTGATTATTGTTTTC
>Marker102504
ATAACTAAGGAAAACATAAAACTATCCCCGCGTGACAAACXXXXXXXXXXTTGATATGCAAACTAAGAGTCATTTCTTCACCGTAGGTTG
>Marker10251
CCCCTCACAGAAAACTAAGAAGCCGGAGGTAGGTAAGATTXXXXXXXXXXACTCTTCTCAATGGTGTAAATCGTGGTATCTGCAGAGTTC
>Marker102510
TGTGATCTCACAAGGTATCTTGAGTTTTGATGTGTGTCTAXXXXXXXXXXAAAAAGGAGGAGATTGAAAGCCCAAGTATGGTTTTGGTAA
>Marker102513
CAAATATCAACAAGCATTTCTAGCGCTGTTGCTAGGGAGAXXXXXXXXXXATCCAACAAAACTTTACGCTGGAAGCTTTTTCCTTTCTCT
>Marker102519
TTTACAAACCCTTAGTTCCAAAGTACCAGACATAAGTAGAXXXXXXXXXXAGTTTTAGATTCCAATGAGCTACTTTTGTTTGCGGATGAG
>Marker102521
AAGTCCTGACCTCCCTGGCAGAGTGGCAGCCCTGGAAGTGXXXXXXXXXXGCTTATTCTAGGTGCTAATCTAGTGGTAGGCTAATGATGA
>Marker102534
AGATGAATCCCAATAAGTGTGCATTTGGTGTATCGGTAGGXXXXXXXXXXATTATATTTATCTACCGATGGGATGGTCATCGGTTCGTCT
>Marker102541
CTCCTAGTTCGACAGACAGTCGTATGCCATGTAGGCATGCXXXXXXXXXXCGATGACCATCGAAGTAATGCTTTAGCTTCCTTGAAGTTA
>Marker102542
GACTAACACATTGTAAGAGCATCATATTTATTTACCATCAXXXXXXXXXXCACTCCCAGGGCTACCACTCTGCCAGGGAGGTCAGAAATT
>Marker102547
TCCGACGGCCCACATTCACTTGAAAGGACTATATAACCATXXXXXXXXXXGTATAAGTTTGCAAAGCGCTTAGCTCTTGACGCGCGGGAG
>Marker102557
CTTTACGTATGTAGATATAGACAACTAAAGTTTAGAGGATXXXXXXXXXXGGCTAGGAGCTGTAGATTTGATTTCAGCCGGCCATCTACC
>Marker102563
TGGTGACGCAAGACACAGACAAGAATTTTATCCAGGTTCGXXXXXXXXXXCTTGTCTGCGATGAGCGACAACCTTAGAGGTAACATAGGC
TGGTGACGCAAGACACAGACAAGAATTTTATCTAGGTTCGXXXXXXXXXXCTTGTCTGCGATGAGCGACAACCTTAGAGGTAACATAGGC
>Marker102575
GGTAGCTTTTCATATTGCGTTCGTGCGTGCGTTCCGAAATXXXXXXXXXXGCTGTTTGGAGCTGTTTTATATCACATCGATATATATTTT
>Marker102585
ATTTCGTATGGCAGCAATCGAGGTTCATAGCAATTATATCXXXXXXXXXXTCTCGAGCAGAAGTTCCGCTTGCTGAGGGTGACTGAAGAG
>Marker102587
GTAGTGGCGTCCATCATTTGTCTAATCTAGATGCCGATTGXXXXXXXXXXTGTTCGGTTGCGTGGCTTGGTCTGGTGGTCTGCCATATCT
>Marker102602
GCATCACTACTAAATTTTGACCCTATTGCACCAGCCAATTXXXXXXXXXXTTGATGCGATGCAAGAAGTTCTATTGCATCACCATTTTGG
>Marker102604
CTCTATTATTGGATTTGTTCTAACATGGGATATATATAGCXXXXXXXXXXGTCAATGACAAATGGATAGGAAAATATGGAGATTGATGAA
>Marker102605
AATTTCATAGCCGTTGTCCTTATGGTTTACAAATGACAATXXXXXXXXXXTCTTTGCTCGTGAGCGTAGATCTTTCCTCGGGCTCATGCC
>Marker10263
GCAGAGGTCGAAGCTCATGCATTGCTTGCTCTTTTGAGTGXXXXXXXXXXTAATTCAGATAATCTCGACGATCTGTATAGTATGGTTCTT
>Marker102631
CTAGTTTATCATTCAAGAGCTGTATTTACATGCTCCACATXXXXXXXXXXTGATTGCAAATGGTGATGTCTTCTGGATTGTAGATCGGAC
>Marker102640
CACCACCTAGATGTTATGATCATGCCATCCCTCTCCTACCXXXXXXXXXXCAAGTCAGAGTGCTACCTGAGGATGAATTCAAGACAACAT
>Marker102642
ACAAGTGAAAGACATGGCCTGCCGAATTTTCTGAAGATTGXXXXXXXXXXAAGACCTAACCAGTAACAAGACCTCAACCAAGACACAAAC
>Marker102644
TCAAAGTTATTTTTTTGAAGCGACAACGACAATTATTTTGXXXXXXXXXXTACATCTCATATCAATACAATTAGACGCGGGACGTAGGTA
>Marker10265
ATTTCAATATATCAAGATAATATACACATGACTGTAATATXXXXXXXXXXACATTTGCAACTACTAGTTTCACAGACTTGTCACTGCCTA
>Marker102652
AGGGAAGGGAGACCACCGGTCCAAACCTCTCAATCGAACCXXXXXXXXXXCAACCTGCATCCAGAAAAGATAGATGATGGACGTCATTAC
>Marker102653
CCTTGAATAATTGCTAAAATTTATGCTTACCTCTACCCTAXXXXXXXXXXGGTCTTCCTTGTCGTCGAAATAGGTCATCTGAAAAGGAAG
>Marker102672
GTCAGAAAGCGCACTGTCACTCAGTCCAGGTGGAAGATCCXXXXXXXXXXATTCCAGGTATCGTGATTTCCACGGGGAACGCGAAGTGAA
>Marker102685
CTGTTTCATGCATGTACATCCATAGAGACGTTATCATCGTXXXXXXXXXXTAGATTCAAAAAATTCTTCTTACAAATTACATGTATCTGT
>Marker102691
GGCACTACTTGTTATCGGCCGAATGCACTGTTATTTGCAAXXXXXXXXXXTGTTGCCACATCAACAAATAATCAGACTGAATATCAAGCT
>Marker102694
TCTAGAAGAGTCCAGAAGCCACGGGAACGAACGGGACACCXXXXXXXXXXTTATAGAAGTAGAGCACTACGCTCTGGATTCGGATCTTCA
>Marker102699
GCAGGAGCTAATTTGTGATTTGTGTGAATTGTCTAATTGAXXXXXXXXXXTCACACGTCATCTCCGTGTGGGGGTATCAGGAATTTGGTT
>Marker1027
TTCTCCTTGCCTCACCTGGCAATGAAATGCAACATTTACCXXXXXXXXXXTCAAAGGAAGACGGATGGAAATGCATAAAGCACTTGAGTT
>Marker10270
ATCTATCGGTCTAGCCAAGACTACACCCCTCTATCTGAGTXXXXXXXXXXGCTAACTAATTACAAGAACAACTACACAAGAACAAGTATA
>Marker10272
TTTGCCCTTCCTGAAGCAGAAAGTCAAACATCCTATCGGCXXXXXXXXXXAAGCTGCCGATCATCCAGAACCATACTATAGCACTTATTC
>Marker102741
ACAGGAAATTATGTTGTCTTAGAGAGAGCTGAGCGACCATXXXXXXXXXXGGACCAGTAGGATCTACTTCACTTATCACTCATCTAGCCT
>Marker102754
AGAATCACCCAACCTACCTATTGTTGTTGCCACTAACTCTXXXXXXXXXXCAGTATTGCAACAAATGCAAGCAAGTTGGGCACCTAGAGC
>Marker102760
GGGTTAGCAATGCAACACCAAGAAGACATGGGGCAATATGXXXXXXXXXXATTTAGCACCAGATGGGTGGGGGCATGTATCTAATCACGA
>Marker102761
GGGTTTCTTGTGTCATGCCAGAAATAGATCGGCAAGAGCGXXXXXXXXXXCCGTTCCCCGGCAACGGCGCCAGAAAGCTTGTTGGGTATT
>Marker102764
ACCACATCTTGGGCTTCTAGTTGTAAGCAGTGGTGGTAGGXXXXXXXXXXAGCATCCAAGGCGACAGACAAGATTGCTCATGCTAGTGAC
>Marker102768
GTCTGATTAGGCCATGATTAGACACTAATTGCTATAATAAXXXXXXXXXXTTTGCAGGAAGAATTCTTTTTTGGGTCTTGTTAGAGAAGA
>Marker102769
TTCATCAAGCATGTCATCTAAACGTGGAATAGGATGGCGAXXXXXXXXXXGACACAACACTATGAAGAGAGGTTATGTCATTAGCTGAAA
>Marker102772
AGTTATTATTGTAAATATGTGGTTTATGCTATTCTTTATTXXXXXXXXXXGCTGTCTAAGGTTATATCTTTTATACTAAGTTCGTTATAT
>Marker102773
TATGTGAGAGCGAGAGCATGCCTTATATTATAGAAAGTATXXXXXXXXXXAGAACACTGGTGGTTCAAAACCTCCCATCACTGCCAGATT
>Marker102780
AAAAAAAATATTAGTTATATCAAGATTATCAATAGTAATTXXXXXXXXXXCATAAACCAATGATATATATGAAACAAGAGAGTTGGATCA
>Marker102790
ACCATGCTTCCTTGTGCATTCCAACACCTTTCACAAATCGXXXXXXXXXXGACAATCGGCATTGGGTAACCATCCATCGGTGTAGCTTTA
>Marker102793
CTTCATCATTAGTTTTGGTTTGTTGAGCAATTATCTCTTTXXXXXXXXXXCCTTTAGCAGATGCATCTAGGCACTCACAAGCCTTCTAGG
>Marker102816
ATGTAGACAAAAATAAAAACTAATTGCACAGTTTGATCGGXXXXXXXXXXTCAGACCACTGCGAGTGCGAGCATGCGTTCCGATTGTAAA
>Marker102819
AAATTCAGTCAAATTATTAGTCAAAAGATTATATAATGACXXXXXXXXXXCTATGCGGTTTACTTTTCCTCTTTTTTATCCCTTCATGAA
>Marker102823
TCATGAATAGCCTATCACTAGATTAGCACCTAGACTGAGCXXXXXXXXXXCACTCCCAGGGCTACCACTCTGCTAGGGAGGTCAAGACTT
>Marker102830
CCAGTTCCACAAAGCTTTGTTGTCTATTTGAGCTCCATAGXXXXXXXXXXATATGGAAATGATGAATAGTTGCTCTGCCATGACTAGTTC
>Marker102832
CCGGGTAAAAGCTACAACGCTATCTGTGTGCTTGCGGATTXXXXXXXXXXAGTCTCATTCTCAACCTTTAGTGAAGTATCACAAGTGACA
CCGGGTAAAAGCTACAACCCTATCTGTGTGCTTGCGGATTXXXXXXXXXXAGTCTCATTCTCAACCTTTAGTGAAGCATCACAAGGGACA
>Marker102835
GGATCCATCGAGCAACACTCGTCGAATTCTCGAGTTTCGTXXXXXXXXXXCGATCACCCAAAATAGATAGGTTGTTACTTTCCATAATTG
GGATCCATCGAGCAACACTCGTCGAATTCTCGAGTTCCGTXXXXXXXXXXCGATCACCCAAAATAGATAGGTTGTTACTTTCCATAATTG
>Marker102843
ATTCACACCCCCTCTATAGACACCACCATGTACACGCGTCXXXXXXXXXXCATGTGAATTGCAATAGATGCAAGTTAGGCTATACAAGAA
>Marker102846
GTGAGTGACGTCCTTGTCAGTCAACCCCAAGCTAGGAACGXXXXXXXXXXGTCTGTCATCCATCCCTGAATTTCTCTAGGCCAAGCACGC
>Marker102865
CTTGCCCTGTGACTCGATCTTTCAAGGAAGGCTGATTGATXXXXXXXXXXTTGATTTGCCACCATCTTCTCGATGAGGGCAGTAGCTTCA
>Marker102876
ACACATGTGCCTTGGATTGGCTAAAATTTATCCAAATGGAXXXXXXXXXXATGTTTATGTGAGATTCAAGATTTCGTGAGTATTGTTTTC
>Marker102883
AATACACAACAAGCTTTCTAGCGCCGTTGCCGGGGAATGGXXXXXXXXXXTGCTCTTGCCGATCTATTTCCGGCATGACACAAGAAACCC
AATACACAACAAGCTTTCTAGCGCCGTTGCCGGGGAATGGXXXXXXXXXXTGCTCTTGCCGATCTATTTCTGGCATGACACAAGAAACCC
>Marker102889
GAGCATCATATTTGTATATCATCAGCCTACCACTAGATTAXXXXXXXXXXCACTCCCAGGACTACCACTCTGCCAGGGAGGTTAGGAATT
>Marker10289
GTCAGTTTGATCCGACAGTGCATACAAGATGAAGACGCGGXXXXXXXXXXAAGCTGTGTTCTGAGGTACTTTTATACTTACCATTCCGAT
>Marker102905
GTGACCATCACTGCTGGTCAAAATGAGCTTTGTTGTTATGXXXXXXXXXXCGGAGGAGCAACGTAAAGTATAGCCCTATGTTGTAAAATT
>Marker102908
CGCAGGATAGCAATCCTGCCAACACGGAATAGCCATTCCGXXXXXXXXXXGTCGATACCCATAGCCATGGCGTACCGAGCAGCCGCTAAC
>Marker102917
CTCAGTCTAGGGATATTGAGAGTGATGAGTGTTAGGTCCGXXXXXXXXXXACCACAGTTACAATGAACGATTCAGTTTCTCAATGGAAAA
>Marker10292
AAAGCAAAACGGCTCCTTACTATAGTGGCAAACAGTGATGXXXXXXXXXXTAGAGATGCAATCATCGAAGTTGCACTGTGATGCTTGTGT
>Marker102934
GGATCGTCAACAATCCACTGTTTCCCAAAGTCTAAGAGCAXXXXXXXXXXGTTATTCTAGGGTTTGAGCTCGATCTACTGTGTGGGAAAT
>Marker102936
CAAGGAATCCAGGTAACAAACATCTATGATTTTGCTAAGGXXXXXXXXXXCGCTATGATCACACAAGCGTAAATTTCACGAAAATCAGAG
>Marker102937
TAGGATGCATGCTGACCTAGATACTCAAATAGCTAACTGAXXXXXXXXXXTAAAGTTCCAAACACACTAACTAAAAAGAGCTAAAATAGT
>Marker102945
TCATGAGACAAGGTTGGACAAACATTTCAAATTCGGTTTTXXXXXXXXXXTCTATTTCTAGCAAGCATCAATCAAACAAGAGTAGTGAAT
>Marker102952
TGTTCCATGCATGTGCCGCAAGATTCGATATGATGGGGAAXXXXXXXXXXATAAAAGTTACGAAACACAACTTATGTGCATAATAAGTTA
>Marker102956
TAACACCCCTCAATTATACGCAAAGTGGATTCATATGTAAXXXXXXXXXXTGAATCCAAACAAACTTCTTATCCTCAATAAATCATTTAT
>Marker102958
TGTCTAGAAGCTAGGATTCCGCATACAAGAACACATGTGTXXXXXXXXXXTTCTCTGTCATATCAGATCTTGGAGCACATGCATGTAGTA
>Marker102979
TATCTAACTATCTACATGTGAGCACTGAAAATTGGGGCTTXXXXXXXXXXACATTTAGTCCTTATTGGATTGCTTGAAGTTTTGACACTT
>Marker102981
GCAAAATATAAATAACGATACCTCGAATACTTTTCCTGGTXXXXXXXXXXCACCTCTGCTTTGGCAGGTTCACCCTGTTGTTTTTCTATG
>Marker102991
AGCTCGAGAGGGAGGGTCTCCTGCACCGCTGCACATCGTTXXXXXXXXXXGGGGAAGACGGAGAGGCCACGCGAGTACATCCCGGTGGGG
>Marker102995
AATGATGTTTATAATTATAAGATAAGGGGCACCAACAACTXXXXXXXXXXACACGCAGGACCCCTACCTGGCGCACCAACTGTTGGTGTT
>Marker102999
GCTGTACTATGTACGCTAGGACACCTACATAGAAGCTATGXXXXXXXXXXCTAAATAATATCATAAATCCTATCCCGCACCCTATTCCCT
>Marker103014
GTCATACGCAGGAGGATACGATGTCCGATAAGAATAAGTGXXXXXXXXXXAGGTATTTGTGGAAATACAAACTGCCCTATCCATCCATTG
>Marker103022
AACACTTTGATCATCTAATTATCTATCAGACACTCAAACCXXXXXXXXXXTGAAACTTACAACAGTAGAGTATATACATACACAGGAACG
>Marker10303
GCGGAGCTAGAGTAACACAGCTTCCAGAAAGTATTGTTCAXXXXXXXXXXTTTATTCATATCAGTAAATACTTCAGGTTTCCAAAGTGGA
>Marker103031
ATATCATATCCACAGGGAACAGTTGTGATGACGACATACAXXXXXXXXXXGAGTTGTGAACCGAAGAACAAATAAGAAGAAGTTGCTTAC
>Marker103034
GAATGGTTTACTATCCAATCTAAGCTTTTGGCTAATGTTTXXXXXXXXXXACTAAGTACTCCAGTGTGGTGCCGCTTCGTCGGCAATGAA
>Marker103044
TTTTCAGCCGTCGTCTGTGCCACATAGACTTATCCCAAAAXXXXXXXXXXCCGCTCATATGTACTTCCTTCATTCTAAATCAAGATTGGA
>Marker103056
ACTATCTTATCAGCTGGCACCAAGATGAAGTTCGTTCACTXXXXXXXXXXCACCCATAAAATGTTCTAAACTTTCTAAAACATATTATTT
>Marker103076
GGACCGATTGTTGACGGCCCTCTTGTCATGTTGAACGCATXXXXXXXXXXTCCTGGATAGTGAGCACTTGACATGAGCCCTGTCCTCGTA
>Marker103079
ACAGAAACAATGATCTGATGATGGCTATCATCACTCCCCGXXXXXXXXXXGTGCAACTTGGCAAATAAAACTCGAAGCCAACCACCGTCT
>Marker103091
ATTTACAGTCTCCTGCAAAAATGTTGGTTTTATGATGCGCXXXXXXXXXXTCTCTGGGCCACCCCTCGTTGGACCCCCAAATCTACACCT
>Marker103096
TGCCTACATGAGTGACTGTCTAACCCAAGAGAACAATAACXXXXXXXXXXCTACCTAGCCCGTGTGCACCACACCTCGATACAGGAGATC
>Marker103107
AATGAGTTTTTGGAAAAACTACACAGTGTGCCATGGTCATXXXXXXXXXXGTCTATGCGTGTGGGGTGTTGACGGTCCTTAGTACCAAAT
>Marker103115
AATACTAACTGCAGTAGCCAGTGTCTGACCTTTTGAGCCGXXXXXXXXXXCCTAGGGCGCACATGAGGTTTTTTGTACTCAAATTTATCC
>Marker103126
CAAGGTCATACTATCTGATTATGAGTATGACCTAATATTAXXXXXXXXXXGTTTGTCTGGCCTGAAACATTACTTAGAGCAGGCCAGTCA
CAAGGTCATACTATCTGATTATGAGTATGACCTAATATTAXXXXXXXXXXGTTTGTCTGGCCTGAAAGATTACTTAGAGCAGGCCAGTCA
>Marker103133
AAAGTACAATGGCATGGAGAATCCTGAAAATTGGATCACTXXXXXXXXXXCATATCAGCCTTCATCAAAGGCCTACGCTTCCACAAAGCA
>Marker103135
ATCACTACCTTAGTTGATGCTAGGTAGGATAGGATTTCCCXXXXXXXXXXTTCGACCGTTTGCTCCAAAAAGAGGATTGAATCCATCCTA
ATCACTACCTTAGTTGATGCTAGGTAGGACAGGATTTCCCXXXXXXXXXXTTCGACCGTTTGCTCCAAAAAGAGGATGAAATCCATCCTA
>Marker103146
AGCAATCATCTACATTGGAACCGGAGAAGTCCACATGCACXXXXXXXXXXCTAGGACGACTGAAAAACCGAAGAGTCCCGTTCGGAGGAC
>Marker103156
CCAGATCGGGGTATCCGGCCGGAGTTGCACTCATAGGCTTXXXXXXXXXXAGTCATTATGCAGCAAGGGTGTCATATCAACGTCTAATAC
CCAGATCGGGGTATCCGGCCGGAGATGCACTCATAGGCTTXXXXXXXXXXAGTCATTATGCAGCAAGGGTGTCATATCAACGTCTAATAC
>Marker103161
TCTCTAGAAATATAAAAGACCAAAAAGATATATGATGGAAXXXXXXXXXXTTGATCGAGCTGTGTAGACCCTTAGGAGCTTTTCATATGG
>Marker103168
AGGGAACAGGGTGTGCAATAGGATTTATGATATTATTTAGXXXXXXXXXXCATAGCTTCTATGTAGGTGTCTTGGTGTACATAGTACAAC
>Marker103173
TCAACCCTTGATTCTGAAACCCAGGTTGGACTTGGCCTTGXXXXXXXXXXCTTGCCTCTCATGTCAGTCGTTTGAGATGTCCCAGGCGTC
>Marker103184
AAGTTTAGCATACTTACTTTGCATTTTGCTATGTCAATGCXXXXXXXXXXTAACGCAATAATACTTCAGAAGAGTGAATCTTTTATATGT
>Marker103186
AGTTCCCATAGTAATGATCAGGTTCTATCAAAGATGTAAGXXXXXXXXXXAGGCTTGACATGTTAGGGAGTGGAAAAGGCAGAGAACATC
>Marker103189
ACTGTACTATGTACGCCAGGACACCTACATAGATGCCATGXXXXXXXXXXGATTACTAGGATTGCTGAGCTGCAGTTAGATATCCATCAC
>Marker103196
TTACTGCAAAATGATTGGATCATATGCAAGATGGTGAAACXXXXXXXXXXCATAGAATGAAAACCAACCCGGCGTTGAACAAGCGTTCAG
>Marker103199
CAACTAGAGAGAGAAGAATAGAGATGAGAGAGACGGGCCGXXXXXXXXXXATAACTGCGGCGGCCCTTCGTTCTCAATCACCTTTCAGAA
>Marker103231
TGACTCCGATGTGGTGCCGCTTCGTCGGCAATGAATGACTXXXXXXXXXXTTACGCCAGCAATGATTACTCTAAACTCTACGCGAAGAGA
>Marker103235
AGTGCTAACCTAACTCCTTTGGTGAAAATGTTTGTGAAAAXXXXXXXXXXAGCGCCCGGTGTGCGGGCGTTTTGGCAACCCTCTCTGAGT
AGTGCTAACCTAACTCCTTTGGTGAAAATGTTTGTGAAAAXXXXXXXXXXAGCGTCCGGTGTGCGGGCGTTTTGGCAACCCTCTCTGAGT
>Marker103238
AACATTTCTTGTGATTGGATGCCGCTAGGGTTCGGTGTCGXXXXXXXXXXCAAGAGCCTAGTGAGGTGTTTGTGATTTGATAATCCAAGA
>Marker103239
GTTGATACTGGCGCTACACACCATACTTGTGTACTTGTGGXXXXXXXXXXTCCACCATCTTTCTTTGTTGATGCTGATCAGTTCTTATGC
>Marker103240
TTTGCTCAAGTTGAAGGTATCATTACCTATTGTCTAGGTTXXXXXXXXXXGGAGATTCGGTTTGTCACGAGGGATAGTTTTGTTATTTCC
TTTGCTCAAGTTGAAGGTATCATTACCTATTGTCTAGGTTXXXXXXXXXXGGAGTTTCGGTTTGTCACGAGGGATAGTTTTGTTATTTCC
>Marker103241
AGTAAACTAATAAACCAAAGAACAATAAAACAAGAACTTAXXXXXXXXXXTGATTGAACGGTTATCATTGATCCTTTAGGTCGGTGGAGT
>Marker103248
GGGTTCGACTGTTCTCGTCATCGTTGTCTAGATGGGCGTTXXXXXXXXXXAGTCTGAGTCACTTGGTGCAAAGGATTTCTGACCAAGATA
>Marker103252
TACAACACGCCTTCGCGGTAGAAGAATAGTACATATGGCGXXXXXXXXXXTCGATCAAACTGTGCAATTAGTTTTTATTTTCATCTATAT
>Marker103281
ATCTAACTCTCTAAATCATCATTTGGAGAGCCATTTGCATXXXXXXXXXXCACTTGCTGGTGTATGTGTGATATGGATCTGAATTTGGCG
>Marker103284
GTGGTAGGCGACGTGCCGGTCGACAGTGAGGCGCCTGTGGXXXXXXXXXXTCAAGTCGTTTTGAGTCTGTAAAACCGTATGCTTGCTTTC
>Marker103287
TCATAGATGCTTCAAGACGCGTCTGGTATAACACGTCTGTXXXXXXXXXXCGTCTCTACCATAAGCTATGCAACATGGCCACATATATCA
>Marker103294
GATGCCTACGAAGAAGGGTGTCCTAACCGTCAGAGGAAATXXXXXXXXXXAGATATGCCCGGCGTCCCACGAAACCTGATCGAGCACTCC
>Marker103304
TCGGCCAGAATAATATGCATGGCGTGAAAAACAGTTCGCTXXXXXXXXXXACAGAGACACCTACTCGTGTGTTTGTGCATGCATAATTAT
>Marker103313
TTTATAAGCACCAAAGGATCATAAAGGCCCATAAATATCAXXXXXXXXXXTATTATTGTCAACCATATGCTCATAATGCATCAATTCAAA
>Marker103316
TCTAACTCTCAATTCATTCCAAGAGTTCATGTTGGTCATAXXXXXXXXXXTGGTTCTTCATCAACACTAGTAGATTCCATCGTAGGAGAA
TCTAACTCTCAATTCATTCCAAGAATTCATGTTGGTCATAXXXXXXXXXXTGGTTCTTCATCAATGTGAGTAGATTCTGTCGTAGGAGAA
>Marker103334
GAAACCACATAAATACATTCCTATTTTTCTCAAGCCACAAXXXXXXXXXXATCTCTTCATGGCCTCTAAGTTGTAAATAATAAGTACAAT
>Marker103336
GATGAGAACTATCTGGAAACAGACCAAATCGAGCTTTCACXXXXXXXXXXCACGGGATGCAATAAATTGAAGCCTTCCCCAAGTAGAGGT
>Marker103340
CCAAGTCAAACATGCATAACCCTAGAATCTGGTCCCGGAAXXXXXXXXXXTATTATCATCTAAATATGATTCCACAGTTATCAAGGTCAA
>Marker103346
CATCACAGGCAACTGAAAAAAGTGCATCGGTGGATCCTCAXXXXXXXXXXGATAGACCTAATAGGCAGTATCAAAATAATGATTAGCGAT
>Marker103347
CATTGCACTAACTCAATGTGTGATCCACTAAGTGGACGCTXXXXXXXXXXAAAGTACCACCACGATTGTTGGCTCGCAAGGACAATGCTT
>Marker103349
GACCAACAGACATGTTGGGAGTCTATGCATTCAGTAAACGXXXXXXXXXXCATATGACATTGTGCTGGTACGTAATGCTAAATTTTTGTT
>Marker103350
CATAGACTGAAGAATAATCCGCAAGCGAATGGATATCAGTXXXXXXXXXXATAAGAAAAATACCATAGAGGATGCTTATGCCCCGATCTA
CATAGACTGAAGAATAATCCGCAAGCGAATGGATATCGGTXXXXXXXXXXATAAGAAAAATACCATAGAGGATGCTTATGCCCCGATCTA
>Marker103358
GAATTCAACAAACTCACTAGAGCAAGAGGTTAGTAAATAAXXXXXXXXXXACGTCCCCGTTGTGTTGACCAACACTTGGTGGTTCGGTGG
>Marker103372
GCATAGACTTCAAATTTTCTTTGTTTTCAAGCTCCTAAGTXXXXXXXXXXTTCTTTCTGATTGACGCTGTGAACAACATAAAGTAACTTT
>Marker10338
TGAATACATTGTCTACCACGGAAAAAAATGCTAATAAACTXXXXXXXXXXCCTTCAATCACCTCTCTTGGTCCATGAGTGCAAACCTTTC
>Marker103397
CACTATAAATTATCTGAAGCATAAATGGTGATATCTAAATXXXXXXXXXXACTCCAGAGTAACTCTTGCAAATGTACAACAACCAATTCC
>Marker103406
AAACGTTTGATTCATCAGGGTGATCCCTTGAAGGGTACAGXXXXXXXXXXATGGCCGCTTGAATGTTTGCCATCGGGCCACGTGCTGGCT
>Marker103408
GACTAGTTAGTCCATAATTGGACAATATTTGTCAAATACAXXXXXXXXXXCCACTACTTTACCTCCAACTTGGCATCCGAACCTGGCTGG
>Marker103410
AGAGCAATTCCCTGCATTATACGAGATTAGCTATTAGCAAXXXXXXXXXXCTATTACAGGCATAGAATAAACACCGAGATGATGTCCCCC
AGAGCAATTCCCTGCATTATACGAGATTAGCTATTAGCAAXXXXXXXXXXCTATTACGGGCATAGAATAAACACCGAGATGATGTCCCCC
>Marker103418
GCCGCTCTTTCGCGACGCTCTACCGGTCGAAGATGGCCAGXXXXXXXXXXGTGAAATAAATTTTGTGATGTTCCTTGAGATGGCTAGTTT
>Marker103424
ATTGTGGAGTCAAGGTCCTAACCTGCTGACTGCTGTACAGXXXXXXXXXXGTCCCGACAGGAAGCCTGGGCTCAGTAGAGTGTACTACTG
>Marker103436
CCACGGCGTGCCGCTTCCTCGTCGGACATCGCAACCTGTCXXXXXXXXXXGGCGCCGCCGCGCAGGTCATCGCGAGGGCGTTTCCACGCA
>Marker103452
AAGCTAAATGCAGTCAAACCCGTGTCAGCTATTTGAGCCTXXXXXXXXXXCTGGGACACATATGAGTCTTTTATGCATCCTATTTTATTC
>Marker103460
GTATATTGCATACACATGAATATTTCATAACAAGATGTATXXXXXXXXXXTGAATCAAGAATATATAAGTGTGGAAATGTCAAGCAAAGA
>Marker103471
AAAAAATACAAGTGTCACTGTCAGCACATGTTGAACTGTTXXXXXXXXXXTCCATTTGTTTTTGTTTAGGGGAGTCCATTTATTTATTTC
>Marker103473
AGGTCTTGATCTAGGTGTCGGTGTTCTTCCCCCGGGGGTCXXXXXXXXXXTCGAGGTTTCCGTACCGGCATGCCCTCGAGCCGTCCCGTC
>Marker103484
TATTATTAGTTTGCAGTATTTGTTATGTTTTTGTTTACCCXXXXXXXXXXCTTAGGAGGATGGCTCAACTTGTTAGTGATGGTAGCAGGC
>Marker103495
ACTGAACTTATGCTCCATCGTTCGGAGCCAGTCATCCGCTXXXXXXXXXXCGTAAAATTCATAACACAGAACATATCTTACATTCACTTA
>Marker103504
TAAAGTTAGCTGCTGCACTGCCTGTTGCTACTAACATTGAXXXXXXXXXXATAAAGGTACCTACATATGCAAAGTACATCAGAGATATTC
>Marker103508
TATCACATGTTTCCACTTCACATGGGATCGTTTTCCTCCTXXXXXXXXXXCCTTGATAAATACAATATTTTTATTTTTGTTGAGGTCAGA
>Marker103515
AAAAAACCTACACACATATATATGAAAAAAATACAAACTGXXXXXXXXXXTCGTCTACTGATGGTGACATCAATGTATTTTGAACCTGAA
>Marker103525
TTCTAAACCAAACAGGACTCGTACATAAAACAAACCCTAAXXXXXXXXXXGGCGTCAACACATGCCCCCCAATTTTGGAGTATGAAATCA
>Marker10354
GGTATAGATCTCACAACTTCTTATTCTAGGGATCTTGCCTXXXXXXXXXXGTTTCACCATCTTGCATGTAATCCAATCATTTTGCAGTAA
>Marker103541
CATCTGCCGATGGTCCTTTCCCCTTGGGATCTGGCTGCTGXXXXXXXXXXCAGCCGATCATGAACCGGGGCTCTCCCCCTAATCGGCTCA
>Marker103542
GAACGACATAAACAAATCTCATAGAAAAGTCTAATGACGAXXXXXXXXXXACGAGCTTCAACTTGTTCTCCTCTATTTGACACCATCGCT
>Marker103552
TTATATGTAATTTGTTGTGTGTATGAAACACAACCTGCTTXXXXXXXXXXCCAGGTACATCCAGGGGAAATATTTATTGCAGAATATCCT
>Marker103558
GTTTTTTTTTGGGTAGCAATAAAGTTTTAGGGCTGCAATGXXXXXXXXXXGATGTTTTTTATATAAAACTTAGCATATGTATGGTTGGAT
>Marker10356
GGTCAGTTTGATCCGATGGCCCATATTCATTTGGAGGGACXXXXXXXXXXTATTCATGTATGTTGTGGTTCACAAATCTTTTGAGTACTT
GGTCGGTTTGATCCGACGGCCCATATTCATTTGGAGGGACXXXXXXXXXXTATTCATGTATGTTCTGGTTCACAACTCTTTTGAGTACTT
>Marker103560
TGTTTGGGTGGAGGCGGGATGTGAAGGGGTTCATGTTACTXXXXXXXXXXACACACATGATTCAAGTTCACAGGTACATGTCACAATGAC
>Marker103564
ACTTCAAAATGTTGAACTTAGCACTGATGAAGGGAATGCTXXXXXXXXXXACCAAGGGCTAAAGCATAAAGAGCAACAAAGACTTCTTTT
>Marker103569
GAACAAGTGCTATAGTCTGGTTCTGGACGATCGGTAGCTAXXXXXXXXXXCAAATTATCGCCCAATCACGTGATTCCATCGGCTGAAGAA
>Marker103584
ATAATAATATAGGCTCAACATACTTGGTGAAAATTGGAGGXXXXXXXXXXATCAGATGCTGCTTGAATTTCATATACATAATTAGCAGCC
>Marker103588
ACTTTAGGATTGATTTGCTCACCCTCTTGTATGTGATAGCXXXXXXXXXXTTGTGCAAGGAAATTGTGATTTCTATGTTTGTGTGTTTGT
>Marker10359
CTACGATGAGGGTCAGTGCATTGAGTCTCCCAATCGGGGAXXXXXXXXXXTATAAATTCTCAACCTAGCGGGCCATCAACGGACCGGTCC
>Marker103591
CTATGATGAGGGTCAGTGGATTGAGTCTCCCGATCGGGGAXXXXXXXXXXTATAAATTCTCAACCCATCAGGCCACCAACGGACCGGTCC
>Marker103601
CCATTAGGGTCTTTTAGCGATGCCGGCGGAGCTCCGCAGTXXXXXXXXXXGGAACTAAAGGGTCGGTGAACCGGGGCTAAAGCCACCCCT
>Marker103615
CCATGAAGGTAACTCGTAGAGTAGAGTGCAATAGATGCTTXXXXXXXXXXTAACATAAATGATATAGTATGCTTGTTCTACTATGTGCAT
>Marker103623
AGGTAAGATAACAGTGAGTGATAATATGGGAATAGAGAATXXXXXXXXXXTACACCTATACTACAACTCTCACCTATAGCGTCCTATATA
>Marker103627
GAGGTCGGTCAGTTCGGGGTCCCATTGCTATTGGCACGGCXXXXXXXXXXCGGAATGGCTATTCCGTGTTGGCAGGATTGCTATCCTGTG
>Marker10364
AAACCATATTGGACAGCACACCAGCTTGGTTGATCAAGGCXXXXXXXXXXACAAAAGCTGATCTGCAAACACAAAGGGCTAATACCCGAT
>Marker10367
AAATTATACTTCTAAACCCTTCAATAAATTTTGCTGCCACXXXXXXXXXXAGAGAGGGAGGATGAGGAGAACATACCAGGGCAATCAACA
>Marker103674
TGTCTGGGGACTGTACCGACCACTGAGCATGATATGCCCAXXXXXXXXXXTCAGTCTGCTCAATTGCAAACAATGTCTAAATGGGTGATT
>Marker103687
ATTTCCAGATACATGTCAAAAAACGGTGTCAACAACATTAXXXXXXXXXXCGTCAGCTGCTTTTGTCTAAAAGTATTTCTTTCTTTTTTA
ATTTCCAGATACATGTCAAAAAATGGTGTCAACAACATTAXXXXXXXXXXCGTCAGCTGCTTTTGTCTAAAAGTATTTCTTTCTTTTTTA
>Marker103695
ACAAGTGAAAGACATGGCCTGCGGAATTTTTTGAAGATTGXXXXXXXXXXACGAACTGGACTCTAACAAGGCCTAACTAGCAACAAGACC
>Marker1037
ATTTCCTTCTTTCCTTTATATCTACTTTGCCTGCCTGAAAXXXXXXXXXXAGGATGGTAGATTTTGCAGATTCCGTTTTTTTCGTTCTCA
>Marker10372
TAACAACTGTAAAATAGCAAACGAATACAGCATGATGGGAXXXXXXXXXXGAACTGTGTTGGTCTGTTGGAGGGCATGCTCACCTGTGGT
>Marker103721
GGACCGTCAACAATAAAGGCAGCTATTGCATTAGTGGCGCXXXXXXXXXXTTGCCCGGGCTTCCTCCAGATCAGGATGTGGACTTCAAAA
>Marker103743
CCAGACAACACCACACTCATAGGCAGTAGAACTTCCATACXXXXXXXXXXTCAAGCTGAATATCAAGCTTTGATCAAGGGGTTGGAATTA
>Marker103750
AGGGTGTCAGCTAACTCCTTGGAAATAACATTTATCCCAAXXXXXXXXXXGTTTTGCATTCCTTTATCAGGAGGTTTCTCTACAAACAAA
>Marker103760
TATTATTGTTGGCTGATTTATTATAAGAGAAAAATACTGTXXXXXXXXXXTGTTTTTTGAAACGAATCGGCAGGAGAGCTGCCTGCTGTA
>Marker103765
AGCTATGGAAGATGAAATGGAATCAATGAGGACCAACGAAXXXXXXXXXXAGGTTTTGTCATGGAAGGCAAAGAACAGATGGGATGCCGC
>Marker103769
AGAGAAAGGAAAAAGCTTCCAACGTAAAGTTTTATCGGATXXXXXXXXXXTCTCCCTGGCAACGACGCCAGAAGTGCTTGTTGATATTTG
AGAGAAAGGAAAAAGCTTCCAACATAAAGTTTTATCGGATXXXXXXXXXXTCTCCCTGGCAACGACGCCAGAAGTGCTTGTTGATATTTG
>Marker103778
AAAGAAAGGTCACGTTGAGACTTGTCATTTGTGTCGTTTTXXXXXXXXXXAATGTCTATATATACCTTATATGATTCTTCATGACCAGTC
>Marker103790
CTAGTTCCACAAAGCTTTGTTGTCTATTTGAGCTCCACAGXXXXXXXXXXACATGGAACTGATGAATGATTGCTCTGCTATGACTAGTTC
>Marker103812
TAGATGAATGAGTAAATTTCTTGCAAATAGGATTTTGAACXXXXXXXXXXCCAAAGTATTGACCTCGGACCAATTAGCCTTGTCAACCTA
>Marker103817
TGGAGGGGGATGCAAACACGAAATATTTCCATTTGCTTGCXXXXXXXXXXGATTCCCCTCAGAATTCTATCAGGTTTTTTTGGAACTTGA
>Marker10382
ACGATGTATCTGTCACTACAACACGTTGCTGCTAGTTATAXXXXXXXXXXCAACTTTTCCAAAACACCCCACGTCTAAGCTCCAAAAGTG
ACGATGTATCTGTCACTACAACACGTTGCTGCTAGTTATAXXXXXXXXXXCAACTTTTCCAAAACACCCCACGGCTAAGCTCCAAAAGTG
>Marker103822
AAAAAGGCTAATGGCAGACAAGCACAGGTCGAGATCGAGCXXXXXXXXXXCTGCACCACCCCACCACCCTGTTCCGACATATGGACGCCA
>Marker10383
GTGTAATCCAAGAGGTAAAGTGAACACCATTTCTCTTCTCXXXXXXXXXXCCAATTGAATGTTAGTTGGATGTAGCCCACAATGGCATGG
>Marker103836
TTGTCCAAAAAAAGTAGAAAACTTTTTCAGGCATTTCATAXXXXXXXXXXCAAGACTGACGCTCTACCACTGAGCTATAGGGGCTTTTGT
>Marker103837
TGGGTCAGTGCGGCACCATAATATTCTTTACTTCATTAGTXXXXXXXXXXTAAAGATATTCTATATCATGTCATGAATGCAGATAATTTT
>Marker103844
AATGCCTGACCTCCCTGGCAGAGTGGTAGCCCTGGGAGTGXXXXXXXXXXTAAAATCATGATGATGCTCCTAAAATGATTTAGTTGTAAG
>Marker103846
TGTGCTTTATTTTTCTATAATTTCAGTTTGGTAGCAGCAAXXXXXXXXXXTCGTGCAAGATATTTTTGCATGAGTTGAACATACTCTTCC
>Marker103852
TCATCCTAACAAATCTGATCCATTGCCACATGTGTTTCCCXXXXXXXXXXATCTCCTATATGTCAGGAAAGATAGGCGAGGCCCTTGGCA
>Marker103854
ACAAGCTTTGCTGTCAGAGATGTATTCCTTGTCGGGCGCTXXXXXXXXXXTGTATTTGACAAATATTGTCCAATCATGGACTAATTAGGC
>Marker103861
ACAGAATTTGTGTACAAAACGATCTAAATAACTAAGGAAAXXXXXXXXXXTACTGCGTCTCTCATGTCATGCTGGGGATGACAACTTTGC
>Marker103865
TGTTTCAAAAGATGCCGATAACAGTCTTATCGGCTAGACTXXXXXXXXXXAGATCAGATACTTTCTGCTTCAGTGCATCACCTGAGGATT
>Marker103866
GGCTAAAGACAGCAAATCGCAGTAAGTATAAGCATATTTCXXXXXXXXXXGAGTATTACTTTAGAAAGTTCTATGGTGACTACTTTCAAA
>Marker103881
TTGCACGGTAGTCCACACACATTCGCCAAGATCCATCTTTXXXXXXXXXXAGGATTACAAAGAACGTGGCATTGGGTTCACTCAATTGTT
>Marker103883
AAACTAGACTAACTCAAGAGTGTGATAAAATTGGAATCTCXXXXXXXXXXGAAACCCTAGTACTAACCTCCATACTAAGTGTGTGTAGAC
>Marker103907
AGCGAACCTCAAGTTTCTAGCCTCATCTGCAAAATCTGGGXXXXXXXXXXGCCCAAATGACTTCTCGGATGCACCATTCTTTGCCTTCCA
>Marker10392
CCAGACGTTTCCTCCTGGAGCCTATATATTCCATACGTAGXXXXXXXXXXGTCGGTGCCTTCGGCACTGGTCCCTCCTCGGGGTACAATC
>Marker103926
GCATTTTGGGCAGTCGGCTTTCTTCTTGCTAAGCTTGAGTXXXXXXXXXXGTCTTGATGCAGCAGGGCTAACAAATCTTCCAACTTAGCT
>Marker103934
TACCAAGTGAGTCTATAATTGGCTATATCGAGGGTGTGGGXXXXXXXXXXCTATTCTTAGGTGGAACTCTATTTAGAACATGACATGTTG
>Marker103938
CTCTCCCACGAAGAAAGCTAAGCGCGCAAACATATACATAXXXXXXXXXXAGCCTCCTAGGAAGCACCAAAGCCCTTGGATCAAACTTAC
>Marker103953
TAAAGTTTACAAGTGTCTTCTCCTTCATTTATTTGCCGTTXXXXXXXXXXCCGTAGGTACTTTGTGTGTAATAACACTTTATCCCATTTA
>Marker103956
ACTAAGGGCTATATCAAAATACCGGCCATATGAATTCATCXXXXXXXXXXCCTCTGCACTAAGCTTCTGTGATTTCTTTTTGCCACTTTG
>Marker103964
AAACTAGCCATCTCAAGGAATGCCACAACATTTGTTTCATXXXXXXXXXXTCAGCCGTCTCCGACCGGTAGAGCGTCGGGGAAAGGAAGC
>Marker103968
AGCGACGATCATTGTTCTGGAATCGTCGATCCGGCCGATCXXXXXXXXXXCGGGGATCCACCGATGCGTTTTCCTCAGCTGCTTCTGATG
>Marker103974
ATACAGTAAATAATAACAATAATAACAAAGGAAATATGGTXXXXXXXXXXCTTCTCTCTCTTCATCCTTATCTTCTTCTTCAGGAAGAAC
ATACAGTAAGTAATAACAATAATAATAAAGGAAATATGGTXXXXXXXXXXCTTCTCTCTCTTCATCCTTATCTTCTTCTTCAGGAAGAAC
>Marker10398
GTGTGTTGAATACCTCCATATATGATGCACGACATCTCTCXXXXXXXXXXTATATGAGAAAGCATGTAATAATATTTTTTGCAGTCATTA
>Marker103982
GATTTTTTGACTCTCTAAAATTCTTGAAATATCTTGTAATXXXXXXXXXXCAAAGAATGTCGAAATGCTAAAATATATGGCCCCGTTCGC
>Marker103993
ATCTGTAGTATGGAATGTTGCGTATTTATTTTTCTCTGCAXXXXXXXXXXAATAAGGAAACAATTCGAGCATAATCATGCTATATATATG
>Marker103996
CATCCTATAGACCACATCTAAACACCTCATTATCTGAAGCXXXXXXXXXXGTCATGTTGGCACTAGGATATGTAATAGGGTCATGTAGGC
>Marker10404
GAGCCATGTTCAGTCGCCGACCCCGTCCGAGGATTGTGACXXXXXXXXXXCTGAATCTCCTCCGAGGTCTCAACCCTTGTTACTGTTATG
>Marker104040
TTGCTAAGCTCTAGATCTTGTGGAAGGCTTCTAAACTAGGXXXXXXXXXXGGTTCATGTTCTTATCCTTATCCCTTTAGACTCTTCTATT
>Marker104078
GGACCGTCAACAGACACCTAAATAAAAGCCATGCTAGCGCXXXXXXXXXXGTCCGAATAATCATAAATCCTATTCCACACCCTGTCCCCG
GGACCGTCAACAGACACCTAAATAGAAGCCATGCTAGCGCXXXXXXXXXXGTCTGAATAATCATAAATCCTATTCCACACCCTGTCCCCG
>Marker104079
CTCATTCGAAGAAAATGATTGTGAAAATGCTAACACACGTXXXXXXXXXXCTGAGTACAGTGTCCGCGCATTTTGCAATGCTCCCTGGGT
>Marker10408
GGACTAGGAACTTACAGACTTGTCTGTGAGAAGCAACTAGXXXXXXXXXXAAGTTGCTTCCGCTACTCTACACACCTTTTGGAAATTTAG
>Marker104082
AAGAAAACATCAACGCCTCCGGCTCCGATCCGATCGTGTTXXXXXXXXXXTTCATTTGTATTTGACAAATATTATCTAATCATAGACTAA
>Marker104087
GTTGTTATACACTTCAACCAACAAAAGATTATGGCCTGTTXXXXXXXXXXTACCCCTCCAATGGTTTTGCAAATAAGATTTGCAATTTGG
>Marker104090
TTACATATTATTTATGGTATTTTGCTGATGTGGCAGCATAXXXXXXXXXXTCGACCAAACTGTGCAATTAGTTTTTATTTTCGTTTATAT
>Marker104104
AAACAAGAAATACTTCACTAGATAGCAGGGGAAATGATTAXXXXXXXXXXTGTTTGCATGGCATCTTGCAGCATCTCGTGGGACTTCTCC
>Marker104105
TTTCTGCAGTTTTTATGGTAGCAATACCAATTTTACTTATXXXXXXXXXXGTCCATGGCGCGCGTGGTGCGGGTCCTTCCCTCGCCGTTC
>Marker104107
GGACCAATCGTTGACGGCCCCCTTGTCATGTTGAACGCATXXXXXXXXXXGATTTAGGATAGATAACCATACTATAAAGAGGGGACATCT
GGACCAATCGTTGATGGCCCCCTTGTCATGTTGAACGCATXXXXXXXXXXGATTTAGGATAGATAACCATACTATAAAGAGGGGACATCT
>Marker104113
TTGTTGTTCACTTGGTAAATAAATGCTAAACTGGCCGTTTXXXXXXXXXXACCTCGAAAAAAGTGAAACAAAAGAACAGGGTCTTCAAGA
>Marker104115
GGTCCCACGTAACGAGGTGCAAGCTTTCGCTTGGCTCCGAXXXXXXXXXXAGAGAGAGCGCATGCCCTCAACATGTCTTCAAGGATTTGG
>Marker104121
TTAGAATTTTGAGCTTGTTGCCTCATCGACAAATGACACCXXXXXXXXXXCTAGGTAATCACTGAATTTGGAGGCAATGAAATGAACCAA
>Marker104124
AGAAGGGTCTTATTTGTCCTAGTTCTTCTCCTTGGGGTTGXXXXXXXXXXTCTTCATTGATGATATCTTGGTATATTCCTGTTGGGTATT
>Marker104136
TTTGTGTAACAGGTCCCATCATTTCCTAAGTATACATCCGXXXXXXXXXXGCATTTCTCTTAGGTTCAACCACTTGCACTATTGCCATGC
>Marker104160
GAGGTGAATGAAAGAAGAAGAAACCAAGCATTTCCGAGTCXXXXXXXXXXGAAGTCAGCATGGATTTCATCAGTGGACTCCCAACTTCTG
GAGGAGAATGAAAGAAGAAGAAACCAAGCATTTCCGAGTCXXXXXXXXXXGAAGTCAGCATGGATTTCATCAGTGGACTCCCAACTTCTG
>Marker104169
TTTGTTCTCTGTCAGGATTTGTCGTTTCATTATTTGTATAXXXXXXXXXXGGAACTAAACAAGGCCCTAGGAGGTATTCTGGACAGATTG
>Marker104170
AAGCCAATCAAGAATTTGTATGGGGGGAAGAACAACTGTTXXXXXXXXXXTTATCTGAGTTTGATCTACGTTATGAATCGGCTAAAGCAG
AAGCCAATCAAGAATTTGTATGGGGGGAAGAACAACAGTTXXXXXXXXXXTTATCTGAGTTTGATCTACGTTATGAATCGGCTAAAGCAG
>Marker104186
TACTAAGATGCATCGCTAGATGCATCGTACCGATGTAGTCXXXXXXXXXXAGCGTATAGTGCTCGGATTGGTCGGTACAGTCCCCAGGTT
>Marker104191
GCTTCGAGCCACGGTGAAGGCGCTAAAAGGTTGGAGTGGAXXXXXXXXXXAAGTCAATCCTGGGCACCCCATTCACAAGGCAGCATGGCC
>Marker104193
GAAAGTAGCCTCGAGCTTTTCTATATCATCAGTTGGGGTAXXXXXXXXXXAGAAACATAGTCCTTTCATTTTGGAGGAATTGTAATCTAC
>Marker104195
GCCACCTTTCTCCAACGCTCTACCGGTCGGAGATGGCCGGXXXXXXXXXXGTGAAATCAATTTTGTGGTATTCCTTGAGATGGCTAGTTT
>Marker104200
CGGCGTACCAATCCGGCGGATGAGGAATCAGATGAGGGATXXXXXXXXXXTCCTAATGGATACCCTCCAGAATGTGGGTCACAGTAGAAG
>Marker104211
CATCGGAAGCAGCTGAAAGAAGCGCATCGGTAGATCCTCAXXXXXXXXXXTATATAAAAGTAAAGTACTTTATTACATCGCATATTCAAC
CATCGGAAGCAGTTGAAAGAAGCGCATCGGTAGATCCTCAXXXXXXXXXXTATATGAAAGTAAAGTACTTTATTACATCGCATATTCAAC
>Marker104215
AATATATGCACAAATATCTATATTCAAAACTATAATATTTXXXXXXXXXXTGTATTTGACAATTAGTATCTAATCATAGACTAACTAGGC
>Marker104225
TTTTCAGCTGACATTGTTCCATCGGCAGCTCCGGCTGATCXXXXXXXXXXGCTCAACTGGTCGATTACTCCGATCCAGCCAAGGCTCTGT
>Marker104229
AGAGGGACAAGTACCACCGTTATACAGCTCCATCGGCTCCXXXXXXXXXXCAGAATCCTCAATATTCTATAACTACTACTGCAAGGCCTA
>Marker104238
TCTTTGATCCATCTCCCACTCGCCAGATATAGCCTTGCTTXXXXXXXXXXTACCATCATCACATAGACCGGCACGGCCTGAGCTATAGAT
>Marker104241
GCACCACGCTTACACCTATAGTACAACTCTCACCTATAGCXXXXXXXXXXGCCCTTCCAAATGAATGTGGGTCGTCAGATCAAACCGACC
>Marker104248
TCGAGCTTTTTATCTGAAAATGAAGTTTTCAGAGGAGTTGXXXXXXXXXXGCAATTGGTTGGACCTAAGTGTAGCTGTCTATTCCATTTT
TCGAGCTTTTTATCTGAAAGTGAAGTTTTCAGAGGAGTTGXXXXXXXXXXGCAATTGGTTGGACCTAAGTGTAGCTGTCTATTCCATTTT
>Marker104260
CTGCCGGTAATTGTTGGAAGCCGAAACGCCTCATCCGCCGXXXXXXXXXXCGACCCCCGTGCCGGTGAGATCGTGGTTTTCGAAGATTTT
>Marker104263
GGTCGGTTTGATTCGACGACCCAAGTTCATTTGGAAGGGCXXXXXXXXXXTGCATCAAGTACTCTAGTCTTTGCAACGCTAGAGTAGTAA
GGTCGGTTTGATTCGACGACCCAAGTTCATTTGGAAGGGCXXXXXXXXXXTGCATCAAGTGCTCTAGTCTTTGCAACGCTAGAGTAGTAA
>Marker104266
TTAGTTGGATAATCATCCATGTCATGAATCTAGTTACTCCXXXXXXXXXXCAATGTACAGGGCTCGTCTTTCCGACCCTCAAGTGCCTGT
TTAGTTGGATAATCATCCATGTCATGAATCTAGTTACTCCXXXXXXXXXXCAATGTACAGGGCTGGTCTTTCCGACCCTCAAGTGCCTGT
>Marker104279
AGGATCGAAGTCTGGTTCAGCTTGGATTTCAAACTACAAAXXXXXXXXXXTCCAACATAAACTTTGTTCAAAATGTTATCCTAAGCATGA
>Marker104281
ACTTGTGCCGTGATAGATATGTTTGCTCTATATAATTGGTXXXXXXXXXXGAATACAATTTAGAATATATGTTATATATGTATTGTTGCA
ACTTGTGCCGTGATAGATATGTTTGCTCTATATAATTGGTXXXXXXXXXXGAATACAATTGAGAATATATGTTATATATGTATTGTTGCA
>Marker104285
TAGTACCAAGTGGCCCTCTTTGGAATCTGAGAATAACCCTXXXXXXXXXXAAACCCTAGACTTTTAGAAGCAACCATGTACATAAGCTTA
>Marker104287
ACATGCTTTCCTTCTCCTCATTGCTAAGAGTGTAGCTAGCXXXXXXXXXXATCTCGGTTGCTGGGCTTGGACCGGTGTTCTGCCTTACCT
>Marker104289
GTCAATTTGATCCGATGGTGCACACGAGATGAAGACGCAGXXXXXXXXXXTTGCAATATCTGGTTCATCATTTAGCAATCTTTAGGTGCC
GTCGATTTGATCCGATGGTGCACACGAGATGAAGACGCAGXXXXXXXXXXTTGCAATATCTGGTTCATCATTTAGCAATCTTTAGGTGCC
>Marker10429
AACTTGTCCCATGGGTTTCTGGAAATGGTAAAGTAGGAAGXXXXXXXXXXAGGTAAAGCTTTTTTTTCTTTGAATTTGTTTTGTTTCATG
>Marker104301
CCACATGATCTCTTCAAGATATTCTGTCCTATCCCTGTAAXXXXXXXXXXGGCTGTTGGGTGCCATTATCGTCCTTATTTTCAGAAGGGA
>Marker104307
TAGCAGCATATAAAAGTGGCAAATCTCCTACTCTTACTTTXXXXXXXXXXGTTATATTCCAAAAATTTGTCCAACCTATCATCTGGAAAA
>Marker10431
TTTGCTTGTTTGATGTCTCTACCTGACCACATGTATGAGGXXXXXXXXXXTTGATATTACCATGCCTTTGACATGGGCCACATCTCTGAA
>Marker104317
TCCAATAATTGTCACTTTTCTAGCAGATTCTGTACCTTTTXXXXXXXXXXATCACTCAAACCCAGACTTGATCTCAGCTAGCTCAGTTTT
>Marker10432
TGTTGAATGACCCGGCTGAAGAAGATCGCCAATGACCATCXXXXXXXXXXCTTAGGAGCACTGCTTGGATCTAAAGTACCATATACTAGA
>Marker104320
TAAGGCAACTAAGAAAGATTACTTTCCATTGTCTTTCATTXXXXXXXXXXGATAAGGTTTTGCAAAGGTGTGAAGAAAATCACTTAGTGC
>Marker10433
AGTATTCTTTTCAGCATATCGAATTCAAGAAATCAATTGAXXXXXXXXXXCAAGTCCCATAACCATAAGTATGGCAGAAATGAGAAGTTA
>Marker104333
GAATATCTCTGATGTACTTTACATATGTGGGTACCTGTATXXXXXXXXXXTCAATGTTAGTAGCAACAGGCAGTGTAGCAGCTAGCTTTA
>Marker104346
GTCTAACACAATGTAAGAGCATCATATTTATTTATCATCAXXXXXXXXXXCACTCCTAGGGCTACCACTCTACCAGGGAGGTCAGGAATT
>Marker104366
ATAATCCTCTCTCACCCACAGTTACTCCTTTCCACAGATGXXXXXXXXXXGATTTAGGATAGATAACCGTACTATAAAGAGGGGAAATCT
>Marker104370
CTGTGGTGCGGCTCTGGAACTCCAGGAAAAATGGGCATAAXXXXXXXXXXCTGAGGCGCTGTAAGAACAGGTGGTGAAGTGAGGAAAGTC
>Marker104376
CATAGTTCACTCTCTATGGGCAGGCTCCGGATATGAAAACXXXXXXXXXXTCCTTACTACCAGCAGTCAGTACCACCTGGCATGCCATAT
>Marker10439
TCCCTTATCCTTCATCAATGACAACAAATTGATGGGGATTXXXXXXXXXXAAGTATGTTGGCTAGTAATAGGTAGTTGTGCATCTTTGTT
>Marker104409
TGTGAAAGATCCCCTCAGCCTGAAATTGTAATGCAGGAAAXXXXXXXXXXGATAGCCATCAAAAGGCACATACGTTCTAGGATGGCCTTG
TGTGAAAGATCCTCTCAGCCTGAAATTGTAATGCAGGAAAXXXXXXXXXXGATAGCCATCAAAAGGCACATACGTTCTAGGATGGCCTTG
>Marker104412
TGAAGACACATAGAGCACATTGCTGATGGAGTTGTCATTTXXXXXXXXXXAGAAACTCTTTTTATGACGGTTGACATGGGCTAATCCATC
>Marker10443
AATGACCGCAAGGGATGTGCACGGAGCAGACGAGAGGCACXXXXXXXXXXCTACTCTGTTTCCACGCGAGAAGCTGAGCTGTGTCATTCT
AATGACCGCAAGGGATGTGCACGGAGCAGACGAGAGGCACXXXXXXXXXXCTACTCTGTTTCCACGCGAGAAGCAGAGCTGTGTCATTCT
>Marker104443
GAAATAGCAAACGATTCCGAAAAAATCTCAAATTTGAACAXXXXXXXXXXTTCAAATTTGACCGCATCCAAAAAATGAAAATAAATGCTG
>Marker104459
CGACGATGAGCGATGCAATCAACAAACTGATGATGGTCTAXXXXXXXXXXGCTCAACTAGTACTTGTGCAATCCTACTGTCTTATCATCT
>Marker104460
GTTGTACTATGTACGCCAGGACACCTACATAGAAGCTATGXXXXXXXXXXCTAAATAATATTATAAATCCTATCCCACACCCTGTTCCCT
>Marker104461
TCTCGTGATCTCCCAGGCCACCAACATGAATAGGGTGTCGXXXXXXXXXXAAAAAACTATATATCTCATTTTTTGTGTAATCAAGTTTTC
>Marker104470
TTCTTGTTATTCCTCAAATGCGGTGACCACAAGAGGGGGTXXXXXXXXXXATCCTCAACAACAAGAAGCCGCTGCCTAAAACTGAGGTAA
>Marker104492
AAAACAAACAACCCTTTATGAACAGCAAAAAGCTAGTAGCXXXXXXXXXXACAAACGAAGAAAAACCATGAGAGAAACACAGGAGAAAAG
>Marker104495
GATTAGCACTATATCCGAACAGACCAAATAAAGCCTCCACXXXXXXXXXXGTGCATTAGGTGCAAACCGTGCACCTATCTTGCATGGAAA
>Marker104496
ATATAGATAAAAATAAAAACTAATTGCACAGTTTACCTGTXXXXXXXXXXTTCTCCGCCACATCGAATTTTTAGACACATGTATGAAGTA
>Marker104506
CATGCCACGTACGTTTCCCGTTTTTGTTTCCCCCCCGACAXXXXXXXXXXTAGCAACGATTGTTTCTATATATAGGACCATGGTTCTTTT
CATGCCACGTACGTTTCCCGTTTTTGTTTCCCCCCCGACAXXXXXXXXXXTAGCAACGATTGTTTCTATATATAGGACGATGGTTCTTTT
>Marker104514
GAATATCTCTGATGTACTTTGCATATGTAGGTACCTGTATXXXXXXXXXXTCAAGGTTAGTAGCAATAGGCAGTGCAGCAGCTATCTTTA
>Marker104518
AGTACTCAAAAGAGTTATGAACTAGAACATACATGGATAGXXXXXXXXXXGGGCCATTGGATCAAACTGACCTCAATCACACAGTTTTCC
>Marker104523
ATGCCCTGGCTCTCGTGCGCGCGTCAGGCGGCGGACAGTGXXXXXXXXXXGGTGAAATAAAAAGTATTCCGACGCCGGCTCCATTGATGT
>Marker104536
GTACCAAATATAATCATCAAATAAATAAAGAAAAGGATCCXXXXXXXXXXAGTCATTCATTGCCGTCGAAGCGGCACCACATCGGAGTTA
>Marker104551
TTTGATCAGTTCATTTGATAGTCTGGGGACTGTACCGACCXXXXXXXXXXATGATATTATTGGGGACTGGTAAATTCAATTGCATAATAT
>Marker104552
TTATTCGAGCTGGTTGTAATACTCATCACATGTTTTTTGTXXXXXXXXXXGAGTGTCCGACTCTCGGCAAAGCATGGCACTCGGCAAAGG
>Marker104566
ATCTTGAGCCTATAGAAGAGATGCTTTGAATGTGCGGGGAXXXXXXXXXXACATTGCATTGGCTGCTTTGGCATGATCGCATTGGTCAGA
>Marker104569
TAGTACTCACCTTGTTATACATATATGTTATGGAACTGAGXXXXXXXXXXTCCAGAACTTGGACGAACCAATCCATCTGAGCACAAGCAG
>Marker10457
ATAATGGGTGATAAAACATGTGCACCATTCTTCTGTGGCTXXXXXXXXXXCATGCACCTTACATTTTTTACATGGTATGATAGTCCATAC
ATAATGGGTGATAAAACATGTGCACCATTCTTCTGTGGCTXXXXXXXXXXCGTGCACCTTACATTTTTTACATGGTATGATAGTCCATAC
>Marker104576
TTGAGGATACATGAGCTTTGGGTTTCTTGTTCATGCATTGXXXXXXXXXXCTACATGAAGAGTTAGTAGAAGCAACAACAATAGGCTTAC
>Marker104582
GTCCTCCGAACGGCGCTCTCCGTTTTCTCAGTCATCTTGGXXXXXXXXXXGTTCATGTGGACTTCTCCGGTTCCAATGTAGATGATTATT
>Marker104586
TAATTCCAACCCCTAGATCAAAGCTTGATATTCAGCTTGAXXXXXXXXXXTATAACAGTGCATTCGGCCGATAGCAAATAGTGCCTCAAC
TAATTCCCACCCCTAGATCAAAGCTTGATATTCAGCTTGAXXXXXXXXXXTATAACAGTGCATTCGGCCGATAGCAAATAGTGCCTCAAC
>Marker104595
GACCTACCAGCAGGCAGCGGCATTTTCATTAGCACATTGAXXXXXXXXXXAATCTCTACATGTCGGGTAATATCAGTTCTGATATCTTTA
>Marker104602
AAAAACCTATCATTCCTTCTCCAATTCATACATCCAGTGGXXXXXXXXXXAGCCAAAGCGAAGCTCTAGGCCCCATGAAATCGTACATTT
AAAATCCTATCATTCCTTCTCCAATTCATACATCCAGTGGXXXXXXXXXXAGCCAAAGCGAAGCTCTAGGCCCCATGAAATCGTACATTT
>Marker10462
TAAATCTTAGTTCTCATTGCTCCTCATATTGCTATCTCTCXXXXXXXXXXTACTTGGGACAGTGAGTGATAATATATTTTTTTAGCAATT
TAAATCTTAGTTCTCATTGCTCCTTATATTGCTATCTCTCXXXXXXXXXXTATTCCGGACAGTGAGTGATAATATATTTTTTTAGCAATT
>Marker104622
GGTTTAGAATATCTCTCTCTAAGTATTTGTTATAAGATGAXXXXXXXXXXAGTACTATTGGAGGAGTAAGGATGAACTATGTGCTTTCTT
>Marker104632
ACAAATCCAGTACTGTGAGGATAAGCCCTGCCTGGTCGCAXXXXXXXXXXCCCCGTCACATATCGAATCTTGTGGCACATGCATCAAACA
ACAAATCCAGTACTGTGAGGATAAGCCCTGCCTGGTCGCAXXXXXXXXXXCTCCGTCACATATCGAATCTTATGGCACATGCATCAAACA
>Marker104635
GTTGAGTGTGGAATAGACAGGACATGAGATGCCTTTTCAAXXXXXXXXXXGCTGTGGCACTACGCTTGAATGTGCACAAGGATTACAATC
>Marker10464
AAAAGAAGGTCTGAATCATCTTCAATTTTGCTAATCTTCTXXXXXXXXXXCGTCCCTGCAAATCGGCAAGCACCAACGGAACGACCATGG
>Marker104660
CAACTAGGCTGAAGGTTTCATCATAGTCAACACCAGGGCAXXXXXXXXXXCAGGATAGAAACAACACCAGCAGGAACCGGAGGGTCGCTC
>Marker104672
AATGGAACTTCTAGAGATATGAGCTCTCCATACCAATAAAXXXXXXXXXXTAATGGTAATGAGAGAACTTAGTACAACATCACTATGCTA
>Marker104675
GTTCACACTGGACGCACTAATCGGACTCAACACCTAGCATXXXXXXXXXXTGTCATCCTCATCCATGACTAGACCAGTGACTTGGGACAT
>Marker104676
TGACACTGAACCAATTATTTCTCATCTGGTCTGTCGAGGAXXXXXXXXXXCGAGTTTACAATGCTACGGTCTGTGCTAAAGTTATTGGTG
>Marker10468
GCACCACCACTTGGGGGTTAGCGGGGAGGGCACCGTTGTTXXXXXXXXXXTATTGTTCTATCGTATTTATTCTATTGATCTTGGTATTTT
>Marker104697
GCAGCAACAACTTGAATCACTGCATCGCGACTTGCTTATGXXXXXXXXXXGCAACTAGCATTTTCAGCACCCATACAACATAAGGATTTA
>Marker1047
AAGTTGTGGTGAAAACTAAACAAAGTCTTACATGAGGTGTXXXXXXXXXXAGAAGGAATTGTAACATCTTGAGGCTGCTATTTTGTTGCA
>Marker104706
GCTGTCACCGCATTGAAGCGGCGCATGCCCTCCTTGGCCCXXXXXXXXXXCTAGGAAAGTTTCTTGACTATGGGATACTCGAAGTGCTAT
GCTGTCACCGCATTGAAGCGGCGCATGCCCTCCTTGGCCCXXXXXXXXXXCTAGGAAAGTTTCTTGACTGTGGGATACTCGAAGTGCTAT
>Marker104723
AAAACTCAACTTGTACATGTGGAAACAAAAAGACAAATCTXXXXXXXXXXACAGTGCATCACAAACTTCAAAAGAATGTAAGGCAAGAGT
>Marker104731
CCAGTTTCACAAAGCTATGTTGTCTATTTGAGCTCCACATXXXXXXXXXXTGCTGTGCCATGTACCTAGTTTTCAAGTTTGAGCTCTCTC
>Marker104733
CCTTGATAGTTGCTAAAAATTATGCTTACCTCTGCCCTATXXXXXXXXXXGGTCTTCCTTGTCTTCATAATAGGTCATCTAAAAAGGAAG
>Marker104739
ATCAAGATTCACTTGCACGTTCACTCATATATTCTACTTCXXXXXXXXXXACCTGAGAGAAAAGAAAAAGAAGAGCATCTCATTCTCCTC
>Marker104740
CATTTTCCAGAAGGATTTATCAGATATAAACCCATTGGTGXXXXXXXXXXGACAATTCCCCTGGAGTAGTCGGAGCTGCCGCTGTTGCAT
>Marker104742
TCATATTGGAAACTCATGCTGTCCTTTAGCCCATGCTGAGXXXXXXXXXXAGAAGATGCGAAGGTGTGTCTGGTGCACCAATGGCGGGAA
>Marker104751
TTACTTCGCTGTGCAGATTGCTAATTTCAGTTTGGTCTGAXXXXXXXXXXTGGTTGTTGATTTGATTATATGATGCTAACACCGGGTAAC
>Marker104761
TTTGAATGTGTTTCAGGTGTCTCCTTGATGGCATATATCAXXXXXXXXXXCAGTTCCATGGCTCTTCAAAGACATATGCTACTCAGCTGA
>Marker104768
GAATATCTCTGATGTACTTTGCATATGTAGGTACCAGTATXXXXXXXXXXTCAATGTTAGTAGCAACAGGCAGTGCAACAGCTAGCTTTA
>Marker104813
GTACTATCACTTGCAACCTATTGACAGAGTCATACACTTTXXXXXXXXXXAATTTTGTTCGTGGAATTAGAGAAAAATTTAGAAACTATA
>Marker104821
TTTACTGTCTGACACTTTCCACTAGTAGGCACAGAAATTTXXXXXXXXXXCGTTCTTTTGCCAAACAACCCTCCTTGTTTTCATTCTTTT
TTCACTGTCTGACACTTTCCACTAGTAGGCACAGAAATTTXXXXXXXXXXCGTTCTTTTGCCAAACAACCCTCCTTGTTTTCATTCTTTT
>Marker104824
TGGTAAAAAGTCCTGGAACATCTCAAGTGGCTGACGTGACXXXXXXXXXXCAGCCGATGAATCTTGGTCAGCAAATTGGTGGTCAGATGG
TGGTAAAAAGTCCTGGAACATCTCAAGTGGCTGACGTGACXXXXXXXXXXCAGCCGATGAATCTTGGTCAGCAAATTGGTTGTCAGATGG
>Marker104827
ATAGCTAATAGATTGACAAATATTTTTTTTGCGAGTAGGCXXXXXXXXXXGTCGATGCGAACATCGTCTATCATTGAAAGTACAACACCA
>Marker104838
GAAGGCCCTTCTCCTTGTCCAGGTCCGCAATGACGCTCTTXXXXXXXXXXTCGAACGGTTAGAACGCAAAACCAAAAGGCCCCATGAGGA
>Marker10484
AACTAGCTGTGTGGGTGGTTGGGCGGACAGCTAAGAAATAXXXXXXXXXXGACCAGAAGCACTGGAGAAGCATAGGGACTGTGACTTGGC
>Marker104842
AAGTTATTCATGATTTATATTTCCAATATTTGGCTCAAACXXXXXXXXXXTCATCTATCACATCGAATCTTTGGACACATGCATGGAACA
>Marker10485
GTTCATCTCTAAGGTCGTTGATGTCAGAGTTGTGAAGTTGXXXXXXXXXXGTTCATTGCAAATTGTCATTTTATCTCTGAGTGCCTATCT
>Marker104862
CATATCTGAGGATCTATTTTACTCTTGTCCAATGTCTTTTXXXXXXXXXXGAATTTGGTTTTACCCAAATCCTTCAACTCGAACTCCATC
>Marker104867
TACGTACGTACTCATATCCATGCAGCATTATGGAACAAGAXXXXXXXXXXCAACAACCGTATTGCTTTGGCGTCGACGACGGCACCTTCG
>Marker104868
AGTGCTTACAGTATCATCAGGAACATTGTATTTGGAGTCGXXXXXXXXXXTCTTGGAGTGATAATTGACATCATCACATCGTGGTCTTTA
AGTGCTTACAGTATCATCAGGAACATTGTATTCGGAGTCGXXXXXXXXXXTCTTGGAGTGATAATTGACATCATCACATCGTGGTCTTTA
>Marker104869
GCCTAGCATCATGGTGTCTGACATCTTCCCAGCCGAGCATXXXXXXXXXXGTAGAAACAACCTTGACATATAGACAGCACGTAGAAAACT
>Marker104870
CCTCTCGGTTTGAACTGAAGTCTGGGGATGATACGCCATGXXXXXXXXXXTAACGGTTGCAACAGACCTGCAGGCTTCATATGGATGGCC
>Marker104874
AAAGAACTATCATGCTACAAGACTTCAATATACTAAATGAXXXXXXXXXXATTGTAACAAACATTATTCTAAAAGTTAGTAGCCTACATA
>Marker104885
AGTCATATTGTGGCAAAATTTGGTAAGAAGTGAGTCTATAXXXXXXXXXXCAGCCGGCCAGACTACAAGCAAACAGATAGTGTTGTTTAC
>Marker104897
CACAGGATAGCAATCCTGCCAACACGGAATAGCCATTCCGXXXXXXXXXXGCCATGCCCATAGCAATGGGACCCCGAACTGACCGACCTC
>Marker104906
GTTTTCAAAACTTGCTTTATTTCCGAATTCGATGGCCCTTXXXXXXXXXXTAATGTCAGATGGCCGACACCAGTGATGACGTCAAAGGAA
>Marker104909
AAAGTAATACCTTATCTCCGGGTGCGAACTCCTTCTTCTTXXXXXXXXXXTGCTTGTTGGAAGTCTTTGCTTGGCCACTGTTGACGGTCC
>Marker10491
CCACATGAAAAGCTCCTAAGGATCAACATAGCTCGATCAAXXXXXXXXXXTCCATCATGTATATTTTTGGTCTTTTTATTTTTCTAGAGA
>Marker104919
CCCACTTCCAAGGAAGGTCGGCAGGGTTCACTATGAAGTCXXXXXXXXXXTTTATTGTATATTCAAATATTCATGCTACAAGATCATGGA
>Marker104925
GAGTTATAAAAATAAGAAATGCTCTGTGTTGCTTTGCTCCXXXXXXXXXXATCATAATTTATTGACATATGAAACTCAAGTTATTGCTGT
>Marker10493
TAATTCCAAGACTGGGGACTAATCGTAGCACCCGGTTATAXXXXXXXXXXATAACATAGGGTTCATGAGGCTCAAAGGCTAGACACTGGT
>Marker104931
GCATGGCTACCTCTATTTCCACAAGTAAGATAAGACTAAAXXXXXXXXXXAAATTTTTTATTGTAGCTTTAGATCTGTGTTTTTCTATAA
>Marker104947
TACTCCATGCATGCGTCTAAAGATTCGATGTGACGGGGAAXXXXXXXXXXTGGCAATGGCAATTGGCAAGCAAGTGAACTCCAACACTAA
>Marker104983
TTTTCCAGATGTTAGGTTGGACAAATTTTTGGTACATAACXXXXXXXXXXAAAGTAAGAGTAGGAGATTTACAACTTCTATATGCTGCTA
>Marker104985
TGGAAACACAACATAAACAAGCATGTACTACCTCGTTATCXXXXXXXXXXCCAAGTCTACCAAGTCTGTCTTTGCCTGAATCGTGCAAAC
>Marker104988
TTTTTTTACACATTGTATTTCTGTTGGATGTGTGGTGCTTXXXXXXXXXXACACAAATAGTAAATCTAAATCATTGCTAGGATGGATTGG
>Marker104995
GAAGAGCATCAGTGGTAGTCATGGAAGAACTAGCTATAAAXXXXXXXXXXAGATACTACAATTGACATAACAAGTCTAATTGTTGCCACC
>Marker104997
AAACCTTCGTCAGAACTGACTGCTTGGATCGGTGGAATCTXXXXXXXXXXTATTGCCCCCTTGACTGGAGACACGTTCCCTTCAAAGTCT
>Marker105002
ATGGAACGACAGGGGTAGGCTTTCCTTCTTCCTCCATCGTXXXXXXXXXXAAGGCCAGGGTAATCCGTGATGGTGACAAAGATGATGGCT
>Marker105010
ACCATGCTTCCTTGTGCATTCCAACACTTTTCGCAGATCGXXXXXXXXXXGGCAACTGGCATCGGGTAACCATCCACTGGTGTAGCTTTG
>Marker105016
AACACATTTTTGCATAGAATGACATGGCTCAAGATAGATGXXXXXXXXXXGCAACTCTCTTCTTATTCTTTTCTATACTCATCAAAGCCT
>Marker10502
TGACTAAAGCATGCAGCCAACTAGACCACCTCGGGCTGCTXXXXXXXXXXCAACGACTAGCTGATCTTGCTCCACAAACTTTTGCCATTG
>Marker105036
GAAAGTCGCATGTAGAAATCATGCATTTCTACGGGCGGTTXXXXXXXXXXAACTTTGTAGCAACTTTTCCATTTGAATGGCCTCAAATAA
>Marker105042
AATACCCAACAGACAGGTAAGTCTAGCTAAGTACATTCTCXXXXXXXXXXAGTTCATTCATTGCCGATGAAGCGGCACCACATGAGTTAC
>Marker105043
TCCTGCGTGGTGGTGCGATGTGCCAATTGTTTGTCAAGGGXXXXXXXXXXAGCTACTTGTTTTGATCTTCGATTAGTTGGACAATATCAT
>Marker105052
GTCATCCAAACGGGACTCTCCGTTTTCTCAGTCGTCCTGAXXXXXXXXXXGTGCGTGTGGACTTCTCCGGTTTCAATGTAGATGATTGCT
>Marker105066
GGCCATCCATATCAAACCTGCAGGTCTGTTACAACCGTTAXXXXXXXXXXCCTATCACCCCCAGACTTCAGGCCAAACTGAGAGGCTAAA
>Marker105072
CCATGAAGGCAACTTGTAGAAGAGAATGCAATAGATGCTTXXXXXXXXXXCAAGCCTCGGAGCATTCTAAGTCTCCCTATTCTCTCTAAC
>Marker105076
TCAACGGTTGTAAGCTTCACAAGATCAAGGTTTTATGGAGXXXXXXXXXXAGGAAGTTTCATTGCTTGGCAACGACGAGACATTGAGTTG
>Marker105078
TTGTGGGTAGTAGGTACAACCATGTATACATGTTTGATGTXXXXXXXXXXTATAATTCTGAAACTATATCTAAATTATCTTCCCTTGTAA
>Marker105079
GGTTGGATATCATTTCGAGAAAGTATGTCACAATGCAAAGXXXXXXXXXXGGGGGAGAGGGGGTCTCCTTGTCATAAACTTTTACCAAGT
>Marker105082
CATCTACCGATGCCCCTTTTCCCTTAGGATCCGGTAGCTGXXXXXXXXXXCAGCCGATCATGAACTGACGCTCTCCCCCTAATCGGCCCA
CATCTACCGATGCCCCTTTTCCCTTAGGATCCGGTTGCTGXXXXXXXXXXCAGCCGATCATGAACTGACGCTCTCCCCCTAATCGGCCCA
>Marker105084
ACGTCTCGAAGACCGCAAGACCAATCAAGCAAAAACTGCGXXXXXXXXXXCCCTCCGGCGCATACTGTTACACTACCATGTCTTTCGGAC
>Marker105085
AGCTCACATCACAGCTGTGCGAAATCAAAACTTCACCGCGXXXXXXXXXXTGTTTGTGGCAAATATTATTCAATCATAGACTAACTAAGA
>Marker105089
TCCATTCACTCATCATTCCCAGCTTCTTGCTCTTCTTTTTXXXXXXXXXXGTGATTCTAAACAGGTTGTTCATGGTGTAATAAATGGCCT
>Marker105090
ATGCCTCGCAAAAAGCAGATGATTATCAACCACACACACAXXXXXXXXXXTGGCCGGCTCAAGATCATATCATGAACACCACCAAAAGGT
>Marker105092
ACATAGCCTTGGTTGGATCAGAGTCATTGACCAGTTGGGCXXXXXXXXXXGATCAGCCGGAGTTGCCGATGGAACAATGTCAGCTGAAAA
>Marker105093
TCATGTGCAAGCATTTACAACCTAGTGAGCAAACTCAACTXXXXXXXXXXTAGTATCTAAGAACATCATATGTAGGCACCAGATGCTAGC
>Marker105105
CATGTATTTTCCTTGAGAAGTATGCAACTATCTTGCATCAXXXXXXXXXXTATCTCCAAATAGACCAAACCGAGCTTTCACCTGAGCCCC
>Marker105107
GGATGCAATATCTATAGGATCAGATCCTAATTTCTTGCATXXXXXXXXXXTCTGCTAACTTCGTCATCTTCGCTGACTTAGAGTTCGGAG
>Marker105118
CATCAGAAATAGCTGAAAAGAACGCATTAGTCGATCCTCAXXXXXXXXXXGATCGGTCAGATCAGCGGTTCCAGAAGAATGATCGACGTT
>Marker105120
TTTATAAAATACAAAAAAAATACTACTATATTCAAAATTTXXXXXXXXXXTTTCTCTTGCCTGTGGCCTGTGGGGAATAAGCACTTTGAA
>Marker105124
ATCTCCTCGTTAGAACCGACTGCTTGGTTCGGTGGAATTTXXXXXXXXXXATGGCTCCCTTGACTGGAGACACATTTCCTTCAAAATCCA
>Marker105135
AATTATGACGAAGCATGCTTGACAAATGTCTTCGCTTTTCXXXXXXXXXXCAAAAGGAAGAACAAACCAATTATTCACATCGTATCGTAA
>Marker105136
GACCTCTGATTACTGCACATGAGAGTCATATAATTCGAATXXXXXXXXXXAGTACTCAACAACACTTACCCGGCAGAAAAAGAGGAGAAC
>Marker105137
TCCTCAGTCTTTTCCAAGGTATCCCATTTTTCAGCAGATGXXXXXXXXXXCCTTTTTGTTGACACTGTTTTTTGACATGTATCTAGAAAG
TCCTCAGTCTTATCCAAGGTATCCCATTTTTCAGCAGATGXXXXXXXXXXCCTTTTTGTTGACACTGTTTTTTGACATGTATCTAGAAAG
>Marker105146
GCATTTGTATTCCAAAATAAAGCTTTTCGAAAAGAAGATTXXXXXXXXXXGTGCAAATGTACTACACTTTTTTCCACTACCATCCCAAAA
>Marker10515
GGCGTGCTAGCCGATTTGACCTTATAATCGACAAAGGTGGXXXXXXXXXXACAGAATTCGTAAAACGAACTCTAATAACTAAAGAAAATA
GGCGTGCTAGCCGATTTGACCTTATAATCGACAAAGGTGGXXXXXXXXXXACAGAATTCGTAAAACGAACTCTAATAACTAAGGAAAATA
>Marker105150
ATCAGGTATTAGCCCTTTGTGTTTGCAGATCCACTTTTGCXXXXXXXXXXCGCACGGGTCACGTGAGTACCAGATGCGTCTAATGCTCAC
>Marker105154
AACCATATTATTGTGAGAGCATCATATTTATTCATCATCAXXXXXXXXXXCACTCCCAGGGCTACCACTCTGCCAGGGAGGTTAGGAATT
>Marker105161
GCTTTTCAAATGACCTTGTTTGGAAAAACCGCCAAATAAAXXXXXXXXXXGTAAAAAAATACGCGACTAGCCAGTGGGCCTTCCATGGGA
>Marker105174
ATATAGACGAAAACAAAACCTAATTACACAGTTTGTCTGTXXXXXXXXXXTGTGTCACATGGAACATTTGATCATGTGCTGTGCAATAAT
>Marker105182
TAGCCTGGTGATGATCACGCGTGCCCCTGCATTCTGCTCTXXXXXXXXXXTCCTGTGACCCGTGTGTTAGGTGGGGAAGCGTCAGGTGCA
>Marker105189
ATCTTCCGTAAATGTTAGAAATACACATGTTGGTAAAAAAXXXXXXXXXXTTGCGACATGTACTCTTAGTCATTGTTGGTTATACTCGTA
>Marker105193
AGCGATTACTTTCTATTCTTATGCAGGTTCTTGACAAATGXXXXXXXXXXGAAAAGAAAATCACGGCCGTGCCTTGGTATATGTCTTTCA
>Marker105194
AACTAACTTATTGTGGGAGCATCATGTTTATTCATTATCAXXXXXXXXXXCACTCCCAGGGCTACCACTCTGCCTGGGAGGTCAGGAATT
>Marker105196
GAGAATAAAAAACAAATTATTTGTGTTCAAGTAGAAAATGXXXXXXXXXXAGTATTGTCTATGTAAGGAAAACCCTGGAAACAATCCTAG
>Marker105205
TGCTGTGGCTAGAACTTTCAAAGAAGGACAAGTACCACCAXXXXXXXXXXGGCAAGGCTCCTATGGCATCGACACCTCCAAATCCGCCGA
>Marker105206
GTCCTCCGAACGGGGCTCTCCGTTTTCTCACTCGTCTTGGXXXXXXXXXXATGCATGTGGACTTCTCCAGTTCCAATGTAGATGATTGCT
>Marker105215
CATTGTTTCTAAACAGACCAAAGCGAGATTCCATATGACAXXXXXXXXXXGTCATCTAGGAGTTCCATTGTGTGCGTCCAAATTGATTTC
>Marker105227
TAATTAGTTAGGCCTATTAGTAAAGATAAAGGTTGCAAATXXXXXXXXXXTGCATTTCAGTTTGGAAAAAGCAAACAGCTTGGTTTTAGA
>Marker105235
GCGTGCTTGGCCTAGAGCAATATAGGGATGGGTGACCGACXXXXXXXXXXCGTTCCTGGCTTGGGGTTGATCGACGAGGACGTCGATCCC
>Marker105236
ACTTTTGTATGCTTGTACCTATTCGACCATAGCATATCTTXXXXXXXXXXATGACGCTTGGATCGAAAGTTCGTAAGCCATGGTGTTTAC
>Marker105238
ACCTAAGATATCTTATACCAATTGATGAGGTTCAGGCCCGXXXXXXXXXXGTTTATTTCTCCAACTGTCGTTCGTTCCATGGCGAGTTGG
>Marker10524
CTTTTTAGAAAATCTATAACGGTGTAACAAATCTTATTTTXXXXXXXXXXTTTAGAAAATTTATGTAGTGATAATGGTAAAGGTTCGATG
>Marker105242
AATACCCAACAGAAGTCTGCTGGGGCATACATGGTACCAAXXXXXXXXXXATACCGGGGTTAGTGGTAGGAACAGCAGCAGCTATTTGAT
>Marker105248
GTTTCACATAGTGTATCTACGTTGCCGCTGCTCAAGTCAAXXXXXXXXXXTGCGTTCAACATGACGAGAGGACGTACAACGTATCGGTCC
>Marker105257
ACATGAATCCCAATAAGTGTGCATTTGGAGTATCGGCAGGXXXXXXXXXXATTATATCTATCTACCGATGGGATGGTCATCGGTTTGGCC
>Marker105318
ATCGCCGTTCATCATTATGATAATGCCGATCGATCCCATCXXXXXXXXXXTGAGGATCTACCGATGCACTCTTCTCAGCTGTCTCCGATG
>Marker10533
GTTGTCGGTTGATCGATATGCCATGGCTATGGGTATCGACXXXXXXXXXXCGTGTTGGCAGGATTGCTATCCTATGCTAATATTTGGGGG
>Marker105334
AACAAGCTGGTACGGAGTACTCACACTAGCTAGCTACTCCXXXXXXXXXXGGAACACGCAGAAAAGTGAGAAGACATGCATGCATACAAA
>Marker10534
GCTTTTGGGTTGAACTGGTTGGTGCATGCAACTCAATATTXXXXXXXXXXTATGTTACTTTTGCTTCTTGCTTGTGCTAAAATAGTAAAC
>Marker105340
GCAGAATACTTCTCAAATCATAATGTTTACAAAGTTCTGGXXXXXXXXXXGCAACAGAATGACTAGATAATGTAACAACTATGCTTATAT
>Marker105341
TAGAAAACGAATAAATGATAAAAAAAGACAGACTTGCAAAXXXXXXXXXXTCTTCTAGCATATTCCGAATATCTACTGCCACACTACAGT
>Marker105343
TAGTATTTTTCTCTTGTCATCGCAGACCGATCGGTAGTAGXXXXXXXXXXGTGTTTAGTTCCTAAAAATTTTCTTTTCACTTCTATCATA
>Marker105359
AAACCGTATTGGACAGTACACCAGCTTGGTTGATCAAGGCXXXXXXXXXXGCAAAAGCTGATCTGCAAACACAAAGGGCTAATACCCGAT
>Marker105361
TGTATAGCTGTTGTAATTTTAGCTTTGGCAAACTTATACTXXXXXXXXXXAGCAGAAGCGCACTTCCTAGAAACTGAACCAAACACAGCC
>Marker105373
TAGCAGCACTAGTAGCACACAAGCCGCTCAACACTTCCCAXXXXXXXXXXAGAGCTAGCGGGGATAAGTAAAGTTTGCAGTTGAAGCAAA
>Marker105374
TCTTCAGGAGTCCTTTTTTGCAAAAGTGGAGGCCATATTGXXXXXXXXXXGTCGGTCACCCATCCCTAAAATTCTCCAGGCCAAGCACGC
>Marker105375
CAAACATGCTTTGCAATGCATGTGATGACATGATCCGTTTXXXXXXXXXXAGTTAGGCTGTGTCTTGATGGAGGATGGTGTTGGCGGTTC
CAAACATGCTTTGCAATGCATGTGATGACATGATCCGTTTXXXXXXXXXXAGTTAGGTTGTGTCTTGATGGAGGATAGTGTTGGCGGTTC
>Marker105379
TATGAAGGGTAAATTGGCACCAAGGTATGTTGGACCGTTCXXXXXXXXXXTTGAGTAAGCACCGTCTCAATCTCGAGGACGAGATTATTT
>Marker105390
CCCTACAATTAGGCTAGATAATATCAAGAAAAAAGGAAATXXXXXXXXXXGAGTTGTGAACCAAAGAACGAATAAGAACAAGTTTCTTAC
>Marker1054
GAATATCTCTGATGTACTTTGCATATGTAGGTACCTGTATXXXXXXXXXXTCAATGTTAGTCGCAACAGGTAGTGCAGCAGCTAGCTTTA
>Marker10540
CATTTGTTATTCGTCTCTACAGATTTCTTTTCTGTTTGCAXXXXXXXXXXACAGTTCAATGGCTTCTTTCATATAACAAACTCAGTGGCG
>Marker105416
CCATTCCTCGTCCTCATCCTCCTCTACCACCACCTTCTTTXXXXXXXXXXAGCCACATCAGCGGTCCAATCTCCGGTGCATCCAATCTCT
>Marker10542
TGTTGGAAATGGCCCCATGTAGTCAATCCCCTAGACATCAXXXXXXXXXXTTTGTTGCCTCCTGGTGGTACAAAACCTGTAGCCATAAAA
>Marker105428
GAACTAGTCATGGCCGAGCAACTATTCATCATTTCCATGTXXXXXXXXXXCTGTGGAGCTCAAATAGACAACAAAGCTTTGTGGAACTAG
>Marker10543
AGTAAACAGCACATATTTTGCAGTGTTTTGCCAATTTCAGXXXXXXXXXXCAGTTGTATTCCCTCTTCCCTCTAGAATATATAAAGGAAT
>Marker105437
GTTGTGACACATGGAACACATCATGCACACCAGATAAACTXXXXXXXXXXTAGGATGGTGGTGGTGTGCCGATCGGCTGTGGTGGATAAA
>Marker105438
TTATATACTAAGTTCAAAAAACATTTCATAAATTACTGACXXXXXXXXXXAATGACGCAGTGCGCACGGCTGCCCTCTCATTACTGGCTA
TTATATACTAAGTTCAAAAAACATCTCATAAATTACTGACXXXXXXXXXXAATGACGCAGTGCGCACGGCTGCCCTCTCATTACTGGCTA
>Marker105444
TATCATGTGTCCACACCAATCTGGGCGGACCATCTTAGCCXXXXXXXXXXTTGGGTCCTTGTGGCCCTCAGTGGGCTTGCCGAGCCTTTT
>Marker105446
ACTTGATATGCGGCCAAATCAAGGCCAAGTCCTCCTTGCTXXXXXXXXXXACGATGGTTTGGCCATCCATTAGAGCAACTCCAACATTCT
>Marker105451
GTAATAAATAAACAAGTTTTGTTCCAGTTGATAGCTCCAGXXXXXXXXXXAATACCTTAGCTTGCTTAGCTTTTAGGTTCTACAAAGATA
>Marker105458
CATGAGTGATGGATAGTATACCTACTGTGAATCAATGTCCXXXXXXXXXXCACAAGTACTCTAGGTAAGTAGTTTAGTCATGCATCTTTT
>Marker105461
AATACCCAACAAGCTTTTTGTCGCCGTTGCCGGGGAACGGXXXXXXXXXXTGCTCTTGCCGATCTATTTCTGGCATGACACAAGAAACCC
>Marker105490
CTTGATATCCCGAATTTCCACTCATTCCTCCGGAACACGAXXXXXXXXXXTCGATGCCATAATACCTTCGTTCCTCGGATTCCACCCAAT
>Marker105493
GCCACTGTCACTGTCACTCCGAATTGCTAAACTACTACTCXXXXXXXXXXTTTTTTTTCTCAAATACACAAAGAATTGTATATCATTGTA
>Marker105494
TGCAACAGTCTCATGAGACATTAGAAAATGAGAACTGCTCXXXXXXXXXXTGTTTGTGGCAAATATTGTCCAATTATGGACTAACTAGGC
>Marker105498
GACATTCAGAAGCAACCCCACCATAAGCTCTCACCAGTCCXXXXXXXXXXCTCCCAGCTAAACACACATACATTCAAAATAAGTTCAGTG
>Marker1055
CGCCATCTGCAGGAAGAAGTCTGTGGAACTGCTAGAGGAGXXXXXXXXXXGCCACTGCTTTTGCACTGGGACATACAATCAATCACCAGA
>Marker105505
AGCAATCATCTACATTGGAACAGGCGGAGTCCACATGCATXXXXXXXXXXCCAGGACGACTGAGAAAATGGAGAGTCCCGTTCGGAGGAC
>Marker105515
CTTGAGCCTGGAGTTTCGGAAAGCATCATCTCCTTTCAAGXXXXXXXXXXACAGTTTTCAGGTGTTAGACAGGGAACTGCTCCTCCTAAC
>Marker105523
CGCTATGCGCTGTGAGCATGCTGTTAGGGGAAGGCGCACGXXXXXXXXXXGCTAAGCTGCCAGCTACTTGGAGGGACTTTGCTACCTCTC
>Marker105527
TGGGCCGATTAGGCGAAGAGCTTCGGTTCATGATCGGCTGXXXXXXXXXXCAGCAGCCGGATTCTAAAGGAAAAGGGCCATCGGCAGATG
>Marker105531
CCTATAAATATATCTCCCTCAGGTACCCATCTTCTACCTTXXXXXXXXXXTGCCTAGGCCCAATGGGAAACCTAGATCCAACCGATCTGA
>Marker105533
TATTTCTAACCCCTTGATCGAAGCTTGATACTCAGCTTGAXXXXXXXXXXTATAACAGTGCATTCGGCCGACAGCAAATAGTGCCTCAAC
TATTTCTAACCCCTTGATCAAAGCTTGATACTCAGCTTGAXXXXXXXXXXTATAACAGTGCATTCGGCCGACAGCAAATAGTGCCTCAAC
>Marker105536
ATCGCCGATCATCATCATGATAACGCCGATCGGTCCTGTTXXXXXXXXXXTGAGGATCTACCGATGCACTTTTCTCAGCTGCTTCCGACG
>Marker105548
GGAGTGCTCGATCAGGTTTCGTGGGACGCCGGACATGTCTXXXXXXXXXXATTACCCCTGACTGTTAGGACTCCTTTCTCCGTGGGCATT
>Marker10555
CAACCTTTCGCTGGTCACCGCCGCCAACCCAAATCAGCAGXXXXXXXXXXGTGGCCGACGATGCTGCCGGCGTACAGCGTGTCGAAGTAA
>Marker105568
GGATGACACAAAGCTACACTTCCCCGTGGATGATGTCACAXXXXXXXXXXTGTGCGTGTTTTTACTTCTTATATAATTTATGTATTGCAT
GGATGACACAAAGCTACACTTCCCCGTGGATGATGTCACAXXXXXXXXXXTGTACGTGTTTTTACTTCTTATATAATTTATGTATTGCAT
>Marker105572
CCGACACAGACGGGGATAGATTCACACCCAAGACCTCTATXXXXXXXXXXAGAATGCTCCGGGGATTGCCTGGAATCCGACACAAGTCAA
>Marker105577
AGACTCGGATGTCAGCAACCGCTGGTGATGGTATCCGATCXXXXXXXXXXTCAAGAGATCATAATAAGTATATAGATTCCTATCATTGTT
>Marker105584
GGGCTTTGGTCACATGGTTCACATCTTTATCCTTGAAGACXXXXXXXXXXTTATCCATGTCCAAGTTAGGATAAACAAACAAAGCAATAC
>Marker105592
ACCAGATTCTCGGAATTCAAGGCCTATTCCAGTTCCAGCTXXXXXXXXXXGACTGGAGGGTAGCATATATCAACATTATCAGGCTTCAAT
>Marker105610
CATCCGCCAACTATAGCTACGCATAGGTAGGGTCCATAGGXXXXXXXXXXCAATGTCTTGTTCTTGAAAGAAAAGACTTCCTTGTTTCCC
>Marker105617
ACGCTCCATCTTCAGTCGCTATACTTTAGTTTTTCTTGTGXXXXXXXXXXGCGCCAAATGCCAAGCATCTGCAAATGCACAGAGTATATA
>Marker105618
AATGAATCTCACAAAGTAGCGCATGAACCTATTGTTGTAGXXXXXXXXXXAAAGACTACCTTGTCGGTGCAAAATGTGCACTTGGCAAGG
>Marker105635
CAATGGATGGACATGGCAGTTTGTCTTTCCACAAATACCCXXXXXXXXXXGACACTTATTCTTATCGGACACCATACCCTCCTGCATGAC
>Marker105646
TAACCAATGGAGCAATGGTGTAATGGTTGCAGGGTTCAAAXXXXXXXXXXATTGTTTTGGATCTGGTCCCATCTCTAGATGGCTTGTGGA
>Marker105647
TCTCTAGAAAAAAATAAAAAGACCAAAAATATGCATGATGXXXXXXXXXXTTGATCGAGCTGTGTAGACCCTTAGGAGCTTTTCATGTGG
>Marker105656
TATAAGTGTTTCTCTTATTCCACGCTGTACTAACTCGTCTXXXXXXXXXXCGTTTACCAAACCTTCGACCCCGGCACCATCATGTCCAAC
>Marker105659
TTCCTTAGGTGCTTTATCTAGTCCCAAAGGTGGAGATCATXXXXXXXXXXCTCTATCTAAATATGGGTGATAGCATCAAAGAATGTGGCA
>Marker105661
ATGCAAGCCTGAGCGGTTACTAGTATAGGGTGTCAGGCTAXXXXXXXXXXCTGTGGCCCAGCGCCGGGTGAGGGCACAAGGATTACAATC
>Marker105665
TTTGATGCATGCATAGCCAATTGCAAAAGGCATGGGTTGCXXXXXXXXXXCTAAACAACATGAGAATGTCCTAGAATTTGTTGTAGTAGT
>Marker105671
AAGTCCTGACCTCCCTGGCAGAGTGGTAGCTCTAGGAGTGXXXXXXXXXXTTTTAGTCTAGGTGCTAATCTAGTGATAGGCTAATGATGA
AAGTCCTGACCTCCCTGGCAGAGTAGTAGCTCTAGGAGTGXXXXXXXXXXTTTTAGTCTAGGTGCTAATCTAGTGATAGGCTAATGATGA
>Marker105686
AAACTCATCATATGTTTAGAAACTTGAATCTTGCATTCATXXXXXXXXXXTATTCCAGGTATCGTTATTTATAATTTTGCTTAGGGGATC
>Marker105691
GTCCTCCAAACGGGACTCTCCGTTTTCTCAGTCGTCCTGGXXXXXXXXXXGTGCGTGTGGACTTCTCCGGTTTCAATGTAGATGATTGCT
>Marker105705
AAAAAGTAAAAAAAAAAACAGAGAAAAGAAAAGAGAAAGAXXXXXXXXXXGTGTGATTCCACAAATTTACCCATACCACTATATTTTGCC
>Marker105711
ACTTTCACCATTGTTATCACCATCATTACCATGCACCATTXXXXXXXXXXAGAATAAGAGACATGGCACTTGACTAGACTGTTCTATTTT
>Marker10573
AAGAACTCCAACTTTCTCGTCCACTCTCGTCTTTCTCTCTXXXXXXXXXXCATGTGGGACCCAAAGAGTGTGGGTCATGCTTCTAGAAGA
>Marker105734
GTCTACACACACTTAGTATAAAGGTTAGTACTATGGTTTCXXXXXXXXXXCGCATAGAAGACATATGGGAACTAGTCTATGCAGCTAATT
GTCTACACACACTTAGTATAAAGGTTAGTACTATGGTTTCXXXXXXXXXXTGCATAGAAGACATATGGGAACTAGTCTATGCAGCTAATT
>Marker105739
CACAGGATAGCAATCCTGCCAACACAGAATAGCAATTCTGXXXXXXXXXXGTCGATACCCATAGCCATGGCGTACCGAGCAACCGACATC
>Marker105741
GTGGTCGATCATATGTAGGCGTGGTGCTTAGATGTTATTTXXXXXXXXXXCTTACATATAGGAGGAGTAGTCTATTTTCTAATCGATGTG
>Marker10575
AATTCCTGACCTCCCTGGTAGAGTGGTAGCCCTGGGAGTGXXXXXXXXXXACTGCTTCTTCTCGCCCTTACAGGATAGCAAGTAGCTACC
>Marker105750
ATGTTTTCTCTTGCCCAATGTGACCTGTTAGCCCACCTCCXXXXXXXXXXACCCATTTGGCATGATGACGGTTCAGTTTTGCTTGTCCTT
>Marker105751
GGCCACGAAGAGAGCACTTTGTTTTCTTTTTTGGTTGAGCXXXXXXXXXXCTTGGCTTGGAGTACTGTGAACTGGTTGTGAACCATGTGT
GGCCATGAAGAGAGCACTTGGTTTTCTTTTTTGGTTGAGCXXXXXXXXXXCTTGGCTTGGAGTACTGTGAACTGGTTGTGAACCATGTGT
>Marker105752
AGTAAACTCATAAACTAAAGAACAATAAAACAAAGAACTTXXXXXXXXXXGTCCCCTCAAGTGAATCTGGGCCGTCGGATCAAACCAACC
>Marker105757
GCAGAAAACGAAATCCCAAAATACAATACATATATAGTAAXXXXXXXXXXGTATCAAAATATAAATGTTGCATCTATGTAACTTCATTCA
>Marker105765
TATTTCCTTAGGAGAGCTTTCAACAGAATGCTGCTTCTTTXXXXXXXXXXTGAACTTGATAATGTGGACTCCAGTATGAAGAATTTGAAG
>Marker105769
AATTTGATGAGTTACTCTCCTTGGTTCATGTTCATCAGTGXXXXXXXXXXGATTGAAATAGAGCTTCACTACACAAAACGCGAGCTTTGG
>Marker10577
GAGTAGCAGAGAGAGTTTTATGTGGATAAAACTCTTCTGCXXXXXXXXXXTGACCTTGCACTTATGTACTCCCTAAGTCGTTTGACTTTT
>Marker105777
TATAAAATTTTTGCTGTAAATTTTACAGAAAATAATATGTXXXXXXXXXXTTCTCTGATGAAGGACTGAGGACATACCATCGGAACAATG
>Marker105779
TACTCTATCCATGCCTCATAGTTGTACGAGTTTTTATGGTXXXXXXXXXXCACCACATCTCCTCTAATTATCAACAATGTTGTAATCCGA
>Marker105787
CGAATTCTATTCTACAAACCAAAAAAACAAACTAAAGAGTXXXXXXXXXXTGAGATCCGTCAGCTCAGTCTCTTAGAGTTGCTCATAAAG
>Marker10580
CAGGTCCTAACTTCCCCAGAAGATCCAACAACTAAACACGXXXXXXXXXXAACATCCCTTAGTGCCTGTCATTTCATTCTACTTCACTCT
CAGGTCCTAACTTCCCCAGAAAATCCAACAACTAAACACGXXXXXXXXXXAACATCCCTTAGTGCCTGTCATTTCATTCTACTTCACTCT
>Marker105813
GTTTTTTTTGGGTAGCAATAAAGTTTTAGGGCTGCAATGTXXXXXXXXXXGATGTTTTTTATATAAAACTTAGCATATGTATGGTTGGAT
>Marker105818
AGAACACAGGATTATGAATTGAAGAACCTGGAGAACGATGXXXXXXXXXXGTCTTTTCAGATGAATCTAGGCCGTCGGATCAAACCGACA
>Marker105845
GAGAGATTTCAATTTTTAGAACTAATCATGGCAGAGCAGCXXXXXXXXXXCTGTGGAGCTCAAATAGACAACAAAGCTTTGTGTTACTAG
>Marker105850
GGAGGCTGTCGACATGATCAAAAGCATGCCTTGGGAGCCTXXXXXXXXXXGACCAGATATCTGATATGATTGATAGGCTGAGTTCGCATG
>Marker105870
CTACGATGAGGGTCAGTGGATTGAGGCTCCCAATCGGGGAXXXXXXXXXXTAAAAATTCTCAACCCATCAGGCCACCAACGGACCGGTCC
>Marker105871
AGGGTCACTAGCATGTGTAAAAATAGGAGGACGTCCCTTCXXXXXXXXXXAAATTTTTCTGGACAAGATGCAAAATCAGCAGTGCAGTAT
>Marker105873
TGTCGGTTTGATCCGATGGCCCAGATTCATTTGAAAAGACXXXXXXXXXXATCGTTCTCTAGGTTCTTCAACTCATAAATCCTCAGTTCT
>Marker105878
TCCTACGAGAGATTTTTGAGAGGCCTGCGTAATTGATCCAXXXXXXXXXXCGTTGCGGTGCTCGTGGTGAGCTTGGGTGTGAAATCCCAA
>Marker105884
ACACCGCCATCTTATCTTGCCGGCCTATACCTTATCAAACXXXXXXXXXXGAAGGAAAACCTCTTCTCTAAATAATATTTCTTTTTAGGC
>Marker10589
TCCTCTTCCGGTTGAGTATTAGAGTAATCATTGCTTGCGTXXXXXXXXXXTATACTTTTATTCTTTTATCTTTTTATTTTTATGGATAAC
>Marker105893
ATAAAGCATGTCCAAAAGTTCCCTTTCCATTACCACGTATXXXXXXXXXXGAGATCGCTTTCAGTTGCTTACGTGCCAACCAGATCAAGC
>Marker105897
GGATCAAAGAAGATTAGCAGACGGAGGACATTCTAATCGCXXXXXXXXXXTCAAAATTGAAATATCTCTCAAGTTTAGGCATGACTGTTA
>Marker105905
GATGCTGAAGCTTGTGTGCTCTAGGCATCGATACCATTCAXXXXXXXXXXGATTTAGGGCCAGAGGATGCTCAAAGCCTATTTGAATACC
>Marker105906
TTCTTATGAGCAGGTACTGTGTGTGCTGAACTTGTTCAGTXXXXXXXXXXAGACTAACTAGGATCAAAAGATTCGTCTCGTGATTTACAC
>Marker105911
TGATGATTACGCGTGCCCCTGTATCCCACTCCTGTGCGCTXXXXXXXXXXTCCCGTGACTGACGTGTTAGGTGAGAGCGCAGCAGACGCA
>Marker105917
ATTTTGCTTTTCAATTGCATGCTTACTAAAAAAATGCATCXXXXXXXXXXAGATGGTCCAATGCTCATGACTTTAGCTTATGAGGCAACT
ATTTTGCTTTTCAATTGCATGCTTACTAAAAAAATGCATCXXXXXXXXXXAGATGGTCCAATGCTCATGACTTTAGCTTATGATGCAACT
>Marker10592
GATTTTAGCTAAACACAGCTGAAGGGATCGAGGCGACTAAXXXXXXXXXXTTCCAACTTTCCTCAGATTGGGCTCCATCGTGGTGCCCAC
>Marker105924
TGGGCCAATTAGGGGGGAGCTACAGTTCTTGATCGGCTGGXXXXXXXXXXGCAGCAGCGGGTCCTAAAGAAAAAGGACCATCGGCAGATG
>Marker105929
GTCTTGGTACATTTTGCTGCTGCCAGGATGAATAGAAAGCXXXXXXXXXXTTGCCTGGATGATAATGAACTTCCAGATCATAGTCCTTGA
>Marker105932
TTTATTTCTATGAGTTTGAGCTAATTCATAATGCATATATXXXXXXXXXXTATGCTTGTTCCTAGCGTCAATTTCTAGGTCTCATAGCTT
>Marker105941
AGTTATTACAAACCAAGTTCATAAGTAGCGGAAGCTTCATXXXXXXXXXXCAGGAATCTAGTAGCATATCCTACCGAAATCTTTCTTCTT
>Marker105944
TAAAATGATAGAATCACAGATAAATCAATTAGCTGTTGTTXXXXXXXXXXAGCCCATTTTATGCCCTTTTCGAGTAACTGTTGACGGTAG
>Marker105946
TTTTGCCAAAAAAAATTTTGGAACTGAACAAGGCCCAAATXXXXXXXXXXTATAAGTTATTTTTTCAGAGAATCAAAACACATCTCAAAT
TTTTGCCAAAAAAAATTTTGGAACTGAACAAGGCCCAAATXXXXXXXXXXTACAAGTCATTTTTTCAGAGAATCAAAACACATCTCAAAT
>Marker105954
ACTCACCTAGCCTACCTGGTCCACGACTAGGGCTTTGGCTXXXXXXXXXXTTTTTCCAACATGTATTTTTCTTGCACTACTTTCTCATGT
>Marker105968
TCGATCTACAATAACCCAGATAGAATCGTATCCTTTCTGTXXXXXXXXXXTCCTGGTGCCTTACCAATCACTATTCGTTCAGTAATATCT
>Marker105969
TGGGCCGATTAGGGGGTGAGCGTCAATTCATGATCGGCTGXXXXXXXXXXCAACAACCAGATCCTAAGGGGAAAGGGCCATCGGCAGATG
>Marker10597
TTTGGACACACCGATAGAACTCCTTGATGAAGTGTGTCATXXXXXXXXXXCACGGTTTACGCCTAATGCACCATAGGCTAAGAAACCATT
>Marker105970
CGTCTCGAAGGTCACACGGATTGTGTGTGATATGGAGCGTXXXXXXXXXXCCCGTGGGTATAGCGAGCCGGTCCGTATTTCGCAGTGCAC
>Marker105977
GTCCTCCGAACGGGACTCTCTGTTTTCTCAGTCGTCCTGGXXXXXXXXXXGTGTATGTGGACTTCTCCGGTTCCAATATAGATGATTGCT
>Marker105978
CCCCACAAAAAAGTTGCATGTGAGGGGAGGAGTGAGACGGXXXXXXXXXXCATTCACAGCATATATGCAAACAGAACAGATTGAAAACAT
>Marker105981
ACTTATGACATTATTTGTCTCTTTGTCATTTGCTAGTGTAXXXXXXXXXXAACAATGTGAACGTGGAAATATTGTGATGCAAGGCTATGT
>Marker105983
ATTCACCGATCAATCAACAAGCTCCGGTGGAACGCCGGCAXXXXXXXXXXGAAATCTATCACTTCCTTTAGAGCATAAAGGGCAATCTTC
>Marker105989
TGTGTATGAAACTCTAATGAAACTCCCATTGAGACTGGCCXXXXXXXXXXAGGCCGACATGGAATCTCCCACGGAATCGTGCTTGCATCA
>Marker10599
TTACAAGGCTGGCCTAACCAAACCTAACATACCAAAACCAXXXXXXXXXXTTTTTTGGTGAAAAATATCACATATAGAATAGGGAAAGCT
>Marker105997
ACAGAATCCGTGTACAAAACGATCTAAATAACTAAGGAAAXXXXXXXXXXAAGTATTTCAAAGGATGTCAAGGATGTCATGGAGTTTTGC
>Marker106010
GACAACTCTAGGAATTCGTTCGGGATGAAGGGAGTATAACXXXXXXXXXXAATAATCTGAAACATCTAGCCTTTGCTACTCCATAAAGTG
>Marker106024
TTGTTTGTCATCCAACCACCAAAACCCACTAAGAGACCTAXXXXXXXXXXACGGCCTTTACAAAGTTGTGGTTCACAATATAGATACCCA
>Marker106034
ACAGGTCTTCTCTGAAAAAAAAATAAAAAAAAGGCTGGGAXXXXXXXXXXACGTAGGTTTCTTGACCCTTTTCTAGGCATTTTCTGTGTT
>Marker106049
AGAACTCAGGAATTATGAATTGAAGAACTTGGAGAACGATXXXXXXXXXXTCCACGTCACGTTATTCTCCACCATCCGATCAAACCAACC
>Marker106055
GAATGCCGTGCAGGTGTACGTAGCATGCGCGCGAGACATCXXXXXXXXXXCACTTTCGTTTGTTTGTGGTAATTATTGTCCAATCATAGA
>Marker106056
ATAAGCTCATACAGAAAATTTTATGATGCCTAATGTTGCAXXXXXXXXXXTCGCCCCTCCCATACTGCCAACACCAAAAGAGATTCACCA
>Marker106065
GAATATCTCTGATGTACTTCACATATGTAGGTACCTGTATXXXXXXXXXXTCAATGTTAGTAGCAACAGGCAGTGCAGCAGCTAACTTTA
>Marker106067
TAAAGATAGCTGCTGCACTGTCTGTTGCTACTAACATTGAXXXXXXXXXXATACAGGTACCTACATATGCGAAGTACATCAGAGATATTC
>Marker106069
CTTGCATCAGTATGGATTTCTTCTGTCCAGAGAAAGCTCTXXXXXXXXXXGGAAGTGAGGGAGTAACCCATTAGTGCCATCTTCCTAACT
>Marker10607
CCAGACAGTTACTTTTTTGGGGTGGTTGTCCTCATATTGGXXXXXXXXXXTAGCGATCTGTTTTTTTTTCCCAAAAGTGCACCGAATTTT
>Marker106070
TTCCTCAGCCGATGGAATCACGTGATTGGGCGACAACATGXXXXXXXXXXTAGCTGTCGATCGTCCAGAACCAGACTATAGCATTTATTC
TTCCTCAGCCGATGGAATCACGTGATTGGGCGACAACTTGXXXXXXXXXXTAGCTGTCGATCGTCCAGAACCAGACTATAGCATTTATTC
>Marker106085
AGCAATCATCTACATTGGAACCGGAGAAGTCCATATGCACXXXXXXXXXXCCACGACAACTTAGAAAACCAAGAGTCCCGTTCGGAGGAC
>Marker106089
AGGATCAAAGAAGACTAGCAGACGAAGGACATCCTAATCGXXXXXXXXXXGTTTCAGCTTTCTCTCAAGTTTAGGCATAACTGTTATAAT
>Marker106095
AATTTGAATCTAAACAAGGCCTTACACTAAGGATGTCCTAXXXXXXXXXXCTGCAGTGCCATCGACATAATAGTATAGGTTATACATAGG
>Marker106098
TTTTATCACTCTCTCCAAGACCGGATGGGATTCTTTCCCGXXXXXXXXXXGAGAGCTCAGGGGATTTCGACTCTAAATGGCCTAATCTTT
TTTTATCACTCTCTCCAAGACCGGATGGGATTCTTTCCCGXXXXXXXXXXAAGAGCTCAGGGGATTTCGACTCTAAATGGCCTAATCTTT
>Marker106101
GGTCACTTATAGAACAACAAAGAGAGATGAACTCTTTATCXXXXXXXXXXCCTTCAAGATTGAATATTTCATGGGGTGATGAGGTGGAAT
>Marker106105
AGGACGTTTATAGTATTTTGTAAGCTCTTTCTGTTCCTTAXXXXXXXXXXAGCCGTTAGGGTTCGGCGTTCCTACCTAGAAAGCTCCGCG
>Marker106115
ACCACATCTTCCATTACATCACAGGTGCTGAACGGAACGAXXXXXXXXXXCAGCGTTGAAATTTTGACAATCTTACTTCAGTCAATTCTT
>Marker106127
CCTTCTGGGACTCGCGTGCCTCAGCAGCGTTCCATTTGTAXXXXXXXXXXGCCCTCACACTTCAATGATGGAGCGGCTTCAGAGACTATG
>Marker106128
AATGCCTACGGAGAAAGGCGTCCTAACCGTCACGGGCAATXXXXXXXXXXAGACATGCCCGGCGTCCCATGAAACCTGATCGAGCACTCC
>Marker106130
TTTCCTCTGATTGATGAGAGAGCTGCACACGTTATTTGGCXXXXXXXXXXAGTGGCAAATAAAGGTCTCAATACGCTTTTTTGTGGTTGT
>Marker106132
CGATGTGATAGATGAAAGTTCATCATCAAACCCATCATGAXXXXXXXXXXACCCGATGACAAAAGCTTGAATCCAGCAGATGGACCTAAA
>Marker106139
GCTTCCCAAAGGAAATATTGAAGAACCTTTGTGTCCGAGTXXXXXXXXXXAAGAAGGACGACCTAGGTATGCCAAGCATCTATTGCTCCA
>Marker106141
GAAACAAACCTCACTCTTTGGCTTGTAAAGTTTGCAAAGCXXXXXXXXXXACTCAGCGCAGAGTGACCAAATAATTGAACCATTTGTAGC
GAAACAAACCTCACTCTTTGGCTTGTAAAGTTTGCAAAGCXXXXXXXXXXACTCTGCGCAGAGTGACCAAATAATTGAACCATTTGTAGC
>Marker106144
CTATATATACATTGAATAGTTGCCAGTTCCGACTATAATGXXXXXXXXXXTTTCTCCTTTATCAATATATTGCGTACATAACAATGCTAC
>Marker10615
GTATCAGGTCCTTCTCTTGGTATCTTTTCAAAACTTTGTCXXXXXXXXXXGCCGAAGGGCAATGGGAAATGATCCTTTTTCGTTGACACG
GTATCAGGTCCTTCTCTTGGTATCTTTTCAAAACTTTGTCXXXXXXXXXXGCTGAAGGGCAATGGGAAATGATCCTTTTTCGTTGACACG
>Marker106150
TCTAAGTATGCCAGTGGTCATTCATCTATGCCCAACTAAGXXXXXXXXXXGGAATATTTACATGTTACACACATGTATATATGAAGGTAC
>Marker106169
GTTAGCCAGAATAGAGAGACTTAGAATGCTCCGAGGCTTAXXXXXXXXXXAAGCATCTATTGTATTCTCTTCTACAAGTTGTTTTCATGG
GTTAGCCAGAATAGAGAGACTTAGAATACTCCGAGGCTTAXXXXXXXXXXAAGCATCTATTGTATTCTCTTCTACAAGTTGTTTTCATGG
>Marker106174
GCATGGTGCTTAGTCTTGCAATCACCTGGAATTGCACCCAXXXXXXXXXXTGTTCCCTGTGGAAAATTGATACCTTGGAATAATCTCGGG
>Marker106177
TCAGAGAAAAAAACAACGGAACTGCCCTGGGGCATGCGTGXXXXXXXXXXTTGCCCTAAACTGTTCTTCGTGTGCTGAAAGCATGCACAT
>Marker106193
AGACCCTGTTCTTTTATTTCACTTTTTTCGAGGTCTTTAGXXXXXXXXXXAAACAGCCAGTTTAGCATTTATTTGCCAAGTGAACAACAA
>Marker106201
ATCAGTTATAAGGATGGGCCTCGCCAATCGCCATACATAAXXXXXXXXXXAAGAGGCCTGGCTTTTTTTTTTGACAAGTAATCAAATTTA
>Marker106202
TCTGCCATCATAAGATAGGGGTCTACTGAAACCAGACATTXXXXXXXXXXACAAAAATATATTTCAGGATAAAGAGGAAAAGTTTGGGAC
>Marker106213
GGCGTGTCAGCCGATTTGACCTTGCAATCGACAAAGGTGAXXXXXXXXXXGAAACCGTATGTAAAACAAACTCTAATAACTATGGAAACA
>Marker106216
AATGTAATACCTTATCTCGTGGTGCAAATTCCTTCTTCTTXXXXXXXXXXGCTAAGAGGTACTCACGCGGGACTTGAGAACACGCCGAGC
>Marker10622
AAAAAAAATCATATCTTAGTAGTAGTCTTTTGCCGTGTGTXXXXXXXXXXATCCCCTAGCTCGATCATCTACGACGGATCGATCGCTTTG
>Marker106229
TCTGCAACTGTCTTTGCTGCGACATCTCAGCATGATCTCAXXXXXXXXXXGGCACATGCATGAAGCATTGAATTTAGACGAAATAAAAAA
>Marker106237
TTTAGGGTTACTTGGTCCAGATATTTGTTCTCATTTCCCAXXXXXXXXXXTCCATTTCTATTGGTGATGTTCTATGAAATGTCAAAGTTG
>Marker106240
GGAGTGCTCGATCAGGTTTCGTGGAACACCGGGCATGTCTXXXXXXXXXXGTTGCCTCTGACGGTCAGGACCCCCTTTTCCGTGGGCATC
>Marker106244
TAATGGATGGACAGGGTAGTTCGTCTTTCCTCAGATGCCTXXXXXXXXXXCACTTACTCTTATCGGACACCGTATCCTCCTGCATATGAC
>Marker106251
CCAACTAAAAACAGCACTTGTCAGTACAATTGTTTGTAGAXXXXXXXXXXCTTTTCTTTGGCTACCATAGATATATTTAGGGGAGCGGCA
>Marker106262
GTAATGGATAGAGAAAAATAACACAGATCACGAAACAAAAXXXXXXXXXXATAGTAGTAGTGTGTTTTACTCCATCTGTCCTTGGAAGCT
>Marker106265
TTTTGGGATGTGTGATGTTCTTGTGTCGGTTACTATAGTGXXXXXXXXXXTGAAGAACGGGAGTGTGAGGTGGCGCGGTGTTGACGGTCC
>Marker106266
ATATAAACGAAAATAAAAACTAATTATACAATTTGCCTATXXXXXXXXXXTGAAGATAGTCTAAGTACCGCCAAAACAGTAGGGTTCATT
>Marker106270
TTGTCGATAATCATTGAAAACCGAAACGTCACGTCCGCCGXXXXXXXXXXGACCCCCGCGCCGGTGAGATCGTCGTGTTCGAAGATTACT
>Marker106280
CAATCTATTGATTGACACCTTTCAAATTGTATTTGACTCAXXXXXXXXXXCACCATTCCTGATTGACAAGACATCTCTCAACTCCACAGT
CAATCTATTGATTGACACCTTTCAAATTGTATTTGACTCAXXXXXXXXXXCAGCATTCCTGACTGACAAGACATCTCTCTACTCCACAGT
>Marker106288
ACATTTATTGGCTCTAGCCAACCCATCATCATGTGTACATXXXXXXXXXXTCGTGGATGGAAGAGCTAAACAAAAGAAGGAAAGCTAAGG
>Marker106293
TGTTCATCATATGGTTCTCTCATGTCGCTCAAATGGTATAXXXXXXXXXXTTATATGTCTCATCATCTAAACAATATTTAGATAGATACT
>Marker106301
ATACTATATATCTAGTTCTTCTACTTCACTTTTATTCTCAXXXXXXXXXXACAGATAATTATGAGCATTTATGAAAAGGTGTACGTGATC
>Marker106304
AGATGAGCCCCAACAAGTGTGCATTTGGTGTATCGGCAGGXXXXXXXXXXATTGTATTTGTATACCGATGGGATGGTCATCGGTTCGGCT
>Marker106309
GCAAGAAATCATTTTATCTTGGAGAGAGCTGAGTGACCATXXXXXXXXXXGTCGGTTGCACCTCACTCATTACTCATCTAGCCTCAAGTC
>Marker10631
CTCTTGTAATTGTCATGTTCGACGTTACTAAGACATGATTXXXXXXXXXXGACTGCTTCAGGGGGCAGCTCAGACATGGTGGGAGTCATA
>Marker106317
ACCCTATTTCCTACTAACATAACCATCAACCAAACACTCAXXXXXXXXXXTACTTTGAGCCCAATCTCCACCCTTGGATCACAAGTATGC
>Marker106318
CAGACTTCATAAAGCTGGAGATAATAATAGTACAGGATGTXXXXXXXXXXAACCGTCTTCCAAGAAATCACATCCAAACGCCTTCCTTTA
>Marker10632
TAAACTTTTCGAAATCATCTATATTCACCATGGCACAGTAXXXXXXXXXXCTTTCCGCTGAAAAGATTTCTTGGAACAATACCAGCATTT
TAAACTTTTCCAAATCATCTATATTCACCATGGCACAGTAXXXXXXXXXXCTTTCCGCTGAAAAGATTTCTATGAACAATACTAGCATTT
TAAACTTTTTGAAATCATCTATATTCACCATGGCACAGTAXXXXXXXXXXCTTTCTGCTGAAAAGATTTCTTGGAACAATACCAGCATTT
>Marker106322
TTAGGGGTACTACATACAGGATTAGTATAGGAGTACTAGTXXXXXXXXXXGTTATATTGAAGTGCTGATGTAGGTGAAGCCGAAACTGCT
>Marker10634
AGCACTCAAAAGAGACTCATAAACCAGAAGAATAATATAAXXXXXXXXXXGGTGGGATGAACCGCAGCCCTCGGATCAAACCGACCTTTG
AGCACTCAAAAGAGACTCATAAACCAGAAGAATAATATAAXXXXXXXXXXGGTGGGATGAACCGCTGCCCTCGGATCAAACCGACCTTTG
>Marker106340
TCTGTGCAGTGGCCATTGCAAGTTACTCCTACAAGTTAGTXXXXXXXXXXAGTCGTAGCTCTGTCCTTTCTTCTTTTTCGTTTTACTAGC
>Marker106348
CATCTGCCGATGGTCCCTTTCCCTTGGGATCCGGTTGCTGXXXXXXXXXXCAGCCGATCATGAACTGAAGTTCTCCCTCTAATCGGCCCA
>Marker106352
TGAAACGTTTATCATGTAGCCAGCAGATATGCAGAAACCAXXXXXXXXXXGTAGTGAATGAACAGACAATGCGATAATAGTGCAGCTCTC
>Marker106360
TTCTTGCATGATTGTCTGGCCCATTTCTCCTGGCACTGGAXXXXXXXXXXTGGCACTTCAGGGATGGATCCATAATATCACATACTGGCT
>Marker106368
TAAGGCTTTTGATATCTAGAGCTCATAGCTGGGAAATAAAXXXXXXXXXXGCACTTGCCCCTTTTTATTTCCTCGTATCCTTTCTTTTTT
>Marker10637
TATGACTAAGGCATAAGGATTAGTGACATAAATAGTTGGGXXXXXXXXXXCTCTAAGCTTTCTAGCGGTATAAGCTATAACCTTATTGGA
>Marker10639
CAAGGCTACACCGATGGATGGTTACCCAATTCCAGTTGCCXXXXXXXXXXCAATCTACGAAAGGTGTTGGAGTGCACAAGGAAACATGGT
>Marker106399
GACTGTGAGGTTCAAAGGCTTCAACTCAGCCAAGAGCTTGXXXXXXXXXXAGGTGTGTAATATTTGTAGGCATGGATGGGCCATGCCCCT
>Marker106402
ACCAGATAAAGTACCAAACCACATCAGAAAAATCTGAAACXXXXXXXXXXTGGATGGTCATCTACAAAGAGAGACATGTCACTAAACTGG
>Marker106411
GACACTTTTTCTTTATTCAAGAAGAGAGTAATGAAGGCGGXXXXXXXXXXCCAGGAAAACTTCCATTCGAAAAATTGTGGGAGTTGTTCT
>Marker106416
ATGGTAGGGGAGCCCCAAAAGCTGTTTTTGTATGCAGTACXXXXXXXXXXTTCAGCAAAGCACTCGCTATGGATTCAAGCAACTCTCTGT
>Marker106420
GGACTCTAAGGTGGCTATCCAAATACTGACTTGGGGGTTAXXXXXXXXXXCATACAAGTATGGGATACGTGTGTGTGGAGTGCATAGCTT
>Marker106434
GTCGGTTTGATCCGACGGTGCATGCAAGATGAAGACGTGGXXXXXXXXXXGAGCTATGTTCTGAGGGACTTTTGTACTTACCATTCCGAT
>Marker106449
TGCGATTGATGCCGGGAGGCTGTCGATTTGTTCTCATGAGXXXXXXXXXXTGGTCGGCAGTCTACCTTGGGGTATACCCACGGTAGTAGT
>Marker106460
AATTACCGAGCTGGAAGTTATGCAATTGAATGTACTAGTCXXXXXXXXXXACCAGATCCACTTGTCTTTTGGAAAAAGCATCCCGTCGCA
>Marker106468
GACTAAACCCAACAATACAAATGTTTCTCGACTACGGTCGXXXXXXXXXXTCTGGATTCTAGATGTAAAGCTACTTGTTTGGATTTGGAT
>Marker106471
AATTGTTTTTCTCCTAAAATCATTTACATAGACGGTCAATXXXXXXXXXXATACACAAGCACTCACATAAGAGCATACCTTGAGGGGTAG
>Marker106472
AGGTGCCTCAGCAAAGGATCGAACCTCGAGGGATCAAAATXXXXXXXXXXTTCATTCAAGTGTGATTTTATGTGTTTTATTTCATGAGAA
>Marker106487
GAAACTCCCCTAGAATGAACGGATGCATCACTGTGACACAXXXXXXXXXXTGCCTCAGTATCTTGTGAATCCTGAGCAGAAGGAAACAAT
>Marker106488
CTATATATCATATTTGGATCTTTCATCTAATAAAATCAGTXXXXXXXXXXGCCACAATTCTGGATATCCTTGATCTATCAGATAACTACT
>Marker10650
ACATCCCTTTGCTGCGTATCTAAGACGCGTGCGGTCGCCAXXXXXXXXXXTCAAAAGATTTGTCTCGTCAATTTCGACCAAACTGTGCAA
>Marker106526
GGAAAAAAACAATTTTTCCTGTCCTCATCCTCTAAGCAGCXXXXXXXXXXTTCTCTGTCACATCGAATCTTTCGACACATACATGAAACA
>Marker106528
GTAACAATCCAAACTAGAAGTTTTCTACCTAGTGCTGATCXXXXXXXXXXCATAAATAAAACAACAACCAGTAGCTAGATAGCATCAAAG
>Marker10656
GAATGCCCAACAAGCATTTTTTGCGCCGTTGCCGGGAAAGXXXXXXXXXXTATGCTCCACCGACCTAAATGATCAAGGAAAACCGTGCGA
>Marker106565
TCCACTGCAAAAGTTTGTGAATTTTAGGAAACACCTATTCXXXXXXXXXXCTTCCGTGTGTGTTTGAAAGCCCAAGTTTGGTTTTGGTAA
TCCACTGCAAAAGTTTGTGAATTTTAGGAAACACCTATTCXXXXXXXXXXCTGCCGTGTGTGTTTGAAAGCCCAAGTTTGGTTTTGGTAA
>Marker106570
AGGATCAAGGTCTGGTTCGGCTTGGATTTCAAACTATAGAXXXXXXXXXXTCCAACACAAACTTTGTTCAAAATGATATTCTAAACATGA
>Marker106574
ACTCATTTAGAGGATTGTTCCAAACATGCAATGTAAACATXXXXXXXXXXGTTGCAACTAACAACGTGAGGGTTGTGGTTGTGGCCCTAA
>Marker106580
TGGAGAGTGATAGACAAAAGTGAACTTTGCAGGGCGGTATXXXXXXXXXXTGTGACCTGACAGTTCACGAGACATCTCTAATAGTAAGAG
>Marker106586
GAGATTCTAATATAACATGGCTGTAATTAGGCAGGATCAGXXXXXXXXXXATACAAGAGTGCATAGGAATGCTGAAATATAACTAAAACA
>Marker106596
AGTGCCTTGATTATACCATTCGTTCAGCTTCTGATGTTACXXXXXXXXXXCATCGAAGTTTCCAACAAAATATGTCCAGTTTCCGGTATG
AGTGCCTTGATTATACCATTCGTTGAGCTTCTGATGTTACXXXXXXXXXXCATCGAAGTTTCCAACAAAATATGTCCAGTTTCCGGTATG
>Marker106601
TAAGAAGAGCTAGCATATCTGCGACGATGTTGAATAAGATXXXXXXXXXXGGCAGTTTGTGTTGGTCTCACTACAGTTTTAGCTACCATA
>Marker106605
GCCATCATGTGCAGATGAGTTTCTTGTCTACAGTGGCACAXXXXXXXXXXAATAGGTTTGGGTTAGAGCGGGGATGATGAGCATGGGTAA
>Marker106607
CATTAGAAGCAGCGGAGAAGAAAGCATCGGTGGATCCCCAXXXXXXXXXXAATCGATCAGATCGACGATTCCGGAACGATGATCGACGCT
CATTAGAAGCAGCGGAGAAGAAAGCATCGGTGGATCCCCAXXXXXXXXXXAATCGATCAGATCGACGATTCCAGAACGATGATCGACGCT
>Marker106613
ACCAAAGCAAGAAATAGTACTAGGCATCGTGGAGAGGACCXXXXXXXXXXCAAAAAATTTTGCTTGGCATCAAAAGAAAATGCACCGAGC
>Marker106624
CGTTTGGATCGGGTATTAGCCCTTTGTGTTTGTAGATCAGXXXXXXXXXXGTACTATCCGACACGGTTTTCAATGCGGTGGCTAGAACTT
>Marker106625
CGAAATGGACAGGTATCACAATAAGCAAAACTTCGAAATAXXXXXXXXXXAAAAATTATATCGACAATACTACAAAAGAAAACTCACGTT
>Marker106628
GCATTTTGGTATAGAATGACCGCAACAATGGAGGGAGAGGXXXXXXXXXXAATAGTGATAGGCCGGCACTGAAGGTCGATCCTATAGTAG
GTATTTTGGTATAGAATGACCGCAACAATGGAGGGAGAGGXXXXXXXXXXAATAGTGATAGGCCGGCACTGAAGGTCGATCCTATAGTAG
>Marker106630
AGTAATTATCTACATTGGAACAGGAGAAGTCCATATGCACXXXXXXXXXXCCAGGACAACTGAGAAAATGGAGAGTCCCGTTCAAAGGAC
>Marker106632
AGATGCTCTGCATATGTTAGAAAATGGTGCATCTATAGCAXXXXXXXXXXACTAGAAAAAGTGGGTTTGTCTTGAAAAGTATTTTCATAA
>Marker106635
TACTCCATGCATGCGTCTAAAGATTCGATGTGACGGAGAAXXXXXXXXXXCTCCTGCCTGATGTCAAAGATCGAAAGGTCAATCAAGTGA
>Marker106638
GGGGATTACTTTGTACTATGTTTCATAATATCATAGGGCTXXXXXXXXXXCTAGTGGTATGGTATTTCAGTAAGACACTATCCATTAGGA
>Marker106654
AGCAATCATATACATTGGAACCAGAGAAGTCCACATGCACXXXXXXXXXXCAGGACGACTGAGAATACACGAGAGTCCCGTTCGGAGGAC
>Marker106669
AATTCCTCTAAGATTGTCTCTCAAGTTTGTTTTATCTATCXXXXXXXXXXGATAGATAAAGAAAGAAAGATTCTACCAAAGGTTATATGA
>Marker106673
TGAGGATAGAAGAACTGATGCCATCTCTTTCTCCCTGTTCXXXXXXXXXXGCAACCCGATAGAATCCTTTCATCATCTGACTAGAGCTTA
>Marker106691
TACCAAGAAATTCTCAACATATGACAAAAGATACCACCATXXXXXXXXXXTATGAAACCAAACTGGAAAATCAAAGTGATGTCAGCCTTA
>Marker106692
TTGGTTATTCTGACTCTGACTATGCGGGATGTAAAGTTGAXXXXXXXXXXAAAGGTCCTAATATGGCTAGAGGGGGGGTGAATAGCCTAT
>Marker106693
CCACCAACTCCTCTGTATATGCGATGCCATGCTGATTTCAXXXXXXXXXXACAGTGAAACTGTATGATTAGTTTTTGTTTTTATCTATAT
>Marker106703
ACCGAGTCAAGCCTTTGAGCCTTCATATACCCCTATGTTAXXXXXXXXXXGAGTACTTGGTTTTGTTATCAAAACTGGGTGCGACAGCCA
>Marker106707
GACCCCAAGCACCAATGTGGCCATGGCTATGGCAAATCTCXXXXXXXXXXCTCTGATGCAGCCTCCCTCATAGAGACATCCATGACCACA
>Marker106709
ATAGGCTATTCACCCCCCCCTCTAGCCATTTGGACCTTTCXXXXXXXXXXGAAACAAGCCAGAAGTAGATTGTGAGGAAAGACCCTTTAC
>Marker106716
AGTAAACTCATAAACCAAAGAACAATAAAACAAGAAGTTAXXXXXXXXXXTCAGCAGGCGATGTGGTACTAAACTTTCCACCATATCTCA
>Marker106720
TAAAGCTAGCTCCTGCATTGCTTGTTGCCACTAACATTGAXXXXXXXXXXATACAGGTACCCACATATGCAAAGTACATTAGAGATATCC
>Marker106721
ACACAGACCCTAATATTGCCAATGTCAATAGATCTGTATGXXXXXXXXXXTTTTGGATCACTTCGTCGCTCCTGTTGATACTGAAGGATT
ACACAGACCCTAATATTGCCAATGTCAATAGATCTGTATGXXXXXXXXXXTTTTGGATCACTTCGCCGCTCCTGTTGATACTGAAGGATT
>Marker106740
TAAATTGCTTAGACTCATCCTAAGCAAACACCATAGCTTAXXXXXXXXXXAGAAATGCTACGATCGATATAGGTACAAGCATACAAGAGT
TAAATTGCTTAGACTCATCCTAAGCAAACACCACAGCTTAXXXXXXXXXXAGAAATGATACGATCGATATAGGTACAAGCATACAAGAGT
TAAATTGCTTAGACTCATCCTAAGCAAACACCACAGCTTAXXXXXXXXXXAGAAATGCTACGATTGATATAGGTACAAGCATACAAGAGT
>Marker106745
TGTTGCCATGATTTGATTTGCGTTGTTGGTAAGTTTATTTXXXXXXXXXXACTTCTAAGGTAATATGTGAAATATAGTTCTATTTACTGA
>Marker106746
CACGCTAAGGCAACAAGGAAGAAGGAACAGATAGAAGAATXXXXXXXXXXAAATGAATGATAATTTGAAGATGAGAGCTTCCATGAGCTA
>Marker10675
AAAAATTCAGCTGCAGCAGCTTGACAGCGATCAAGATTTGXXXXXXXXXXAACTCTTGTAGATGCTCTAAGCACGTCAGATAATGTTGAT
>Marker106766
TTGCGCCCAGAGTAGCACATACAGTAGAATGTCCCAGATAXXXXXXXXXXTCAGACATTATTTCTCTATTATATGTTTACCATTCTACCC
>Marker106775
CCAGAAGATCCTCAAAACGATCCCCAACTTCAAAATCCAGXXXXXXXXXXAGTTCCCCACATTATCCTAAACCGAGCATATATTGATTAT
>Marker106777
GTTGAGGCACTATTTGCTGTCGGCCGAATGCACTGTTATAXXXXXXXXXXTCAAGCTAAGTATCAAGCTTTGATCAAGGGGTTGGAATTG
>Marker106783
GGGGCTACTACTTCAGTCCCTGTTGTAAAGAAGGTATTTAXXXXXXXXXXTTTTTCTATGCTCAGGCCACGCAGCGTTCTGGAAGGCCTA
>Marker106796
TCAATGATTTATCGCTCGTGGAAATACCTTTGCATGGGCGXXXXXXXXXXAAGTTGGAGCCATAAGAAAGTTGGACATGTGAATTCACTG
>Marker106797
TGCAATGAGGAACGCTTGGACAGCGGCAAAAGAAGTGACTXXXXXXXXXXAACTCTACTCTGTATCTCAGAGTTAGAGTTTTGTTAGAAC
>Marker106811
CAGGTTGACGTCATGACACTCACTACGGGACTCTGCTTCCXXXXXXXXXXCTACAGCCGCCCCTACAGCCTGTTTCTCAGCAAATAAAAT
>Marker106812
AAGGAAAACCTAGCCTGTACTTTTACATTCAGGGGTGGGGXXXXXXXXXXCCTGCAACAATGTGTTCTACCATTTGCGGAGTTAGTAAAT
>Marker106821
CAGGACAGAACCACATACTCGCAAACATATAGGTGACTATXXXXXXXXXXTTGATAACTTTGGATCTGGTGGTGGGATATGCAGTCTAAT
>Marker106826
GTATTTTTCAGGTATAGGAAATGTGTAGTAAGATTATTATXXXXXXXXXXTCATCCCATCCCATCCCGTCCGACGTCCGTGAAGTCATGC
>Marker106839
GTTGTACTATGTACGCCAAGACACCTACATAGAAGCCATGXXXXXXXXXXCTAAATAATATCATAAATCCTATCCCGCACCCTGTTCCCT
>Marker106854
TAGCAAGGTAACTGTAGTGACTTCATCAATCTCAAGATCTXXXXXXXXXXTTTGGCATGAGTGTTCATTTTTTTAGATTCATTCCAGGAT
>Marker106859
CTATAGAGTCAATTTCTAACTTGGTGAAAGGCTGGATAAGXXXXXXXXXXATTAGTTTTATCTCTAGCAGTTTTCGAAAGTTCCACTCTA
>Marker106870
GGCGTGCCAGCCGATTTGACCTTACAATCGACAAAGGTGAXXXXXXXXXXAATCCATATGCAAAGCAAACTCTAATAAGTATGGAAAATA
>Marker106881
ATTAGTGTAAAACAAATAAAACTAACCAAAATCCTTATGAXXXXXXXXXXCTCAAACAGCAGCACTAACTGAGCATGTTTTTTGGCCATA
>Marker106887
TAGCCTGGTGATGATTACGCGTGTCCCTGCATTCCGCTCTXXXXXXXXXXCCCGTGACCTGTGTGTTAGGTGGGGAAGCATCAGGCGCAT
>Marker106892
CACCTCGCACGCAGCGAAGCCAGGAGCGAGAACACAGCACXXXXXXXXXXAGTATTTCAATCCAAACCAATCCATGAATGAACCAAGAAA
CACCTCGCACGCAGCGAAGCCAGGAGCAAGAACACAGCACXXXXXXXXXXAGTATTTCAATCCAAACCAATCCATGAATGAACCAAGAAA
>Marker106898
CAACTCGCCCCGCCTACAATCTGAATATACTGTATAATCTXXXXXXXXXXCTAAAAGCATCTTCAAAAGTTCATCGTTTCTGAGAATCAC
>Marker106906
CTGATAGAATCTCTTGAATGCATTGACCTTCTTTGATACCXXXXXXXXXXAAGCCAGTTCCTATACAAAAAAGAGAAGAGTTAGAATTCC
CTGATAGAATCTCTTGAATCCATTGACCTTCTTTGATACCXXXXXXXXXXAAGCCAGTTCCTATACAAAAAAGAGAAGAGTTAGAATTCC
>Marker106907
TAGGTGATACTTACTCTCTCACTCAAAAGATCTCCCAACCXXXXXXXXXXCCCAAGGAGTGTGGGTCATGCTTCTAGAAGCTTGCTATGA
>Marker106909
CTTCCTTTTTAGATGACCTATTCCGAAGACAAGGAAGACTXXXXXXXXXXTAGAATAGGGCAGAGGTAAGCATAAATTTTTTGTTAGCAA
>Marker106925
GGGCTGCGATGTTGGTTAGGGCTCCTGCCGTGGCTTGAAAXXXXXXXXXXAAATAAATGCACATCTCCCTTCCCGAGAAGTCAAACTTTT
>Marker106926
AATTTTGAAGCACACAAGTAGGGGGAGCAAGCTCATAAACXXXXXXXXXXATATTTCCTATTCAAGCATATGTGCAAGTGTTGACGGTCC
AATTTTGAAGCACACAAGTAGGGGGAGCAAGCTCATAAACXXXXXXXXXXATATTTCCTATTCAAGCATATGTGCAAGTGTTGATGGTCC
>Marker106932
GTCTACGTACACTTAGTATAGAGGTTAGTACTAGGGTTTCXXXXXXXXXXTACCAATCGGAGTTGCCAGTATACACCATCCTTAGCACCA
>Marker106934
ACTTTTATGCATCGACCCATATGCTTGAGTAATACTTCTTXXXXXXXXXXGGCCAACTGATCTTGAAACGATAATCGCCTAGATCCGGTC
>Marker106944
TCAAGTCACAAAATCATGGTCACAGAAATAAAACCCAATGXXXXXXXXXXAGAAGTTATGAATTTTCTAAGATTTTATATAGAAAAGTAA
>Marker106945
TATGAGTATATAAACATACTCAAACCGATAAACAAGTATGXXXXXXXXXXTACATACTTCAATTAGTGCAAGAACATCTAGCAATTATTG
>Marker106956
TGACTTTAGTGTATCGCCTGCTCATCCAACGAGTTTGATGXXXXXXXXXXGATCAGGTTAGACTGAGGTCTTCCACATCTATATTTGCTT
TGACTTTAGTGTATCGCCTGCTCATCCAACGAGTTTGATGXXXXXXXXXXGATCAGGTTAGACCGAGGTCTTCCACATCTATATTTGCTT
>Marker106958
TCTTGTCATGTGGGGCAGCTGGGGGTGACATGGGGACCGCXXXXXXXXXXGCCACCTTCTTGGCAATGGTTATCCCTATCCCCAAATGAA
>Marker106961
AATTATTACAAAACAAATTCTCAAGTAGCGGAAGCTTCATXXXXXXXXXXGCATTATTCCCCTAAACATAGTCTAGAGACCATTCTTCTT
>Marker106966
CTATAGCTCTGGATTTTTTTGCAGATTTTCAAATAAAACTXXXXXXXXXXCTTATGCTCTTTTGAGGGGATACATACCTTTCTTGCTCTT
>Marker106973
GGTCGGTTTGATTCGACGGCCCACGTTCATTTAGAGGGGCXXXXXXXXXXAGTTCTTTGTTCTTATTGTTCTTTGGTTTATGAGTTTACT
>Marker106975
AAGTTATTCATGATTTATATTCACAATATTTGACCCAAATXXXXXXXXXXAATACTATGCATATTGTTTTTTTAGATTTTACTCTAATTC
>Marker10699
TGACATTGTCTTTGGTCATGATAACAGAGAAATCTATGAAXXXXXXXXXXAACATAATCATTGCGTATGAGGTCTTACATTTTCATAATC
TGACATTATCTTTGGTCATGATAACAGAGAAATCTATGAAXXXXXXXXXXAACATAATCATTGCGTATGAGGTCTTACATTTTCATAATC
>Marker106993
CATGAAAATGATAAGTCGTTTATAAGGGAATGAGATGGTGXXXXXXXXXXAGGAAGCAGTTTCCTATTAGACTCAATTTTGCTATGACGA
>Marker107002
AAGGAACAGCAGGGGTAGGCTTTCCTTCTTCCTCCATCGTXXXXXXXXXXGAGGCCAGGGTAATCAGTGATGGTGACAAAGATGATGGCT
>Marker107003
CCATCGGAGGCAACGTCTACACAGCATACACCTGTGAAGAXXXXXXXXXXGGACATGCCCGGCGTCCCACGAAGCCTGATCGAGCACTCC
>Marker107006
ACCCTTGCCCGTTGGGCTGCGTTATGCCTTTCTAAACGGCXXXXXXXXXXCCCGTCCAAGTGGTTCCAAAGAAGGGAGGCATGACGGTCG
>Marker107012
CTCCTCTGCCGATGGAATCACATGATTAGGTGATAATTTAXXXXXXXXXXTAGCTGCCGATCATCTATAACCAGACTATAGCATTTATTC
>Marker107025
GTAACGATCCAAACTAGAAGTTCTCTGCCTAGTGCTGATCXXXXXXXXXXTGTACAACTAAAGACAACCAGTAGCTAGATAGGATCAAAG
>Marker107037
TTGTTCTATGGACACTTTGAGTTGCCATTCATATGGAAACXXXXXXXXXXAGGTAATGAGTGGGAGTAGAAGATGAGCATTGTTATTGTT
>Marker107044
AAAAGTGTGCTGCATTTTCTAAACCTAAGAAATAGCTTGTXXXXXXXXXXTTGCACAATGCGAGCTTTATTCTCATGAAGAATAGACAGA
>Marker107055
AAAGAACAATTCAGTGTCATGTGTGTAATCTCGTGGCAGAXXXXXXXXXXTCGCCGTCGTCAATGCCACCAGTGGCGTCGTCGTCCAAAG
>Marker107067
GCGGTATCCATTTGCCTAACAATTATAATTGAGGCAAATAXXXXXXXXXXCGTGCACAGCCATTTGCGGCTGAGTTGGAGTAGGTTAGGT
>Marker10708
CAGGCCTGACCTGAGCAGTCAGGGTGACTCACTGGATCAGXXXXXXXXXXGTTCAGATGAGGTAAAAATTCATATGGTCCACCGTGAGAG
>Marker107087
CATTAGCACGTTTGGGGACATAGATCTACATATTTGGAAGXXXXXXXXXXATATAGATTATTCTTTTTACGGATAATTGTATCTTGCAAT
>Marker107089
ATCGTCGTTCATCATCATGATAACGCCGATCGTTCCTATCXXXXXXXXXXTGAGGATCTACTGATGCACTCTTCTCAGCTGTCTCCGACG
>Marker107107
ATGCCCTAGCTCTTGTGCGCGCGCCAGGCGGCGGACAGTGXXXXXXXXXXCCAGAGTATCGATTTTCCACAGGGAACGTGAGTGTACTAA
>Marker107123
GAATTTTGCAGTACTATTAGGCTTGGCCACTAAGGAAATAXXXXXXXXXXTACTCATACCTAGTAAAATTTAGTACTAACACATTTCATT
>Marker107128
AAAACAAATATGAAATGTCTAATTTAGAGTCCGGATGAAAXXXXXXXXXXAGACCACACCTCTCTCTATATATGAGAGAATCATGGCAGA
>Marker107129
ATACCACATTAGCTCTCTTAGTGCACTACAAATTTCCAATXXXXXXXXXXACAAAGTAGATAACATAATTGCCAACCTAGCAAGTGGTTC
>Marker107134
ATAAAATCTACTCCCACTAAAATGAATATCCCTCGATTGAXXXXXXXXXXCAAGACACATGACATTGCAAAGTTTGGGGAAGCATGTAAC
>Marker107138
TGGATGAATGAATGAATAAACAAGCCTGGTTGGTGCAGAGXXXXXXXXXXGTTTAGAAAAAATCTCGTTAGTTGATACAATAAGCAATTA
>Marker10714
TATGATGAGCTAACCATTATATAACTGGGCTACAAGAAGGXXXXXXXXXXAGGCCAAAGTTATATAAGGTGCGTGCAACAGATGTGCTAA
>Marker107141
TTTCTAGCAGGATGACATGCATCTCACTGCGAAACCCACTXXXXXXXXXXGAGGAAAACAAACAATAGTTTGTAGAATAGAACAGTACTA
>Marker107149
CATTAGAGATCAGGAACTGATCGAATGATAGGCATCCTTTXXXXXXXXXXTTGGGCAAACTAAGATTTTGGCTTTTGGCTGTTATTTGGT
>Marker107152
TGAAGAGAGAGATGATAAGAATTTCATGGGAGCAGAGAGAXXXXXXXXXXGGAGGCGGGTATTACAACCGCCTCTAATCAAAGGTCACCG
>Marker107169
AGCACCGTGAGTTGTTGCACCGTCATCGCTGTTACAATCAXXXXXXXXXXCCCGCTGGTCGTGGACGTGGCGGGCGTGGTCATGGTCTTC
>Marker107176
AGGGTCTATTGCAAGCACTAGACCAAAACTATTTTACTAAXXXXXXXXXXAGTGTTTGTCATCTGTAGGTGACTTTCGTCACAACAACGG
>Marker107179
ATCTTATAAAATAGATAGTTTATTATCATTAGCATAAACAXXXXXXXXXXCTTCGCTTTCATCTTTCTTGTTCGGTCCACATGGCTTTGG
>Marker107180
AAGTAGTGGTCTGTGTTATGCACGATGCAACATAGGCTAAXXXXXXXXXXCCACCACCCCAAGATTGTAGTGCCCCACACAGTACTCCCC
>Marker107182
GAGAGAAATTCAACAAGATCATCCATATTGACTGCTCGATXXXXXXXXXXCTCAGTACAGAAATTAGTTATTGGGTAGAGAACTCACAAA
>Marker107199
CCATCTAGTGGAATATGCTAAAACCCCTTTTTCTTTTATTXXXXXXXXXXCGATGAAGGTGGTTGCCGATGAAGAGATCATTGAATGTGA
>Marker1072
GCAGGATAAGGATCCCCATTGGGATTTATATTGGCCTGCAXXXXXXXXXXATTGGTGTGGGTTGGAGTGGAACTTGAACTAAATTATATT
>Marker107201
CACTAATCTAGTCACACGATCATGGTCACATAAATAAAATXXXXXXXXXXAGAAGATATGAATTTTCTAAGATTTCCTATAGATAAATAA
>Marker107209
GGACCGTCAACAATTACCAATCGATTTCTATTCAAACAGGXXXXXXXXXXTGCTTAGGAATGTTAGAGTGTTTAGTTGCTATTTGACAAG
>Marker107213
CATCGAGACGGACCTTTTTTGCCGATTATGGCAACGTCTCXXXXXXXXXXGTCGAGAGCTGTGGCCTTGCACAAAACGTGTCTGTTGTCA
>Marker107214
TAAAAGACAGTAGGGGGAAACCCCTCCTGATTCCATCAAAXXXXXXXXXXATTTGTTTAGCCTTCTCTTGTCCTTATTTTACAGCGGATT
>Marker107217
ATGACCGAACTTGTGATGGACTCATCCTCTCAACTGTCAGXXXXXXXXXXTCATGCAGTCCACTATCGTAAAACTAAAAGGAAATAAGGT
>Marker107223
GTTAGCTCACAAAGTTCTAAATACATGCACATAAACAATAXXXXXXXXXXACTTTGGGTTTCATCAATTATCCAAAACCAAACTTGGGCT
>Marker107235
TGCCTTTGTCTTTGGTCACGGCCCTGCTTCCCCTACACTTXXXXXXXXXXGGTCAGTCTATCGGCAACTTGGGGGGTCCCTGGTGGTTTA
TGCCTTTATCTTTGGTCACGGCCCTGCTTCCCCTACACTTXXXXXXXXXXGGTCAGTCTATCGGCAACTTGGGGGGTCCCTGGTGGTTTA
>Marker107236
GGCATTATTTGTTATCGACCGAATGTACTGTCATATGCATXXXXXXXXXXTCAGGTTGAGTACCAAGCTCTAGTCAAAGGACTAGAGTTA
>Marker10724
CAAAACACATACCAGCACTAGCATCTACAAGGCAGGTACCXXXXXXXXXXTTCTGGGCGTGCAACATCCCAGGGTCATCTAATAGATGGG
>Marker107240
ATAGGCTATTCAACCCTCCTCTAGCCTTTTAGACCTTACAXXXXXXXXXXGTCATTGCACGCTGGCCTATCCGGGATTCCATGTTTCATG
>Marker107242
CTTTAGGAATCTCAATAAAGCTACGTCGATGGATGGTTATXXXXXXXXXXCGATCTGCGAAAAGTATTGGAGTGTACAAGGAAACATGGT
>Marker107246
TGTTTCATGCATGTGCCAAAAGATTCGATGTGACGGAGAAXXXXXXXXXXATGTGCAACAGACTTGACGAGGATGGGGCGCACCTGTTCT
>Marker107251
AACGCTTGATGCAGCGATGGATCGATTCGATGGTGTGCCTXXXXXXXXXXACGCGAGCCAGCGATTAGCGGCGAGGTTTACTCCATTTTT
>Marker107252
AAGAAACTAAAGTGTGTCAACAAGACAATAGATAAATTGAXXXXXXXXXXTCCAGCCTAGTTTGAGCTTTTCTGCCGAATCTTTCCGCCA
>Marker107256
GATGGTATGAATATAATTCATGGTGGGATAAGAAAGATTCXXXXXXXXXXACAAATGTTCTTGCCTTTGGTTCTTTCTATCCGCCATTGC
>Marker107257
CAGGTGTCTTCTTATATCTATTCATCCCCTATTCCAGGTTXXXXXXXXXXGTAATATAATTATACAAACACTTCTCCTTTTGAACTTTCA
CAGGTGTCTTCTTATCTCTATTCATCCCCTATTCCAGGTTXXXXXXXXXXGTAATATAATTATACAAACACTTCTCCTTTTGAACTTTCA
>Marker107266
CGAAATCTTCAAACACGACGATCTCACCGGCATGAGGGTCXXXXXXXXXXCAGCGGATGCGGCGTTTCGGTTTATAATGATTATAGACAA
CGAAATCTTCAAACACGACGATCTCACCGCCATGAGGGTCXXXXXXXXXXCGGCGGATGCGGCGTTTCGGTTTATAATGATTATAGACAA
>Marker107274
ACAATTTACACTTCAAATATACTACCTTTCATTGTGGGAAXXXXXXXXXXAGGCTAGTTTCAATGGTGTTTTGTCATAGTTTCATGAACA
>Marker107275
AACCTTGTGCTAGAGTGGCAGCAGCTACCGATGGAGAAACXXXXXXXXXXATAAATAAATTCTATCAAAGCATAGACTAGAGATAAACTT
AAGCTTGTGCTAGAGTGGCAGCAGCTACCGATGGAGAAACXXXXXXXXXXATAAATAAATTCTATCAAAGCATAGACTAGAGATAAACTT
>Marker107289
ATTCCCGTAGAAACTTGTTTTGGTCCAACCCCCAAAAAAAXXXXXXXXXXGTGGTTGGTGGTGGTGTGCGGGAAGAGGGAAGCTTAGCCG
>Marker107291
GCTTCTCAAGTTTGAAGTTGCAAGGCCACACAACTTGGCGXXXXXXXXXXTTTCCAACCATGTCAAAAGCATCGTCAAGGTTGTTTGGAG
>Marker107305
TTCTTCAGCCAATGGGATCACATGATTGGGTGACAACTTGXXXXXXXXXXTAGCTGCCGATCATCCAGGACCAGACTATAGCACTTATTC
>Marker107335
AGTAAACAAACAAATCGAGGTGATCAGGGGATGGATCTGCXXXXXXXXXXGGTGGAAGATGAATGTCTAGCATGGGAGAAGAATCTTTAT
AGTAAACAAACAAATCGAGGAGATCAGGGGATGGATCTGCXXXXXXXXXXGGTGGAAGATGAATGTCTAGCATGGGAGAAGAATCTTTCT
>Marker107339
TCAAGACGACCACGTGAGGATTCAACAAGGTTTGTACCCCXXXXXXXXXXTCGGTAAAAAACACTTGGCAAAGAAGCTCTTTACCAAGTG
>Marker107369
TTTTTCAGCTGACATCGTTCCATCGGCAACTCTGGCCGATXXXXXXXXXXGCCCAACTGGTTGATGACTCCGATCCAGCCAAGGTTCTGT
TTTTTCAGCTGACATCGTTCCATCGGCAACTCCGGCCGATXXXXXXXXXXGCCCAACTGGTTGATGACTCCGATCCAGCCAAGGTTCTGT
>Marker107372
TTGCGCCCAGAGTAGCACATACAGTAGAATGTCCCAGATAXXXXXXXXXXTGAGTGGATAGGATTTGTGACTTGGCGTGGTCTATCTAGA
TTGCGCCCAGAGTAGCACATACAGTAGAATGTCCTAGATAXXXXXXXXXXTGAGTGGATAGGATTTGTGACTTGGCGTGGTCTATCTAGA
>Marker107381
TTTTGATTAGTACATATCTTTTGAGGTAGACGGACATGTTXXXXXXXXXXATGAAACTCCCTGTTTGGATGGTTGGTTTTTCAGTTGTTG
>Marker107399
GTAAGCAACTTGTTTTTATTCATTCTTTGGTTCACAAGTCXXXXXXXXXXTATTTCCTTTTTCGTGATATGATCTAGCCTAATTGTAGGG
>Marker1074
TTGCATTGAATAAAGGAAATTGTTTTGGCTATATGTATTTXXXXXXXXXXACCAGTGCGAAGCAATATATGCCAATTCTTGATTGGTACT
>Marker107404
CGAAGATCCGAATCCAGAGCGCTAGGCTCTACTTCTCTAAXXXXXXXXXXGGTCTCCCGTTCGTTCCCATGTCTTCTGGACTCTTCTAGA
>Marker107405
GCAAGAGTATGCATACATACTTGTAAATTTGAAAAGTGCAXXXXXXXXXXTCACCTCGCGAGTCTGTCTGATCTGCAATCTGCAAAGATA
>Marker107406
TCTTGAAGACCCTGTTCTTTTATTTCACTTTTTTTCGAGGXXXXXXXXXXAAACGGCCAGTTTAGCATTTATTTGCCAAGTGAATATCAA
>Marker107420
CACTGCATCAGGAAATTCTGCCGGTCCTCCCTGAGGTACAXXXXXXXXXXTACTGTATTGTCCTTTACAGGAGGGGCTGGTAAGCTAGGC
>Marker107422
GAATAAATGCTATAGTCTGGTTCTGGATGATCGGCAGCTAXXXXXXXXXXGCCGGTAGGATATTTGACTTTCTACTTCAGGAAGGTCAGA
>Marker107456
GAATACCCAACAGTACCAATCCTCAGCAAGCTTATCCACAXXXXXXXXXXGCACAAGAGGCACCGGACGTGATGCTCGGTATGTTTCCAG
>Marker107460
AGCCATGCCAAATCTGATTTGGTGACCACGCAAGCCCGCTXXXXXXXXXXAGGGTGCCACATAAGTAAAATTGCTGACTTGGCAGAGTCA
>Marker107465
AAAGGCTTGTATTGAGATGATGAAGTCTGCAGTTCGCCAAXXXXXXXXXXCCTACATGGTTGATGTTGAAAATTTGGTAAGTGGGTCATG
>Marker107473
GGATAGGATTATAGGAATAACTGTACAAGATAGAAATAAAXXXXXXXXXXTATGTCAATCCATAACACAAACTAACGAGTAGTCCAGTGG
>Marker107474
CATGGAGCAAATCCCTCTTCGGTCAAGCACGCCTATAGATXXXXXXXXXXTTCTAAAATATTACGTCGGCTAACCGAAACAAATGCGGAA
>Marker107476
TAATGTGTATATATAAAAATCAAAATGGAAACATCTTGCTXXXXXXXXXXAAAAGGATGCAATTATAGGATTTATGCAAATTGAACTAAC
>Marker107492
GTTGTACTATGTGCGCCAGGACACCTACATAGAAGCTATGXXXXXXXXXXCTAAATAATATCATAAATCCTATTCCGCACCCTATTCCCT
>Marker107497
GTAAGCAACTTGTTCTTATTCGTTCTTTGGTTTACAACTCXXXXXXXXXXTATTTCTTTTTTCTTGATATGATCTAGCCTAATTATAGGG
>Marker107500
AAACCTTCGTCAGAACCGACTGCTTGGATCGGTGGAATCTXXXXXXXXXXTATTGCCCCCTTGACTGGAGACACATTCCCATCAAAGTCT
>Marker107506
ATCAATATGTGCATGTGTGGTGGAGTAAATTATAGTGATGXXXXXXXXXXTTTCCTCGCATATTTTTGCATAACCCATGCCTCTTCTGCA
>Marker107520
GTGTGGTGCTTAGTCTTGCATTTACCTAGAATTACACCCAXXXXXXXXXXACATCGGTATTCGTGCGCTTGCGGATATTTCTGTGTGCGT
GTGTGGTGCATAGTCTTGCAATTACCTAGAATTGCACCCAXXXXXXXXXXACATTGGTATCCGTGCGCTTGCGGATTTTTCTGTGTGCGT
>Marker107525
GATAAGTGCACCCCTATATTTATATATGACATGCCTCTCCXXXXXXXXXXATCTAGATTGGACCATAATTTGACCCTCACATTGATTGAC
>Marker10753
GCAAACAACGCATGCCTCCCAACTTCCTGAACTAATGTACXXXXXXXXXXAGTCACAATGTCTAAATTTCTAAGCATTCAGATGTAACTC
>Marker107533
TAAACCACCAAGGACCTCCTAGATTGCCGATGGGTTCACCXXXXXXXXXXAAGCATGGGGGATGCTGGGGCATGGCCAAAAATGAAGGCG
TAAACCACCAAGGACCTCCTAGATTGCCGATGGGTTCACCXXXXXXXXXXAAGCATGGGGGATGCTGGGGCGTGGCCAAAAATGAAGGCG
>Marker107536
AGCAATCATCTACATTGGAACCGGAGATGTCCACATGCATXXXXXXXXXXCCAGGATGACTGAGGAAACGGAGAGTCCTGTTTGGAGGAC
>Marker10755
GTGCATATTTTCTATTGCGCCGGTGGGAAATTTGGAGAAGXXXXXXXXXXTGGCCCTTTGCTTGCTGGGGGCTGGACATGATCGGACCAT
>Marker107553
CTGAAGGTCCACGGATAATTCCCTTTGATATGCATGTTGCXXXXXXXXXXATAACAAGGGGAAATAAAATTATATCATACCCACATGATA
>Marker107557
TTTCTAGGCATATGGTACGTTCCATGCAGATCGTGCATCTXXXXXXXXXXTTCACCTAGGAGTACCAACAAGTGCGTCCAAAATGGTTTC
>Marker107558
ACATCAATATGATTGAGGAAGTAAAGAAACTTTTATCGAGXXXXXXXXXXGGGGATTATTAGATTTATTATGGGCTATGCCTATTTAGAT
>Marker107568
AGCATACTTTCATGCTAAAATTTTCTAATAGCTAGTCCATXXXXXXXXXXATTCTATCATTATCTGGTTTTGAAATGAGTATTTGAGACC
AGCATACTTTCATGCTAAAATTTTCTAATAGCTAGTCCATXXXXXXXXXXATTCTATCATTATCTGGTTTTGAAATGAGTATCTGAGACC
>Marker10757
AAAAAAAGACGCCGGGTCTTCACGTGGAGAAAAGTATAGAXXXXXXXXXXTAATTGATATTGTATCATACACATTTACTAATAGGCCTAG
>Marker107580
CCCTACAATTAGGCTAGATCATATCAAGAAAAAGGAAATAXXXXXXXXXXAAGTTGTGAACCAAAGAACGAATAAGAACAAGTTGCTTAC
>Marker107591
CATCTGCCGATGGCCCTTTTTCCTTAGGATCTGGTTGTTGXXXXXXXXXXCAGCCAATCATGAACTGATGCTCTCCCCCTAATCGGCCCA
>Marker107599
AACCTGGAAGCTCTGTTCCCAGTGCAGCAAGAAGCTCAAAXXXXXXXXXXGTGGTCATGCCTTACACGACATCTTACTTACTTTCAGCTC
>Marker107608
GTCCTCCGAACGGGACTCTCCGTTTTCTCAGTCATCCGGGXXXXXXXXXXGTGCATGTGGACTTCTCCGGTTCCAATGTAGATGATTGCT
>Marker107626
GCTCTACCAACAGGGCTTCCCTTTTTACCGATAGGTCAGAXXXXXXXXXXGGGCTAGTAGATCCTCCAGTTTAGCTCTGATTTCTCCTGA
>Marker107642
GGGTTCTAGCAACAAGAGAGATTGAGAGAGTATAGGGCGAXXXXXXXXXXTGTCCTGTCAGGAGGTAAGGTAGGAATTAGTGTGCTAGGG
>Marker107654
GTGTCCTCCATGCAGAACCTCTGGGCTGTGCGGCTAGAATXXXXXXXXXXGCAAATGAGTAATAAAGAGCACCTTGAATCAATTTTTTTT
>Marker107662
TACAGTTTTACTCGGCAAGCTGTACCAATATTCTGTCACGXXXXXXXXXXTACAATCATGGTACAACACTTAGATAGTATATAACTCTCA
>Marker107665
ATCATTTTTCACCTATTTCAAAAGTTGTAAATTTTTGGGTXXXXXXXXXXTTATTCTTAGTATCCATGATCACTGGGAAAATCGGTCGGA
>Marker107669
CCTTTCAATTTGCCATAATGCGCCTACGACTCAAGCCACCXXXXXXXXXXAGCAATCATAACTTGCGAACTCAACAAATAGAATGGTGCT
>Marker107673
GCAAAATATAAATAATGATACCTGGAATACTTTTCCTGATXXXXXXXXXXCATGACGCAACATGACAAGAGGGCCATCAATGATCGGTCC
GCAAAATATAAATAATGATACCTGGAATACTTTTCCTGATXXXXXXXXXXCATGACGCAACATGACAAGAGGGCCATCAACGATCGGTCC
>Marker107674
GCCGCCTTTCCCCGACGCTCTACCAGTCGGAGATGGCCGGXXXXXXXXXXGTGAAATAAATTTTGTGATGTTCCTTGAGATGGCTAGTTT
>Marker107679
TATCTGGAGCTCATAGGTGGGAGATAAAGTATACATACTTXXXXXXXXXXTCGAGGTTCCGAGCACTTGCTCCCTTTTATTTCCTCGTAT
>Marker107682
TGCCCCGGCTCTCGTGCGTGCGTCAGGCGGCGGTCAGTGTXXXXXXXXXXCCCCCCGCGGGGGTAGCCCCCGAGCCCTTGGAGGTGTTTT
>Marker107684
TAATCCATCCATCAACTCGTCGAGCAGTAGAATATAAAACXXXXXXXXXXCAACCTGACATCATAAAGACTAGACTACACAGATCAGGAC
>Marker107685
TCCCTGGCCTAATTTTCCATCATCGGCAAACCTATCCATCXXXXXXXXXXGGTTTTGCTGCCGATGGTCAACTCAACGCATATTGCCCCC
>Marker107701
CGGAGTCCTACACTTTCAACCATACAGAGCTTCGAACGGAXXXXXXXXXXCAGAAACAAATCAGCATACTCGGGAGGTCTGTAACGAGTC
>Marker107703
GAAGTATGAGAAAATGAAAATGGATCTTCTGATTGAGCTTXXXXXXXXXXTTCATGTAAGATGTTGTGTGCACATCTTGAATATCTTGGT
>Marker107708
TTATCATTGACAACAATAATCATCCAACCTATTATATTTTXXXXXXXXXXATGATGTTCTCTATGATCTGTCTCTCCTGTAATATGCGCG
>Marker107714
AATCTAATAAATTATGAGATTATCAAAGTATTTTTCAAAAXXXXXXXXXXTAGTGGAGGATATAAATTGGTGGACATGGGCGTCTTCCCA
>Marker107717
CACAGAAAGGAACGCGAGAATGTCATACGACATTATGACAXXXXXXXXXXGACAACTTCTCCATATTCTACAGGGCAAGCTCCATCACCG
>Marker107720
CTCCTTCGAAGAAAATGATTGTGAAAATGCTAACACACATXXXXXXXXXXACGTGTCCGGTGTGAGGTCCGTTTGTTTTGCTCCTTGGGT
>Marker107722
ACCTTTACCATCCAGTCTTAGATATGCTTTTTTTAGGCAAXXXXXXXXXXAAAGGGAGGTATGACTGTTGTCCAAAATGAGAAGAATGAG
>Marker10773
TGACTCCGATGTGGTGCCGCTTCGATGGCAATGAATGACTXXXXXXXXXXGAAGGTGAGTGATGGGGAATTATACAGAGCGAGATCCGGG
>Marker107745
CAATCCATTGCTCATTTCCTTCAACACACATGTGTATCACXXXXXXXXXXAGTAACTTGTCCTTTTGCCAACACCTACTCCATACAGTGC
>Marker107746
CAATCTCTCAGATTAGATGATAGCACCGGAGTATGTGCTTXXXXXXXXXXGAACATATCCTTAGTTCTTCGTAAGTACTTGAGGATATTT
>Marker107752
AAGACTAGTCATCTTAGAGATGTGCATCATACTAATAGGGXXXXXXXXXXATTTCAGCGCACCCACAGTATGAAACATGCATTACAAGAT
>Marker107757
CAGAGTACTATACAAGGGGCCCAGGCACCCAGAGTAGGCTXXXXXXXXXXGTCGACGAGCGCGTCGCCCCGAGCCTCCTCCCTCGACTCA
>Marker107761
TTGGGGAGAAGCACAAGAGAAGGTATTTGAAGAACTGAAGXXXXXXXXXXGAAGACCAAAAGAACAAAAGAATTCACTCATTGACAATAG
>Marker107776
GAACAAAACCAGATACACACCATATGTGTGCCCAGGAAGTXXXXXXXXXXGTTTTAGCATATGAGTAGTATCAAGTTGTCAAATCCCGTA
GAACAAAACCAGATACACACCATATGTGAGCCCAGGAAGTXXXXXXXXXXGTTTTAGCATATGAGTAGCATCAAGTTGTCAAATCCCGTA
>Marker107784
TGAGTGGTACATGCCAAGTGATGGAGCAAGTGATGATCATXXXXXXXXXXTGTGCACTTGTTGGTACACTCTTGGTGGTGTTAGCACACT
>Marker107790
ATGACAAAGGAGACAACTCATATTAGATATAAGTTCATTCXXXXXXXXXXGTCCTTGAGTGAATATCTAAATAAGACCCTAGATATAGTG
>Marker107802
CAGTGACGCCTTGTCGGTGTTTTCCCCACGGGGGGTCACAXXXXXXXXXXTCGAGGCTTCCGTACCGGCATGGCTTCAAGCTGTCCCGTC
CAGTGACGCCTTGTCGGTGTTTTCCCCACGGGGGGTCACAXXXXXXXXXXTCAAGGCTTCCGTACCGGCATGGCTTCAAGCTGTCCCGTC
>Marker107803
ATGTAGATAAAAATAAAAAAACTAATTGCACAGTTTAGTCXXXXXXXXXXGCAGGTTTCACTATAAGGAACCCCACTAGATGACCCATGC
>Marker107804
AAGCATCTGATTCGATTTAGAATCTAAGATTCTTTTATGAXXXXXXXXXXCTCTATTAGAAGCTAAAACTGTTTTGGTAAAATGTTTAGT
>Marker107807
TCTTCAAAGGAATTTTGCATTCCAAATGATTCCTGCAACTXXXXXXXXXXTATCCCTCACCTTGAAAATTGGTCCCCATTTGAACAAATG
>Marker107812
ATAGGCTATTCACCCCCCTCTAGCCATATTAGGACCTTTCXXXXXXXXXXCATATCGTATGTTCCATGCAAACCGTGCATCTATCTTGCA
>Marker107815
TTCTTTAGCCGATGGAATTACATGATTGGGCGACAACTTGXXXXXXXXXXTAACTGCCGATCATCCAGAACAAGACTATAGCACTTATTC
TTCTTTAGCCGATGGAATTACATGATTGGGCGACAACTTGXXXXXXXXXXTAACTGCCGATCATCCAGAACCAGACTATAGCACTTATTC
>Marker107820
GTATTTTTGTAACATGTTATTATCCTTGCTTCAGCCTTACXXXXXXXXXXTAAAAGAGTTAGGGCATGACCAAATACATGTATTTAGGAT
>Marker107821
TGAAACTTTGAGATGACTTTACACTAAATGCATTCTTATTXXXXXXXXXXTGAGTTGCATTTTCTAATACTCTACTTTTGAGACTTCTTT
>Marker107827
AGTAAGGCCTTTCCTCCTCCGTAGTGTAGCGAATACTGCTXXXXXXXXXXCTCCGCCATTGGATCAGCAAGGAACTAATCAAGCTCTAAT
>Marker107829
AAGCTAAATGCAGTCAAACCAGTGTCAGTTATTTGAGCCTXXXXXXXXXXCTGGGGCACATGTGATTCTTTTATGCATCCTATTTTGTTC
>Marker107832
ACATGGAGTTGAGAGATGTCTTGTCAGTCCAGAACACTGCXXXXXXXXXXTGTTGAACCAACAAAGTCAGTTATCACATTCAGTGTTCTC
ACATGGAGTTGAGAGATGTCTTGACAGTCCAGAACACTGCXXXXXXXXXXTGTTGAACCAACAAAGTCAGTTATCACATTCACTGTTCTC
>Marker107843
CAAGTCACAAATAATCACCATTCTTTCTTTCTTTTTTGGCXXXXXXXXXXCCTGGAGATCCGGGAAGAAGCATAGAAGAATCTCATCTCA
>Marker107844
TAATCTATGCATGTGCTGTAAGATTTGATGTGATGAAAATXXXXXXXXXXTTGCGTCGCGCGCATCCAGACGCCATGACTATCGCTGCCG
>Marker107845
AATTGGGTGTGACAAATTGGTATCAGAGCCGTGTTGACTGXXXXXXXXXXAGTGGAGTCTGAACCAGAGGAGGATCCCCAGGAGGTCATA
>Marker107848
CTACTAACCTTTGATGGCTCAACTTAGTAACAGCATACCTXXXXXXXXXXGTGCTAACTGGAAAGCCAGAGGTTTGGTTTCGATGTTCGT
>Marker107858
AGGCATTTGTTACTGTGTACTCCATATGTACGATAATAGTXXXXXXXXXXTATATCTAGCAGTACTTTATGAACCAATAATTTTTTGAAA
>Marker107864
GACCCATCACCTAGATCAACCTCCTTGCTCCAGTTTCCTTXXXXXXXXXXACGCTCAGGATTAGAAGTTACCTTTTCGGTGTGAATTTTG
GACCCATCACCTAGATCAACCTCCTTGCTCCAGTTTCCTTXXXXXXXXXXACGCTCAGGATTAGAAGTTACCTCTTCGGTGTGAATTTTG
>Marker107870
CTTACGACTAAGTTATTTTGAGAGCATCATATTTCCTTATXXXXXXXXXXGCACTCCTAGGGCTACCACTCTGCCAGGGAGGTCAGGAAT
>Marker10790
CATATTGTACTATTAGGGCACAGACTACGGATACAACTTTXXXXXXXXXXTTCTGCCGTTGACTGCACCTTTTGCATGTAATACCCGATT
>Marker107916
CCAGTTCCACAAAGCTTTGTTGTCTATTTGAGCTCCACAGXXXXXXXXXXACATGGAAATTATGAATAGTTGCTCTGCCATGACTAGTTC
>Marker107917
GCAAATACACATCACATACACGGGGATTTGCAGCGGAAATXXXXXXXXXXCAAGCAATAAAAACCGAACTGCATAAATCTATTTTTACCG
>Marker107927
GGAGTGCTCGATCAGGTTTCGCGGGACACCGGGCATGTCTXXXXXXXXXXGTTGCCTCTGACGGTTAGGACACCCTTCTCCGTGGGCATC
>Marker107933
AGTGCATTGGAATTGAATGGTAAAGGTATAGGATCCATACXXXXXXXXXXGCTCCGACAGGGGCGCTTCGAGGATGACCTCGTGACTCTT
>Marker107934
TAACAACTAGTAGGAGTAATAATCAATAAAATACTCCTCCXXXXXXXXXXCCACTTGCAGTGGTGGATCTAGCAAAAAACATAAATTTTA
TAACAACTAGTAGGAGTAATAATCAATAAAATACTCCTCCXXXXXXXXXXCCACTTGCAGTGGTGGATCTAGCCAAAAACATAAATTTTA
>Marker107936
GGTCGGTTTGATCTGATGGTCCATATTCATTTGGAGGGACXXXXXXXXXXGACTTTGCTCTACTTGTTTATATTTGCAATTATATTGTTC
>Marker107940
CATGTTGTTGCCTTACGGTATGGGGAACAGTGCTTTGCAGXXXXXXXXXXGGGTTCTTGTATCCTGATATTTCGATATTGTAGGGTGCCA
>Marker107942
ATCGTCGTTCATCATCATGATAACGCCGATCGTTCCTGTCXXXXXXXXXXTGAGGATCTACCGATGCACTCTTCTCAACTGTCTCCGACG
>Marker107944
TATTTGGTTTTGTGGTTGAAAATACCGCCATCATCGGTAGXXXXXXXXXXTTCTTGGCTCTAAAGGGGATTCGGTTGGTTTCTGTGTTGA
>Marker107946
AAAACTAAGTACAGGTTGAAAAGAATGACCAGTGAGATCAXXXXXXXXXXAGCCGCTATGGACAGAATGTAGGACACTTTGTGTTGCTTT
>Marker107970
TTCCTCTACCGATGGAATCACATGATTGGGTGACAACTGAXXXXXXXXXXTAGCTGCCGATCGTCCAGAACCAGACTATAACACTTATTC
>Marker107971
GTGAGGCCACTTGTACAGATACACAAAATAATAATTATCTXXXXXXXXXXTTTTTATTACTCAAGGGCCCTAAATTTATAGGTAAACTTT
>Marker107972
AGGAGTTCTACATCTACGACCATACAACGCTTCGAACGGAXXXXXXXXXXAATCCGCAAGCGCACGGATATCGTTATAGCTTTTACCCGG
>Marker107980
CCCTAGGACGAGACCATTAGTAGCAAACACTAGTTTAGAAXXXXXXXXXXTAAACCCAAGACTGTCCCGAGACTAGGTAAGTGACCCTAG
>Marker108004
GCCTTGCATGTCATTATACTTTCCACCTGTACTTGTTGAGXXXXXXXXXXATCGTTCTCCAAGTTTTTCAATTCATAATTCCTGAGTTCT
>Marker108016
TTCCAAACCAAACAAGACTCGTACATAAAACAAATTCTATXXXXXXXXXXCGATATCAACACATGCCCCCAATTTCAGAGTATGAAATCA
>Marker108018
CCAAGTCAAACATGCATGACCATAGAATGTGGTCCAGGAAXXXXXXXXXXGGAAAGCTTATAAAGTTACCTACAACTTTCTTATTATCAT
>Marker108019
GTTGTGTTGACCCTTAGGAATTAGTCATGCAGTTCAAGTCXXXXXXXXXXATACTCCCTTCTGATATAGTTCCATCAAGAGGCCTGACTT
>Marker108027
TCCCCCCTCTAGTCTGCCATATCGACCCTTCACTTGACTCXXXXXXXXXXATGGTTGGATTTCTTGTCATCTTCAAAACTAGGAGGTTGT
>Marker108028
AGAGTGATGGCTTGTTGTTGATAACAATGCTTCCAAGAGCXXXXXXXXXXGCTTCATCATCACTATCATCATTGGAGCACTCCTCATTAC
>Marker108030
GTGGAGCAACAATTTATTATACGACGACAAGGACTCAAGTXXXXXXXXXXAGGACTCTAGAGTACCTCCAACATCTGCAGTCAAGGCATT
>Marker108048
GGGATGATGAACCACCACCTTTAGACCATCCCTTTGAATTXXXXXXXXXXACAAAGTCCATCTAGATTCATTCTAGAAAGCCATGGGGTA
>Marker108053
CAGATGATGATTCGTGGGAATTCATCAGTGGGGAGAGTACXXXXXXXXXXCATTTTCTTGTAATTGTAATTTTACCACCACCTTGATGCA
CAGATGATGATTCGTGGGAATTCATCAGTGGGGAGGGAGAXXXXXXXXXXCATTTTCTTGTAATTGTAATTTTACCACCACCTTGATGCA
>Marker108071
GATTCAAGATCGCCCAAGGATAATTATATAATTATTTTTGXXXXXXXXXXATTCCAGGTAATTGCAAGACTAAACACCATGTCTAATCTA
>Marker108072
AAATCTGACTTCTCAAAAACTGAGATGTGTGTTTATTTTGXXXXXXXXXXTAATTTATGGCTTTACCAAAACAGCTTCGGTACTTTTTAC
>Marker108080
TTTGAAGGCTAAGAAGCCACATGTGGACGAAGGGCCAGGGXXXXXXXXXXAGTGATCCTCCTTGGAGTTTGTAAAACTTCTCACTTCCAC
>Marker108088
AGCTTTGAGCTGATAGACTGAGCGACCAGTCCCCGAGCGTXXXXXXXXXXTGGTGTATGTGTCTTCTTACTTTTGAAAAAATCTTTCCCA
>Marker108094
TGCGAGGGAGGAGATCATGCTTGTCGGTCTTCATGTTGCAXXXXXXXXXXAAGGGTGCAGCGGAAGAGTGAAACTGTAACACCCTAGGTG
>Marker108096
AAGCTGCAAGAGGAATGCATATGCTAACTGAAGATGCTTAXXXXXXXXXXTAAAGGTCTTGATCATCTATATACCTAATTGACATCGTGG
>Marker108100
CCAACTCATCACCGCCCTTGGATGTCTTGATCATAATCTTXXXXXXXXXXATTGTGTAATGCTTGTTGTCTTCTTCTAAACACCATTGAG
CCAACTCATCACCGCCCTTGGATGTCTTGATCATAACCTTXXXXXXXXXXATTGTGTAATGCTTGTTGTCTTCTTCTAAACACCATTGAG
>Marker108101
TCTCGAACCACCAAAAGATGTAATCGACTTATTTAGGTTGXXXXXXXXXXTAGGAGACGGGGATGGTACCAAATTTATCCCCACGGGGAT
>Marker108108
GTGCCTCGAGGACTTTGGCCTCTGAGATTGGACAACTCGGXXXXXXXXXXCACCGTGTAATAAAACTTGTACGGAGGAATATATATTTTT
>Marker108109
CTTCTTTGGTGGTGGAAAAGCTTCTATCCAGACCTATGAAXXXXXXXXXXAAGTCCCTAATAATATTGTAAGTATCTCAATACCGATGTT
>Marker10811
TCTCTTATAATATGGGCGGTTCTGTTACAGGGAGGATCTTXXXXXXXXXXCCTTCAGCAGTAGCATCTAGGTGCTCACGTGTCTTTTGCT
>Marker108118
AGTGTTGGAATAGCATTTTCTTACCTTTTTGAAGCTCCCCXXXXXXXXXXCCAAAATGGCCAAAAACCTCGGCCTTTTTGCGGCCCGGGG
>Marker108120
AAACTCCCTCGAGGGCTCGGGGGCTACCCCCGCGGGGGCGXXXXXXXXXXACGCCGCCCACTGCCTGACACGCGCACGCGAGCCGGGGCA
>Marker108123
TCAGATGGCAAACTAGGGTGGTCGGAATGCACAACATGCGXXXXXXXXXXTCCTGGGGTCATGGAGATGAAGCATACTGAGTTCATGCAG
>Marker108124
AGAACTCAGGATTATGAATTGAAGAACCTAGAGAACGATGXXXXXXXXXXTCTTTTTCAGATGAATCTGGGCCGTCGGATCAAACCGACA
>Marker108126
GGAGCTTCGTCTGTACCTTTGGCTGGAACTTTGGAACTCTXXXXXXXXXXCTTTCTTGGCTGGTGAGCTCTTTAGAAGAATTGACTTGAT
>Marker108132
ATATAGACAAAAATAAAAACTAATTGCACAGTTTGGTCGAXXXXXXXXXXCTTTGTTTGTACAAGATGACAATAAAGCACATATATGTTG
>Marker108150
GGATTTCATACTCCGAAACTGGGGGCATGTGTTGACACCGXXXXXXXXXXTTCCTTAGTTATCTAAATTCATTTTGTATACAGATTCTGT
GGATTTCATACTCCGAAACTGGGGGCATGTGTTGACACCGXXXXXXXXXXTTCCTTAGTTATCTAAATTCGTTTTGTATACAGATTCTGT
>Marker10817
CTATTTGACAACTATTTTTAGGGGCAGTTGACATAAGAAAXXXXXXXXXXACTTGGAATCCTTCATTCTATGTACTATATGCTTTCTATT
>Marker108172
GATTATCAAAAGAAATCCAGCAATAAGTTACGAATCAAAGXXXXXXXXXXGAGTTTTTGAGGTTACAACCATACATGACCACTTCACATG
>Marker108175
AGCAATCATCTACATTGGAACCGGAGAAGTCCACATGCACXXXXXXXXXXTCAGGACAACTGAGATAACAGAGAGTCCCGTTTGGAGGAC
AGCAATCATCTACATTGGAACCGGAGAAGTCCACATGCACXXXXXXXXXXTCAGGACAACTGAGATAACAGAGAGTCCCGTTTAGAGGAC
>Marker108183
ATGCAATTCAATTGAAGATGACACATTGATTGAGGGGGTAXXXXXXXXXXCACCATTTTTGGACACGTATCTTTGGATACGCACCTGGAG
ATGCAATTCAATTGAAGATGACACATTGATTGAGGGGGTAXXXXXXXXXXCACCATTTTTGGACGCGTATCTTTGGATACGCACCTGGAG
>Marker108198
ACACAGAACAGTAGTACAGAATTGTAACAATATGTCTTGGXXXXXXXXXXAATATGGAACATAGATGTGCACCTCAAAATGGAATTTATG
>Marker108216
CGCAGACGACACGAGGCGAGAATTAGTTCCCGAACGCCATXXXXXXXXXXTTCTCCGTCACATCGAATCGTTCGACACATGCATGAAGCA
>Marker108217
TTTACCGAGCAGGCTTATTGTTTACGATGAGATCGTGCACXXXXXXXXXXATTATTAGAGAAAAACAGTGCACAAGCCGTGCTAATAAGT
TTTACCGAGCAGGCTTATTGTTTACGATGAGATCGTGCACXXXXXXXXXXATTATTAGAGAAAAACAGTGCACAAGCCGTGCTAATAAAT
>Marker108218
GCTCATAGTCATTGCCATCACATTCTAGAACACAACAAAGXXXXXXXXXXTTCAAAAAGCTGGTACGAAAACCTTGTTCTTGGCTATAGG
>Marker108220
AGCTTCCCAAAGAGTATTGATTATCGACTAGAGAAAAGACXXXXXXXXXXAAAGCGATGGAGAGAAAAAGAAAACAGGCAAGAAAAGGAG
>Marker108222
GTCTAGAGACTTCACAAAGCATCTTGCCGATTTGCGACAAXXXXXXXXXXATTGTATTTGTCTACCGATGGGATGGTCATCGGTTCAGCT
>Marker108237
TGGAAGCTTTTTTACATATAAAAGTAACTATCCACCCATAXXXXXXXXXXCAAAACTATAGATCTTTTAGTAAAATACCGTTGTAACTTT
TGGAAGCTTTTTTACATATAAAAGTAACTATCCACCCATAXXXXXXXXXXCAAAACTATAAATCTTTTAGTAAAATACCGTTGTAACTTT
>Marker108240
TTACGGCTATCTACCTATAGCTCAATGATTTGTTTTGTTGXXXXXXXXXXGATAGTACTGACAATATTTTTCTCTCACAACGTATCAGCA
>Marker108241
GGACTAAGTGCTTTTCTTCACACCTTTGCAAAACCTTATCXXXXXXXXXXAATGGAAGGCAATGGAAAGTGATCTTTCTTAGTTGCCTTG
>Marker108245
TAACTTGTCTCGCTATGCTCATGAGTTTGTCGATACCGAGXXXXXXXXXXCAAACAGGTCCCAAGACTCCCCCTGATAACCGTCCCTGCT
>Marker108248
ATTCATTTATGGCACCGCGTCCAGAGTCTCTTATGCCACTXXXXXXXXXXGAGCTGAAGTACTCTAGCTCGTTGAACTCATGGCAGGGCA
>Marker108256
GTCATATGCAGGAGGATACAGTGTCCGATAAGAATAAGTGXXXXXXXXXXGGGTATTTGTGAAAAGACAAACTGCCCTGTCCTTCCATTG
>Marker108260
TGTATATCACGGCTTGTGAATGCATGTAACATGTGCCTGTXXXXXXXXXXCCAGGAATGGGAGATACAATTAGCTTCTGGGAAGATATTA
>Marker108262
TCATATAGGTCAAAGGGACCTCCTGTAGCCTGAAACTATAXXXXXXXXXXATTGTAATGGCTTCCCTGTCACCATCTTCGGGGCATTCTC
>Marker108270
CCTTCATCAGACTGGCCCAAAAATGTGAATCTCCGTTCTTXXXXXXXXXXCGATTCGGGCCTCTTCCCGGCCAAATTTGGACATGGGCCT
>Marker108285
TGGTCCTGTCTATCGGCTGCAGCGTTCATATTGTTGGACAXXXXXXXXXXGCGTACACATGCATACATCTTTGAGTTATCTTCTTTCCTG
>Marker108305
GTTCACGTATGATCCAGCGCCATAATTTGTTCCATATATAXXXXXXXXXXAAGAACATTACTTTGCTGCATTTGTCACCAATGGATATTG
>Marker108312
ATACCTAACTGATGTTCATGTATGTACTTGTTTAGATATTXXXXXXXXXXGGTGCAGTTATTGTCTGACCAACAACAAGTGAATTGTTAG
ATACCTAACTAATGTTCATGTATGTACTTGTTTAGATATGXXXXXXXXXXGGTGCAGTTATTGTCTGACCAACAACAAGTGAATTGTTAG
>Marker108320
ATCAAAATTCAAAATGTTTTAGAACAAAAGAGAAACTAAAXXXXXXXXXXTTCTTCGTCATATCGAATTTTGCGACACATGTATGGAGCA
>Marker108328
ATGGCTAATCTGGAGTATTGGAATCAAGAGCCCAGCGATCXXXXXXXXXXTATCTTTCCTTGGTGTGGCATGTAAATGAGGGATACAGTT
>Marker108334
AGTGTGCCAACACCACTATGTGTGTACCAACAAGTGCAAGXXXXXXXXXXGATCATAACTTGCTCTGTCACTTGGCATGTACCAACCTCA
>Marker108339
TTGATTCATATCTAGAGTATGTAGTTGTAATTCTTATAGAXXXXXXXXXXGCTATGTATATACAGAAAATACCTTCTGAATGCAAGATTT
>Marker108345
AAGATTTTCACAAATACATCCTGGCAGTATTCTTTCAAAAXXXXXXXXXXCAATCTCAATGACAGAAATTATATGTAGTTTTTATACCTA
>Marker108356
ACGTTTTTAGGTCTTAGGATAATGCTGGATATTATGTTGCXXXXXXXXXXAAATTTCCTGGTAATTTCATAGCAAACAAAAGGTCATATC
>Marker108377
CAGGTTTCTTGAAATGGACTTAGATGAGTTGAACCTCCTTXXXXXXXXXXCTAAACTTATGCTAAATTGTGCATGCACATTGCCCTTGCT
>Marker108381
GTTCTTATTACTTTGGTATTTCAATGGTAAAGGTTGTTCTXXXXXXXXXXTCTTTCAAGCATTGTGGAAACGGATAAATTCTATATATTT
>Marker108382
CATAGTGCCTAATAAAACATATAACTTATATAATGAAGATXXXXXXXXXXACACTTAGTACTAATACTAATTATGTAATTTTTATGAACA
>Marker108384
AATATCATTGCAACTGTTTGGATGACTTTCCCGTTTATTGXXXXXXXXXXGAGGCAAGGGACCCCCCTAGGCAACGGATCTCAACACAAT
>Marker108387
AAAAATAGAAACAACTAAATAGGGCCTAAGTGACAAAAAAXXXXXXXXXXTACCATTTTGTTTCCCAAAAGCTTCTTCATTTCATTCACT
>Marker108398
ATTCGGGTGATGGTGTTCTTGAATATCAGAAGAATAGCAGXXXXXXXXXXCAACTGATTCCATCAGATGAGCTACAGTGAATGGAGTAAA
>Marker108402
GCTGCCAACTGTGGCGTTGCTGATTTTTCTGGTTGCTAATXXXXXXXXXXTTCATGCTTTATCAAATGATGTAACATTGTTATCAGGTGA
>Marker108405
TCTTGAAGACCCTGTTCTTTTATTTCACTTTTTTCGAGGTXXXXXXXXXXAAATGGCCATCTTAGCATTTGTTTGCCAACTAAATATCAA
TCTTGAAGACCCTATTCTTTTATTTCACTTTTTTCGAGGTXXXXXXXXXXAAATGGCCATCTTAGCATTTGTTTGCCAACTAAATATCAA
>Marker108407
CGACAACGTCGTCGACGTAAGCCTCGACGAGGTCGTCACGXXXXXXXXXXAAGGACTGGATTGGCAAGCCAATCGGGATGATACACTTCT
>Marker108412
GTTGACCAACTGCCCTAGTAGCTACCTAATCATAAAAAGGXXXXXXXXXXGTCCCCATGGTGGTTAGATGAGCAAAATCAAGGGCGTTAT
>Marker108416
AAACTAGCCATCTCAAGAAATACAACAAAATTGGTTTCACXXXXXXXXXXCCGGCCATCTCCGACCGGTAGAGCGTCGGAGAAGGGTGGC
AAACTAGCCATCTCAAGAAATACAACAAAATTGGTTTCACXXXXXXXXXXCCGGCCATCTCCGACCGATAGAGCGTCGGAGAAGGGTGGC
>Marker108422
GTAATGAGCTTGGCAATGTCAAGAAGGTAGCAAGTATAGAXXXXXXXXXXCCAACCTCCGAACATAGTCTTTCCGCTCAGGTGAATATGT
>Marker108433
TCCTCCCAGACTGTATTGCCGATTGCAGCTGCTGTCTGAAXXXXXXXXXXGGCTTGACGTCTTGATCAGAAATCCTCTGCACTAAATGAC
>Marker108438
CTAGCCTCTTTCGTAGTTTCTCAAGTATTGAATGAGGTGTXXXXXXXXXXTTCAAGTTCCCTAAGCATTTCAGTAGCCCGGGAAAGAGAC
>Marker108453
GCTAGAGATGATTACTCTATACTCTACATGAAGAGATCAAXXXXXXXXXXGCCCTCTCAAATGCACGTGGGCCGTCGGATCAAACCGACA
>Marker108457
TTTGTTTGGACCATTTGATAGTCTGGGGACTCTACCGACCXXXXXXXXXXACTGATAAATTCAATTACATAACGTCTAACTGTGGTAAAT
TTTGTTTGGACCATTTGATAGTCTGGGGACTCTACCGACCXXXXXXXXXXACTGATAAATTCAATTGCATAACGTCTAACTGTGGTAAAT
>Marker108461
TGCTTTATGTATGTGCCGCAAGATTCGATATGACTGAGAAXXXXXXXXXXCTGGTCAGGCTTCTGGCCATTCCGTCTACTCTTATCCACT
TGCTTTATGTATGTGCCGCAAGATTCGATGTGACTGAGAAXXXXXXXXXXCTGGTCAGGCTTCTGGCCATTCCGTCTACTCTTATCCACT
>Marker108467
GGTCACCAGGGGGGGAGGCCCATTGGAATAGTTTACATTTXXXXXXXXXXAAGGTTGAGAACTCCTGAGTAGGGATTGTGCTTGTGGGAG
>Marker108468
GTCTTCCGAACGAGACTCTCCGTTTTCTTAGTCGTTCTGGXXXXXXXXXXGTGCATGTGGACTTCTCCTGTTCCAATGTAGATGATTGCT
>Marker108484
CTAAGAACAGCCAAGCCTCTTGATGGAACTGTATTAGTAGXXXXXXXXXXGCAACATAGATCAATGGATGGAGTGCACATAATATTGACT
>Marker108485
GAAGCTCCTCAGGTGGATGGGCTTATTTTATTTTTATCATXXXXXXXXXXGGTCAAGACGCGGTGGCAGTAAAAAATGCACTACTACGCG
>Marker108499
CTTTTATGTTCTAGAAGGAGGTGTATCTATAGCTTTACACXXXXXXXXXXTTTGCACTGAGCCGAGCATACCAAGCTCGTGGAGCTTGTT
>Marker108503
TGGGCCGATTAGGGGGAGAGCGTCAGTTCATGATCGGCTGXXXXXXXXXXCAGCAGCCGGATCCCAAAGGAAAAGGGCCATCGGCAGATG
>Marker108517
TCATGAGACAAGGTTGGACAAACATTTCAATTTCGATTTTXXXXXXXXXXTTTACTTCTAGCAATCATCAATCAAACAAGAGTAGTGAAT
>Marker108530
ATCAATGTGATATCATATGAGGATATACCTTTCATAATACXXXXXXXXXXGGGTCAAATTTATCAGGTTATAATGCTTATAATATAAATC
>Marker108532
AGCAATCATCTACATTGGAACCGGAGAATCCACATGCACTXXXXXXXXXXCCAGGACGACTGAAAATACGAAGAATCCCGTTCGAAGGAC
AGCAATCATCTACATTGCAACCGGAGAATCCACATGCACTXXXXXXXXXXCCAGGACGACTGAAAATACGAAGAATCCCGTTCGAAGGAC
>Marker108547
GGACTAGGAATTTATAGGCTTGTCTGTGAGAAGCAACTAGXXXXXXXXXXATGGGCAGGGTCTGTAAAAGTTGTAATATTTGTACTGTGT
GGACTAGGAATTTACAGGCTTGTCTGTGAGAAGCAACTAGXXXXXXXXXXATGGGCAGGGTCTGTAAAAGTTGTAATATTTGTACTGTGT
>Marker108548
AAGGTTCGGTTTTCCCATAATGCACTGAGGAAGTCCGATTXXXXXXXXXXTGGTGCTTTAGCTTTAGCTTTAGCTAGCTAATAACTTTGC
>Marker108550
CCCTACAATTAGGCTAGATCATATCAAGAAAAAGGAAATAXXXXXXXXXXGAGTTGTGAACCAAAGAGCAAATAAGAACAAGTTGCTTAC
>Marker108568
AACTAACTTATTGTGGGAGCATCATGTTTATTCATTATCAXXXXXXXXXXCACTCCCAGGGCTACCACTCTGTCAGGGAGGTCAGGAATT
>Marker108575
AGTAAACTCATAAACCAAAGAACAATAAAACAAGAACTTAXXXXXXXXXXTCAGCATGCGATGTGGTACTAAACTTTTCACCATATCTCA
>Marker108581
TACATAAAGAAATTGATAAAAATATAACGATGTGTATTTAXXXXXXXXXXTTTTGAAGCCATCTTGGTACCAAAATAATCAATATAACGT
>Marker108588
CACTTTGACACCTAATGGGCTACCTCCACATGTGTTGAAGXXXXXXXXXXAAGTCCATGGGTGGTGATGTGTTTATGCCAATGGCCAGTA
>Marker10859
GCCTAGTTGCTCCATAATTGGATAATGTTTGTCAAGTAAAXXXXXXXXXXAAAGAGAAAATATGGTGCTAACATTCTCCAGGTGCTAGTA
>Marker108601
ATATAGATAAAAATAAAAACTAATTGCACAGTTTGGTCGGXXXXXXXXXXCTAAGGCCCATATTATTGCCTACGTACGAACAAAGCTTTG
>Marker108613
TTGATATTCACTTGGTAAACAAATGCTAAGATGGCCGTTTXXXXXXXXXXACCTCGAAAAAAGTGAAATAAAAGAAAAGGGTCTTCAAGA
>Marker108622
GTCACTCAATTTAGCAAGAAAACCAAAGAGACCCGATGAGXXXXXXXXXXATAAACATAACACACACAGAAATCCTCCTTGTTACAACGT
>Marker10863
GAATATCTCTAATGTACTTTGCATATGTGGGTACCTGTATXXXXXXXXXXTCAATGTTAGTAGCAACAGGCAGTGCAGCAGCTAGCTTTA
>Marker108630
TCTATGCTGATGGTTGATATTGACGGTTGTCGATGCCAATXXXXXXXXXXACTTCGTCAACTCGCATATTATCTCTTTACTTACGAGTTC
>Marker108634
TACCACTGAACTTCTGTGCGGCACTAGAGAGACAGACTGTXXXXXXXXXXATATTTATACTGTCAGTGTAGAAGCGGGACAAAACAAATG
>Marker108647
ATGTAAAGTTACTCACCCTGTATACGGCGCCATGCATAGCXXXXXXXXXXTGTAAGATATTCTAATTATTTCCCAAAGCAAAATACAAAA
>Marker108653
CATTTTATCAAATTACATAATCTGTGAAGCATGATGTGGTXXXXXXXXXXTTAGATAACTCATTTTCGTCACAAGGTTTTTATCGCAAGT
>Marker108656
AAACTGTATTAGACAATACACCAGCTTGGTTGATCAAAGCXXXXXXXXXXCTGATCTGCAAACACAAAGGGCTAATACTCGATTCAAACG
>Marker108658
GATGTTGCCTTTCATCATCGGCAGGCTTTTCAAAGATAGCXXXXXXXXXXAAGTATGAACTCATCGGGAACTCGAGCATTAGCCATCTCT
>Marker108660
ATTTTGAAGGAACAAGTCGGCTATAAAAATAGAGAATATTXXXXXXXXXXAGAAAGTGCAACCTTTGAGAAACCTAAAAAGCACTTGCAT
>Marker108678
GAAAAAACAAGAGTTGTACAACAAAACAAACCAGAAACGGXXXXXXXXXXCTCCATTGTTTCTTCAACTGCATTCTGACAAAGCACACAA
>Marker108696
AGTAAACTCATAAACCAAAGAACAATAAAACAAAGAACTTXXXXXXXXXXGCCCCCTCAAGTGAATCTGGGCCGTCGGATCAAACCGACC
>Marker108699
GCCACTCTTCCCCGACGCTCTACCGGTCGGAGATGGCCGGXXXXXXXXXXGTGAAACAAATTTTGTGATGATCCTTGAGATGGCTAGTTT
>Marker108706
TAGCAAATTTTATCTTGAGTGCTAACAAAAGAGTGAACCAXXXXXXXXXXATCCATCAAACTCAATCAGCTCACAATCATGGTGAATCGA
>Marker108707
GTAATGACGTCCATCATCTGTCTTTTCTAGATGCAGGTTGXXXXXXXXXXGGTTCGATCGAGAGGTTTGGTCCGGTGGTCTGCCTTACCT
>Marker108711
TGCAGAAGAGGCATGGGTTATGCAAAAATATGCGAGGAAAXXXXXXXXXXCCATCACTATCATTTACTCCACCACACATAGACATCTTTT
TGCAGAAGAGGCATGGGTTATGCAAAAATATGCGAGGAAAXXXXXXXXXXCCATCACTGTCATTTACTCCACCACACATAGACATCTTTT
>Marker108718
TGCGGTGATATACTTTTTTCAAACACAAGTGGGTCTGTTGXXXXXXXXXXCACCGAGCATGACATGCTCGGGGACTGATCGATCAGTCTG
>Marker108722
TTCTTCAGCCGACGGAATCACATGATTGGGTGACAACTTGXXXXXXXXXXTAGCTGCCGATCATCCAGAACCAGACTATAGCATTTATTG
>Marker108723
AGGAATTCAAGGATTTCCGACTAGAGTATGTTCCTCGATTXXXXXXXXXXAGGAATGGGTATTATTGGCCAACCATACTTGAAGATTGCT
>Marker108727
GTGAGGACATGGCAAACTTTGCTGTCGATCCGGAGCCGTAXXXXXXXXXXGATGGTAGAGAAATTCGTCTAGTTGAGCATGACAATGTAA
>Marker108728
CGACGATAAAGGATGTCATCGATCAACTTTCACTCCTTTTXXXXXXXXXXTTTATGTACCGTACGTGCTGTCACCGAAGGCATGCACAAA
>Marker108730
GGGGGGCATTGAACGGGTAGCTTGACCTAGACAAGGCTTTXXXXXXXXXXAGCGTCCGGTGTGAGGAAGGTTTGCAAGTACAACTAGTCG
>Marker108731
GCATTTGTATTCCAAAATAAAGCTTTTTGAAAAGAAGATTXXXXXXXXXXAGTGCAAATGTACTACACTTTTTCCTCTGCCATCCTAAAA
>Marker108732
TTTCAAATAATACATAGAGAGAAATAAGAAAATGCTTATGXXXXXXXXXXCTGACTTCAACAACAATTTCCAAGTGGAACAAAATTCTTG
>Marker108740
TATTTTATTACTGTTGAGTATTCATTGTAAACTTTGGGGTXXXXXXXXXXTTTGCAGTGTTTATATTTTTATATGTTGTTGTTTCTGTTC
>Marker108744
CCGGCACCACCAGACCAGGTACAATAATAGGCTTATAACCXXXXXXXXXXAGAAATTTCTGAAAGATTATTTTTTGACGTAGTGTTGGAA
>Marker108748
AGCAATCATCTACATTGGAACCGGAGGAGTCCACATGCATXXXXXXXXXXCTAGGACGACTGAGAAAATGGAGAGTCCCGTTCAGAGGAC
>Marker108753
TGCAACAATATATAACCATAGTCATTTGATAGCTAAACATXXXXXXXXXXATGCATACTTCTTTTCTGGTAGAGAGACTAAATAGACAAA
>Marker108768
GCATGCTCGGCCTAGAGTAATTTAGGGATGGATGACCGACXXXXXXXXXXCGATCTCTTAGGGGGTGAGGATGTAATACCCGGCCCAGGT
>Marker108774
AAGATTTTGAAGGAAATGTGTCTCCTGTCAAGAGAGCCATXXXXXXXXXXAAATTCCACCGATCCAAGCAGTCGGTTCTGATGAAGAGTC
>Marker108775
TGCTTCATGCATGTGCCATAAGATTTGATGTGATGAAAAAXXXXXXXXXXGAGGCAGTCAAGACCAAACTTAGAAAAAATATGACTTTTT
>Marker108778
TCCCTCTTTTCATCAGAGACTTCAGGAAGTCTAGACAATCXXXXXXXXXXGCCTCATATTCTTTTGGCAGAGAAGCAAAAATCAAATGAA
>Marker10878
CCAGTTCGTCCACCTTGTACTGGGATACCTTTTATATATGXXXXXXXXXXGGGTAATTTATGGTCTTGTTTAGTTGAGAAGGTAAAAAAA
>Marker108780
GGGTTTCTTGTGTCATGCCGATAATAGATTGGCAAGAGCAXXXXXXXXXXCCGTTCCCCGGCAATGGCGCCAGAAAGCTTGTTGGGTATT
TGGTTTCTTGTGTCATGCCGATAATAGATTGGCAAGAGCAXXXXXXXXXXCCGTTCCCCGGCAACGGCGCCAGAAAGCTTGTTGGGTATT
>Marker108786
CCACGGGTAGTACTACACTGAAATCTTCAGTTTGAAGGCTXXXXXXXXXXCCTCTTTGACACGATTTCTTCACTGAACTGATAACACAAT
>Marker108788
GGAAAACATAAAACTATCCCCTTGTAACCGACCAGGACACXXXXXXXXXXCGCTTGGGTCCTATGCGTCGGAGGCTGCTGTTGGGTATTC
CGAAAACATAAAACTATCCCCTTGTAACCGACCAGGACACXXXXXXXXXXCGCTTGGGTCCTATGCGTCGGAGGCTGCTGTTGGGTATTC
>Marker108789
AAACACATCCATTTTTTACTAGAGGTGATTCTATCTAAAAXXXXXXXXXXAATCCCACTAATTTATTTTGAAGTTCTAGCATTTTGAAAT
AAACACATACATTTTTTACTAGAGGTGATTCTATCTAAAAXXXXXXXXXXAATCCCACTAATTTATTTTGAAGTTCTAGCATTTTGAAAT
>Marker108796
ATTCGCTCTTCAGATCTGCTGGTGCTACTTAGGTGCTCTAXXXXXXXXXXCTAAACAGGTGTTTAGGATTTATATGTTTGCTAGATTTAT
>Marker108804
CAAGCCTATTACATCGTTTTTCTAGCAGAAACACACACGGXXXXXXXXXXATATATGGCTGTAGTTTTTCCTATGCAAGTTCATCAATAT
>Marker108812
TAATTATTGTCTAATTATACTAAAAAAAAATCATCTCATGXXXXXXXXXXGCATACACGCAGCTCGCCCGCATCCTGCTTTTTTGTTCTG
>Marker108814
GGACCGATCGTTGACGGCCCTCTTGTCATGTTGAACGCATXXXXXXXXXXCGAGCTTCGTCCTTGTAGTAAGGACTATGGAACACTTGGG
>Marker108817
ACGACTAAGTTTAGGGACTGTCGACGAAAGCTGGTCGACAXXXXXXXXXXTCATGGCTTGTTTCCTTGCGCGAAACTCCAAGCTGTCGGA
>Marker108818
CATTATTGAATTCTCAGGCCTCTTTACAAGTAGAGTCTGTXXXXXXXXXXGGAGCTGCAAAAGCTTATGTTAGTAGTTTTGTTCAAGAAA
>Marker108830
TATTCTATGTATGTGTCTAAATATGTAATGAGATATGAAGXXXXXXXXXXTTCCATTCCAAAAGAAAAGACAATTATAGATCAAACTATC
>Marker108833
TGAATGCATGGTTGAGTATGTTACAGTCATGCAACTTAGGXXXXXXXXXXAATAAGAGACACTCTTTCCATGGAACTTACTCTATCCTTT
>Marker108835
GATGCCCACGGAGAAAGGTGTCCTGACCGTCAGAGGCAACXXXXXXXXXXAGACATGCCCGGTGTCCCACGAAACCTGATCGAGCACTCC
>Marker108843
AGTACTCAAATATTGAGAAGGCTGAGTAAACTGACCCTATXXXXXXXXXXACTTATTGCTCTAGATGAATCTAGCGTAATGTAACAGCTG
>Marker108846
AGTTGAGCTGAACAATCTTTTCCACGGTCTTCTCAATCAAXXXXXXXXXXTAGATTTCTGTGGCATCATTCTGGCAGTAAATATTATAAG
>Marker108847
GTGATTTTTCTGATTTCTGCGTAGAACATGGAATTATTCAXXXXXXXXXXTTTTCTTGGTTATGCTACTCACAGCGTAGGGTATAGGTTT
>Marker108857
TGGCTCTACAATCAACACACATACGCCATGAACCATCTTTXXXXXXXXXXAAGGTCACTTTTTCTTGCAACCATAACGACACCCTTCAAT
>Marker108861
TGAACATGTCAATAACTACAGATTCCAGTGTATGTTCAGGXXXXXXXXXXGCTATAGCATCTTATGAAGATCCAATAGTTGCTGGCCTGC
>Marker108865
AAGCGAGCTATCTCCCAACCTACAGCGCCACCGTCCGCCTXXXXXXXXXXTTTCTGAGTCTATAGAATCATCTATTTTGGTCCCTGTCGT
>Marker10888
CCAGTTCCACAATGCTTTGTTGTCTATTTGAGCTCCACAGXXXXXXXXXXACATGGAAATGAGGAATAGTTGCTCTGCTATGACTAGTTC
>Marker108882
CTTTCGTTATATATAGTTCTTCCAAGGTCCAATCACTAGAXXXXXXXXXXGGACCACATTACTAGGCGAAGCAGCATGAGGGAGCTGGAG
>Marker108888
GAGGAAAAAAGCGGCGAAAAGGAATAGGGATGAACCCCGAXXXXXXXXXXCACTGTGAGCGCTGCACGACAGTAGGAGGAATGGGAGGAG
>Marker108890
AACTCTTCGTCAGAACCGACTGCTTGGATCGGTGGAATTTXXXXXXXXXXATGGCTCCCTTGACTGGAGACGCATTTCATTCAAAATCCT
>Marker108892
TACTACTAGATTACTAGATAGTTATATTGATATGGATTTGXXXXXXXXXXTTACATATGGTTGTATAGTTCTTGTCTAGGCTCCTTCTCT
>Marker1089
GGCCACCGACTTGTGGGTATAACAAGTTGAACAAGATCCAXXXXXXXXXXTTATTGGAACACTGCAAGTACTCATGTAAGTTCGTTACGG
>Marker108911
CTTGCGCTAAAAAAAACGATTGTATTAGGGCTGTCTCGACXXXXXXXXXXTGACTAAACAAAAGGCACGGCATGACACGTGCTGAAGAAA
>Marker108916
GGCTTAGAAATCCACCACTCTGAACAATGAAGCTTCCGGAXXXXXXXXXXACGTGGACTACGGAGAATAGCAAAAGAGCGGAGCTAGTGG
>Marker108925
TCAGTGCATTTCCAATGAACTCGTCGTCTTCAAACCCAAAXXXXXXXXXXCATTGTGCTCCCAACAAACACATCCAAGTCCAAACCAACC
>Marker108936
AAGCTAAATGCAGTCAAACCCCTGTCAGCTATTTGAGCCTXXXXXXXXXXCTGGGGCACATATGAGTCTTTTATGCATCCTATTTTATTC
AAGCTAAATGCAGTCAAACCCCTGTCAGCTATTTGAGCCTXXXXXXXXXXCTGGGGCACATATGAGTCTTTTATGCATTCTATTTTATTC
>Marker108937
TAAGCTGCAAGATCCAAACCTGTTGCTTCCTCTTAGCCTTXXXXXXXXXXGACCTTCCGCTTAGCTGCCGATGAGGATGCCTTTTCCTCT
>Marker108941
ACTTAGAGAGCCTTGCAAAACGCACAGGTCACCAGACTCAXXXXXXXXXXGATCATCACTTGCTCCATCACTTGGCATGTACCAACCTCA
>Marker108952
GGTCAACACCAAGAAGCACTTCGACGAGCTGGTAAAGGACXXXXXXXXXXATAATCGGCGACATAAACCTCTGTGGGACGGCGACTCCAC
>Marker108953
AACATCGATCATCATTCTGAAATCGTCGATCTGACCGATCXXXXXXXXXXTGGGGATCTACCAATGTGTTCTTCTCAGTTGCTTCTGATG
AATATCGATCATCATTCTGAAATCGTCGATCTGACCGATCXXXXXXXXXXTGGGGATCTACCGATGCGTTCTTCTCAGCTGCTTCTGATG
>Marker108963
GAGATGAAGAGTCAGAGCATTAGATACACATCCACTAGATXXXXXXXXXXGTAACTTTATAGCTGCGTTGATTCCTCTGTGTTGGGTATT
>Marker108969
CTGCACATGAGAGTCATATAATTCGGATAGTCTGTCGGGTXXXXXXXXXXAGTACTCAACAAGACTGACCCGACAGAAAAAGAGGAGAAC
>Marker10897
TTTCTCAATTTTTATACTAATGGAACCATAAACCGAGAAAXXXXXXXXXXAAACGTGACCGGAGGGGATGACGGCTCCACCCGTTTTTCA
>Marker108972
GTAAGCCTATTGTTATTGCTTCTACTAACCCTTCATGTAGXXXXXXXXXXACAATGCATGAACAAGAAACCCAAAGCTTATGTATCTCAA
>Marker108977
ACTTTTGGTTACATCTACTGTGTAGGAGTAGAGAGCAGTAXXXXXXXXXXAATCGAACCGGTGAGTCAATAGTTTATTGGTCCAACCGTT
>Marker108991
AACCCCTCATCAGAACTGACTGCTTGGATCGGTGGAATTTXXXXXXXXXXATGGCTCCCTTGACTGGAGACACATTTCCTTCAAAATCCT
>Marker109004
AGAGTATCTTGATTGCAGATATATCTATGAGCAGGATGCAXXXXXXXXXXCCTTTGGCTGGAGAAAGATACTACCTATGAATGCTTCTAC
>Marker109007
AGAATGCTGGTGCTACTTATCAAAGGGCTATGAATTTTATXXXXXXXXXXTCGAATTTATCTGGGAGAATTCGTGCTTTCAGTCATCTTC
>Marker109015
CCATAGGATAACTTATTCCATTTCCTTTTCAGAAACAGGAXXXXXXXXXXGAAGCTCCTTGCCGATGAGAAACACAAGAACATCGGCATC
>Marker109028
CATCCTATCAGTGCATCTAATTATCATTCATGCAAGCTATXXXXXXXXXXGTGACGACCAATGCATTCTTGAATATATTCTTGGAGTCCT
>Marker109047
ACCCTTCCATCAAATCTTTCTCTCTTGCATTTTTCTTACCXXXXXXXXXXCATCCATTGCTCATGGTCTTGGTATAGACTTCACCTAGCT
>Marker109049
CTGGCAATAATTATTGAAAACCGAAACGCCGCGGCCGCCGXXXXXXXXXXGACCCCCGCGCCGGTGAGATTGTAGTCTTCGAGGATTTCT
CTGGCGGTAATTATTGAAAACCGAAACGCCGCGGCCGCCGXXXXXXXXXXGACCCCCGCGCTGGTGAGATTGTAGTCTTCGAGGATTTCT
>Marker109059
GTTAGCGAGAATAGGGAGACTTAGAATGCTCCAGGGCTTGXXXXXXXXXXATTTATTACATTCTCTTCTACAATTTGCTGTTGACGGTTC
>Marker10906
TCTTGCTGGGGCTAATTACTGCATTGCTCGATTTTTTTTGXXXXXXXXXXTCTAGGGTTTCATTAGGGCTCGCAGAATCATCTGCGTTGT
TCTTGCTGGGGCTAATTACTGCATTGCTCGAATTTTTTTTXXXXXXXXXXTCTAGGGTTTCATTAGGGCTCGCAGAATCATCTGCTTTGT
>Marker109063
AAGTGTTACCTATGTCATCTTGGATGGTAATGGCTCCATGXXXXXXXXXXCGCCGTCTGCTGCCTGACGCAGGTATGGGAACCAGGGCAT
>Marker109066
TCTGACATGCATAACATGAAATTTTCTAGGCTAAGGCATCXXXXXXXXXXACATAAAGGCAAAAAGAAAAAGTGGGATCAATGATAAAAT
>Marker10907
AATGAATATCATAAAGTAGCGCGTGGACCTCTTGTTGTAGXXXXXXXXXXAAATGAGCACATCAAAGGCATTGAGCTATTGCACATGGAT
>Marker109079
GTGCTTTTCTTCACATCTTGCAAAACCTTGTCTAAGTTTTXXXXXXXXXXATAAAAGGTAAAGGAAAGTGATCCTTTCTCGTGGCTTTGT
>Marker109081
TCTTGAAGACCCTGTTCTTTTATTTCACTTTTTTCAAGGTXXXXXXXXXXAAACGGCCATTTTAGCATTTGTTTGCCAAGTGAACATCAA
>Marker109094
TCTGAAGACGCGGTTGGGTTTTGCCAGCAGTCAGGCACTGXXXXXXXXXXTTCTCCGTCATATCGAATTTTACGGAACATCTATGAAATA
>Marker109104
AATTTAGATTTTGTAAACGACCTCGGATGGAGAAATTATCXXXXXXXXXXTTGTAGAAACATATCCCCTACAAATGCTCTTTAGCCACCG
>Marker109111
CTACGATGAGGGTCAGTGGATTGAGTCTCCCAATCGGGGAXXXXXXXXXXAGTGGCTAGTACTATAAATTCTCAACCCAGCAAGCCATTC
>Marker109142
CATCGGAGACAGCTGAGAAGAGTGCATCGGTAGATCCTCAXXXXXXXXXXGATAGGATCGATCGGTATTATCATAATGATGAACGGCGAT
>Marker109143
CATTTTTGTTTTATTCTGATCATGAGATACTTGGATCCGCXXXXXXXXXXATAGAACATGTGTGTCTTTTTTTCACTATCCTATTGCGAT
>Marker109158
GGTGCTGGAAGCCTAACCCGGGTTGGACACAAATTAGAAAXXXXXXXXXXCTACAACAAGAGGTCCACGCGCTACTTTGTGAGATTCATT
GGTGCTGGAAGCCTAACTCGGGTTGGACACAAATTAGAAAXXXXXXXXXXCTACAACAAGAGGTCCACGCGCTACTTTGTGAGATTCATT
>Marker109162
TCACTGTGGCACCTCGAATGACCATCCTATGCTTCAACACXXXXXXXXXXAGTTGTTGCTTGACCAATTGGGAAAGAAACTCCCCCTCCT
>Marker109192
CCCTTTCCAACTATTTTTGACTTGTAGAACTCCTAGATTGXXXXXXXXXXAGCCTTCAGGGATATCATGGGGTCATTTCCAAGGTAGTGA
CCCTTTCCAACTATTTTTGACTTGTAGAATTCCTAGATTGXXXXXXXXXXAGCCTTCAGGGATATCATGGGGTCATTTCCAAGGTAGTGA
>Marker109193
GCGCCATTGGAGCACTGATGTACCTTGCAAACTGCACTAGXXXXXXXXXXTATGAGGCTTCACGAGAGTGTGTTTGGTTGCAACGAATGA
>Marker109198
TCTCGACTCATGTTATGGGCCGAGACTAAATGGGGACTTTXXXXXXXXXXTTTTTGACGTTATTTTTGTTTTTATGATTTCTCCTCCATT
>Marker109199
CAAGTCACTCCTAAAATATAGAATATAATTTTATATCAGTXXXXXXXXXXATAAATTTTTCAAACTTACCAAAAAGTATTGGGGATAAAA
CAAGTCACTCCTAAAATATAGAATATAATTTTATATCAGCXXXXXXXXXXATAAATTTTTCAAACTTACCAAAAAGTATTGGGGATAAAA
>Marker109211
TAGGGTCCCAACTCAGATCCCTGCTTTATAGAGGCTCTCAXXXXXXXXXXTTTCCCGTCACATCGAATCTTTGGTCGCATGCATGGAGCA
>Marker109214
TAGCTTGTATATCGCAGATGCATCGAGTTTTCCTTGACCCXXXXXXXXXXCTAGGCTGAAGAGTCCACAAAGTGTAGTTGGTGTACCAAC
>Marker109218
TGCAACAATACATATATAACATATATTCTCAATTGCATTCXXXXXXXXXXCAAGCCTGGAACACGTTTTACAAGCTCACAAGTATACTAC
>Marker109224
GAGTTATTTGGCAAATCCTCTTTCAGATTATATTTATCGAXXXXXXXXXXAATTTGCTAAAAATTTATACTTTTTAGAAGCTTACAAAAA
>Marker109234
AAACCGTATTAGACAGTACACCATCTTGGTTGATCAAAGCXXXXXXXXXXGCTGATCTGCAAACACAAAGGGCTAATACCGGTTCAAACG
>Marker109235
CATTTTGTCTTGGCCTTGCTTTATGCCAAAGGATGCCTAGXXXXXXXXXXCTCACCCCCAACACCGCACAAACTCACCGCGTAAATATTA
>Marker109236
TCCGCAATTCCCGCAGCAACGCGCGGGGTATGCTCCTAGTXXXXXXXXXXGTACCATGATGCTGTTGCTCAGACTGTATGTTCATTTATG
>Marker109239
GGCACTGAGCATGCACTTGTACCTGGCACCTGAATACCAGXXXXXXXXXXATTTATGATAATCCAAGACCAAATTATAAATGGCTAATCA
GGCACTGAGCATGCACTTGTACCTGGCACCTGAATACCAGXXXXXXXXXXATTTATGATAATCCAAGACCAAATTATAAATGGCTAATTA
>Marker109246
ACTCTGATGTGATGTAAAACTATGTTCTGTGATGGATGTTXXXXXXXXXXGGCTTGGAGGAGGAGGTCGCACGCCTTCTGTTGACGGTTC
>Marker109248
TGCCGCCACTCTGAAAGGTGTACTGTATGCATCATCCCAAXXXXXXXXXXACAGCACGCACATGTTACCAAACGCAGCAACCTATTATAA
>Marker109251
AGATGAATCCCAATAAGTGTGCATTTGGCGTATCGGCAGGXXXXXXXXXXACCGATGGGATGGTTATCGGTTTGGCTTTGATTCAAGAAT
>Marker109266
AAAGAGACAAAGGGAGTATAAATGAAAGTACTGCAGTAGTXXXXXXXXXXGATTCATCTCGTCAATTCCGACTAAACTGTGCAATTAGTT
>Marker109270
CTCCTCACCAGTTCGGCGCCCCGCCTCCAGCGCGCCGGCAXXXXXXXXXXGTACTTCACCATTTTCATTGCGCCCTACAGGAATCACACA
CTCCTCACCAGTTCGGCGCCCCGCCTCCAGCGCGCCGGCAXXXXXXXXXXGTACTTCACCATTTTCATTGCGCCCTATAGGAATCACACA
>Marker109273
AAGGGGCTAAGGATGACATTATTCAGTACCGTGTGCGGCCXXXXXXXXXXTTTCAACGGTTCATTCCAGATAATCAATTCACATAAAAAA
>Marker109282
GGTAAACTGTGTTGGACTGTTTCCTATCTTGTTTTTGGGCXXXXXXXXXXCAGGTTGCCATCCCCTGTAAGCTCGAGGGTGGCGTTCTCC
>Marker109287
ATTTTCAGTGATAAAGAACGTGCACATGCGTTTGTAAAAGXXXXXXXXXXCTTTATTTTTTTTCCACGAGCGGGCTCTTATTGGGTAGCA
>Marker109288
GATGCCTAAGGAGAAGGGAGTCCTAACCGTCAGAGGCAATXXXXXXXXXXAGACATGCCCGGCGTCCCACGAAACCTGATCGAGCACTCC
>Marker10929
AGCCATCATCAATCTCAAAAGTTTTTTCTCTCTCTACGTTXXXXXXXXXXGTCAAATTTAGAGTTGTAATTATATATACTTTGCTTCTCT
>Marker109297
GTTCAGAACGCTGAGAACCCCAAGTGTGGGGGATCGGCTGXXXXXXXXXXCCCTCTCGTATTTACTTTTCTCCTCCTCTATTCTAAATGT
GTTCAGAACGCTGAAAACCCCAAGTGTGGGGGATCGGCTGXXXXXXXXXXCCCTCTCGTATTTACTTTTCTCCTCCTCTATTCTAAATGT
>Marker109308
GTGCATCAAAGATGACATGATGTGGTAGAATAGATAGCCAXXXXXXXXXXCATTTACGCTTCACTGACGACATGGTCACTAGAGACTCCT
>Marker109315
TAACTCTGCTAGTCTCTGGTTTAGCACATATTTGATATTCXXXXXXXXXXAGATCTATGTGAATAATAATAAAATAAGAACTCATAATGT
>Marker109317
ATGCTCTGGTTCCCGTGCGCGCGTCAGGCGGCGGGCGGCGXXXXXXXXXXTTTTCGTAGATCGGCAAGATGCTTTGTGAAATCTCCAGAC
>Marker10934
GATTATTACAAACCAAGTTCTCAAGTAGCGGAAGCTTCATXXXXXXXXXXCATTGTTCCACTAAAACATGACCTAAAAACCTTTCTTCTT
>Marker109341
GAACAAATGTTATAGTTTGGTTCTAGATGATCGGCAGCTAXXXXXXXXXXGCTGATAGGATATTTGATTTTTGGCTTCAAAAAGGACAAA
GAATAAATGCTATAGTTTGGTTCTAGATGATCGGTAGCTAXXXXXXXXXXGCCGATAGGATATTTGATTTTCTGCTTCAAGAAGGGCAAA
>Marker109344
TGGCCTCACACCCCAACCGTCACTAGGGCACCAACCAACCXXXXXXXXXXTACTAGTATTGACCTTGATATTTTCTTATAGTTTTAGATA
>Marker109355
TTGTTCGTGGCCATCTCCCTTGATTGTGAGGGGTCTTGTAXXXXXXXXXXATCAAACCATCTCTCTTACATTCCCACAAACTAGAGTAGC
>Marker109361
ATGCTCACTGTAGCCACCGGCGGGCACCGGAAGGGCACTCXXXXXXXXXXATATTTGAGTGGAAGTAACCATATAATTAGGTATGGTATC
ATGCTCACTGTAGCCACCGGCGGGCACCGGAAGGTCACTCXXXXXXXXXXATATTTGAGTGGAAGTAACCATATAATTAGGTATGGTATC
>Marker109367
GGGTTTCTTGTGTCATGCCAGAAATAGATCGGCAAGAGCAXXXXXXXXXXCCGTTCCCCGACAACGGCACCAGAAAGCTTGTTGGGTATT
>Marker109374
TCTATAGGACGCTATAGGTGAGAGTTGTAGTATAGGGGTAXXXXXXXXXXACTCTCTATTCCCATATTATCACTCATTGTTATCTTACCT
>Marker109382
TCGGCCGATTAGGGGGAGAACTTCAGTTCATGATCGGCTGXXXXXXXXXXCAACAACCGGATCCTAAGGGAAAAGGGTCATCGGCAGATG
>Marker109384
ATATAAACCGTGCCGGTGTAGGGATCCTTTTTGTTTCACCXXXXXXXXXXTCCCGGTCCCAGATTCCGCAAGGCATTTTCATCCAAGACA
>Marker10939
CAATCCAAAATAGATCAAGTACTTGGGTTCACTAGCTCATXXXXXXXXXXCCGTTCCCCGGCAACGGCGCCAGAAAGCTTGTTTGGTATT
>Marker109400
TTGCGGGTAGTAGGTGCAGCCACATATACATGTTTGATGTXXXXXXXXXXTATTATGCACTACTCAACTCTTATAATTCTGAAATTACAT
>Marker109419
TTTTACAGCTTAGTTGCATATTTATCTACGATGAGGGTCCXXXXXXXXXXTATAAATTCTCAACCCAGCAGGCCATCAACGGAACGGTCC
>Marker109421
TTAGGGAAGCTTAGGGTGGTGGTGGCTACATTGTTAGGGTXXXXXXXXXXCGATGGCAAACAAAGAAACTATTGATAGTCTATAGGATCC
>Marker109425
AAGCTAAATGCAGTCAAACCAGTGTTAGCTATTTGAGCCTXXXXXXXXXXCTGGGGAACATATAAGTCTTTTATGCATCCTATTTTGTTC
AAGCTAAATGCAGTCAAACCAGTGTTAGCTATTTGAGCCTXXXXXXXXXXCTGGGGAACATATGAGTCTTTTATGCATCCTATTTTGTTC
>Marker109430
ATACAACATAAAACATCACTAAATAAATTATAAAACATCAXXXXXXXXXXAGCATAATGAAAAATCACACGAAACAAAAAAGAAACAAAA
>Marker109442
GGAGTCCTCTATGGAAGACACCCGAAAAAGGTAGCCATTTXXXXXXXXXXACATCAATCAAAATTATGGATCATTAGTTACATATATATT
>Marker109454
GTAGATGATGATGCTCATGCTATGCACATGATTTATGCAAXXXXXXXXXXACATCGGTATCCGTGCGCTTGCGGATTTTTCTATTTGCGT
>Marker109462
GAACACATACAGACCTCCCGAGTATGCCGATATATATATGXXXXXXXXXXTCCGTTCGAAGACCTGTATGGTCGAAGATGTAGAACCCCG
>Marker109468
CGTTCATCGGCGTAGGCCCTGCCGATGATTGATAATTGGGXXXXXXXXXXAGACCCTGATATTGCTGATGCCAATAAATCTGTGGCCAGC
>Marker109495
AGACTTTGAAGGGAACGTGTCTCCAGTCAAAGGGGCAATAXXXXXXXXXXAGATTACACCGATCCAAGCAGTCGGTTCTGACGAAGGTTT
>Marker1095
ATTATCACTCACATGCATGCTTGTACCACCTCCACTACTAXXXXXXXXXXTTCTTGTGTTCTTGTTGTTCTTGTTTTGTTCATCGCGTTC
>Marker109500
AACATGCACAGAGTGAAACATTCTTCCTTGGTGTATCATCXXXXXXXXXXGTACTAATTATAACGCAGACGCCTCACGCCCCAGCCCAAA
>Marker109501
AGAACTCAGGATTATGAATTGAAGAACCTGGAGAACGATGXXXXXXXXXXGTCTTTTCAGATGAATCTGGAACATCGGATCAAACCGACA
>Marker10951
CTCCCTCGCGTCAAGAGCTAAGCGCTTTGCAAACTTAGACXXXXXXXXXXTTGGTTTTATAGTCCTTTCAAGTGAATTTGGGCCGTTAGA
>Marker109512
AACTAAACAAGGCCCCGCCGAAGCTAGTACAGCTAGCTAGXXXXXXXXXXTCAGGAAATTTTGCAAAATTTTTCAGATTTTTACGTTACA
>Marker109514
AGATAAATAAACAAAAAAAATAAAACAGAGAAAGAAGAAAXXXXXXXXXXGTTTCCATGGGATTTGATGAAGGGAGCCCCAATTGACCCC
AGATAAATAAACAAAAAAAATAAAATAGAGAAAGAAGAAAXXXXXXXXXXGTTTCCATGGGATTTGATGAAGGGAGCCCCAATTGACCCC
>Marker109515
GGCATTATTTGCTGTCGGCCGAATGTACTATCATATGCAAXXXXXXXXXXTTAGGCTGAGTATCAAGCTTTGGTCAAAGGATTAGAGTTA
>Marker109522
TTCTTCAGCCGATGGAATCACATGATTGGGTGATAACTTGXXXXXXXXXXTAGCTGCCGATCGTCCAGAACCAGACTATAGCACTTGTTC
>Marker109535
TATTTAGATCATATCATGACAGAAGAAACATGAGGTTTATXXXXXXXXXXGCCCACATCTACCACTCTCATTTCCAGAAGATTGTTAGCC
>Marker109563
AAACTAGACTAACTCAAGAGTGTGATAAAATTGGAATCACXXXXXXXXXXGAAACCCTAGTACTAACCTCCATACTAAGTGTGTGTAGAC
>Marker109564
TACCGGAATCGGTAGTATGGTGTGGTATTGATCCTTGCTGXXXXXXXXXXGTTGCCGATGAAAGGTGATTGGTGGAAGGGTTCTTTCGAT
>Marker109566
CAACCTCGGTGTGCAAATTATGGCTCATATTGTGTTCAACXXXXXXXXXXGTCAAGAGTGCGAAGTTGTACATGCTCAAGGACAAGCTAT
>Marker10957
GAAAGAAAAAAAGGCATCAATGGATGTATCGTTCAGAACTXXXXXXXXXXTTGTCTTTATGGCAGGTAGGTGCTCCATCAACAATTGCCA
GAAAGAAAAAAAGGCATCAATGGATGTATCGTTCAGAACTXXXXXXXXXXTTGTCTTTATGGCAGGTAGGTGCTCCATCAACAATTGTCA
>Marker109575
AAAAAATAAGGGTTTTATTCTTGGTGATCGTCGCGCGGCCXXXXXXXXXXACGCCGCTGTTGTCCCGTGTAGTCCTGTTTAGTTCCCCAC
>Marker109578
TTTTTTAGCTTGTGGCCACCCTATGACCACGTCAAATAGGXXXXXXXXXXCATCCCAAGAACAACTATGCCTAGCATGTAACAAGGCATT
>Marker109579
AATTCCTGACCTCCCTGGCAGAGTGGTAGCCTGGGAGTGCXXXXXXXXXXTGATAATGAATAAACATGATGCTCCCACAATAAGTTAGTT
>Marker109585
AATACCCAACATGTGTCCACTTTACTTTTTCAAAAAGTAGXXXXXXXXXXAGAACATCAGAGGGAACGACTATCTAGTCCCTGAGCATGG
>Marker109597
GTGTACCCATTCCAACATGTGCTAACCTTCTATGCCACAAXXXXXXXXXXTCACCAAATGTGATCTTCTCTTGGTTGTTGTTGGGTATTC
>Marker109601
ATCGCCGATCATCTTCGTGACAGCGCCGATCGGATCTGTCXXXXXXXXXXTGAGGATCCACCGATGCACTTCTTTCAGTTGCTTCCGATG
>Marker109609
TCTCGACGGCGGCGAACCGAGCATTGGCAGCGGCAGCTAGXXXXXXXXXXTTTTTCTTTCTTTATTTCAAAACAAATTTTGAAAACCATC
>Marker109616
GAAAGAAGAAGAAGAATGGAGTCCATACTCTTTCGACCAAXXXXXXXXXXGGTCATTTAGGTCTCGAGTGTGCGGGTAAGAACCGCGTCG
GAAAGAAGAAGAAGAATGGAGTCCATACTCTTTCGACCAAXXXXXXXXXXGGTCATTTAGGTCTCGAGTGTGCGGGTAAGAACCGCGTCA
>Marker109628
GTTGTTGGTTGTTCGGTGCGCCATGTGGCTATGGGCACGAXXXXXXXXXXTGGCTATTCTGTGTTGGCTGGGATGGCTAACCCAGTGTGC
>Marker109630
TAAAATATGACCAACTAAAAATGCTTATCGCAGTCAAACCXXXXXXXXXXCGTTATATGTGTCGTGTGGACATGCTGGGCACACATATAG
>Marker109638
GGATAAATTTGACTACAATAAACCTTATGTGCGCCCTAGGXXXXXXXXXXACACTGGCTACTGCAGTTAGCATTTTAGTTGGTCAATGTT
>Marker109639
TACCCGAAGTTTGGAGTTATCTTATGTGGTTTGCTGTCTAXXXXXXXXXXTTAGCACCGGTCCGTGGCTGGAACCGGTGCTAAACGGTCT
>Marker109645
CACACCTATTTATAATGTTATTTTAGCGGGAACGCAGACAXXXXXXXXXXGATGCAAGTTCATCAATATTTTATACTGAATCATCAAGTT
>Marker109646
AAAAAAAGTAGTGGTTGCAAGCCAGTGCTGAACTGCATTTXXXXXXXXXXTGGAAGGGAACCAATGACAATATGAATAGCGTCTTTGGCC
>Marker10965
TTACTGTACTGAAGATGGCAACCCCTGGATCTCCGGTGATXXXXXXXXXXTTCTCCGTCACGTTGAATCTTACGGCACATATATGAAGTA
>Marker109655
GTTTTGCTGCGAAGCTTTGCCGAAGAGGATCAGGACGGGGXXXXXXXXXXTACAAACTCCATCAAATACAAAACTAAAAATACATAACCC
>Marker109656
GAGCATCATATTTGTATATCATCAGCCTACCACTAGATTAXXXXXXXXXXCACTCCCAGGGCTACCACTCTACCAGGGAGGTCAGGAATT
>Marker109658
TATATAGATACGTATTTTGTTTGGTTTTTTATTCATTTCTXXXXXXXXXXATTACACTCCAAAAAGAAAACCAAAACTCAAGGCTTGAAT
>Marker10966
CTGCATACTGAATGCTTGTAGCCACGGGGGGTTAGTTGAGXXXXXXXXXXCGTGGTGTGCTGAAGACCCCTGGGAGCAGCTCAGTGGAAC
>Marker109662
ACAACCACTTTACTTACATTATTATAGTTCTTCCTAGGACXXXXXXXXXXTATGAACAGGGAGGGCATGAGGGTGCCACTGTCGACCAAA
>Marker10967
GGGCTTTGGCCACATGGTTGACATCCTTATCCTTGAAGACXXXXXXXXXXCAAAACTACCAAAATACCTTTCAAATAGGGAAAACAATAA
>Marker109673
CATTTTTCTGTAAAACATATTTGTATAATTTTTCATGTAGXXXXXXXXXXATTTCGCCACTTATGGAACAAGCTAAAAACACAAGAGTTT
>Marker109676
GGAGCATACAAACAATGATATGCAGAGCATATATGTTTGAXXXXXXXXXXAGAGAGAGGGAGAAAGAGGAGGAGATGGAGAAGCTTTTCA
>Marker109680
CAGAACATGGCCTTAGATACCGTGGATCAAGTCAAGAATAXXXXXXXXXXCATGCTAAACAATAATATCACATGAAAAGTAAGGACACAA
>Marker109683
TGCTTCATGCATATGCCGCAAAATTTAGTATAACAGAGAAXXXXXXXXXXATCTAACAGTGTCTTGCTCTTGCTACATTACATCAGGAAA
TGCTTCATGCATATGCCGCAAAATTTAGTATAACAGTTGAXXXXXXXXXXATCTAACAGTGTCTTGCTCTTGCTACATTACATCAGGAAA
>Marker109694
AAAACACAAGAAAAAATACTTAGTAATATGAACAAAAAAAXXXXXXXXXXTCCTTGTTAGATTCAACCCCAACACCTATTTACATAATAA
AAAACACAAGAAAAAATAATTAGTAATATGAACAAAAAAAXXXXXXXXXXTCCTTGTTAGATTCAACCCCAACACCTATTTACATAATAA
>Marker109699
GACTAGTGAGGATACTATAAAGGCAACAGAAGTCCATATCXXXXXXXXXXTCCAACCCATGTATACCACTTCCCCAAAATAGACAAGTAA
>Marker109701
CACAGGATAGCAATCCTACCAACACGGAATAGCCATTCCAXXXXXXXXXXGTCGATACCCATAGTCATGGTGTACCGAGCAGCTGACAAC
>Marker109706
CTGTAGGGGCATTGATAACTACCTGAGCGTCAAGCAAGTCXXXXXXXXXXTTTAGCATTGCCGAGCTGCAGTTGGACGCGTTTACCCCTA
>Marker109707
GGGTTCGCTTGTTCTCATCGTCTTTGTCTGGGTCGGCCTTXXXXXXXXXXAGTCTAAGTCATTTGGTGCAGAGGATTTCTGACCAAGATA
GGGTTCGCTTGTTCTCATTGTCTTTGTCTGGGTCGGCCTTXXXXXXXXXXAGTCTAAGTCATTTGGTGCAGAGGATTTCTGACCAAGATA
>Marker109719
CCTTAGGCGGTGCCGAAGTTTTCTAGATTTGGCGAGCTCCXXXXXXXXXXATAGTACTTGAAAAAACGTTCATCCATCTAGATCTAATAG
>Marker109733
TGTGTTGCTTGCTGGTACAACATTTTTCTATGGATAGTGCXXXXXXXXXXTGCTGACAGTTTGATTAGGTCAGCCAGCAGGTTGACAGAC
>Marker109736
CGAAATCCTCGATGAGGTCGGGGTAGCTCTCCCCCTCCGGXXXXXXXXXXTGACGGACGCGGCGCTTCGGTTTTCAATAATTATCGGCAA
CGAAATCCTCGACGAGGTCGGGGTAGCTCTCCCCCTCCGGXXXXXXXXXXTGACGGACGCGGCGCTTCGGTTTTCAATAATTATCGGCAA
>Marker109743
GGCGTGCCAGCCGATTTGACCTTACAATCGACGAAGGTGGXXXXXXXXXXCAAATCAAACGGAACCCATATACAAAACGAACTCTAATAA
GGCGTGCCAGCCGATTTGACCTTACAATCGACGAAGGTGGXXXXXXXXXXCAAATAAAACGGAACCCATATACAAAACGAACTCTAATAA
>Marker109747
ATCAAAGGCGTGCAAGGCATGAGAGTTTGACATGCTAAAAXXXXXXXXXXATTATTATCAGTAGTAAAACGGTGCACTGAAATCAGATTC
ATCAAAGGCGTGCGAGGCACGAGAGTTTGACATGCTAAAAXXXXXXXXXXATTATTATCAGTAGTAAAACGGCGAACTGAAATCAGATTC
>Marker109755
TCAATGTCAGTTTGATCCAACGGCCCATATTCACTTGAAGXXXXXXXXXXATCGTTCTCCAAGTTCTTCAATTCATAATTCCTGAGTTCT
>Marker109757
GCCAAATGTCATAACTATCCATTCAAATAATCCAACATGAXXXXXXXXXXACATTGGCGAGCTAGTTGTTGATGGGGCCGAAATCCAGAC
>Marker109769
AGCAATTATCTACATTGGAACCGGAGAAGTTCACATGCACXXXXXXXXXXCAGGACAACTGAAGAAAACGGAGAGTCCCGTTTGGAGGAC
>Marker10978
AAAGATTCAGTGCAGAAGAGGCATGGGTTATGCAAAAGTAXXXXXXXXXXTCCACCATCACTATCATTTAGTCCACCACACATGCACATC
>Marker109781
CAGAAGCAAACTTATGAACATTGTAGTAAGCCATTCTATCXXXXXXXXXXTCTAAATTTTAGTTGTAAGAGATTAGTCATTCTTCGTATT
>Marker109800
CGAAGATCCGAATCCAGAGCACTAGGCTCTACTTCTCTAAXXXXXXXXXXGGTGTCCCGTTCTTTCCCGTGGCTTCTGGACTCTTCTAGA
>Marker109805
TCACTTCTATCAATCTTTCAGCTGACATATTTCCATCGGCXXXXXXXXXXGCCCAATTGGTCGATGACTCTGATCTGGCCAAGGCCTTGT
>Marker109807
ATCGATGAAAGAATATCGATAGTTGTATCATCGACGACAGXXXXXXXXXXCCCTCCCCTTCTAATCTCCGATAGATGCACACTGTTAGGA
>Marker109815
AGTTCAAATAACTTACGGTTTGAAACAGAGGCCGAGTGTGXXXXXXXXXXCGTGGAAGGTAATTTTCTATTGCTACTAGTTTTTTTCGGG
AGTTCAAATAACTTACGGTTTGAAACAGAGGCCGAGTGTGXXXXXXXXXXCGTGGAAGGTAATTTTCTATTGCTACTAGTTTTTTTTGGG
>Marker109830
TGGATATTTATGAACATATAATATATGTCATGGATACAATXXXXXXXXXXGTGCAATGCTTTGAGAGTTGCATCTAGTGGCACTTGATTC
>Marker109831
TGCCTTCTTCCTAGCAGTAGATGAAAAACGGGCACCTCCAXXXXXXXXXXATCGATTTTCATTGGCTTATGGGTCTTGGAGTTGTCAAAC
>Marker109833
TCTCAAGTTTAGAGTGCTCTAACGCCGAACCCGAGCCTTCXXXXXXXXXXGGAGTTTCGGTTTGTCACGAGGGATAGTTTTGTTATTTCC
>Marker109837
TTCCTTTGACATCATCACTGGTGTCGACCATCTGACATTAXXXXXXXXXXAAGGGCCATCGAATTTTGGAATAAAATAAGTTTTGAAAAC
>Marker109839
GTACGAACAGTAACCATGACCTAGGCAGAAACACAGTGGCXXXXXXXXXXACTGATAAGATTACCCGTCCTAGAAAATAAAACATCTTGA
>Marker109848
TGGCAGCTCAGCCCAGGCATGGCTTTCGTCGGCTTGCTGCXXXXXXXXXXCTTCGTGTCATGCTGGTTTGTTTCGCCTGCCTGCTGTGCG
>Marker10985
AGTAGAGCACAATATGTAGATTGGATCATTGGCGATCAAAXXXXXXXXXXTGACATGGCAGGTCTTGAGACCGCCGCAATGAAACAACAG
>Marker109853
GAAACAATCAGGTTTCCTTTGTATATGCTTCGTGTCAACCXXXXXXXXXXATCGATGATGCCACCTTTCGTGATCTGTTCCAATGCATCA
>Marker109854
TCCTGCTCTTTCATGTGCCTGTTCTACAGTGGTGATGCTGXXXXXXXXXXAAAACATCAAACTTTGCAGGGGACAGCAATTATATTTTAC
>Marker109856
TAATGATAATAACTTGTAAAAGAGAATGCAATAGATGCTTXXXXXXXXXXCCCCGAAGCATTCTAAGTCTCCCTATTCTCGCTAACTCAA
TAATGATAATAACTTGTAAAAGAGAATGCAATAGATGCGTXXXXXXXXXXCCCCGGAGCATTCTAAGTCTCCCTATTCTCGCTAACTCAA
>Marker109857
GAAACGTGCGGCACGATGCATGGCTCATCCCTCATCATCAXXXXXXXXXXCGATGGAGAACGTATCAGCTTTTCAGTACAAAATGGATGC
>Marker109867
TGTTTCAAAAGATGCCGATAACAGTCTTATCGGCTAGACTXXXXXXXXXXAGATCAGATACTTTCTGCTTCAGCGCATCACATGAGGACT
>Marker109875
GTTCCTTTAGTGAGTTCTACGTTGCCGCTGCTCAAGTCAAXXXXXXXXXXTGTGTTCAACATGACAAGAGGACGTACCGCGTATCGATCC
>Marker109880
GGGAAAACAACCAACCTTGGAGGGTTCATTCTGAGAACCAXXXXXXXXXXTGGGCAGGCAGTGGTGTTTGGTTGGTGTCCCTTCACAGGT
>Marker109882
ATGCGCCTGACGCTGCCCCACCTAACGCACAGGTCACGGGXXXXXXXXXXAAGGCAGAATGCTGGGGCACGCGTAATCATCACCAGGCTA
>Marker109885
CCATCAAATAAACATAGAAAAGGATCAATATGCACCAAACXXXXXXXXXXTATTTACCGATTTACTGTCTGACGCAATAGGTATCTGTAT
>Marker109887
CTACGATGAGGGTCGAAGGAATTGAGTCTCCCAATCGGGGXXXXXXXXXXTATAAATTCTCAACTCAGGAGGCAATCAACGGACCGGTCC
>Marker109893
CCATGCAGGTACATCTTCGTCTTTCCTCCGGTGTGGAGGGXXXXXXXXXXCTTGAGCATGAGAAAAAGAACCGGAGGCAGTTGGAGACTA
CCATGCAGGTACATCTTCGTCTTTCCTCCGGTGTGGAGGGXXXXXXXXXXCTCGAGCATGAGAAAAAGAACCGGAGGCAGTTGGAGACTA
>Marker109898
CTGAGCAGTCCAATCAAAATTCACAGACCGGCATAGTGCTXXXXXXXXXXAAATTCAGGCAAAGACGCTATCCAGGTGGCTCAGGATCTG
>Marker109921
TCTATCTCACTATTTACTTCATTTTCAAGAAACATATTGTXXXXXXXXXXTCCTACAAAAATTACTAAGTACAGATGTTGTTGAGATTCA
TCTATCTCACTATTTACTTCATTTTCAAGAAACATATTGTXXXXXXXXXXTCCTACAAAAATTACTAAGCACAGATGTTGTTGAGATTCA
>Marker109925
TCTAGAATCGCCAGAAGAAAGATTGAGCATATCACCATTGXXXXXXXXXXCCCATTTGATTCATTCGGACCATCTAATGTGGTCTTTCTA
>Marker109929
ATGACCAGTGCGAGAGATAAACCACAAATAGTTACTAATTXXXXXXXXXXTCCAAAAAAAAGGCATTTACAGCTGTGCACTGCAGATATC
>Marker109959
GTCATTTGGTGCAGAGAATTTTTGATCAAGATATCAAGCCXXXXXXXXXXTTCAGACAGCAGCTGCAATCGGCTATAGAGTCTGGAAGGA
>Marker109962
AGTAAACTCATAAACCAAAGAACAATAAAAAAAGAACTTAXXXXXXXXXXGCATTTTTGGTCCAGCAGGCGATGTGGTACTATGTTATCC
>Marker109964
TGAAGACACATAGAGCACATTGCTGATGGAGTTGTCATTTXXXXXXXXXXAGAAACTCTTTTTATGACGATTGACATGGGCTAATCCATC
>Marker10997
AGGTACGGCAGACCACTGGACCAAACCTCTCAATCGAACCXXXXXXXXXXCAACCTGCATCCAGAAAAGACAGTTGATGGACGTCATTAC
>Marker109977
CTCCCCCGCGTCAAGAGCTAAGCGCTTTGCAAACTTATACXXXXXXXXXXGCCCCCTCAAGTGAATGTGGGCCGTCTGATCAAACCGACC
>Marker109991
GGCCCGATCCACGGCACCGGGCCGGCCCGTGTGTAAAACTXXXXXXXXXXTTTGTTTTCTCACTGCTACATGTATTTTGAGTACATAGCG
>Marker109992
GGTTTAGAATATCTCTCTCTAAGTATTGGTTATGAGATGAXXXXXXXXXXAGTACTATTGGAGGAGTAAGGATGAACTATGTGCTTTCTT
>Marker109998
AATTCTTGGTTCGATTTCTCACTTTCTCTCGTCCACCCGTXXXXXXXXXXCCGACCAAACTGTGCAATTAGTTTTTATTTTTGTCTATAT
>Marker11000
TCAAATCGGTTGGGTCTGGGTCACCCATCAGGGCCAAACAXXXXXXXXXXAAGGTAGAAGTTGAGTGCCTGAGGAGGATATATTTATCGG
>Marker110037
ACTTTAGTACACAGATTACAAATTTACAGACCCTGCCCATXXXXXXXXXXCTAGTTGCTTCTCACAGACAAGTTTGTAAGTTCCTAGTCC
>Marker110051
ATAATAATTGCTAAATAAAACAAAAATATTACTGTGTCAAXXXXXXXXXXCTGCAACATGCAGGGTTGCGGCATCTCTGTCCTGTCCTCT
ATAATAATTGCTAAATAAAATAAAAATATTACTGTGTCAAXXXXXXXXXXCTGCAACATGCAGGGTTGCGGCATCTCTGTCCTGTCCTCT
>Marker110065
CCAAGACCGATATGATGCTCAAAGACTTCGAAGGGAATGTXXXXXXXXXXAGATTTCACTGATCCAAGCAGTCGGTTCTGACGACGATTT
>Marker110069
ACATCTTTTCAAATGGGGCTACTTTCACTATTGGAAATGGXXXXXXXXXXAAAATCCTACTCAAAATAAAGTTCTTCCTATGGCAAACCT
>Marker110071
GGCTAGTTGCTCTATAATTGAATAATATTTGTCAAATAAAXXXXXXXXXXGGATTCTCTATAGCTCATTCATCCGCATAATTTTTTCAGA
GGCTAGTTGCTCTATAATTGAATAATATTTATCAAATAAAXXXXXXXXXXGGATTCTCTATAGCTCATTCATCCGCATAATTTTTTCAGA
>Marker110074
TAATATGTGCAGACAATCTTGTATCATAGTACTTGTTCATXXXXXXXXXXGATGGCATAAACCTATTTGGTTACGTGGAACTGCCTGTTG
>Marker110077
AGGGCAGAACTCTGGCCAGCCTCCATTGCCACCTCCATTAXXXXXXXXXXGCACCACAAACTTCAAAATACTACTATACTCTTGAAGACC
>Marker110100
TGTGCCTAAAATTGCAGCTACTGCATGTGTCGTTTGGTTGXXXXXXXXXXTGAGCAGCTAGCAGCGGACAGAGCAAGGCCAGCAGCAAAA
>Marker110102
TCAGTGTAGAAGAAACACTATGTTTGTCAGGCAACAATACXXXXXXXXXXAATGATAAAAGAAAATAGCTACTGAATCAACCAATTCAAG
>Marker110104
CACTCTGCAGAGGTTGTACATCTTTACCCATGAGTCACGAXXXXXXXXXXAAGTTGCTAAAAAGTCATTATTATCATTTGTTGCTTTATA
>Marker110115
AAAATAAAAATCCTATGGAATCAATCAACACACAAAAGGAXXXXXXXXXXACATAATGTATATCTAAGTTTATAACATAAGCTATATATC
>Marker110116
GCTTGCTTGATATACCCCAGACTGTATCTCTTGGTTTCTGXXXXXXXXXXCCATTACTAACCTTATTGCACTTCTCACTTATGACAACAT
>Marker110134
CTCATTTTGAGAGAGAGAAGTGAAGTACGTGAGCATTTGAXXXXXXXXXXGGGTGGAGTGATAGGAGTTTCAACTTGCTACTAGATCTAC
>Marker110136
CTTTGTTTTTATGATTTTCAATGGCTTCTTTCACCACATCXXXXXXXXXXACTGACAATTGCCAGCATGGCCATTGTTTGTTTTCCATTG
>Marker110140
TTCTTTCTATGTGCTTACCAAGGATGCAAAAGGTGTTCATXXXXXXXXXXATGAGCATATCAAATGTGTTGCTAGTTGAGAGCCTTGATT
>Marker110156
CCATGAAAACAACTTGTAGAAGAGAATGCAATAGATGCTTXXXXXXXXXXCAAGCCCAGAAGCATTCTAGGTCTCCCTATTCTCGCTAAC
>Marker110165
TCGAGGATTCGCCCAACCACACTCTCAAAGAACCAACCAAXXXXXXXXXXCCCGAAGTGGCTTCGCGTAACTGTTGGCCTCCAGAGCAGT
>Marker110171
ATTCATAGCTCTTTGATAGGTAGCACCAGCATTTTTCAAGXXXXXXXXXXGCCGAATAAATCTGCTTCGATAAGTTTGGTTATTTCGGCC
>Marker110186
CAACTCTAATCCATTGACCATAGCTTGGTATTCAGCCTGAXXXXXXXXXXATGCATATGATAGTACATTTGGCCGATAGCAAATAATGCC
>Marker110200
TTTCCTGCTTCCTTCTCCTTTTGCTTTTACTTTTCCTTTAXXXXXXXXXXACTAGCATCTCTCTTCTTGCATGGGTACTTCTTGTACCTC
>Marker11022
ATCTCTATAAATAATGAAGTGCAGATTCATTATTCCTTTGXXXXXXXXXXAGATATGGTTTCTTATATGAAACTGTCATGTTTTTGGGCT
>Marker110223
CAAGCCTATTACATCGTTTTACTAGGGGAAACACACACGAXXXXXXXXXXGGCCTATAGATATGGTTGTAGTTTTTCCTATGCAAGTTCA
>Marker110236
TTAGTGTTTTCTATGCATAACCTAAAATCAAAAATTTTGGXXXXXXXXXXCTTGACAAGCTCACCGCAATGGTATGCTCAGACTGTTCAC
>Marker110238
AGCAAAAGATTTCTAATCTATCGGCGAGAAGGGAAGCCCTXXXXXXXXXXTGGTCTAGCCGATAGGACTGTTATCGGTGCTTTTATAACA
AGCAAAAGATTTCTAATCTATCGGCGAGAAGGGAAGCCCTXXXXXXXXXXTGGTCTAGCCGATAGGACTATTATCGGTGCTTTTATAACA
>Marker110243
CAGTTTCGCCTGCCAGGAAGACAAGAACCTGTCTGTTCTGXXXXXXXXXXTGAGCTATCTATCGGGTGTTTGATGTCTTGTGCATATTTC
>Marker110244
AAAAATAGAACAGGATCTGGATCTCACATTATTACCTAACXXXXXXXXXXAGCATCAAAATCAATCAGCTCACAATTACAGGCGAATCGA
>Marker110253
GTATTCGGATACGGTATCGGATATTGAATATTCGGACTCGXXXXXXXXXXACCCTTTGACAATTTAGTAAAAAAGCTCTTCTCGAGTAAA
>Marker11026
AGGAAGGAAATGTCAGTAAGGAATTCAACGGAAGAAACAGXXXXXXXXXXTATAAAGTTATGACAAAATTACTATCATCCATTGGATTTA
>Marker110262
GGTCGGTTTGATCCGACGGCCCACGTTCATTTGAGGGGGCXXXXXXXXXXTATGATTGATAATGAGTTTAGGTATAAGTCTGCAAAGCAC
>Marker110267
TGTGATGGAGAATGTGAAAAATTTTACAAAATATTTTGGAXXXXXXXXXXATCCACTGGACGACGCAGATCGCATGACTGCAGAGGACAG
>Marker11027
TTTGTAGGATTACTAAGCTGAGGTGATAGAGAAGGTTCCTXXXXXXXXXXGCGATTTGGTACTAATCAATGTTGCATTCTCCACCTTTAC
>Marker110272
AAAAAGCTAAAATGTCTTACAATTTGGAACGGAGAGTAGCXXXXXXXXXXTCTGCTTATCGGACAGAGTCTTTGTGTCTCTCACACACTA
>Marker110280
ATTTGCTTGTTTGCACCGTGCTGAGTGATCCAGCTAATAAXXXXXXXXXXTCTCTGCATGCATGCCTGACGACGGACACGGAGCATGTTG
>Marker110282
ACCCCCCACTCATCCCTGTCCCAGGTCGCGGTCGTACGTCXXXXXXXXXXTGTGCTCTTGTCCTTGCAGCTAGCTAGAACTAGTAGATTG
>Marker110286
CCACTCTGCCACTCATTGCCAGCAACATAGAGTTGTGGCGXXXXXXXXXXAAAGAGTTGATGCGACTAAGAAACACCCTAAAATTTGGAA
>Marker110298
GAGGTAGCTGTGGCTCAGTGGATTTGTCAAGCAGAAGTGCXXXXXXXXXXTCATGCTAATTGCTATATATCATCCACTATGCATCAAAGT
>Marker110299
TGATTGCACATAGAGCACATTGGTGATGGAGTTGTCATTTXXXXXXXXXXGACCTTGCCACTTCTGTCTTTCCTTACAATGTAGTGAGCA
>Marker110304
TACTCCATGCATGCGTCTAAAGATTTGCTGTGACGGAGAAXXXXXXXXXXTACGCAATCTTCAATTTTTTTGTCAGATTCAGATGTATTA
TACTCCATGCATGCGTCTAAAGATTTGATGTGACGGAGAAXXXXXXXXXXTACGCAATCTTCAATTTTTTTGTCAGATTCAGATGTATTA
>Marker110308
CCTACAATGCTCTACGCACAAATCATAGGCACCGATGGTGXXXXXXXXXXAGGTACCATTCTAATAACCAGGCCAGTCCAACATGTTTTT
>Marker11031
AGAAATGTGCTTAGGATTGGCTCAAATTTATCCAAATGAAXXXXXXXXXXTCAAATGGAAAAGTCATGAATACCAATATTGTTCCACTCA
>Marker110324
GTCCTCCGAACTAGACTCTTCATTTTCTCAGTCGTCCTGGXXXXXXXXXXGTTCATGTGGACTTCTCCGGTTCCAATGTAGATGATTATT
>Marker110330
GTCCTCCGAACGGGACTCTCTATTTTCTCAGTTGTCCTCGXXXXXXXXXXGTGCATGTGGACTTCTCCGGTTCCAATGTAGATTCTTGTT
>Marker110336
TTTCCCTGGTCTCACAGTTATATATATCAAGGCATTGCCTXXXXXXXXXXTGAAACTATCTTTTTTGTTATTTTACTCTAATTAGTTTCT
TTTCCCTGGTCTCACAGTTATATATATGAAGGCATTGCCTXXXXXXXXXXTGAAACTATCTTTTTTGTTATTTTACTCTAATTAGTTGCT
>Marker110353
GAATTTCTCTGATGTACTTTGCATATGTAGGTACCTGTATXXXXXXXXXXTCAAGGTTAGTAGCAACAGGCAGTGCAGCAGCTAACTTTA
>Marker110360
CAAAGGTAGGTTTGATCCGAGGGCTGCGGTTCATCCCACCXXXXXXXXXXGTATATTATTCCTGTGGTTTACGAGTCTCTTTTGAGTGCT
CAAAGGTCGGTTTGATCCGAGGGCTGCGGTTCATCCCACCXXXXXXXXXXGTATATTATTCTTGTGGTTTACGAGTCTCTTTTGAGTGCT
>Marker110371
TCTGATGTTTTAGGGCCACGTATATATTTTCCTAATAAAGXXXXXXXXXXCCTTCTTCTACAATTAGAGCTTGCTTAGTGTTGACGGTCC
TCTGACGTTTTAGGGCCACGTATATATTTTCCTAATAAAGXXXXXXXXXXCCTTCTTCTACAATTAGAGCTTGCTTAGTGTTGACGGTCC
>Marker11038
ATTTCTCGATCAGATGGATACCTATGTCCTTGAGAAAGAAXXXXXXXXXXCCCGCGCGCACGACGGGGCTGCCAGGTACGTATGTTTTTT
>Marker110380
CATCTGCCGATGGCCCTTTCCCCTTAGGATCTGATTGTTGXXXXXXXXXXAAGCCGATCATGAACTGACGCTCTCCCCCAAATCGTCCTG
>Marker110392
AAGGGGTCAGCTGATTGACTTGTGGGTGGCAGAACGTATTXXXXXXXXXXTTCCTTGGAGCATCAAAATGGATGCCTCCACTGTTAGAGC
>Marker110402
AGACCTTGAAGGGAACGTGTCTGCAGTCAAGGGGGCAATAXXXXXXXXXXAGATTCCACCGATCCAAGCAGTCGGTTCTGACGAAGGTTT
>Marker110407
CCATAGGATAACTTATTTCATTTCCTTTTCAGGAACAGCAXXXXXXXXXXGAAGCTCCTTGCCGATGAAAAGCACAAGAACATCGGCATC
CCATAGGATAACTTATTTCATTTCCTTTTCAGGAACAGGAXXXXXXXXXXGAAGCTCCTTGCCGATGAAAAGCACAAGAACATCGGCATC
>Marker110408
GGTAAAACCAAATTGTGTGACTAATGAGGATAAGAAGAGGXXXXXXXXXXAGGAATCAATAGATGCATCATGAAAGTAGCCACACCGAGT
>Marker110411
ACATCCTGTAAAGAAAAGTTGGCAAAAACACAACTAGTGGXXXXXXXXXXCGCCCACCTTTGGTGCCCATCCTGGCTGCCCTTTCTCTGC
>Marker110418
CATGTACAACCTGAAGTTGGTGTGGTGGCCTACTACAAAAXXXXXXXXXXCATATATATCTTTCGAAAACTCAGCAACAGATTCGCCAAG
>Marker110432
TTTTTTAGCTGACATTGTCCCATCGGCAGCTCCAGCCGATXXXXXXXXXXGCTCAACTGGTTGATGACTCCGACCCAGCCAAGGCCCTGT
>Marker110437
ATAACTTTATCTATATTTCAAAAGGAGTAAATTTTAGGGTXXXXXXXXXXGGTTGCGAACCGCCTGTATAGTACCTCTGTGTACTAGTGC
>Marker110452
TATGTCATCTAAGTTGCAAGCCACACTTGCGTTATCGTAGXXXXXXXXXXCTAATTTTGGTGGATGAGTAGGATAGGAAGCAGCTGACGA
>Marker110457
ATATTGATGAACTTGCATAGGAAAGACTACAGTCATATATXXXXXXXXXXCCGTGTGTGTTTCAGCTAGAAAAACGATGTAAAAGGCTTG
>Marker110464
ATAGAGTGACAGCAGTGGATGGTAAATACCAGATTGGAGTXXXXXXXXXXTGACATGCTCACATCTACTTATGTCGTTGTGAATCAGGTA
>Marker110486
ACAGATTTGATTAGGGTCAAAAGTACGATTGGGATTGGGGXXXXXXXXXXCGGCAACCTGTAGGAAGGAAGCACGTATACCATTGAACAG
>Marker110490
GCGACATCCCATCTGTTCTTTGCCTTCCATGACAAAACCTXXXXXXXXXXTTCGTTGGTCCTCATTGATTCCATTTCATCTTCCATGGCT
>Marker110493
CTAGAGATATTTTATTCCGAGTCGAAATAGCAGCAATAATXXXXXXXXXXATTCATCCTCATGTAGGGCTTATTATTACAATTGCAAATT
>Marker110496
AAAAAAGTAACACCAGCATGTTTTGGTGACAATGCAATGTXXXXXXXXXXGCAAGATGTCAAGGAGTGTCAAAATGTGATACAAACCAAA
>Marker11050
TTCCTGATTGCGTTACCAAATATCAACAGTACCCATATGGXXXXXXXXXXATATAAGTCTCCTTTTATTTTCTTTACTAAGTGTGCATGA
>Marker110501
AGTTATTACAAACCAAGTTCTCAAGTAGCGGAAGCTTCATXXXXXXXXXXAACAGTACTCCCTTTTCTTTTTATTAGCTTAGGTTAGGTA
>Marker110506
CAAGCATAAACCTGAACAAATCTATAACTAAGTTATATATXXXXXXXXXXAGGGGGTGATGTAGACTTTTTCCTGTAACATTTGTATCTC
>Marker110509
AGCTAACTAAAGAACACCTTCCTCTTTGGTTGATAATTTGXXXXXXXXXXACAGGTGGAACCATCACCAATTGAAGCTAAAGCCATACTC
>Marker110520
GTACATCAAAACTACGAGGAGCCCCTAGTTTGGAAATTCCXXXXXXXXXXTGCTTTTCACGTCTCTGTGTTCGTAGCGATAGATTAGTTT
>Marker110521
GTTGACACATGCTCATGAATGCTGTACAGCATGGATTATTXXXXXXXXXXTCTCAAGTATCTCTTGATAGTATTTTACCTTTTTCATATA
>Marker110536
AAGAAGAAAGACTTATGTAGGTTATGTTAGTAAAATACTGXXXXXXXXXXTGAAGCTTCCGCTACTTGAAGAACTTGGTTTGTAATAACT
>Marker110542
CCCAAAAGGCTCGTGAGTGCCTAGATGCATCTGCTAAAGGXXXXXXXXXXCAAGAGATAATTGCTCAACAAACCAAAACTAATGATGAAG
>Marker110549
AAGCCAGTGAACTTTGGTACCTGCATGAACGAAAATAAGAXXXXXXXXXXATATCTGGCACTGCTAGCGATTGAGATGAGTAACTTTTAC
>Marker110559
GGACCGTCAATAGCTTGGAAACCTAGCATAGAGTAGTGTTXXXXXXXXXXATCACAATGCTTTGGACAAACAATTCAAGTTCAATACGAT
>Marker11056
GGGTGTCCGACCAGAAATAAGATGCAGCTATCAGCAATGAXXXXXXXXXXAACCAGGACATGATAAAAGTACACGAGATGGGGTGATGAA
GGGTGTCTGACCAGAAATAAGATGCAGCTATCAGCAATGAXXXXXXXXXXAACCAGGACATGATAAAAGTACACGAGATGGGGTGATGAA
>Marker110560
AGCTAAATTTATTTGGCAATGTCGGTATGCCAAATGGATTXXXXXXXXXXATCGGCAAGCTGGTGGAAATCTATATTGATGACGTGGTGG
>Marker110561
ATTCCGTATGGCAGCAATTGAGGTTCATGGCAATTATATCXXXXXXXXXXTCTTGAGCAGAAGTTTCGCTTGCTGAGGGTGACTGAAGAG
>Marker110566
TCTCATGGTTGTCTCCAAGTAGATTCCAATGCTAAAGATCXXXXXXXXXXTTATCTCCAACTCTCTTGAGTCTCTTGATGATTATCCATC
>Marker110568
TCTGGTTTCTACACAGGTAGGAGTGTTGGTCTATAGACTAXXXXXXXXXXAGAAACCATGCTGTGATGTTCTACTCATTTACTGTAAAAA
>Marker110588
ATCCAACGGCTATATATGACAGAAAGAAATGTCGCTGTAAXXXXXXXXXXGTGCCTTCCCCCTTGAGAGGTGAGAATTGTCTAATCTGAT
>Marker110603
TGAGATATGGTGGAAAGTTTAGTACCACATCGCCTGCTGAXXXXXXXXXXTAAGTTCTTGTTTTATTGTTCATTGGTTTATGAGTTTACT
>Marker11061
ATATGCTTGAGAAGAGAAAACTAATCTATCTAATCATGTGXXXXXXXXXXAAAGGTGAACAAAGAGTGAACCAGAGCACCTGCTGCCTAG
>Marker110611
GGTCGGTTTGATCCGACGGCCCACGTTCACTTGAGGGAACXXXXXXXXXXAAATTTTTGTTCTTATTGTTCTTTGGTTTATGAGTTTACT
GGTCGGTTTGATCCGACGGCCCACGTTCACTTGAGGGAACXXXXXXXXXXAAGTTTTTGTTCTTATTGTTCTTTGGTTTATGAGTTTACT
>Marker110612
GATGCCCACGGAGAAGGGTGTCCTAACCGTCAGAGGCAACXXXXXXXXXXAGACATGCCCGGTGTCCCACGAAACCCGATCGAGCACTCC
>Marker110625
TCTTTTTCAATGCAACCCCCAAGGCTGTCTCTATGGTAAAXXXXXXXXXXCTCCATTTTATGTCTGCAATAGGGCTTCACAAAACCATTG
>Marker11063
GGGACGTGGACTTTTTCCAAAATGTTGGCTTGTCGCCGAGXXXXXXXXXXTATGCATTTTTGCCTTTTTTTTTTTCTTCAAAATACTCCA
>Marker110656
ACTATCAGTCTAGCCAAGACTACACCCCTCTATCTAAGTTXXXXXXXXXXAAGGGAACTACTTCTAGCTACACAAGCGAGAAGGTAACTA
>Marker110658
TCTATCAATGTCTGGATAACAAGGAAGCTAGAAAACATTTXXXXXXXXXXTTCAAAGATGTCATGAGGTAATCTGAGAGCATACCTATAC
>Marker110659
GATAGATGCAAGGTAACTGCAGAATCTGCCACATTTTAGTXXXXXXXXXXGTTTACATATATGCAAGCAGATCACAATCAGTAGACATTG
GATAGATGCAAGGTAACTGCAGAATCTGCCACATTTTAGTXXXXXXXXXXGTTTACATATACGCAAGCAGATCACAATCAGTAGACACTG
>Marker110664
AACAATCATCTACATTGGAACCGGAGAAGTCTACATGGACXXXXXXXXXXCCAGGAGGACTGAGAAAACGGAGAGTCCCGTTCGGAGGAC
>Marker110669
CCAGTTCCACAAAGCTTTGTTGTCTATTTGAGCTCTACAGXXXXXXXXXXACATGGAAATGATGAATAATTGCTCTGCCATGGCTAGTTC
>Marker110670
TAGGCTCACTAGTCATTCATCAATATATTTATTACATTCAXXXXXXXXXXTTTTCAGCTGCATCAACAAGTACATCAAGTATACAGTTAT
>Marker110672
CAACTATCTCATCCTGTAGTATCTGTAGTACTTCCTTGGCXXXXXXXXXXATTTCACAAGATAGGTTCCTATTTTCCAGTATCCTCTGCA
>Marker110673
ACATTCTAGGCTCTGTCCTATGCACTGAAGCCGACAACCCXXXXXXXXXXGACCGCGGCAAGAACTGACAGAATCGACGCAGCGGCGGCA
>Marker110676
AACCTCTTATACCACCTATCAGTGTTACCAGTAACAAAGGXXXXXXXXXXAGATTAGGAGTTAGGATTCTTAGTATTGTCACTGCATGTA
>Marker110683
AATTCCTGACCTCCCTGGCAGAGTGGTAGCCCTGGGAGTGXXXXXXXXXXTGATAATGAATAAACATGATGCTCCTGCAATAAGTTAGTT
>Marker110684
CCCCAATTATTACCACAGGATAGCAATCCTGCCATCACGGXXXXXXXXXXGCCGTGCCCATAGTAATGGGACCCCGAACTGACCGACCTC
>Marker110688
GAACTCGTAAGTAAAAGAAAATATGCGGGTTGACGAAGTCXXXXXXXXXXAATATCAACCATCGGCATCGATCAACCACTGTTCCTGGAC
>Marker110689
ACGAGTATTTTCTGTCATGACATTTGTACGGCTGATATGCXXXXXXXXXXAGTCTCCCTTCTAGATCTGGCATTGTTGTCCTCCTTTTTT
>Marker110697
GAATGGCCTCCCTAGGATGATGGGTGCCCTCTCATCATTAXXXXXXXXXXTGCAGATTCTAATCCTTCCGGTTGTGACGGTATACCGGGG
>Marker11070
CTAGCATACATATTTTTGTTTCTCACTGTCCCCAGGTAATXXXXXXXXXXAAGCACATCAGATCAAGAAAGGTAGTAACAGTAGTTTTGC
CTAGCATACATATGTTTGTTTCTCACTGTCCCCAGGTAATXXXXXXXXXXAAGCACATCAGATCAAGAAAGGTAGTAACAGTAGTTTTGC
>Marker110707
AGTAAACTCATAAACCAAAGAACAATAAGAACAAAGAACTXXXXXXXXXXGTACCCTCAAGTGAACGTGGGCCGTCGGATCAAACCAACA
>Marker110709
TTGATGCAATTGTGTAAGAGCCGGACTCGTGCTGCGTTCAXXXXXXXXXXGGGGATGAAACTTCTCTCTCATCCGATGAAACTCCTTCAT
>Marker110716
GAGGCATGCGTAATTGATCTAGTGAGCTCATGAGCATCTCXXXXXXXXXXCCTTGCGGTGCTCGTGGTGAGCTTGGGTGTGGAATCCCAA
>Marker110717
CACTAAGTATATTACAATGGGTCTAAGTACCCAGATTAGGXXXXXXXXXXGCAAAAGCTGATCTGCAAACACAAAGGGCTAATACCCGAT
>Marker110720
CCAAAACACAATGTATATCAAAAACTAAGTATTACACAACXXXXXXXXXXGGCCGATGGATCTGAGAATCCTGGATTTCTAGGTGGTCCG
>Marker110726
TTGAATAGTGTTAGCAACCATTGATGTTTTCATTCTGCAAXXXXXXXXXXGGGGTGAACATGCCATGATCTTGTGCCACATCTCAGATCT
TTGAATAGTGTTAGCAACCATTGATGCTTTCATTCTGCAAXXXXXXXXXXGGGGTGAACATGCCATGATCTTGTGCCACATCTCAGATCT
>Marker110733
AGACGTGGATGCATCAGACCTTGTTCCCTGTAACACTAAGXXXXXXXXXXACGACAAGCGTTCTCTCCTCACGTAGTGAGGCAATTGTGG
>Marker110741
AAAAATGGAGAGCTTTGGTTTTGTGTTCATCCTGCATTTGXXXXXXXXXXAGTGAAACTAGTTCAGAGTTATTACTATGTATGGCTGCTT
>Marker110743
ATTCCGTATGGCAGTAATTGAGGTTCATGGCAATTATATCXXXXXXXXXXTCTTGAGCAGAAGTTTCGCTTGCTGAGGGTGACTGAAGAG
>Marker110747
TTTGGTATATACATGTCATGTTCTATAATGTTTTTGTGATXXXXXXXXXXATTGTTTTTTTTTTGAGACCGTGACTTCACACGTTTTTCA
TTTGGTATATACATGTCATGTTCTATAATGTTTTTGTGATXXXXXXXXXXTGATTTTTTTTTTTGAGACCGTGACTTCACACGTTTTTCA
>Marker110757
AATGTCATTAGAGCTTACAAATAATATTTGGAGTACTATTXXXXXXXXXXGCCACACTTTGCCATGCCTAAAGGAATCTTGCCACACTTT
>Marker110771
AGGATCGGTCTAGGTTGTCGATTAGGGTGTTCGCGTCCCTXXXXXXXXXXAGTATAATCAACGAACATTCTCCATTCATTGTTCTTTTTC
>Marker110779
AAGCTAAAATGCAGTCAAACCAGTGTCAGCTATTTGAGCCXXXXXXXXXXCTGGGGCACATATGAGTCTTTTATGCATCCTATTTTGTTC
>Marker110783
CCGGGTAAAAGCTTCAACGGTATCCGTGCGCTTGCGGATTXXXXXXXXXXTGAAGATATTCTATATTATGTCATGAATGCAGATAACTGT
>Marker110784
GGACAAAACCAGATATAGACCATATGTGAGTTTTAGAGGTXXXXXXXXXXAGATAAAGAAACAAGTTCAAACCATAATGCAATCAAGTTT
GGACAAAACCAGATATAGACCATATGTGAGTTTTAGAGGTXXXXXXXXXXAGATAAAGAAACAAGTTCAAACCATGATGCAATCAAGTTT
>Marker110789
CTAAACAAGTTCCTCTTGTGTTTTCAGGTTTACTAAGAACXXXXXXXXXXTGGTTTGGAGTGTGGCAGATATCTGGATCTTTTACATAAA
>Marker110800
AATCTGAGCTTAGATTTATTCTATTATTATAATAGGAAATXXXXXXXXXXTAACTATAATTATGTAATTCATATTGCGTGTGTCACCTTG
>Marker110810
AATATGGATACGCTCGCTTGTCATCCCTTATCCTCCTATGXXXXXXXXXXCCCCATTCCACTAGTCGTAGATGTCCTTGTAGGGTTTTTA
>Marker110842
TTAGTGATAAATTATTCAGGTGGATATCAATTGGTTCAGAXXXXXXXXXXATTTTCCATGTTTCAGGTGTCTTCTTGATGAGAAACAAGA
>Marker110845
ATCTTGTACTGCATGTTTCATACTATGGGTGGGCTGAAATXXXXXXXXXXAAGGTAGGGTGTGATTAGCTTTGTTTTGCCCGTGTTGTGG
>Marker110847
ACTTGGCAATAACCATGCATGAATATCCCTTCAATATAGTXXXXXXXXXXAGTGGTGCAAAGTTGTCTCAAACATTCACTGAAGTTATGG
>Marker11085
GTTGCATACACTTCCTGGAGCTAATTGTGGAGTCAACATGXXXXXXXXXXCCTTCAGCCATTATGGATGAAAATCCTGATAAGCATGAAT
>Marker110850
GAGAGAATTTTGTACCATGTAAGATGCTGTTGAGCTTGTGXXXXXXXXXXCGGACTCACCAAAGGTAGTGCAAGGAACCTTTGGTCTTGT
>Marker110855
CCAATCCTTCTCTTTTCAGCTGGTAGCAACTATCACCCATXXXXXXXXXXAGCGAGCAGAAAGCCTTCAAATACACTGGGATCACTTGCT
>Marker110878
AATTATAACTCTAATGACGTGTTGTTATAATAAACTAGGAXXXXXXXXXXATAATTGTATCCACTGCTAAAACCATTTGTGTGTGGGCAT
>Marker110886
GCAGGGTGTCAGTAGTCATTTATGGGAAGCTCATCATGTGXXXXXXXXXXAAACGGCACCAACCGCAAATCGCTAGCATCACACATGATC
>Marker110889
TCGACAAAGGTGATAACTTGAATACTTTAGTCCCGACAACXXXXXXXXXXGTTTCCCATAGCTATGATAAAGCCTTCATCAGCTCCTGTC
>Marker110899
GGTCGGTTTGATCAGATGGCGGAGAATAACGTGGAAATTCXXXXXXXXXXCATCGTTCTCCAGGTTCTTCAATTCATAATCCTGAGTTCT
>Marker11091
TGTGGTCATACCTTTACAACTTGGAGGTACTAGAAAACATXXXXXXXXXXTATTAGTGTTGCGTAATAAGGGGGCCACAACCTCATAATG
>Marker110913
TGTTTTCCATAGTTATTAGAGTTTGTTTTACATACAGATTXXXXXXXXXXTCACCTTTGTCGGTTGTCACGTCAAATCGGCTGGCATGCC
>Marker110922
AATCGGAGTTCAGAGCTAAAATTTATGGTGTTTTTTTGTGXXXXXXXXXXGTGTGATTTATGAGAAATTTAGTGCGTTGGGTTGAGAGAT
>Marker110930
GATGAGATTCCTACCATACCCTGCTACCGTCTGCCGATCGXXXXXXXXXXTTCTCAATCTCAACCGCGTATAGCATGCGGCGTACGTTCT
>Marker110934
CATCTGCCGATGGCCCTTTTCCCTTAGGATCTGATTGTTGXXXXXXXXXXCAGCCGATCATGAACCGACGCTCTCCCTCTAATCGGCCCA
>Marker110938
CTTCCTTTTTAGATGACCTATTCTGAAGACAAGGGAGACCXXXXXXXXXXATAGGGTAGAGGTAAGCATAAATTTTAGCAATTATCAAGG
>Marker110939
GAGAACAATGGAGATGAAAATAAGGATAAAATCTATCAAGXXXXXXXXXXTCGCAAGACTTACTTCGCAATACAAATTCTGCCTGTCCTA
>Marker110949
AACTATCGGTCTAGCCAAGACTACGCCCCTCTATCCAAGTXXXXXXXXXXAGCTACACAAGCAAGAAGGTAACTAGCAAGCTACACAAGC
>Marker110957
AGAACTCAGGAATTGTGAATTGAAGAACCTAGAGAACGATXXXXXXXXXXTTCAAGTGAATCTGGGCCGTTGGATCAAACCGACATTGAT
>Marker110958
ATGTCTATTTTGTGGTAATAAAGATGAAACATATTGTAAGXXXXXXXXXXAAAGGACTACACTGAACATATCTTACATTGCTACAATCTT
>Marker110965
GAACAAAATAGGATGCATAAAAAGACTCATATGTGCCCCAXXXXXXXXXXAGGCTCAAATAGTTGACACTGATTTGACTGCATTTAGCTT
>Marker110968
GATAGATAGAGTAGAAACTGAGTTGGATTTAGAAAGAAACXXXXXXXXXXTCATAGGGGAAATTATCACATGAGACCACACTTGTAGGTT
>Marker110994
GTAATGACGTCCATCATCTGTCTTTTGTGGATGCAGGTTGXXXXXXXXXXAGTTCGATTGAGAGGCTTGGTCCGGTGGTCTGCCTTGCCT
>Marker110996
TCAAATCATACATAGATTCGGGGTTCCCAACAGCATAATCXXXXXXXXXXTTCGACCAGTCTTCTGCAGACCTTGCCAGAGAACACGAAA
>Marker111013
AATCCCGAAAATTTCTCACGACGATGCCATATCCGCCTTCXXXXXXXXXXCAATGGGCGGCGAGACTACCAGGAAGATTACAATAAAACA
>Marker111028
TGAAATATGTGGTTTTCAAATATGTGCGCATATATCTCCAXXXXXXXXXXAGGCTTCACGGAGAAACATAATATTATATCAAGGCATAGA
>Marker111038
ATGTAGATCTTGATGAGTCGAACAATATTGGTATTCATAAXXXXXXXXXXTCTATTTGGATAAATTTGAGCCAATCCTATGCACATGTGT
>Marker111039
GCTTGTTCATCACTAAGTGATAGCGTTCCTCGAGTTCACTXXXXXXXXXXCATCCCCGTTAGACATCTTTCTCTAGGCGGTGAAGCCTAA
>Marker111040
TAACAAGGGCGTAGACCCTAACTTATTCTAAGTAAACACCXXXXXXXXXXAGGAAATGCTACGGTCGAATAGGTACAAGCATACAAGAGT
>Marker111052
TAGTTTGATCTCCATGTGACTTCTAATGAGACCACAACTAXXXXXXXXXXACACCTCGAATGGAGCATTACGAGTGCATGATTGAGTTGT
>Marker111056
GAACAAAATAGGATGCATAAAAGACTCATATGTGCCCCAGXXXXXXXXXXAGGCTCAAATACCTGACACTGGTTTGACTGCATTTAGCTT
>Marker111058
AAGGGGAGCCAGGGCTCACAATCGTGACAGGTTCACAAGGXXXXXXXXXXAACATATGTGAGTTCAATCCATGACTTCAAGTCACTTCTA
>Marker111059
AGTGCACACCCCGGTTGGTAGTAAGGATGTGCGGGGAGTCXXXXXXXXXXTAGCTAAGTGATAATCTAGATATGGTTATTATTGTGATGC
>Marker111065
TTTGGGTTTGGAGGAGGTAGGCACCATGGTATTTGGCGCCXXXXXXXXXXTTCCCCGTCACATAGAATCTTCAAACGTATGTATGGAGTA
TTTGGGTTTGGAGGAGGTAGGCGCCATGGTATTTGGCGCCXXXXXXXXXXTTCCCCGTCACATAGAATCTTCAAACGTATGTATGGAGTA
>Marker111067
AGGATTTTGAAGGAAATGTGTCTCCAGTCAAGGGAGCTATXXXXXXXXXXAAATTCCACCGATCCAAGCAGTCGGTTCTGATGAGGGGTT
>Marker111075
GCTTTTGGGTTGAACTGGTCGGTGCATGCAACTCAATACTXXXXXXXXXXGGAAGAAGGACGACGTTAGATGGTGCAAGTAGGGTGACTA
>Marker11108
ACAGAGCCTTGGCTGGATCGGAGTCATCAACCTGTTAGGTXXXXXXXXXXGATTAGCTGGAGTTGCCGATGAGACAATGTCAGCTGAAAA
ACAGAGCCTTGGCTAGATCGGAGTCATCAACCAGTTAGGTXXXXXXXXXXGATTAGCTGGAGTTGCCGATGAGACAATGTCAGCTGAAAA
>Marker111095
AGCCCACATATGAGGCAGGCCTCTTCATCGGCCATAAGCTXXXXXXXXXXCCCATATAAGAATTCAGATTCAAACAACGTTCCACAAGTC
>Marker11110
CCAGTACATAGCTCATCTAATCCTACTCATGTGTCCATGCXXXXXXXXXXATCGTGCTTGAATTAGTCACTAATTGAAGTCAGTAACAAA
>Marker111101
TGCTTATGATTATTGGGCTGTGTATTAGGTGGTGCAAGTGXXXXXXXXXXTACAGAAAAAACTATGAATTATCCCTTGTGAGTTGTTATT
>Marker111106
CATGAATTTCCATGCCCATAACCAATGGACGGGCAGGTGTXXXXXXXXXXGACGCAGGATGGCAGCTGGCTACTAAACACATTTCATTTG
>Marker111114
AAGCTTGGGCTTTATAGAATTGGCTGCAGTTAGGTTCCTTXXXXXXXXXXGCGAGAACCGGTAGTCTGATGATACTTCACTTTACTACGA
>Marker111117
TCATAAAACTAGTGATATGATAACGGATTAGACCCTGATAXXXXXXXXXXTCGCAATAGAAAAAATATATTAGTTTGAAGTAGTCTTATA
>Marker111120
TCCATCATGTGATTAGACTTGGGATGGAGTTGGCATGGTCXXXXXXXXXXTTAGTGACCGTGGTCGGCTGTTTGCGCAGTAGCTTATTCC
>Marker111137
GTAAGGCACTTAGTGGCGCGGCTATAATATCATTTAGTTTXXXXXXXXXXATTCTGTCATGATAGACTGTTGACCTTCTAAGCAGTCTGA
>Marker111148
CCAGTGGCATGTTGTCGGTGTTTTCCCCCGGGGGGTCACAXXXXXXXXXXTCGAGGTTTCCGTACCGGCATGCCCTCGAGCCGTCCCGTC
>Marker111163
ACTTCTTCCCACTAAGTGCATCAAGAGTAGGGACACCTTTXXXXXXXXXXATCAGCAGGATGGCTGAGCTCATTCTCCACAGGCTTCGTC
>Marker11118
CCTATGGTGCATTAGGTGCAAACTGTGCACCTATCTTGCAXXXXXXXXXXTGACACACATCATCAAGGAGTTCTATCGGGTGTGTCCAAA
>Marker111182
TTCTTAGAAGTTAGAACATAAACTCCTATAGAGGAGTTCCXXXXXXXXXXTTTGATGGTTGTCTATTGCTTTGAGAGGACATCATTTGTC
>Marker111189
TAATTCCAAAGCTTAGAAGCCGATGAAGATCGATCAACATXXXXXXXXXXTGGAACTGCCCGTTCTTTATCCATTGTTGGGAGCAGAACA
>Marker111191
AAATAGTAGCGTACCGCGATGAGGAGGAGCCTCCTGAGTTXXXXXXXXXXTCTGACAGGCAAGTGCTGCTGTTGACACTTGACAGCACAT
>Marker111195
CCAAAAGATCTGAGGTGCATTTGTTTGCATGACAAGGATTXXXXXXXXXXGGAACCAACACTTGGATCCATTCCTATCAGAAATACTTCA
>Marker111196
GACAGGGAAGACGTCAATTATCCCGTGTGGGTGCAGATGCXXXXXXXXXXGTCTGGGTGTGGTGGCGGCTCGGCAGCATGCCTAGTGTTG
>Marker111201
GGTGTTGAAGTCTAGATAGATCTATGGGGTCATGAGGGTTXXXXXXXXXXTCCATTGTAGTAGATTGTGTCCAACTTCCTTTCAATAACT
>Marker111205
AGTCCTCAGGTGATGCACTGAAGCAGAAAGTATCTGATCTXXXXXXXXXXAGTCTAGCCGATAAGACTGTTATCGGCATCTTTCGAAACA
>Marker111212
TCACCAAAACTCATTAGGGGCCTAGGTGCTTTTCACGGAGXXXXXXXXXXCTCACTATCAATGTTGATTCTTTCCTATCTGCTCATTCCT
>Marker111215
GAATTCACATGAAGCATTCAATTCATAATTCATAAATTATXXXXXXXXXXTGTTGTGAGCTGTACCAAACATGGCCTATGAAAAGAATGG
>Marker111226
AGTGCATAGGTATTGAATGGTAAGGGTATAGGATCCATACXXXXXXXXXXGTTCCGATAGGGGCACTTCGAGGATGACCTCGTGACTCTT
>Marker111234
GCCCTATCCCCTGAGCGGGACAAAAGGGAGGCCGATGGGGXXXXXXXXXXGAAAGTAGTTTACTTTTGTGAGGCCGACTATAGAATTCTC
>Marker11124
GGAGAATGAGATGCTCTATATTTTTTTTTCTTTTCTCTCAXXXXXXXXXXAAGCAGCATGTGTGAGTGAACGTGCAAGTGAATCTTGATT
>Marker111241
CAAAACATATACACAACAAACAGAGAACAGGACAGCAGGGXXXXXXXXXXTTACTAGCTAACATCCTTCAAATGCCAACAAGTTGTAGGT
>Marker111245
GGGGTAGAAAATTTGGTTTTATAGTTTAGGGATAAAGTAGXXXXXXXXXXATGTTTCCCTTCACTTTCCAGACAGAGACATTAGATGAGC
>Marker111256
CCTTGCCGCTGCCCGAGAGGCCTACCGAGAGATGAAGGTGXXXXXXXXXXTTTGTGTTATCTAATTTCTCCGCGTGGGCCTGTGTAGGGC
CCTTGCCGCTGCCCGAGAGGCCTACCGAGAGATGAAGGTGXXXXXXXXXXTTTGTGTTATCTAATTTCTCCGCGTCGGCCTGTGTAGGGC
>Marker111264
GTCTGCATTTCTCAACGGCGACCTCAAGGAACTAACTTGTXXXXXXXXXXAGTTGTTCATGCCAACAATGGCAGGAGCTCTGCCTTTCAA
>Marker111267
ACCTTGTAGATTGGTACAGTTTTGCATGGCAATTTGTACCXXXXXXXXXXTACAATAAAGGTAGAACACTTAGGTAGTATATAATTCTCA
>Marker111269
AACTAACCCGTTTGGCCCCGCCACCATACATGGCGGGGCAXXXXXXXXXXTTCCCCGTCACATCGAATCTTTAGACACATGCATGAAGTA
>Marker111270
CACACTGCAGAGGTTGTACATCTTTACCCATGAGTCATGAXXXXXXXXXXAAGTTGCTAAAAAGTCATTATTATCATTTGTTACTTTATA
>Marker111275
CAACTGTCAATAGGGCACGTGAACAACACTGGTATGGTTGXXXXXXXXXXTGCATCATTGCAGGTGTGGATTTGAATGTGGTATGCATCA
>Marker111277
AATTCCTGACCTCCCTGGCAGAGTGCTAGCCCTGGGAGTGXXXXXXXXXXTGATGATAAATAAATATGATGCTCTTACATTGTGTTAGTC
>Marker111279
CGCGTATGAATTGAGGACGACGAGACTTTGACAGGTCATGXXXXXXXXXXGCCCAACAAAATATAATATACTACCACTACACCACAATCC
CGCGTATGAATTGAGGACGACGAGACTTTGACAGGTCATGXXXXXXXXXXGCCCAACAAAATATAATATACTACCACTACACCACAACCC
>Marker111286
TGATCTATATAGTCCAAGAAACCGTTGTTGATTTTGCATGXXXXXXXXXXTGTTTGAAAACACCGAAAGTATATTTACTTTTCATTTTTC
>Marker111297
TTACAAGATGTTATGTTGTCTGGAAAACATTTTCAGGAATXXXXXXXXXXAGTTTTACTTATTTATGATATGAAAAACAAAAAAAACAAT
>Marker11131
TACCTCGAGTGTAGAAGCTCATGTACGGTATGACCCGGTAXXXXXXXXXXCGACGATATCACGGAGAGCTCGTGTCGGATCAAGTCATAC
>Marker111312
AGCATGGAAATCAAATTGGTAGAAACATACTTGTATGTATXXXXXXXXXXCTGTACCCAAAGTTATATCTAGACTAGAAGCTTCCTCTAG
>Marker111316
TGGATTTCCCTACTACATGGATTCAGATCAATTACCTATGXXXXXXXXXXCTGTGCAACTATATGCATGATCTAAGTCACTATTTTTCAA
>Marker111317
AAACCAATTTTATATTTTCTGAAAAAAAAATTTCTACATTXXXXXXXXXXAACCAAAAACAATTAGCATAAAAATAATTATGCTCCAGCA
>Marker111319
CTAAGCTAATACCGCATACTTCAGTAATCATGCTAGTACCXXXXXXXXXXAGGATGCTTCAGTATATTAGTACATTTTGCTAATGAAGCT
CTAAGCTAATACCACATACTTCAGTAATCATGCTAGTACCXXXXXXXXXXAGGATGCTTCGGTATCTTAGTACATTTTGCTAATGAAGCT
>Marker111321
GGAGGCTCTGGTGGAGGCAGTGAAGCTACCGGTTGTGAACXXXXXXXXXXAGAAGTAATGATAGTTTCCAAGGAAATTGTCTATCATGCT
GGAGGCTATGGTGGAGGCCGTGAAGCTACCGGTTGTGAACXXXXXXXXXXAGAAGTAATGATAGTTTCCAAGGAAATTGTCTATCATGCT
>Marker111322
CTGCAGCATCGGCTTTATGTTGGACACTTTGGATAACACGXXXXXXXXXXTATCTTTTGATAGATGAAGCCGGATATAAACTATCCTTTA
CTGCAGCATCGGCTTTATGTTGGACACTTTGGATAACACGXXXXXXXXXXTATCTTTTGGTAGATGAAGCCGGATATAAACTATCCTTTA
>Marker111329
AATGCATGGTAAGCATAGAGTAAACAGGGGTAAGATATGAXXXXXXXXXXGCATGCCTGAACACCATGTTCACGTATTTGGAAACAACTC
>Marker111337
TAGTAAATAATATTCTAGGCTCTGGAACCGGCTGGCCACCXXXXXXXXXXGAAACATAGAACATGACCGCGTTCCTCACTTCAGTCTTGA
>Marker111342
GATGGATAAACAACCAGAGACTCAAGAGAGTTGGAGATAAXXXXXXXXXXGCTCTTTAGCATTGGAATCTATTTGGAGACAACCATGAGA
>Marker111355
TAGGTTCATCATCCAATGTGGCGAGGCTGCTAACAGAGACXXXXXXXXXXACATATCAGAGACAAGTATGCTTCTCAAGAGTTCGAGAGC
>Marker111360
AACAATGGGTACTAGATGCCCGCCTCCCTGTAAAAAAAGAXXXXXXXXXXAAATACCACATATATTGAGAGACTTGAGGGTGTTATGCAA
>Marker111372
ATCGCCGATCATCGTCGTGATAACGCCGATCGGATCTGTCXXXXXXXXXXTGAGGATCCACCGATGCACTTCTTTCAGCTGCTTCCGACG
>Marker111373
GTTTACACCTTATGTTATGCATTTTGCTAGCGCCAAGGTCXXXXXXXXXXTATCCCCTCTCCTCTCCTCTCCTCTCTCTCGTCAAATTGG
>Marker111379
AAGGAAGAGGATTATATTGAAACTAAAATAAAAAATGTATXXXXXXXXXXACAAATTGGTTGCCTACCGATGACATCCATGCCTACAACA
>Marker111387
GTTGATGCATACTAATGTGCCTAACAACTATGCTTTGCAAXXXXXXXXXXTAGTAGGGTTTTATGGTGCTTATCCAAATCTTCATAGAGC
>Marker111389
AATTAGCTGCATGGACTAGTTCCCATATGTCTTCTAATCGXXXXXXXXXXCACCAATGAGGAGTTCTGGAGAACTGTGTAGTGTGCTTTA
>Marker111407
TACACCTATAAAATGCTAGAGCTAACTGATCAAATTGTACXXXXXXXXXXCAGGACACGACAAGAACAAGAACAGACTATCTAGGAAGAA
>Marker111414
AAAATACGATGGTAAGGAGAATCCCGAAAACTAGATCACTXXXXXXXXXXCATATCGGCTTTCATCAAAGGCCTGCGCTTCCATGAAGCA
>Marker11142
TAAATGGCAACGGATAAACAAGTGGAATATATTTTTTTTGXXXXXXXXXXAGATAAACACTCCAGAACTCTAGCATCACTATGAACATGA
TAAATGGCAACGGATAAACAAGTGGAATATTTTTTTTTTGXXXXXXXXXXAGATAAACACTCCAGAACTCTAGCATCACTATGAACATGA
>Marker111438
ATTGGTGAGCTGGTTGACCAGTCCCCGAGCGTATAGTTCTXXXXXXXXXXATAAGTTTTAGATTTTTTGTTATAAAATTAGCACAAGTAG
>Marker111445
TAGTTTCGCTAAGAAACGCCAACACGTGGCTGGGAGGAGGXXXXXXXXXXGCATCTCCAGAAGTTTGGTATAGTTTACTTGCTAAACTAA
TAGTTTCGCTAAGAAACGCCAACACGTGGCTGGGAGGAGGXXXXXXXXXXGCATCTCCAGAAGTTTGGTATAATTTACTTGCTAAACTAA
>Marker111453
ACTATAATTCATAAGGGATTGAAGCAATGTAGCCTTATAAXXXXXXXXXXCTTTCCTCAAAAAGGCAACTAGGACTCTAACTTTACTTCT
>Marker111455
ATTCCTAGCAATGTAATTAGGGATGATGACCTACTTCATGXXXXXXXXXXACCATTGTCTTCTTTATTTTATGACATGTAACAAATCCTA
>Marker111462
ATGGTTCAACCGTTGTTTGAAGATGGGTTCAATCTTATGCXXXXXXXXXXATAGCAGCTTATGTGGCCCGTTGTGACATGTGTTGCAGGG
>Marker111464
CTTATACATGGTTTACCTTCTGCAACTTCGTTTCTGCGGTXXXXXXXXXXAGTGAAGTAACATGGGCCTCAAATTGTATAGGCACACATA
>Marker111478
AACCAAGGTAGGTTTCGAAATGTTGATATAGTAGTAAGATXXXXXXXXXXGTGTTGCCGACATACACTCTCCAGGTATGCACGGACACAT
>Marker111484
GGATCAAAGAAGACTAGCGGACGGAGGACATCCTAATCGCXXXXXXXXXXTCAAAATTGAAATCTCTCTCAAGTTTAGCCATGACTGTTA
>Marker111490
CAGGATTTCATCATTTTTTTGGGTCCGTGAAGGGCGACATXXXXXXXXXXTTCAAACCCCATCCATATATAATGTGTCTGCAGATGCCGT
>Marker111492
TCATGAGACAAGGTTGGACAAACATTTCAATTTCGGTTTTXXXXXXXXXXTCTATTTCTAGCAAACACCAATCAAACAAGAGTAGTGAAT
>Marker111506
ATATAGATGAAAATAAAAACTAATTGCATAGTTTGGTCGGXXXXXXXXXXTTGCATAAGTAGTGACTAGCTACTTAGTGAGACAAATCTA
>Marker111523
GGATAAATTTGAGTACAATAAACCTTATGTGCGTCCCAGAXXXXXXXXXXTTTTATGTGGCTCGAAAAGGTCAGACATTGGCTACTGCAG
>Marker111526
TTCCCACATGGGACATTTTCTTTGGAACAACACTGAGGAAXXXXXXXXXXAATACGTGCCTTGCTATCCTTTTCTGGCCTCTATATGTTA
TTCCCACATGGGACATTTTCTTTGGAACAATACTGAGGAAXXXXXXXXXXAATACTTGCCTTGCTATCCTTTTCTGGCCTCTATATGTTA
TTCCCACATGGGACATTTTCTTTGGAACAACACTGAGGAAXXXXXXXXXXAATACTTGCCTTGCTATCCTTTTCTGGCCTCTATATGTTA
CTCCCACATGGGACATTTTCTTTGGAACAACACTGAGGAAXXXXXXXXXXAATACTTGCCTTGCTATCCTTTTCTGGCCTCTATATGTTA
>Marker111529
TTAGTACCAACATTTCTAGTGTCATTGCGTGGGATAGAGAXXXXXXXXXXCTTCAAGGAATCAAGCTCTAACACCTGAAGGAGAAGAATC
>Marker11155
TACTTCATGCATGTGCCGCAAGATTCGATGTGACGGGGAAXXXXXXXXXXTGTATTTGATAAATATTGTTCAATCATGGACTAACTAGGC
>Marker111554
GTCTCAAGATTACAGCGGTGCTTATCCACATCATCACATGXXXXXXXXXXGACTGATGCCCCAAACAAATTACGATACCTGACTTAGACT
>Marker111565
ATATAAATTTAGAATTACAAGAATTGGGTAGTGAATAAGGXXXXXXXXXXTACATCAACATGTATACATGGCTGCACCTTCTACCCACAA
ATATAAATTTAGAATTATAAGAATTGGGTAGTGAATAAGGXXXXXXXXXXTACATCAACATGTATACATGGCTGCACCTTCTACCCACAA
>Marker111568
AATTGACATCGGCTCTTGACCACAATATCCAAAATTATGAXXXXXXXXXXCAATGGTAATGGAGAACACAAGAATATAGATCAATGGGAA
>Marker111573
ACCCATAAGCTTGTATGTTAGGTGACCATAAACATTTGTGXXXXXXXXXXAAGTTAGCTAAATAATGAAACGATAATGAATATTTATAAT
>Marker111574
CTCACAAATGTGCCATTCTTCACTTGCTTGATTTGAAGACXXXXXXXXXXCCTCTCAACTAATTCTCATACTTGATTTCTCTTGAAGTTG
>Marker111575
ATACGCTATTCACCTCCCCCTCTAGCCATTTGGACCTTTCXXXXXXXXXXGTGGAGGCCCGGGCGGAGCTGCCAAGCATGGAAACCTTCA
ATACGCTATTCACCTCCCCCTCTAGCCATTTGGACCTTTCXXXXXXXXXXGTGGAGGCACGGGCGGAGCTGCCAAGCATGGAAACCTTCA
>Marker111584
ATGGTTGGGTACAGTATATCATCACTTCCAACCCTTTGATXXXXXXXXXXAGGCTAGTCTCAATGTAGTTTTATTAGAGTTTTATGGACA
>Marker111606
TTTTCACTTCTCTTATATTTGATGAGGTGCCTAATGTAATXXXXXXXXXXTTTTCTTAGTTTGATTTTGTGGCTATTCTTTTCTGTTTGA
TTTTCACTTCTCTTATATTTGATGAGGTGCCTAATGTAATXXXXXXXXXXTTTTCTTAGTTTGATTTTGTGGCTGTTCTTTTCTGTTTGA
>Marker111609
GAGAAAGGCCCCCAAGAGCACTAAGTCGCAACCAAAACGCXXXXXXXXXXATCGACAACTCCAGCCGATCAACCTGTGGTACCAATGGCA
>Marker11161
GAAACAAAAGGAAATAAAATTGAAGGGGAAAACTAATTGTXXXXXXXXXXCTATGCAACATGATGCTGACTTCCTAATCAGAAATGCTAA
>Marker111626
CCAAGATACATAGATAGGTGTAAATAGGAAAGATGGTAGAXXXXXXXXXXTACACCTATACTACAACTCTCACCTATAGCGTCCTATAGA
>Marker111628
CTATGATGAGGGTCAGTGGATTGAGTCTCCCAATCGGGGAXXXXXXXXXXTATAAATTCTCAACCCAGCAGGCCATCAACAGACTGGTCC
CTATGATGGAGGTCAGTGGATTGAGTCTCCCAATCGGGGAXXXXXXXXXXTATAAATTCTCAACCTAGTAGGCCATCAACAGACTGGTCC
>Marker111632
TAGCCTGGTGATGATTACGCGTGCCCCTGCATTCTGCTCTXXXXXXXXXXCCCGTGACCCATGTGTTAGGTGGGGAAGCACTAGGCGCAT
>Marker111633
GCATCACAATAATAACCATATCCAGATTATCACATAGCTAXXXXXXXXXXTCCGGCCTGAGTTGCACTCGTAGGTGTAACACCCTAGGTG
>Marker111645
CATCAGCCGATGGCCCTTTTCCCCTGGGGTTTGACTGCTGXXXXXXXXXXCAGCCGATCATGAACTGACATCCTCCCTCTAATCGGCTCA
CATCTGCCGATGGCCCTTTTCCCCTGGGATTTGATTGCTGXXXXXXXXXXCAGCCGATCATGAACGGACATCCTCCCCCTAATCGGCCCA
>Marker111660
TAACAGTGATGCCTAAACTTGAGAGAGATTTCAATTTTGAXXXXXXXXXXTGATTAGGATGTCCTCCGTCTACTAGTCTTCTTTGGTCCT
>Marker111662
TTATAAACATATATGTACACTAAGTACATGACTTCGGCTAXXXXXXXXXXATGGAATACATTATGTATCCCGAATAATCGTTCGGGCAGT
TTATAAACATATATGTACACTAAGTACATGACTTCGGCTAXXXXXXXXXXATGGAATACATTATGTATCCCGGATAATCGTTCGGGCAGT
>Marker111663
TGAGTCACTAGTATAGTGCCCGTGCTAATGCTACAGTTTTXXXXXXXXXXAAACATATCTCAGCATCTCAACAGCTCAAAAAAAAACATC
>Marker111667
TCCATACAAAAAAAAGAGAAGTGAAATAGGGAATCGGAATXXXXXXXXXXACTTTACATACGTTGAACCTGGACTGGTATTCTTTTTTCG
>Marker111671
TATTTTATGTATGTGCCACAAAATTCGATGTGATGAGAAAXXXXXXXXXXATGCACGTGTACTCCCTCCGTACCTGAATTATTTATCGTT
>Marker111679
CCAAAAAAAAGCTGCCTACTTAGCATAACAACAAACTAAAXXXXXXXXXXCACCCTCACTTATCTGATCTCGTCCACAACCACAAGCAAA
>Marker111683
GGGGCTCAAGTGAAAGCTCGGTTTGGTCTGTTAGGAGATAXXXXXXXXXXTGCAAGATAGTTGCACAGTTTGCATGGAATGTACCATATG
>Marker111687
ATTAGTAAAGCTAGCTGCTGCATTGCTTGTTGCCACTAACXXXXXXXXXXATACAGGTACCCACATATGCAAAGTACATCAGATATATTC
>Marker111689
TGTCGGTTTGATCCGACGGCCCACATTCATTTGGAAGGACXXXXXXXXXXTGCATCAGGTGCTCTAGTCTTTGAAACGCTAGAGTAGTAA
>Marker11169
TTTTGATGAATGATTTGGCTGGCCAACTAAATGCATGTTAXXXXXXXXXXGTTCTAGTATGATGCTATAATATACCACTTCAGCAATGTT
>Marker111690
AACTGCCATCTATTCCACCCATTTTGTCAATGTTGAAGGGXXXXXXXXXXTATAATAACTGTTAGGTCCATGGTTCTACATATGCATATT
>Marker111693
GAACTAGTCATGGCAGAGCAACTATTCATCATTTCTATGTXXXXXXXXXXCTATGGAGCTCAAATAGACAACAAAGCTTTGTGGAACTGG
>Marker111698
AAACTATTCAGATAACTTTTGAGTCAATCATATGCAGTTGXXXXXXXXXXCTAAAACAATGACAAACAACACATTTTCATTTTCTGAATC
>Marker11170
ACCACGGCGTACGAAGTAAGCAATAAGTCCAGCAGTTTTTXXXXXXXXXXGTTGCTCATTCTTGAGGCTGAGTGAAACTAGAGCTATTAG
>Marker111709
GGAATCTTTTGTGTATCTCAATATATGGAGTATAAAATGGXXXXXXXXXXAAACACCATAAAGGAACTTTGGTAGGATTTGTGATTTTCT
GGAATCTTTTGTGTATCTCAATATATGGAGTATAAAAGGGXXXXXXXXXXAAACACCATAAAGGAACTTTGGTAGGATTTGTGATTTTCT
>Marker111712
CCATAGCTTTTTAGCCAGTCAAACAAGCCCTAAATAGCATXXXXXXXXXXTGTGTTCTAATACAATATATCTTAGAAATTCTAGGATAAA
>Marker111717
CTCATACAGGATCAACATGGAGTTTCCACAACATTACAACXXXXXXXXXXATTGTTTTGCTAAAAAGCTTACTAATAGTGCATCCTTACT
>Marker11173
TTTCCACTGCAGATGGAGATGGCGATACTCAACTTCACATXXXXXXXXXXTTATTCGGTCTGTTCCAAACTAATTATACTACTAAAAGTA
>Marker111731
CCAAGATCCAACTGCCACCACGCCCTTTGTGAGGTAGCTTXXXXXXXXXXCCTTCACCGCTCCAGGTCCATCGGCACGGTACGTCTCTAG
>Marker111736
TAAAGCTAGCTGCTGCATTGCCTATTGCCACTAACATTGAXXXXXXXXXXCATATAGGTACCACATATGCAAAGTACATCAGAGATATTC
>Marker11174
AGGTGCAAGCATAAAGCTATATTGGTTGGGAAGTTGATTCXXXXXXXXXXAGCTGTTGTCCAGTATATGCCCTTGTAAGACGTAGTTCAG
>Marker111757
CTCCTAAACTGATCGATGATTTTGCTAGCTAATTGCTCCAXXXXXXXXXXAGGTTTCTAGGGCCTATAAGAGGAAGTATGACTTAGGTGC
>Marker111759
ATCGCCGTTCATCATCATGATAACGCCGATCGGTTCTATCXXXXXXXXXXTGAGGATCTACCGATGCAATCTTCTCAGCTGTCTCTGACG
>Marker111773
TCCTCCCTAAAGTGCGTGTTACGATGTCAATTCAAAACACXXXXXXXXXXTCAGGACTAGGTGGAGCGCAACTTTATGGTAACCAAGGAG
>Marker111776
CCATATTGAGGAAGGGCCTTCCCAGGATGACAGGGACTTCXXXXXXXXXXGGACTAGACCGGAGGCTTACCGAACCTCATGGTTACTAAT
>Marker111777
TCAAGGACTATGATCTGGAACTTCATTATCATCCGGGCAAXXXXXXXXXXGCTTTCTATTCATCCCGGCAGCAGTAAAATGTATCAGGAC
>Marker11178
AATTTGTGCATCCTATCTGCCACTTCTCACACACACCGTTXXXXXXXXXXGTCGACGGTCACGTCGCCTACTACTAAAAGAATAGTGCTC
>Marker111784
GTCCTCCAAACGGGACTCTCCATTTTCTCAGTCGTCCTGAXXXXXXXXXXGTGCATGTGGACTTCTCTGGTTCCAATGTAGATGATTGCT
>Marker111790
GGAGGCCACGGGGGCATGATGTTGAGACCAATGTGCGTCCXXXXXXXXXXAAGTGATTGCTATAGTATAGGTGCTAATCTAGATGACATG
>Marker111793
TTGCTAATAATCATTGAAAACCGAAGCGCCGCGTCCGCCGXXXXXXXXXXGACCCCCGTGCCGGTGAGATCGTAGTGTTTGAGGACTTCG
>Marker111796
GATGGCGTAGATTAGCTTTTGTATCTGAGGATACCTAGTCXXXXXXXXXXGTCTTTGACGTTCTTGGGTGGTCGCATAACGAGAACCGCC
>Marker111818
GTCGAAACACTTGACCACACAAGACAAAGAATGAGTAGAAXXXXXXXXXXCATCTACTTTAGCATCTCTAGAACACGTTGTAATCCTTTC
>Marker111835
GCCTAGTTAGTCTATAATTAGACAATATTTGTCAAATACAXXXXXXXXXXCCACGGCCTTGTTTAGTTTACCCCGAAATCCAAAAAGTTT
>Marker11184
CTGACGAAATTCATATGCAGCTACTTTCCGTTCCTTGCCTXXXXXXXXXXGAAGATAAGGGGATATTCAATCTTCAACTTTCAACAAGTG
>Marker111845
GCTTCATTCATCCAAATCAAGTGATTTTGAGTTCAAATGTXXXXXXXXXXGGACTAAATCTTTAGTCCCGGTTGGGAAGCGCAACCGACA
>Marker111847
TACACTGAAGTACCATCAACACGCCTAAAGCTGTGAAGTAXXXXXXXXXXCACGTCGCACGGCGCTTCTTGCTTATGGTCAGCCTCAAAT
>Marker111865
CATATATACTACCTCGGATGGTTTAGTATGATCATATACTXXXXXXXXXXGAGAGATGAGTTGGGCTAATTCTAAATTTTTTTGCAATAA
>Marker111889
ATATAGACGAAAACAAAAACTAATTACACAGTTTAGCTGTXXXXXXXXXXCAACAAATCTCTCCCAGCTCTAGGAAATGTCATCAATGCC
>Marker111896
TACATGATTCACTTATCTCTCCCATAAGTTTCTAGGTTTTXXXXXXXXXXACAGGTAAACTGTGTAATTAGTTTTTATTTTTATCCATAT
TATATGATTCACTTATCTCTCTCATAAGTTTCTAGGTTTTXXXXXXXXXXACAGGTAAACTGTATAATTAGTTTTTATTTTTATCCATAT
>Marker111899
CTAAGACCGATATGATGCTAAAAGACTTTGAGGGCAATGTXXXXXXXXXXAAATTCCACCGATCCAAGCAGTCGGTTCTGATGAAGAGTT
>Marker111903
TTGCGGGAAAAGGCATCATTACTGTAGGGAATTTCGGAGCXXXXXXXXXXAGAGTTTCAGTTTGTTACGGGAGATAGTTTTGTTATTTCC
TTGCGGGAAAAGGCATCATTACTGTAGGGAATTTCGGAGCXXXXXXXXXXAGAGTTTCAGTTTGTTACGGGAGATAGTTTTGTTATTTCG
>Marker111909
TGGCGTCTGTAGGTGACGTGGTGGATATGTGGCTTTTTTAXXXXXXXXXXCCACCTCAATCTATGTGTATTATAGTGAATTGAAGTATAG
>Marker111913
GGTCGGTTTGATCCGACAGCCCACGTTCAATTGAAGGGGCXXXXXXXXXXAGTTCTTTGTTCTTATTGTTCTTTGGTTTATGAGTTTACT
>Marker111931
CGTCGGAGACAGCTCAGAAGAGTGCATCGGTAGATCCTCAXXXXXXXXXXGACAGGAACGATCGGCGTTATCATGATGATGAACGACGAT
>Marker111933
AAACCTTCGTCAGAACCGACTGCCTGGATCGGTGGAATCTXXXXXXXXXXTACTGCCCCCTTGACCGGAGACACATTCCCTTCAAAGTCT
>Marker11196
CAAGGATCATGAAGTGATGATGGCATTGATCACTCCCAGAXXXXXXXXXXAAATTCCTGATAATACTGTAAGTACCTTCGAACCGATGTT
>Marker111962
CTATGTAACAATCACTGTATTATGTTGAACAATTACGATCXXXXXXXXXXCTGCATAGGTGTCGTACCTGTGTGTGGGGGGCGCATAATT
CTATGTAACAATCACTGTATTATGTTGAACAATTACGATCXXXXXXXXXXCTGCATAGGTGTCGTACCTGTGTGTGGGGGGCGCATAGTT
>Marker111977
AAACCTCCAAGCTCGCACTAGATGTGTCTGAGTGCATCCAXXXXXXXXXXGCATGTGTGTTAGCATTTCATAAACATTTTCTCAAAGGAG
>Marker111980
GAGTGACAAACGCTGGTTAGCGGGTGATGTTTCACTTATGXXXXXXXXXXCATATATATATATATATCATATTTCATGGTTGACCTAGTA
>Marker111985
CATGCCTGGAAGGAAGGATATATATTTCTTTTCTCGAGCAXXXXXXXXXXCCGACACGTGCGGGGATGAGGGCAACGTCCCGGTGCAGTA
>Marker111988
ACCGACATTGATTGCACGGTTATCCTTGATCCTTTAGGTCXXXXXXXXXXAGTCATTCATTGCCGACGAAGCGGCACCACATCGGAGTTA
>Marker111994
GAGACGCCAACTCATCACGTTCAATCACCTTCTGTGAGATXXXXXXXXXXTCTTTTTTTATGCCTAACTGTACCATGTCTAAGCATGAAT
>Marker111995
GGGTTCGTATGTTTTCGTCATCTTTGTCTGGATTGGCTTTXXXXXXXXXXAGTCTGAGTCACTTGGTACAAAGGATTTCTGACCAAGATA
>Marker111997
AGTCAACATTATGTGCTCTCCATCCATTGATCTTAGCTACXXXXXXXXXXCTAGTTATTTTAGTTGATACTCCCTATTGTTATCAGTAAA
>Marker1120
AAAATAAAAATCTCTTTCAGCATTCTGTCAAATGCCTGAAXXXXXXXXXXTGACATACTAATGATCTCAAACTAACTCTTATATCAACAA
>Marker112000
GCTCTCGGACGCTACAGCAGTTGTTGAGAAGATGGCCTCAXXXXXXXXXXCGACAAGGCAATTACCAAGGTAACAACCAAGGTAATAATT
GCTCTCGGACGCTAAAGCACTTGTTGAGAAGATGGCCTCAXXXXXXXXXXCGACAAGGTAATTACCAAGGTAACAACCAAGATAATAATT
>Marker112004
TTATGCTACCTTGACATTTGCTATCTAAATATAAACATGCXXXXXXXXXXCTGGGGCACATATGAGTCTTTTATGCATCCTATTTTGTTC
>Marker112005
AAACCCCTCCCGACATCCTTACGACATATCCGATGTGACAXXXXXXXXXXCACTGCCGTTGCCGCGCCAAGCAGGGCCTTGTTTACTTCT
AAACCCCTCCCGACATCCTTCCGACATATCCGATGTGACAXXXXXXXXXXCACTGCCGTTGCCGCGCCAAGCAGGGCCTTGTTTACTTCT
>Marker112006
GAACCTCATTTCAGTTCGTCAGTTTACCTCCGATAATAATXXXXXXXXXXTTTTCATGCGTCTTCATCTCGTACTAGTCATGTTTTCCAG
>Marker112019
TCCATAAAGCTAGCTGTATAAACATCACGAGTAGGGCTAGXXXXXXXXXXCGGCCGGGGCCTTGCTCTTGCTTCACTCCACCGGAACAAA
>Marker112027
ATTCGTCAAGAAAGGAAAAGGGGAACAGGGCAGATAAAGAXXXXXXXXXXGGTGGTGGTGGTCATGTTGGGGATGGCGAAAGGCAGCAGA
>Marker112032
GCAGACAACTATGAGTTGGCACACTACTTGGCCATTGCTAXXXXXXXXXXAGATAAGTGTGTAGGTTTGTATGGTTAGGGTTGTAAGACC
>Marker112042
CGTCTTGTTGTAGTCTTCCTAGTAGTCTCGCCGCCCATTGXXXXXXXXXXGAAAGCAGATATGGCCTCATCGTGGGAAATTTTCGGGATC
>Marker112044
CAACAAATGACACCTTTTTATTCCAATTCTTTCTAGGTTCXXXXXXXXXXAAGGCCGATCTAGACAAAGATGATGAGAACAGTCGAACCC
>Marker112047
ATAACTAAGGAAAACATAAAACCACCCCCTCGTAACCGATXXXXXXXXXXGTGCAGCCTGGCAAATAAAACTCGAAGCCAACCACCGTCT
ATAACTAAGGAAAACATAAAACCACCCCCTCATAACCGATXXXXXXXXXXGTGCAGCCTGGCAAATAAAACTCGAAGCCAACCACCGTCT
>Marker112055
AGGTTTCCTTTCAAAAGTTCGTCTAACATGTTAGGGCTGCXXXXXXXXXXTTTATTGTATATTCAAATATTCATGTCACAAGATCATGGA
>Marker11206
ATCTAAACCAGGCCTAAGGCTAGGAGCAGCTTGATGAGAGXXXXXXXXXXCTAAACAGATTCTAGCGTAGTTGGATGGTTGGAACTAGCG
>Marker112060
AGTCCTCAGGTGATGCACTGAAGCAAAAAATGTCTGATCTXXXXXXXXXXAGTCTAGCCGATAAGACTGTTATCGGCATCTTTTGAAACA
>Marker112065
ATTGCTCAAAATAATTGCCATAGCACAATTGAACGTATATXXXXXXXXXXGATCAGCTCCACAGGGGTGATAATTTCCACAGTACCCTTG
ATTGCTCAAAATAATTGCCATAGCACAAGTGAACGTATATXXXXXXXXXXGATCAGCTCCACAGGGGTGATAATTTCCACAGTACCCTTG
>Marker112089
AAACTAAGCAAAATTTGGGGATGAGTTCAGAACCAAAGTTXXXXXXXXXXTGAATTTCAAATAGTTTTCCTCAAATTCACACTCTTCCAC
>Marker112090
CATGAAAAATTTTCTTGCCTTTATATCCCTGTGTATGATTXXXXXXXXXXAGGCAATGTGCTTACAACAATATTAGGGTGGGAGAGGTTC
>Marker11211
TCTATAATTGAATAATAATTATCAAATACAAACGAAAGTGXXXXXXXXXXGCTGGTTAGGTTCTTTGTAGTGGAACCTGTCCGCTTGAGT
TCTATAATTGAATAATAATTATCAAATACAAACGAAAGTAXXXXXXXXXXGCTGGTTAGGTTCTTTGTAGTGGAACCTGTCCACTTGAGT
>Marker112116
TTGATATTCACTTGGTAAATAAATACTAAACTGGCCGTTTXXXXXXXXXXACCTCAAAAAAAGTGAAATAAAAGAACAGGGTCTTCAAGA
>Marker112122
AGTCAACACCTTTCTTTGTCAATTCATTCAAAGGAGCAGTXXXXXXXXXXATAACAAATTTGTCAATGAATGCTCGCAATACATGGTTCA
>Marker112123
ATATAGACGAAAATAAAAACTAATTGCACAGTTTGGTCGGXXXXXXXXXXATGACGACACGATATGGAAGAGACTGGTTCTACAATATGA
>Marker112126
AGGACAGGCGCCGCCGTTTTTGTTGATCCAAAGGATGTTTXXXXXXXXXXGAATTTGTCAACTATTTAGTATATTTTTCTTTTATATAAA
>Marker112140
ACATGTCTGAGTATTTGAGACAACAATTGGCCTTCTTTTGXXXXXXXXXXGCATAAACAAAAAAATAAAGTAATTACTTGAGAATAAATA
>Marker112144
CCAAATCAACTCTTTGCACGCTTCACAAATAGCCATATATXXXXXXXXXXGCATACATCAAAGACCCAACAGCACTAGAATAAGGAACCT
>Marker112150
TCTCACAAGACATAGAAGTAGAACAAGCATTTGTATGTGAXXXXXXXXXXTTTTCATTTTTCAATTTATTTGTTTTTGCTAACTCATTTC
>Marker112156
GGGTTCGTTTGTTCTCATCATCTTTGTCTAGATCGGCTTTXXXXXXXXXXAGTCTGAGTCATTTGGTACAGAGGATTTCTGATGAAGACA
>Marker112157
ATACAAATAAGAGTACTATAAATATCTGAGTTGAGTTTATXXXXXXXXXXCATATGGTTCATTAGGGTTTCAAAGGAATTTCACTCTCAT
>Marker112197
ATAACAAAGCAAAGCTTTTTGCTCTAGCTCTAAAGGGATGXXXXXXXXXXGAAAGGTCCTAATATGGCTAGAGGGGGGTGAATAGCCTAT
>Marker112217
AGTAGTGGCGTACCTTCTCAGAGGGGAAGTGCATGTCGACXXXXXXXXXXAGTCGACGATGTTGACCTCTTCCGACAAGGATCCAATGTT
>Marker112222
GTTAGCTCACTAGGTTCTAAATGCATGCACATGAACAATGXXXXXXXXXXTTAGCATCGGTCCGTGGCTGGAACCGGTGCTAAAGAGTCT
>Marker112232
TAATCCCTTTGTTAGAAGCCTTGGCTTGACCATTAGCTTGXXXXXXXXXXTCTTTGAATGTTGCCAAATTTTTGACACCCCTAACATCCT
>Marker112237
AGTCTAAATTCATCTCTAAAGGATAGGCCACTAAATAGGCXXXXXXXXXXGGTGCAACCATATTACCATAACTCAAAGAAAGCATAGCAT
>Marker112247
TCAGGAGATTACTCCCCGTATGATTACTCGCTGACAAGTGXXXXXXXXXXTGGCCATTAGGAGAGTTGCAGAATCAGAGGACGTATTTTT
>Marker112255
AAGTCTGGGGACTGTACCAACCACCGAGCATTATACGCTCXXXXXXXXXXGACTGGTAAATTCAATTGCATAACTTCTAGCTTGGTAATT
>Marker112259
GCACTTGGAGGTGAAATGGCAAGGCATTGCCCGATAAGTTXXXXXXXXXXGTTAGAACTCTCTAAATGTATTTTCATCTGGACTTACTTT
>Marker112260
AGGGGAGGCTGTTTTCAAAACCTGGCGTCGTGCATGCAGGXXXXXXXXXXAAAACACACGGATCGCACAATAAGATAATAATACTATAAA
>Marker112268
GAACAAGTGCTATAGTCTGGTTCTGGACGATCGGTAGCTAXXXXXXXXXXTCAAGTTGTCACCCAATCATGTGATTCCATCGGCTGAGAA
>Marker112273
CACCTAGGGTGTTACACGTCCTGCGTCTGATTGTATTGGAXXXXXXXXXXGATAGGTTGTCATCCCGAACATGATGTAGAAGTGTTGGTA
>Marker112276
GAACAAAATAGGATGCATAAAAGACTCATATGTGCCCCAGXXXXXXXXXXAGGCTCAAATAGCTGACACTGGTTTGACTGCATTTGGCTT
>Marker112277
GCCCAAGTTGTGGGTGCCTTCCTTGGTCGCCTCCAACCCTXXXXXXXXXXGAAAAAGCCTTCTTGGAGATGTCAATCAAGTTATGCTTGG
GCCCAAGTTGTGGGTGCCTTCCTTGGTCGCCTCCAACCCTXXXXXXXXXXGAAAAAGCCTTCTTGGAGATGTCAATCAAGTTATGCATGG
>Marker112278
CAATGGATGGACAGGGCAGTTCGTCTTTCCACTGATGCCTXXXXXXXXXXCACTTACTCTTATCGGACACCGTATCCTCCTGCATATGAC
>Marker112281
CCAAGTAGTATTTCATGATGCATGCACGAACTTACGATTCXXXXXXXXXXAGCATCTCAGGACGCTCATTCCACCGCTACCTGGGGCGTG
>Marker11229
CAACCTACGGTGAAGAAATGGCTCTTAGTTTGCATATCAAXXXXXXXXXXAGATGCCCAAGAGGGGGGTGAATTGGGCTTCTCTAAAAAT
>Marker112292
TATTCTAAAGTAGAAACCTCCTGCACTGCAGATTGATGATXXXXXXXXXXCAATCCTAGTCCACACTCACAAGTCAAGTGCACCAGATAG
>Marker112297
ATTGTGTCTGTCCAAAGCTCCACATATACTTTTGTCAGCAXXXXXXXXXXACATGCAATGTGAACAATTCGGTCACCCCCGTTGAACAGA
>Marker112303
TGGGCCGATTAGGGGAAGAGCGTCAGTTCATGATCGGCTGXXXXXXXXXXCAGCAACCGGATTCTAAAGGGAAAGGACCATCGGCAGATG
>Marker112309
TTGTCTATAATCATTGTAAACTGAAACGCCACATCCGCCGXXXXXXXXXXGACCCTCGTGCCGGTGAGATCGTCGTGTTCGAAGATTTCG
>Marker112311
TTTCTAATGGAATGTTCCCAGAAGTTATATTATGGCTTAGXXXXXXXXXXAAACTGTGTTATTGTTCCAGTAAGCTGGTTTGAACTGAGA
>Marker112314
ATTCATAGCCCTCTGATAAGTAGCACCAGCATTTTTCAAGXXXXXXXXXXCCGAATAAATTTAGCCTCGATAAGTTTAGTTATTTCGGCC
>Marker112318
TTGTTAGGTGCAATCACAGAAACGTACTCTTGTGGTTTCTXXXXXXXXXXAGAGCTCTTTGCTTGACATTTGCATGTTTCAGTGTCCAAA
>Marker112337
GTGCCAAACTTTCTAGCAAAAGCTATTCTAGAATTCACCTXXXXXXXXXXACACTTTATATATTATATAGGGCAAAGCATAATAAGTAAA
>Marker112338
AAAAAAGAAGAAGCACAAGCTAATTCAGGGGACTGGCTGAXXXXXXXXXXAATAGGATTTGGGACAACAATAGGTGTCACAATTCATTAC
>Marker112339
CCACATGAAAAGCTCCTAAGGGTCTACACAGCTCGATCAAXXXXXXXXXXTTCCATCATGCATCTTTTTGGTCTTTTGTTTTTCTAGAGA
>Marker112344
TTTTCTGAAAAGTATAGTCTTTCAAAAAGCAAGCACATTCXXXXXXXXXXGAGCGTATAGTGCTCGGTGGTCGGTGCAGTCCCCAAGCTC
>Marker112353
TCCAGACAGAGGTAGCACTAGTGTCAAATGAACATTAGCCXXXXXXXXXXGGTTTGAAGGGTAGGCTTCTCTCTAGGAAACATGGTTTTC
>Marker112354
TCAAGACACTCCAACCCAATATCATGAGGGTAGTGGCCAGXXXXXXXXXXCTCTGCACAACAAGAGAAGCAATCAGTCAACATTGAAGAT
>Marker112357
AAAATGAGCAGCATCAGTTTGGATAAAGGAGTTTCATTGGXXXXXXXXXXATATGCATGAGTGTACTCTGTGTACTCTTGTATGCACATA
>Marker112358
TCTGACAATGTGCCGATTACAGGGATAAATGGCCTCTGGCXXXXXXXXXXCTACTAATGTTGGTCATGCTTTTCTTTCAGGTGCCTTATA
>Marker112365
GGAAAACCACACGATCAATGTCGGTTTGATCCGACGGCCCXXXXXXXXXXATCGTTCTTCAGGTGCTTCAATTCATAATTCCTAAGTTCT
>Marker112379
AATATGCATAGCTCTCTTGCATGCTTAGAAGTTACTTATAXXXXXXXXXXTTCCTTCTCCTCCTCCTATTATTTTTTGCTAATATTATTA
>Marker112385
GCTGATGGGGAGAGGTGGGCAGTTCACTTATATTGCAACAXXXXXXXXXXTGTTTCCAGATGCTCCAGGTGCCAAGGATGACAATAGAAT
>Marker112397
TATTCCACGTACACTAAACAAGTTTTTTGAATTTTGTTGTXXXXXXXXXXAAAAATGATGTCTTTATTTTCAATACAAAAGTGTCCATTG
>Marker11240
ATACGTGCTTATCGTCAAGCAAGCAAGCGGGAGTATAGACXXXXXXXXXXGGGGATGAAACTTCTCTCTCATCTAATGAAACTCCTTCGT
>Marker112401
ACTGTGCTGAACCGTTGGTCACTGCGGTGATGGCGATGGGXXXXXXXXXXAATGGCTATTCCGTATGGGCAGGATTGCTATCCTGTGTTC
>Marker112430
AGGGCAGGTTATGGCCGATTTTGTCACTCAGCATTGCGGTXXXXXXXXXXCGATGTCTTGATAACCTATTATGAACGGAGTATGCAGCTA
AGGGCAGGTTATGGCCGATTTTGTCACTCAGCATTGCGGTXXXXXXXXXXCGAAGTCTTGATAACCTATTATGAACGGAGTATGCAGCTA
>Marker112433
GTCCTGATACATTTTACTGCTGCCGGGATGAATAGAAAGCXXXXXXXXXXTTGCCCGGATGATAATGAACTTCCAGATCAAAGTCCTTGA
>Marker112439
AACCCAATCCATCACAGTGAAACAATTATATCAGACTAAAXXXXXXXXXXCTCCTATGTTCAAAGTTTCAACTTTTAGTATTGGTCTAAG
>Marker112442
ATATAGTTGTGGGTGTATTCCATATGAGAAACAATCATGGXXXXXXXXXXGTAATGGCAGCCCCAACATGAAACTATAGTTGCCATAGAA
>Marker112446
ATCAAGAAAAAAGGTTTTTTAGTGAAGGCGATAGGAGGCGXXXXXXXXXXTATCTGTTCATATAATGCGTGTTGAAGCAATGATAAGTCC
>Marker112452
AAGCTAAATGCAGTCAAACCAATGTCAACTTTTTGATCCTXXXXXXXXXXATGGGGCACATATGAGTCTTTTATGCATCCTATTTTGTTC
>Marker112454
ACTCTACTTCCATAGGCAAATGACAAGTTTTTCTATATACXXXXXXXXXXTGGGCTTGGTGGATGCAACCTTGCTTGCATATATGCCTTT
>Marker112456
CAGTTTTAGCATTCTTACTTCGCATTTTGCTATGTCAACGXXXXXXXXXXTAACGCACTAATACTTCGGAAGAGTGAATCTTTTATATTT
>Marker112479
TGATTTATTGAGGCCCTTCCATAGTTTTGATTTCATCAGAXXXXXXXXXXACCGTAACCAAAAACCTACAACCTTATCCTATCAAAAGGA
>Marker112484
GTTATTACAACACATGTTCGAAGTAGCGGAAGCGAAATAAXXXXXXXXXXAATTAGAGCTGGTTGACTCAACATTTGCCAAAAGCTTGCA
>Marker112487
TTTTCTAGATGCTAGGTTGGACAAATTTTTGGAACATAACXXXXXXXXXXAAAGTAAGAGTAGGAGACTTACAACTTTTATATGCTGCTA
>Marker112497
AGCAATCATCTACATTGGAACCAGAGAGTCCACATGCATTXXXXXXXXXXCCATGACGACTGAGAAAACGAAAAGTCCCGTTTGGAGGAC
>Marker112507
CTTGTGATCCATCAAGTGAGTGTATCGCCACAATGATGACXXXXXXXXXXTGTTTTACTAACTCACTTGCTTAGTAAAGTTTGTAGAATT
>Marker112510
TCAGCTGAGTAGCATATGTCTTTGAAGAGCCATGAAACTGXXXXXXXXXXTGATATATCCCATCAAGGAGACTCCTGAAACACATTCAAA
>Marker112512
CTCTGCATGGTGGGGTGCTGAAAGATAGCTTTTCTCTGCAXXXXXXXXXXCTTGACAAAGTAACGGTGGAAATCATCATAACCCAATTCT
>Marker112514
CGTTTGAATCGGGTATTAGCCCTTTGTGTTTGTAGATCAGXXXXXXXXXXGCTTTGATCAACCAAGCTGGTGTACTGTCTAACACGGTTT
>Marker112519
TAAAGCTAACTGCTGCACTGCCTGTTGCTACTAACATTGAXXXXXXXXXXATACAGGTACCTACATATGCAAAGTACATTAGAGATATTC
>Marker112537
GAAGGAAAAGTTAGAGTCTAGGTTACCTTTTTGAGTAAAGXXXXXXXXXXATCTCTTATGAATCTCGGTTCAAGTTAGTTATTGGCTCTA
>Marker11255
GAACAAAATAGGATGCATAAAAGACTCATATGTGCCCCAGXXXXXXXXXXAGGCTCAAATAGCTGACCCTGGTTTGACCGCAATTAGCTT
>Marker11256
CTCCATTTCATGTTGGGAGGCTGTCCATCCAGGTTCGTAAXXXXXXXXXXTCAAAAAGAATACAGTTCTGTAAGGCCAGTGGCCAAAAGT
>Marker112564
GCTAATCAAATAGATCATCTATCCTTGGCAGGGGATATTTXXXXXXXXXXTTGCACTATTGGTACTTCCTCTAAGGTCCTTGCATCCAAG
GCTAATCAAATAGATCATCTATCCTTGGCAGGGGATATTTXXXXXXXXXXTTGCACTATTGGGACTTCCTCTAAGGTCCTTGCATCCAAG
>Marker112567
TTTTCTAGATGTTAGGTTGGACAAATTTTTGAACATAATTXXXXXXXXXXAAAGTAAGAGTAGGAGATTTGCAACTTCTATATGCCGCTA
>Marker112574
AAGGCGTGCTCTATCATTGCGGAGATATAGCTTTAGGAGAXXXXXXXXXXATCAGTATGGTACATCAATATAGCCTATTACATTTATTTT
>Marker112576
ATGCGAACTTCTCTGGCTCTTTGTGCCCAAAAGGACAAGAXXXXXXXXXXCTCTGCACAAAACTTTCAACCGATTCATCATTGAGTTGCT
>Marker112580
ATTCCACCGCCAGCGTAGAGCTTCTCTGTACTAGTGACCGXXXXXXXXXXCACTTATGTTTTCCGTCAGACATGACCCTAGTGTAGGGTG
>Marker112581
TTTTTTAGTGCGCCAACTATTCTCCCAGTGATCTATCACAXXXXXXXXXXGCCATGTAAAGATCAACTTGAACAACGCGCACTAACTACT
>Marker112584
AAATAAAGTTGAAGGAATACCTCTTAGGGCTTGTCGGGGAXXXXXXXXXXGGTCATCAATCTATCACAAGGATATTAGTTGCCAATGAAA
>Marker112589
CCAATTTAGGAAATCCAAGAGTGACACCAGAGGTTACAAGXXXXXXXXXXTCAGAATATCAGATGGTAGATGGCTACTTGGCTGTTCCTA
>Marker112593
AATTTTATTAGTTCCTTGCTACTCCAATGGCCGACAAGTAXXXXXXXXXXACCAGTGTTCGCTACACTACGGAGGAGGAAAGGCCATACT
>Marker112597
GGACATGTCAGGATAAAGAGTTCTAGCTAATTCTTTTGAAXXXXXXXXXXATCCTCTGGTTGAGTTTGCATTTCCTCAATGGGAGGTTTT
>Marker11260
AAAAATTGATCAGATGCTTCAGTAGCAGTGCCTTATTTTGXXXXXXXXXXAGAAGAGATGCTCTATATCTTCCTCAACGTTGGCATTAGA
>Marker112601
AAGCTAAATACAGTCAAACCGGTGTCAGCTATTTGAGCCTXXXXXXXXXXCTGGGGCACATATGAGTCTTTTATGCATCCTATTTTGTTC
>Marker11261
CGAAGATAGATAGATAGGTGTAAATAGGAAAGATGGTAGAXXXXXXXXXXTACACCTATACTAGAACTCTCACCTATAGCGTCCTATAGA
>Marker112619
CAGCAGAGAATCAGTGCGTTGTGAGACGAGATCAATTTCCXXXXXXXXXXTACTCAAAATATTGCAGGGTCTGAGTCATCGACAACTGAA
>Marker112630
TTTGGCCGATAAGCTTATGCTCAAATGAACAAAGTCGTCTXXXXXXXXXXGGTTAGTCTCAATGCATATTTCATGAGAGTGTCATGCACA
>Marker112645
CTTCTGCAAATCTATTTATTGAACACGTTCTCTCTTTCTCXXXXXXXXXXCAGGTTATCCATTGCCGATATGGAAAGAAATGAATCGCTA
>Marker112655
TATCCCTAGCAAAAGGCATGAGCTTCTAGTAAATAGACCAXXXXXXXXXXGCCTACTACAAGTCAGTTTGCTTCAGAATCCCACTGTCCA
>Marker112660
ACCATGTTTCCTCGTGCATTCCAACACCTTTCACAAATCGXXXXXXXXXXGGCAACTGGCATTGGGTAACCATCCATCGGCGTAGCCTTG
>Marker112668
TTGTTGCTTACACTCAGAATCTAACTTAGCACTAATAAAAXXXXXXXXXXCAATCTCTCCCTAGCAGCAAATTATAAGGGTTGACGGTCC
>Marker112676
CTCGCAGTGGCATAGATGGGTACAAAGAACCTTATTTTGGXXXXXXXXXXCTGGTCTGCAAACACAAAGGCCTAATACCCGATTCAAATG
>Marker11268
TTCAGTGAGGACATCTATGAATAATAAGAATAATAAAATGXXXXXXXXXXCCAACTCCATTGAACTCCTTTCAGCTGACATAAAAGTCCA
>Marker112682
TCACCAAAACTCATTAGGGGCCTAGATGCTTTTCACCCCCXXXXXXXXXXCTTTATTGTATTCATTGTATATATTAGGGAGACTTTATTC
>Marker112685
CATCAGAAGCAACTGAAAAAAGTGCATCGATGGATCCTCAXXXXXXXXXXGACAGACCTAACCGACAGTATCAGAATGATGATCGGCGGT
>Marker112689
TAAACCACCAAAGACCTCCCAAGTTGCCGATGGGTTCACCXXXXXXXXXXAAGTGTAGGGGAAGCTGGGCTGTGACCAAAGATGAAGGCA
TAAACCACCAAGGACCTCCCAGGTTGCCGATGGGTTCACCXXXXXXXXXXAAGTGTAGGGGAAGCTAGGCTGTGAACAAAGATGAAGGCA
>Marker112690
GGACCGTCAACAAAAAGCTCATCGGATGCATGGCCGCTCTXXXXXXXXXXGACCAGGTATCGTCAGATACAGAAGCTAATCTACACCATC
>Marker112697
TGTCTTGATCAGAAATCCTTTGTACCAAATGACTCAGGCTXXXXXXXXXXAAAGCTGATCCAGACACAAATGATGAGAACAGACGAACCC
TGTCTTGATCAGAAATCCTTTGTACCAAATGACTCAGGCTXXXXXXXXXXAAAGCTGATCCAGACACAGATGATGAGAACAGACGAACCC
>Marker1127
ATGCGGCAGCTAAACGGATGCGTGGCCGAGAATAAATGCCXXXXXXXXXXAGGAATAGGTGCAGCTTGCTTGAGGCCTGAATAGGAATAC
>Marker112702
AGGGGGACGATGTTGATATATAGAAGATAAGATCTAAGACXXXXXXXXXXGCTTGGAGCCCAATCTCTTTTGGATTTGGCTGTGTCTATG
>Marker112710
GCGTTGCAATTCAAACTATGACAACGAGATTTTTTGCGTGXXXXXXXXXXAAACTACTTGCCATGATAAGACAGTCGTGGCAATAATACT
>Marker112730
GTTCAACAGTGTTTTTCTCTCACAACAAATCAACAAATAGXXXXXXXXXXTTGAAACCGAAATGAGTTGAGAACAATTGTTTCCGGCTGG
>Marker112735
TCTCTTCCTCGCCACACTACTACGCTGCCGCCGTCTTCCCXXXXXXXXXXTCTGTGATACATGTTGTTAGCCTTTTTCTTGTTATCAGAA
>Marker112745
TGCTTCGTGGAAGTGTAGGCCCTTGATGAAGGCCGATATAXXXXXXXXXXAGTGATCCAGTTCTCGGGATTCTCCTTGCCATCGTACTTT
>Marker112750
CATGGGAGAAGACGAGTATGATCCACCCACCTTGCTTGGAXXXXXXXXXXCCAGGACGACTGAGAAAACAGAGAGTCCCGTTCGGAGGAC
>Marker112755
TTCAACATCACTTTTCTTTTTTTTACCGTACTTTTGATTTXXXXXXXXXXCATTAGGCTATCCATTGCTGATATGCAAAGAAATGAATCA
>Marker112768
TCCTTGAAATACACTATCCCGGCGTTGCTCACCCAATACTXXXXXXXXXXCTTTGGATACGTATGCAGGATGTGCAGCTTCAGGAGGGCG
>Marker112785
TTCCTCTATGCATTTTTGTTCCCATCTGACTATGGGAATAXXXXXXXXXXAGCCAAAATGAAACTATTTCTGGAACTGTTCAGATTCTTG
>Marker112787
GGAGATGGCAGATGCACGAGTTCCTGATGAGTTCATATTTXXXXXXXXXXGCTATCTTTGAAAAGCCTGCCGACAATGAGAGACAGCATC
>Marker112800
GGTGCTTGGGGGCTAATGCCCTTAGAGTTGCAAATACAAAXXXXXXXXXXTTGACCTACCGTAGTATTCCCCAAAAAGAGAGTGACGTTT
>Marker11281
CCACATGAAAAGCTCCTAAGGGTCAACACAGCTCGATCAAXXXXXXXXXXATCATGCATATTTTTGGTCTTTTTTTATTTTTTCTAGAGA
CCACATGAAAAGCTCCTAAGGGTCTACACAGCTCGATCAAXXXXXXXXXXATCATGCATTTTTTTGGTCTTTTATTATTTTTTCTAGAGA
>Marker112812
AATTACCGAGCTGAAGTTATACGATTGAATTTACCAGTCCXXXXXXXXXXAAGATCCTTCTTATCTTTTTGAAAAAATCGTATCGCCATA
>Marker112819
AAATTTCTCTACAAAGGGCAGCTCTTTTAGAAAGAGGGAAXXXXXXXXXXTATAAATTGGAGTGGAATCCATGTGGTATGATGGTGGTGA
>Marker112824
AAAAAACTCTACATATACAATATGCTATAATAAAAACTCCXXXXXXXXXXAGATGTGTATATAAATCAATTATTGTGTACAGTCAATGTG
>Marker112825
ACCCATAGTGCTATCTTTTTCAGGTGGCCTATATATGCATXXXXXXXXXXGCCATTACCTGGGTAAGTGGTTAGTGTGCATGCATCAGTT
>Marker112832
GGTTTCTTGATTCAATGGTGGAAAGAGGCTATCTACCACGXXXXXXXXXXTTGGTGTTGATGGGTCCATGAATCAGTACAAGGTACAGGC
>Marker112835
GTCCTCCGAACGGGACTCTCCATTTTTTAGTTGTCCTGGAXXXXXXXXXXGTGCATGTGAACTTCTCTGGTTCCAATGTAGATAATTGCT
>Marker112847
AATACCCAACAAGCTTTCTGGCGCCGTTGCCGGGGAACGGXXXXXXXXXXTGCTCTTGCCGATCTATTTCCGGTATGACACAAGAAACCC
>Marker112864
GAGATGCCAACTCATCACGTTCAATCACCTTCTGTGAGATXXXXXXXXXXTCTTTTTTTATGCCTAACTGTACCATGTCCAAGTGTGAAT
>Marker112865
GGATCGATTCGCTGTATGTCCTCGTGTCATGTTGAACGCAXXXXXXXXXXTTGACTCGAGCAGCGGCAACATAGAACTCACTAAATAAAC
>Marker112872
GCTCCGCATACTGTCAGTAGCAGAAAAGGAGACCAGAAGGXXXXXXXXXXTGTTAGCCCAGTGAAACCAGGCCAGAGTCTTGACATCAAT
>Marker112880
CTTGTCTGTTTAGTCTCTCTACCAGAGAAGAAGTATGCACXXXXXXXXXXATGTTCAGCTATCAAATGACTATGGTTATATATTGTTGCA
>Marker112888
CGCCGAGGCTTCGGACCGCTCGGTTCTTGAAGCCATGGTCXXXXXXXXXXGCAACAGGACCCTTAGATTTCTTTTTTCTTTGTGTGGGTA
>Marker11289
GGCCGGTTTGATCCGACGGCCCACGTTCATTTGGAGGGGCXXXXXXXXXXAGTTCTTTGTTCTTATTGTTCTTTGGTTTATGAGTTTACT
>Marker112895
TGGGCCGATTAGGGGGAGGACTTCAGTTCATGATCGGCTGXXXXXXXXXXCAGCAACCGGATCCTAAGGGAAAAGGGCCATCGACAGATG
>Marker112897
ACTGGGTTGAACCGGGTGAAAGAAGATACTATGGTATCGAXXXXXXXXXXGAAGGTGCCGGAGCAAAGAATTGAACCTTGGGGGATCAAA
>Marker1129
GTACCACAACGCTATATATTGGGGAAAAATGACACGTCGTXXXXXXXXXXTCGGACCTCAAGGTTTCCACTAATACAAGCCTATCATGTA
>Marker112905
GTTGAAAGTTGTTTGGATTCATAGATTGTATAAGTTGGAAXXXXXXXXXXATCTCCGTCATATCTAATATTGCGGCATATGCATGGAGCA
>Marker112906
AGTCCTTGGGAGATGCACTGAAGCAAAAGATTTCTGACTTXXXXXXXXXXGATACTTGGTCTAGCCGATAGGACTGTTATCGGCACCCTT
>Marker112913
CTTAGTCAACACGGTCACTCCCATGTACACTTGCGCTCGTXXXXXXXXXXGACGTAATATACCACAAGGTTTGTGTGCTCCTAACCTGCT
>Marker11292
ATATGGTGGGGAATCAGCAGGTGTTCAAGACTCAAGTGCCXXXXXXXXXXGGTCGGGCTCATAGACCCAACCATGGCTATAACCAAGAGG
>Marker112922
AAACTAGCCATCTCAAGGAACATCACAAAATTTATTTCACXXXXXXXXXXCCGGCCATCTCCGACCGGTAGAGTGTCGGGGAAGGGCGGC
>Marker112924
AGTACCACACAAGTATACAACAAAGCACCACATATACTAGXXXXXXXXXXCTAGTGACCCAAAGTGGGGCACAAGTGAATATGTACCCTT
>Marker112927
TGTTCAAGCCAAAGTGTAGAGACGAAAGGTGTGTGGTATAXXXXXXXXXXCCGGTCCCCGGAGCGACGACGAATGAACTCTCGGCCGCCA
>Marker112935
ATTGTGCAAGAGGTCACTCTAATGGAGCAGTGATCTATCAXXXXXXXXXXGGGTAGGGCAATCATCGATGGTTATAAGAATATGGGTTCC
>Marker112936
AAAAACGAATAAGGTAGAAGAGCTGTTGATTATACTTTTAXXXXXXXXXXTGTGCTCATTGGGTTCAGCAAAGCGAGGTCACATGAACTG
>Marker112940
GTTAGCTCATGAGTCAAACGAGCCAGCTCGAGCTGCCAAGXXXXXXXXXXGAAGGGTTAGGAATGATGTACTGCAACGTAGAGAAATGAT
>Marker112948
CACCATTTTTCAGGTGTACAATTTCCCTTCTGGCAAAGGCXXXXXXXXXXAATTTCCATCACTGATGTTGTTTGTGTGTAAGAAGTTGTA
>Marker112956
TGAAACCTCCTAGATGTAACCTGTGGTGACCAAGCGGCTGXXXXXXXXXXTTCCAGCTTTTGGTTAGTCTTCCGAGATTTGGCTGTTTCC
>Marker112965
ATGCATCAATAACTATCAGGATATGGTTACAAGGATGCAAXXXXXXXXXXAGTAGTAGCAACTAATCTTTTGAAAATCATATATTTCCTT
>Marker112970
GTAACCCTTGTGATATGTTGCTAGAAGAAGAAGAAAAAGAXXXXXXXXXXTTTTCCTCCCTCAACTTCAAAATCGGAGAAACCATCTCCT
>Marker112975
GTTGAGGCACTATTTATTATCGGTCGAATGTACTGTTATAXXXXXXXXXXTGTTGCCACGTCAACAAATAATCAAGCCGAGTATCAAGCT
>Marker112977
GTCTTTCCGCCGCAGAGGATATTGTTGTTCTTTGTCGAAAXXXXXXXXXXCTGACGGCCGCGAGATACTTTGCTGTTCGGAGACAAGAAT
>Marker112978
AAACAAAATAGGATGCATAAAAGACTCATATGTGCCCTAGXXXXXXXXXXTGCTCAAAATAGCTGACACTGGTTTGACTGCATTTAGCTT
>Marker112979
GAATATCTCTGATGTACTTTGCATATGTGGGTACCTGTATXXXXXXXXXXTCAATGTTAGTGGCCACAGGCAATGCAGTAGCTAGCTTTA
>Marker11299
TTTCTAAGCATATGGTACATTCCATACAGACCGTGCATCTXXXXXXXXXXTATCTCCAAACAGACCGAACCGAGCATCCACTTGAGCCCC
>Marker112994
TCTCTAGAAAAATAAAAATACCAAAAAAAAAGCATGATGGXXXXXXXXXXTTGATCGAGCTGTGTAGACCCTTAGGAGCTTTTCATGTGG
>Marker112995
CACAAATGAACGAAAGTGCCACCAGGGAACACAGAGAAAGXXXXXXXXXXATCACGTCCGTTGGCTATAGAACAGGAATTGGCTTTGACT
>Marker112997
ATAAGGGCTTGGTTGGAGAGGTTTATGATGTGTTTGAGCTXXXXXXXXXXGGTTTTTACCTAGCAACCATGGAACTCACCATTTTTCACC
>Marker113007
TTCCTTTGCCATGTCCATCAAACAGAAAAGAACATCTTCGXXXXXXXXXXTGAATTCTCTCTTCATGCAAGGTGTCCACATTATTCCCCA
>Marker113020
GAACAAAATAGGATGCATAAGAGACTCATATGTGCCCCAGXXXXXXXXXXAGGCTCAAATAGCTGACACTGGTTTGACGTCGTTTAGCTT
>Marker113041
TGTCGCTTTGATCTGACGGCCCAGATTCATCTGAAAAGACXXXXXXXXXXATCGTTCTCCACGTTCTTCAATTCATAACTCCTGAGTTCT
>Marker113047
GGTCCTCAGGCGATGTACTGAAGTAGAAAGTATCTGATCTXXXXXXXXXXAGTCTAGCCGATAAGACTGTTATCGACATCTTTTGAAACA
>Marker113050
GAGGATCTGAACAGGGGCATCGGTATGCCCGCTAGGCACCXXXXXXXXXXAACGACAGTTTTTCTCCTGCTGCCACCAAACTTTCCTGTG
>Marker113069
GCAGCACTATTCCGATCAAGTAAGAATATCACAAATTCAAXXXXXXXXXXGAAGAAATATTGTAGATAGCAAAAACCAGTGTGACCAAGT
>Marker113076
ACAAACTCATCTTGTTGTCTTCACTTAGTAGAGAGAATGAXXXXXXXXXXATATTCCTTATTAGAATCCTATAAAACAAATTATAGTAAA
>Marker113083
CCCAAGTGTTCCATAGTCCTTACTACGAAGACGAAGCTCAXXXXXXXXXXATGCGTTCAACATGACAAGAGGGCCGTCAACGATTGGTCC
>Marker113086
GGAGAATGCATCCCATGACATGTTTCCTCTGTTCAAAAATXXXXXXXXXXAGATATTGTTTCTTTTGTATGGAGATTGGGGAAGAGAGCT
>Marker113087
CTCGTCAGCATCAGATATCCAATTTGCATCACTGAAACCCXXXXXXXXXXCTGCATAAGTGTAACCCCACCATTTTCTCCCTTTTGTAGC
>Marker113088
GGAGTGCTCGATCAGGTTTCGTGGGACACCGGGCATGTCTXXXXXXXXXXGTTGCCTCTGACGGTCAGGACACCCTTCTCCGTGGGCACC
GGAGTGCTCGATCAGGTTTCGTGGGACACCGGGCATGTCTXXXXXXXXXXGTTGCCTCTGACGGTCAGGACCCCCTTCTCCGTGGGCACC
>Marker113093
AAACAAAGAAGTAAGCTCATGTGTCTATTTTTCTAGCAAAXXXXXXXXXXGTCTTACTTCTTATATCATTATTGGAGAGTGAGAGCTTCC
>Marker113094
TATGGCGATACAATTTTTTCAAAAGATAAGAACAATCTTTXXXXXXXXXXGCTTGGAAAATTCAATTGCATAACGTCTAAACGGATAATT
>Marker11311
GCATAGCCGGTCAGCCCTTGATTGAATAGGAATATGAGAGXXXXXXXXXXGGTGGCTGAATTACCCTGTTTTGGAGCCGTTTGTTGTTCT
GCATAGCTGGTCAGCCCTTGATTGATTAGGAATATGAGAGXXXXXXXXXXTGTGGCTGAATTACCCTGTTTTGGAGCCGTTTGTTGTTCT
>Marker113114
TTGACCACTGCTGGTGGTCAAGACGAGCTTGTTTGATACGXXXXXXXXXXAGTGGTATGGAGGAGCAACATAAAGTATTGCCCTATGTTG
>Marker113115
TAAACACTAGCCATCTCAAGGAATCTCAAAAAATTGGTTTXXXXXXXXXXGCCAGCCATCTCCGACCAGTAGAGCGTCGGGGAAGGTGGA
TAAACACTAGCCATCTCAAGGAATCTCAAAAAATTGTTTTXXXXXXXXXXGCCAGCCATCTCCGACCAGTAGAGCGTCGGGGAAGGTGGA
>Marker113119
TGGGTCGATTAGGGGGAGAGCATCAGTTCATGATCGGCTTXXXXXXXXXXCAACAACCCGATCCTAAAGGGAAAGGGCCATCGGCAGATG
>Marker113124
AGCTTTTGAGAGTTTGCATACGAGCTCAAAATTTGGACCAXXXXXXXXXXTGGCACATCATCTTCTTTGGATACCGCCCCATATTTCTCA
>Marker113125
CTACGATGATGGTCAAAGGAATTGAGTCTCCCAATCGGGGXXXXXXXXXXTATAATTTCTCAACCCAGCAGGCCATCAATGGACCGGTCC
>Marker113128
GAAAAAAATGTTTGCTATGAATTGTGATCCATTCCAATGTXXXXXXXXXXTCAAAATATGTGCAAGAAAAAAGAAATGGGGGACTATGTT
>Marker113134
TAGCCTGGTGATGATTACGCGTGCCCCTACATTCTGCTCTXXXXXXXXXXTCCGTGACCTGTGTGTTAGGTGGAGAAGCGTCAGGCGCAT
>Marker113157
TGCTTCGTGGAAGCGTAGGCCCTTGATGAAGGCCGATATGXXXXXXXXXXAGTGATCTAGTTTTCGGGATTCTCCTTGCCAACAAACTTT
TGCTTCGTGGAAGCGTAGGCCCTTGATGAAGGCCGATATGXXXXXXXXXXAGTGATCTATTTTTCGGGATTCTCCTTGCCAACAAACTTT
>Marker113160
GTCCACCGAACGGGACTCTCCGTTTTTTTTTCAGTCGTCCXXXXXXXXXXATGCATGTGGACTCCGCCGGTTCCAATGTAGATGATTGCT
>Marker113167
CTTCTTCTTTGTAACTGTAGTGCAGAAATAATTACTGCAAXXXXXXXXXXTGTATCTGTCTTTTGTCTGGATGAAAATAAACAAAAAAAA
>Marker113173
CAATGGATGGACGGGGCAGTTCGTCTTTCCACATATACCTXXXXXXXXXXCACTTACTCTTATCGGACACCATATCCTCCTACATATGAC
>Marker113176
TAAAGCTAGCTGTTGCATTGCCTGTTGCCACAAACATTGAXXXXXXXXXXATATAGGTACCCACATATGCAAAGTACATCAGAGATATTC
>Marker113195
ATATAAATGTTACTCTATAATTGGATAATTTTTGTCAAATXXXXXXXXXXTCGCTTCATAGAAAAAAAGCTATCATCTACTAGTACTGTA
>Marker1132
AGATTTGTTCACTGATTACTAGTTACTGCTATTTTTTGGCXXXXXXXXXXTACTTTTGTACTCCCTCCTTCCATTTTTATAGCGCTTATT
AGATTTGTTCACTGATTACTAGTTACTGCTATTTTTTGGCXXXXXXXXXXTACTTTTGTACTCCCTCCTTCCATTTTTATAGTGCTTATT
>Marker113201
GACTTTGCTCTACTTGTTTATATTTGCAATTATATTGTTCXXXXXXXXXXAAGTATAATTGCACTAACTATGATATGCTAGACTTTATGA
>Marker113206
CTTCTTCTTCAGGCTCCTCGAGTCTGACTTGCTGGACCTCXXXXXXXXXXGACATTCTGGAAAGCTTATAAAATTGGCTACAATTCATCT
>Marker113212
TACGATGTCATATTAGTATATTTGATGTCTATGAAACTCAXXXXXXXXXXGCTGTTTTGAGGATGTGTATCGTCTGTACTCTGGTGGGTT
>Marker113214
GGAGTGCTCGATCAAGTTTCGTCGGACGCCGGGCATGTCTXXXXXXXXXXATTGCCCCTGACAGTTAGAACTCCCTTCTCTGTGGGCATT
>Marker113223
TGACAATAAATGTGGGCTATTGTTCTTCATGTGAGATGAAXXXXXXXXXXCCTAGCATTTCTTATGGCTTCTAGAATTTGTTTGATGTAA
TGACAATAAATGTGGACTATTGTTCTTCATGTGAGATGAAXXXXXXXXXXCCTAGCATTTCTTATGCCTTCTAGAATTTGTTTGATGTAA
>Marker113238
ATCCTTCAATTTATACGTTAGCCTAATGCAACTACATTGTXXXXXXXXXXGATGAATCAACTTCTAGAGTTGTCAAAACTCAAATATTTC
>Marker113246
TTATAAAATCTGATGTGCCTGATATGTATGTTGATACTATXXXXXXXXXXGAGATGGATTCTATTATGTCTAATAGAACTTGGGAGGTCG
>Marker113251
GTAGATACCAATTGGGGGATCCGTACCCACCTTATATAGTXXXXXXXXXXACATATCTCGAAATTCATAGTCACCATAGGCGTCTCACTG
>Marker113254
TAGGTTTGTCTTGCAGGTTCCAGACGAGTTATGTAATTTAXXXXXXXXXXTCGCACGTCGCCTCTGCGCTTTGCCGCGTACTAGCCTTGT
>Marker113256
TCTTGAAGACCCTATTCTTTTATTTCACTTTTTTCGAGGTXXXXXXXXXXAAACGGCCATTTTAGCATTTGTTTACCAAGTGAACATCAA
>Marker113275
CAACCTGCATACAGTTGTGCTCTTAGGATCCTACCAGATTXXXXXXXXXXTTGATGCTCCTGATTCCATGCTGCGCCACATCCATTGGGC
>Marker113277
TTGATATTCACTTGGTAAACAAATGCTAAACTGCCCGTTTXXXXXXXXXXAACTCGAAAAAAGTGAAATAAAAGAACAGGGTCTTCAAGA
>Marker11328
TATGTGTAAAATATTATTTTTGCTAATTGTCTTTCCTAGAXXXXXXXXXXTCCAGAAAGTATCTATTTGCTTAGTTTGGCCAGCTGATGC
>Marker113280
ACCTAAATTGATTTTGTTAGGCAATTCAACATCAAATCGTXXXXXXXXXXTTGAATCTCGTTTGTCCACGGATATGATAGAATTCCGGCA
>Marker113284
CCAGGTAAAAGCTACAACTGTATCTGTGTGCTTGCGGATAXXXXXXXXXXCGCCGCCCGCCGCCTGACACACGCACGGGAGCCAGGGCAT
CCAGGTAAAAGCTACAACGGTATCTGTGTGCTTGCGGATAXXXXXXXXXXCGCCGCCCGCCGCCTGACACACGCACGGGAGCCAGGGCAT
>Marker113285
GGCGTGCCAGCCGATTTTACCTTACAATCGACAAAGGTGAXXXXXXXXXXAATCCGTATGCAAAGCAAACTCTAATAACTATGGAAAACA
>Marker113291
ATTTTGCCACGTACTCCATGACACTTTTATCGCCTTGCTGXXXXXXXXXXGGGGCGGGGTGTGGTGTAACACCCTAGTGTTATGGTTGCA
>Marker113302
ACTGGGTTGAACCGGGTGAAAGAAGATACTATGGTATCGAXXXXXXXXXXGAAGGTGCCGGAGCAAAGAATTGAACCTAGGGGGATCAAA
>Marker113303
CATCTTGCGAGTTAGGAGGATGCGTGTTCAAATCTCCAGAXXXXXXXXXXAAGCAATTTCTCAAGTACTCCATCTAGAAACAATAAAACT
>Marker113310
TTTTCCAGATGATAGGTTGGACAAATTTTTGGAATATAACXXXXXXXXXXAAAGTAAGAGTAGGAGATTTACAACTATTATACGTTGCTA
>Marker113312
GACGCGCCTAATGGAACTTGTGGATGACGTGTGTCATATGXXXXXXXXXXAGGTGCACGGTTTGCATGAAACGTACCATATGCTCGAAAA
>Marker113318
AACAATTTGTTTTGTAGCATAGGAAGTGACCCTTAGCTTTXXXXXXXXXXAGCTAAACATGCTTTGAGTTACAACCTTATTTGATCCAAT
>Marker113320
TCGTCAGTCAAGGACGTTTGCCTAACCTTGCCCAGGTGTAXXXXXXXXXXTGGAGACAACATAGCGGTGTTCATCAAGTCAAGATAGCGG
>Marker11333
GAACTAGGAATTTATAGACTTGTCTATAAAAAGCAACTAGXXXXXXXXXXCCGAAAGAGCAATATAGCCCTCAAAGGAGTCCAAGACTCC
GAACTAGGAATTTACAGACTTGTCTATAAAAAGCAACTAGXXXXXXXXXXCCGAAAGAGCAATATAGCCCTCAAAGGAGTCCAAGACTCC
>Marker113330
TCCTTAGACACACACTGAGTCATACTTAGCGTGTGAGACTXXXXXXXXXXGCTTCACATACATGTGACGATACTGAGGGTCACGCACATG
>Marker113339
CCATGGCATGGAACAAAACAATAAAAGGTGAAACCCCATAXXXXXXXXXXGAGTAAATCGATGTGGCTTGAAGTGAAAAAACCATGTGAA
>Marker113348
CTTATAGTCAAGTACTTGGCTATATTATTGATCTTGCTCTXXXXXXXXXXTGCTACTGTAGCATTTTCGTTTGTTTGTGGCAAATATTGT
>Marker113357
GTCTTGGTACATTTTGCTGCTGCCAGGATGAATAGAAAGCXXXXXXXXXXTTGCCTGGATGATAATGAACTTCTAGATCATAGTCCTTGA
>Marker113359
TAGCCTGGTGATGATTACGCGTGCCCCTGCATTCTTCTCTXXXXXXXXXXCCCGTGACCTGTGTGTTAGGTGGGGAAGCATCAGGCGCAT
>Marker113361
TGTCACCCCTAGGAAGAACAGTGCTCCCAACACTCCTGACXXXXXXXXXXCCAGAAGGAACTATACTAGCTTCACATTGTTGCTTTCCAA
>Marker113362
TGCTTTGTGGAAGCATAGGCCTTTGATGAAGGCCGATATGXXXXXXXXXXAGAGATCCAATTTTCAGGATTCTCCTTGCCGTCGTACTTT
>Marker113367
CGGAGTTCTACACTTACGACCATACAAAGCTTCAAACGGAXXXXXXXXXXTAGATACAGATCAGCATACTTGGGAGGTCTGTAACGAGTC
>Marker113368
ATGCGCCTGACGCTTCCCCACCTAACGCACAGGTCACGGGXXXXXXXXXXAGAGCAGAATGTAGGGGCACGCGTCATCATCACCAGGCTA
>Marker11339
TAAAAACATTAGTTCTTGGAATCACCGACTGCAACTTGTTXXXXXXXXXXCTATGGTATATATTGATCAATCGCCACCTGCTCCCAAATA
>Marker113390
ATATAGACGAAAACAAAAACTAATCACACAGTTTGACTGTXXXXXXXXXXCAGAGCAGGGCCACCCGGACACACCTCCTCATCTCCTGCT
>Marker113396
TGTTTCATGCACGTGCCGTAAGATTCGATGTGATGGAAAAXXXXXXXXXXCCAAGCATGAACAGATCAGAAAAATCACATTGGAACAGAA
>Marker11340
AGAACTCAGGAATTGTGAATTGAAGAACCTGGAGAACGATXXXXXXXXXXGTCCCTTCAAGTGAATCTTGGCCGTCGGATCAAACCGACA
>Marker113402
TGGTAAAGAAGAGAACTTTTCAACCATAAATCAAGAGAATXXXXXXXXXXAGACCAACAAGTGTGAATAAAAGAAGAACCAAACCTATCA
>Marker113404
TTCTTGTTATGTGCTTACCTAGGGTGAGAAGGGTGTGCATXXXXXXXXXXTACTAGTAGAGAGCTTGAACTTCAACTTGCTATCCGTAGC
>Marker113406
ATGGATCATGCCGTGTAGCTGAAAAGTTTATCTAAGGGCCXXXXXXXXXXCATCTTATCTCCAGCGCCTCTATCAGTAGCCATTGCAAAA
>Marker113414
ACTTGAAAACTAGGTACATGGCAGAGCAACTATTATCATTXXXXXXXXXXCTGTGGAGCTCAAATAGACAACAAAGCTTTGTGGAACTGG
>Marker113423
CCGTGAGCAGATCAGGAAGGAACGCAACAGGAAAAGACACXXXXXXXXXXGAGTAAGTCCTCCCCACTATATAAGACCTATCAGTAGACT
>Marker113427
CCATGTGAGAATAAGATAAATGCACAAATTATATTTTCTTXXXXXXXXXXGCAATCCAGTCTGGGTTTAGACACAAACTGGAACAGTACT
>Marker113437
AATACATGAAGCGTCTTTCCAAAGTAGAGAACTGTTAGACXXXXXXXXXXGCAGAGAGAGAAAGAAAAAGAAAACAAATGCACATGGAAC
>Marker113438
CTGTAAATCGCAAGAGAATCTTTTGATCCTAGTTAGTCCAXXXXXXXXXXACCAGTCCAGGTCATGTCTTTGCAATGCGTGATCGCCATA
>Marker113439
GTAGGCATATACGTCCCTGTCCATCGAGTACCTATTCCCAXXXXXXXXXXAACGCGGAAGCAAAAGTAATATGAGCCAAAACACATGACA
>Marker113440
CAAATGAAAGTTGAGCATAGCTCATTGACTAGATCGGATGXXXXXXXXXXGATTGTGAAGTGAAATGTGATTTGGATGAGAGCATCATGA
>Marker113441
TGGTTCATACATGTGCCGCAAGATTCGATGTAACGGAGAAXXXXXXXXXXGCATGGACGGAGCGGAGCCAGCTAGCGATGTTGATCGATA
>Marker113444
AAGATAGAACGGTCAAGTCAAGCGCCATGTCTCTTACTCTXXXXXXXXXXAATGGTGTATGGTGATGATGGTGATAATAATGGTGAAAAT
>Marker113456
AGCATAAGTCCTACAATAAATATAAAGACATACCAAAACTXXXXXXXXXXAATCCGCAAGCGCACGGATACCGTTGAAGCTTTTACCCGG
>Marker113461
CAGCAAAAGTATCTGACTTTGGCACTTCAAGATACATCCTXXXXXXXXXXACAATGAGAGAAGTGGAGATAATACTAGAAAGCATACTGG
CAGCAAAAGTATCTGACTTTGGCACTTCAAGATACATCCTXXXXXXXXXXACAATGAGAGAAGTGGAGATAATACTTGAAAGCATACTGG
>Marker113494
TCGACAAGGATGATAACTCGAGTAGTTTGGTCCTCACAACXXXXXXXXXXCAGAAAAGGAAAACAACACCTATCTACTTCCTTGTCCGCC
>Marker113498
AGAACTCAGGAATTATGAATTGAAGAACCTGGAGAACGATXXXXXXXXXXGTCTTTTCAGAGGAATCTGGGCCGTCGGATCAAACCGACA
>Marker113500
CCTACTCCAGCCCATAGAAGCTAGAGGTGGGCTTCCTAGCXXXXXXXXXXTAAGTCAAATTACCCTAAGTTTGACTAAATTTACATTATA
>Marker113502
TTTTCCAGATGTTAGGTTGGACAAATTTTTGGAACATAACXXXXXXXXXXAAAGTAAGAGTAGGAGATTTACAACTTCTATATGCCGCCA
>Marker113507
TAAAAAAATGTGACTTGCGGGCTGGTCTAGCTGAACCTGTXXXXXXXXXXTTCCTTTAGCTCTTCAAACCTCCTATTGTTTGCGCCTCTT
>Marker113520
CATACTCAAGCTTCAGTTATATGGTATTTATGATTCCTACXXXXXXXXXXGTGCATGAGGATACCTTGCGTGCTGCTGCAGCTTCATTGC
GATACTCAAGCTTCAGTTATATGGTATTTATGATTCCTACXXXXXXXXXXGTGCATGAGGATACCTTGCGTGCTGCTGCAGCTTCATTGC
>Marker113521
GGGTGTCTTGTGTCATGCCAGAAATAGATCGGCAAGAGCAXXXXXXXXXXAACGTTCCCCGGCAACAGCGCCAGAGAGCTTGTTGGGTAT
>Marker113524
TCTCTTATAATTTGGGCGGTTCTGTTACAGGAAGAGCCTCXXXXXXXXXXCAACAGCCGGATCCTAAAGGAAATGGGCCATCAGCAGATG
TCTCTTATAATTTGGGCGGTTCTGTTACAGGAAGAGCCTCXXXXXXXXXXCAACAGCCGTTTCCTAAAGGAAATGGGCCATCAGCAGATG
>Marker113542
GAGTTGAGTCAAATTTGAGTTCTACATTGCAGTTACCTTTXXXXXXXXXXAAGAAGCATTGTCCAAAGAAGTACCCAGTTCATGACTATG
>Marker113555
CTAATGTGCCTGCCGCAAATCTACCCCAGCCAAACCCCACXXXXXXXXXXCTATCCACTGATGCAAACTTTGGAGAATTGAAGTTTTCTG
>Marker113567
CATATCTTCTAGTATTTGATTTGTTCTTTCTGTCTGCCCAXXXXXXXXXXTCCAACTTCTTCCCACTTCCACTCAAGTATTTTCATGGGT
>Marker11357
AAACAAACCAAAGCGAGATTCCATAGGACACACGTCATCTXXXXXXXXXXCATATGGTACGTTTCATGCAAACTGTGCACCCATCTTGCA
>Marker11358
AATTCCTGACCTCCCTGGCAGAGTGGTAGCCCTGGGAGTGXXXXXXXXXXAATAATTTAGTGGTAATGTAAGCTTTTTGCAAATGATGAG
>Marker113581
GGTGTTATTGGACAATAAACCAAATAGACCAGCCTATAGAXXXXXXXXXXTCAAAAGATTTATCTCGATATTTACAGACAAACTGTGTAA
GGTGTTATTGGACAATAAACCAAATAGACCAACCTATAGAXXXXXXXXXXTCAAAAGATTTATCTCGATATTTACAGACAAACTGTGTAA
>Marker113583
TTTGAAGCACAGATTAGCAAGTTCAGTTGACATGCTATTGXXXXXXXXXXCTTCCATTCTTCCTATGCTATTTGGGATCTTTTTGCTTGA
>Marker113597
TAGCAGCATATAAAAGTTGCAAATCTCCTACTCTTACTTTXXXXXXXXXXGTTATGTTCCAAAAATTTGTCCAACCTAACATCTGGAAAT
>Marker113600
GCGCCTTCGGTGGGATTTCTTTGCACAGCAATTTCCACAAXXXXXXXXXXTCGGCACTGGCTCGTCAGCTGACTTTTGGTCAGCTACCCA
>Marker113603
AACTTTTGGCTGGTGTCCCAAATTCTACCCCAAGAACCAAXXXXXXXXXXGAATTTTATAAAGCCTTTTGGCCCAGTATCAGAGAGGATG
>Marker113609
AAATTTAGGGCAATCATGCTTGAAATGCCCCTCTTTGTGGXXXXXXXXXXATGAACAAGGAACTCTTTCTTGAGCTCTAAGTCCATAGAC
AAATTTAGGGCAATCATGCTTGAAATGCCCCTCTTTGTGGXXXXXXXXXXATGAACAAGGAACTCTTCCTTGAGCTCTAAGTCCATAGGC
>Marker113619
CCATCTAGGAATGTATTCCTAAACCCCCTTGCTTTATTTGXXXXXXXXXXCCAATTCGCGGGTTCGACACCGCCTGTAACACCCTAGGTG
>Marker11362
ACGTCGATCGTCCTCAGGAAACTGTGTCCCATGTCTTTCAXXXXXXXXXXGCCTAGAAACCTCTTTTTTCTCATTTCAGCTATTATGGGA
>Marker113620
GATTTTCATTATAAATGCTTGTTCAATGCCTTTGTCCGCCXXXXXXXXXXTTCCAAAAAAAGTCTTTGTTATCATGCATATAATTTTATT
>Marker11363
GGCAACTGTGAGAAGACTACAGAGCTTGAGTCAGAAGAAAXXXXXXXXXXGACATTCTCATTGGGACCGAGTATGCTAGACTCAGAACTA
>Marker113636
CTAATAAGGAGGGCACAGGTAAGTGATCGATCCAGCTCAGXXXXXXXXXXCAAGGGTCTACGGAAGGAGGTGTCCTTCCTCATGGAAGAG
>Marker113640
GAAAGAAGAAGAAGAAGAATGGAGTCCATACTCTTTCGACXXXXXXXXXXGGTCATTTAGGTCTCGAGTGTGCGGGTAAGAACCGCGTCG
>Marker113656
TAGCCTGGTGATGATTACGCGTGCCCCTGCATTCTGCTCTXXXXXXXXXXCCCGTGACCTGTGTGTTAGGTGGGGAAGCGTCATGCGCAT
>Marker113666
AAGGTGCCGATAACAGTCCCATCGGCTAGACCAAGATACTXXXXXXXXXXAGATCAGAGATCTTGTGCTTCAGTGCATCTCCTGAGGACT
AAGGTACCGATAACAGTCCCATCGGCTAGACCAAGATACTXXXXXXXXXXAGATCAGAGATCTTGTGCTTCAGTGCATCTCCTGAGGACT
>Marker113670
GTCAGCATGGAATATGAGATGGTAGAGTACGAGTTTCTTAXXXXXXXXXXAAGTGTTTAGCAGTAGAATTAGGGGTACCTCGGTATCCAC
>Marker113675
ACAAATAAATTTTAGAAGTGCCACTTACTATTTGCAGTTCXXXXXXXXXXGTTTACCTGCAGGGTTCTAGTGTGGAAGCAAATGTATGAT
>Marker113682
CGCTTTGTATTATAAAAAATGGGATTTTGCAAACATACCAXXXXXXXXXXTTGCATAAGACTGAACATACATAGCAGCAACAAGGGGATA
>Marker113690
TCTAGGAGACATGAAAGCATGCATTAGCTATCGAGTTTCAXXXXXXXXXXTGTGCCAGCTTATTTATTTGTCCAGCTATTCAACCCATGT
>Marker113695
CATCTGCCGATGGCCCTTTTCCCTTAGGATCCGGTTGCTGXXXXXXXXXXCAGCCGATCATGAACTGACGCTCTCCCCCTAATTGGCCCG
>Marker113712
GCAAGAAGTATAGTAAACAAGGAGAGACACAGGGATCAGGXXXXXXXXXXTGTAGCTTGCCACAATAAGAGCTTGTCATGATCTGCACAT
>Marker113719
CTAGGCTAAAGCTATGAACTAGAGAGGATTTGATGAACTAXXXXXXXXXXCGGATAAGTTTTGTGGTAAATATGCACTTGAATCCCTCTT
>Marker113722
AGGGTGGTGGATCCAACTATAAGATATGGTGATCCCGTTGXXXXXXXXXXGTAGAACAAGCTCATGAGATACAGATGCTAGCCAAGGAGC
>Marker113726
GTAGAAACAATGTTCTAGGTTCAACAGACAATGTTCCATCXXXXXXXXXXGCATCACTTCAGTACGTGTTATTATGTGTCATCGACTATG
>Marker11373
CTCTATATTTTCATTGTGTCGTTCATTTGTTTCTTTTGCCXXXXXXXXXXGATAGATACTATTGAGTTCTTATTGGTGACTCCTTTTTCA
>Marker113734
TTTGGTTGTAGAGAAACCTCCTGAGAAGGGATTGCAAAACXXXXXXXXXXTAGCTGACACTCTTTATCCCAACGAGTCCATAACCGCATC
>Marker113735
TGTTTTCTATATTGCCTTTACAGGGGAGATCCCATCATCTXXXXXXXXXXACTTGCAATATAACTCAATTTCCAAGATTTTTGAGGCGTC
TGATTTCTATATTGCCTTTACAGGGGAGATCCCATCATCTXXXXXXXXXXACTTGCAATATAACTCAATTTCCAAGATTTTTGAGGCGTC
>Marker113738
GTGTGGTGTTACCAGGCTTGGAAAGAAAACTTCTTTATGTXXXXXXXXXXTCCCACCTTGTGTCGGGGTAAGGCTCCACCTCATCTTGGG
>Marker113743
AGAAGAAAGGTTATTAGACTATGTTTTAGTGGAGTAATGCXXXXXXXXXXATGAAGCTTCCGCTACTTGAGAACTTGGTTTGTAATAACT
>Marker113748
TAAAAACTAGCCATCTCAAGGAACATCACAAAATTGGCTTXXXXXXXXXXCCGGCCATCTCCGACCGGTAGAGCGTCGGGGAAGGGCGGC
>Marker113754
AGCAAATGATGCCCGATGAGAACAAGAATGAGGCGAACAGXXXXXXXXXXTTCGAGAGGATTTCCTTCGAAGTCACAGACCTTCATTCCT
>Marker113765
GTGTTGAGCCAAATCTGAGATCTACATCGCAATTACCTGTXXXXXXXXXXAAGAAGCATTGTCCAAAGAAGTACCCAGTTCGTGACTATG
>Marker11378
AAACACCGAACACCTTGCCAATAGAATTCAAGGGTCAAAGXXXXXXXXXXAATTGAAATCTCACTCAAGTTTAGGCATAACTGTTATAAT
>Marker113794
TTTTCTGTGGTTTGCTTGTAGATAACATGGCTGGAAGAGGXXXXXXXXXXGAGAATTCTTGAGTAATTATGTGACAATAGAGATCAAATT
>Marker113797
CTGCTGAAAACGGATGGAAGGCCATAGAAATAATAAAAGTXXXXXXXXXXAACAATGTTTTTCTCTAACAATAAATCAGTGAACTGTACT
>Marker11381
TTTTTACTATTCGGTGTATAATTGTAGGGGCGGTTCTAGAXXXXXXXXXXTCGACCAAACTGTGTAATTAGTTTTTATTTTTGTCTATAT
>Marker113810
AAACCTTCGTCAGAACCGACTGCTTGGATCGGTGGAATCTXXXXXXXXXXTATTGCTCCCTTGACTGGAGACACGTTCCCTTCAAAGTCT
>Marker113818
TTTTCCAGATGTTAGGTTGGACAAATTTTTGGAACATAACXXXXXXXXXXAAAGTAAGAGTAGGAGATTTACAACTTCTATATACTGCTA
>Marker113827
ATGCGCCTGATGCTTCCCCACCTAACACACCGGTCATGGGXXXXXXXXXXAGAGCAGAATGCAGGGGCACGCGTAATCATCACCAGGCTA
>Marker113831
TGTCTATAGAAACTATGATAGTTTCTGAATTGGGAGTGCCXXXXXXXXXXCCTCTGCTACCAAAGGGTTGAAGACTAAACTATTCTAAAT
TGTCTATAGAAACTATGATAGTTTCTGAATTGGGAGTGCCXXXXXXXXXXCCTCTACTACCAAAGGGTTGAAGACTAAACTATTCTAAAT
>Marker113841
TTAGCTGATCGACACGTTTACTAGTCCATAAATCGCTACAXXXXXXXXXXCTCTAAGCTTCAACTTCGTCCCAGTTGTGTTCATCACCAT
>Marker113863
CAGAATACTCCAATTCTTCATCAGAGCCAAGGCACCATAGXXXXXXXXXXCTTCCACCGAAATACTTCCAGAATAATACTACAAATCAGT
>Marker113869
CTCATCAAATGCCCTTTGATGTGCTTCTTCCCATTTGAAAXXXXXXXXXXTGGATATGTGTTACATTATCATCAAGGGACTTGCTGTAAA
>Marker113876
AGTCCTTGTCATCCGTGATATTTCTGCTAGAGGTAAAGGAXXXXXXXXXXCCTATCCTTTGAGATAGCCATGAGGCCTTTCAACAGCTGG
>Marker113881
GATCATCATATTTATTTATCATCAGCCTACCACTAGATTAXXXXXXXXXXCACTCCCAGGGCTACCACTCTGCCAGGGAGGTCAGGAATT
>Marker113885
AGTCAAGAAACCGAAGCTGAGCCCAATCACGCCTAGCTTGXXXXXXXXXXTCTTCGGGTAAATAAGATAAAAACGAATATATATTTTGAT
>Marker11390
CCTGCCTAAACAATGGCTACCATTTGCTTATTTTGTAATCXXXXXXXXXXGTGGCACGGTGCCGTTAGGGCGTACATGAGGATTACAATC
>Marker113912
TAAGATTTTCATTGATTCTCGCCTGACCTAGCACAAGATCXXXXXXXXXXCGTCCCTCTCCCCAACTCTGGTTGGCTAGCATCATCTCAA
>Marker113918
TTTCTCCTTGAGGGAAGAAATATGAGTTTTCTTTACCGATXXXXXXXXXXAGTCAATGCCGATGATTGGAGAAAAGGAATTATTGATTAT
>Marker113921
TTGTGTTTGACTAGCAGCAGCTAACCAGGTGAACACTGAAXXXXXXXXXXTTTATTTGACAAACATTGTCTAATTATGGAGTAACTAGGC
>Marker113922
GTCCTCCGAACGGGACTCTCTGTTTTCTCAGTCGTCCTAGXXXXXXXXXXGTGCATGTGGACTTCTCTGGTTTCAATGTAGATGATTGCT
>Marker113924
GTTAGGTCTGCTTTCTGGTTGAATATACTGTCAGAAATACXXXXXXXXXXCCTGAGTACTGTTTAGCTGGCGGTGGCAAACTCCAGTCAC
>Marker113939
ATATAGATGAAAATAAAAACTAATTGCACAATTTGGTCGGXXXXXXXXXXTATATACGGATCGAATTACCGATGAACACTCGCCGAACCA
ATATAGATGAAAATAAAAACTAATTGCATAATTTGGTCGGXXXXXXXXXXTATATACGGATCGAATTACCGATGAACACTCGCCGAACCA
>Marker113944
ACTCCTCAAAACTGGCTTGACACTTATCAGACCAGACAAAXXXXXXXXXXGAATACCAGAATATCATCAATAAAGACCACCACAAACTTA
>Marker113945
TTCCCATACCGATTGCAAATTCATCAAACTCCCCTGATGTXXXXXXXXXXTGGCCAATAATACTCATTCCTTCTAATCATCCGCTTCATC
>Marker113966
ACTGTAATCTTTGTTGAACATGCGAAAAGTTACTCCCGTAXXXXXXXXXXTACTGCCAACTTAGACTAAAAAGAAGAGGAATAAACATAT
>Marker113975
GACAAGCATGTTGATTCCTAAGGTTGGGTTGACTGGTGCAXXXXXXXXXXAGGGTTTGCCGTGTGCCTTCACTGTGACACACGGCAAACA
>Marker113978
TAATCAAATAAACATAGAAAAGGATCACTATGCACCAAACXXXXXXXXXXTACAATCAATGTCGGTTTGATCCGACGGCCCAAATTCACT
>Marker11398
TTGGGCTGATTAGCACCGGCCATTAGCGGTCACTAATCTCXXXXXXXXXXTGGGCATGAAAGGATAAACTCTATTGAGGATAAGATAATC
>Marker113980
ATGGCCTACCTGGGGACACACTCCATAGTGTAAGTAGAGTXXXXXXXXXXTTTGCAAGTATATCATTTTATTTCTGACATACCTAGCGAA
ATGGCCTACCTGGGGACACACTCCATAGTGTAAGCAGAGTXXXXXXXXXXTTTGCAAGTATGTCATTTTATTTCTGATGTACCTAGCAAA
>Marker113981
AAACTACGTCATGCGAAAAAGAAGCAGAGAGGCGTGACCTXXXXXXXXXXTCATCTAATTCTGCAAACGTACTATTACGGCGGCCAAGTT
>Marker113984
TGCAGATGGTAACACGTAATGGAACCGGGGATGATGTACTXXXXXXXXXXCAACCTGCATCCAGAAAAGACAGATGATGGACGTCATTAC
>Marker113991
AATACTTATAGTATTATTAGGGATCTTGTATTTAGGGTCGXXXXXXXXXXTCTTGGGGTGATAATTGCCATCATCACATCACGGTCCTTG
>Marker114017
CCATGAGCAGATCAGGAAGCAATGCAATAGGAGAAGACGCXXXXXXXXXXGAATAAGTCCTCTCCGCTATCTAAGTCATGTCGGTAGACT
>Marker114021
ACTCTTGTACGCTTGTACCTATTCGACCGTAGCATTTCTTXXXXXXXXXXTGTGGTGTTGCTAAGAATGAGTTAGAGTCTAAGCCATTTA
>Marker11403
TCTTGTCTGAGCTAGATTTGCTTGAGCATTACTTTGGACAXXXXXXXXXXTTGTCAGCTACTTTTGTCTGTAAGTATTTCTTTCTTTTTA
>Marker114032
TCCATGATTAGATAATATTTGTCACAAACAAACGAAAGTGXXXXXXXXXXGCAAAGCCTGGGTTCCTGAGGAAGCTACTCAATTTCCTCC
>Marker114041
CAGAAGTTGGGAGTCCACTGATGAAATCCATGCTGACTTCXXXXXXXXXXGACCCAGAAATGCTTGGTTTCTTCTTCTTTCATTTTCCTC
>Marker114044
GAAGACCACCATGAATCCAAAGACAACATTACGTGAACTGXXXXXXXXXXCACAACTAACAATGGCGAAATATCAGATGTAAGATATCTT
>Marker114056
CCTCTCGGTTTGTCCTGAAGTCTGGGGATGATACGCTGTGXXXXXXXXXXTAACGGTTGCAACAGACCTGTAGGTTTCATATGGATGGCC
>Marker114090
TCAAATCTACACAGATTCGGGATCCCAAACAGTATAATCAXXXXXXXXXXTTCAACCAGTCAACGGCCGACAACGCCAGGGAGCTCGAAA
>Marker114092
TAGATAATTCTGGTTCAGTTATTACCAGGAAACTCACTTAXXXXXXXXXXATTTATAATTTATACACAATAACATATATTATCATTTTCT
>Marker114105
GCTTCACCAAAGACTTATGCCTTCCAGATGAAATGACAAAXXXXXXXXXXTTTTCTTATGACACTGGGAGCAAAACCCTATCAGGGTAGA
>Marker11412
GTCCAAATTTTTACCATATATGCACCAAGATGTCTATATAXXXXXXXXXXTACAAACAGGCAAAACAAGCATCTGTAGTAATAAATATAA
>Marker114120
AAATAGATACATTGTTCAAAATTTATAACAATTTTATTTGXXXXXXXXXXGAAACAAAGAGCCCCAGGGCCATTTGCATCCAAAATGGTG
>Marker114123
GTTATTACAGCACAAGTTCAAGTAGCGGAAGCAACATATTXXXXXXXXXXTCACTAGATTAGCACCTATACTAAGCACTTCATTTGATTA
>Marker114124
TGCAGCCCGTTCAACACCTCTGGAGGACCTAGCCCAGATTXXXXXXXXXXGTTTCTGTATGGTTGAACTCTGAGAGTAAACTTATTTTTC
>Marker11413
AACGGACCAAAGCGAGATTTCATATGACACACGTCATCTAXXXXXXXXXXCATATGGTACATTTCATACATACTATGCACCCATCTTGCA
>Marker11414
GTTTTGGTGGCTCCGCAGGGATAGTCATGAGCCAATATTAXXXXXXXXXXTAGCAGCACATGTTTGTAACTTTGTATGAGGGACACAATT
>Marker11415
CCATATTACAAAGATTACAAGCTTACAGACCCAACCCACGXXXXXXXXXXCTAGTTGCTTTTTACAGACAAGTCTGTAAATTCCTAGTCC
>Marker114150
AGATCTGTACGTGAAGATGGCGGCCACTGTCACCACGCAGXXXXXXXXXXGTAGTGGGGTCGGGTCTGTAGTATAAAGTTTTCTTTCAGT
>Marker114170
CAGAGAGGGAGGTGGGGGTACAGGAGCGTTCGTGCTCCTCXXXXXXXXXXCAAGAGAGGAGCCATGCCACCAGTGCTCGGCTTCCCATCA
>Marker114178
GGCCTAGAGAGGTGATTGATGTTGAAGATGACAAAGAACAXXXXXXXXXXTTGAGAGATGTTGATTGGGTCAATGCTATGCATGAAGAGC
>Marker114189
ATCAAGATTCACTTGCACGTTCACTCACACATGCTACTTCXXXXXXXXXXAATGGACAAGTGTCCGACAGTAGAATTAGTGTCTAAGTCG
>Marker114191
TATTCCTAAACATGAAGTAGGTTGTCATCCCTAATTGTATXXXXXXXXXXTCATAAATAGGGATAATCATCAAAGCATCTACAAGTCATA
>Marker114204
AAAAAATCTACTCCCACTAAAATCAATATCCCTCTATTGAXXXXXXXXXXTGTACAAGACATATGACATAGGTTTGGCGGAACATGTAAC
>Marker11421
TGGATAGGTGAAAGCCCTAGTTTGGTTTTGGATAATTGATXXXXXXXXXXCATTGTTCATGTGCATGCATTTAGAACCTAGTGAGCTAAC
>Marker114213
ACCTCGTGTGCGCCCTAGGAATAGTCGCGCACACAAGTCGXXXXXXXXXXACACTGGCTACTGCAGTTAGCATTTTAGTTAGTCAATGTT
>Marker114216
ATGACACAGTATCTTTTTGTAATTGCTGGGTGTTTATTTGXXXXXXXXXXGGGGGTGTCGACTATGATGGGTCATAGTTGGCGCCCCCTT
>Marker11422
GCGTGCTTGGCCTAGAGCAATTTAGGGATGGGTGACCGACXXXXXXXXXXCGTTCCTGGCTTGGGGTTGGTCGACGAGGACGTCGATCTC
>Marker114226
GGATAGGCACGTGTGGCACGTAAGTGTCTATAAAAATGGTXXXXXXXXXXCGTGGAGTTGAGAGACTGCCAGTGAATTTTACTTTTTTTT
>Marker114246
TCGCCCCGGTCGAGTTTTTTTATTTGTTGCTCAATTTCTTXXXXXXXXXXATACAGGTTATGTTCACATGTTCTTGTTCCATTTCATTGT
>Marker114247
GTGTTGGCGATAGATAACTCCTATTTTTATTAGCCAACAAXXXXXXXXXXATGGACTAAACTGACTTTGAGGATCAATAATCTTCGTCCA
>Marker114251
TTGAGGATACATGAGCTTTGGGTTTCTTATTCATGCATTGXXXXXXXXXXCTACATGAAGGGTTAGTAGAAGCAATAACAATAGGCTTAC
>Marker114259
TCTCTAGAAAAATAAAAAGACCAAAAAAATACGTGATGGAXXXXXXXXXXTTGATCGAGCTGTGTAGACCCTTAGGAGCTTTTCATGTGG
>Marker114270
TTACTATTGTGTATCTTCAAACCCATATGTAAATCTGAATXXXXXXXXXXTTTTCCGTCACATCGAATCTTTGGTTGCATGCATGGAGCA
>Marker114279
AGGAAAATTCATTCGTGAAAAAAATATTGCAGATAACATAXXXXXXXXXXCTGCAGGCAATATAGAGTATCCAAACTGGTCGCCACTAGA
>Marker114283
ATGTTTTTCAAAAAAATTTGGGGGGACACCTGTCCCTCCAXXXXXXXXXXTTTTGAGTGATCCATCACGACGGATAGACATATGTGTTTA
ATGTTTTTCAAAAAAATTTGGGGGGACAGCTGTCCCTCCAXXXXXXXXXXTTTTGAGTGATCCATCACGACGGATAGACATATGTGTTTA
>Marker114299
CGGGGACAGGGTGTGGAATAGGATTTATGATATTATTCAGXXXXXXXXXXCATGGCTTCTATGTAGGTGTCTTGGCGTAAATAGTACAAC
>Marker114305
CAAACTACTTTGTTTATACATGTTGCCATGTATTTTTGCCXXXXXXXXXXTATACGTATATAGTCTTGATGCTTGTGGCGCGACATTTTT
>Marker114314
TCAAGTATCTAGTACGTCTCTAACTTGTTAGTGGTTACCGXXXXXXXXXXTTTTCGAGATAGATGGTTCTATGGATGGTTTGGATGATGA
>Marker114317
AACACCACCAATGCCAACTCCACTAACCTCACATTCTAGCXXXXXXXXXXATGTGTAGCCTGCAAAGCAACAAAAACAACACGAAGATGA
>Marker11432
AGAACAAAACCAAGCAAGCCATATGTGTGCCTAGGAAGTCXXXXXXXXXXAGGCTCAAGTAGCTGACACTGGTTTGACTGCATTTAGCTT
>Marker114321
CCCCACAATTAGGCTAGATCATATCAAAAAAAAGGAAATAXXXXXXXXXXGAGTTGTGAACCAAAGAACAAATAAGAACAAGTTGCTTAC
CCCCACAATTAGGCTAGATCATATCAAAAAAAAGAAAATAXXXXXXXXXXGAGTTGTGAACCAAAGAACAAATAAGAACAAGTTGCTTAC
>Marker114324
TTGACCATTGCTGGTGGTCAAGACGAGCTTGTTTGAAACGXXXXXXXXXXATGGAGGAGCAACATAAAGTATTGCCCTATGTTGTAAAGT
>Marker114336
ATCCATCTTTTTAGTTTGAACAAATTTATAAAAAAAGACTXXXXXXXXXXGTAATAAATATGATAAAAGATATAAATGCGAGTGTCGCAC
>Marker114340
AGACTTGATTATGCGTTGTTTTTGTTGTATCATTGTGAGTXXXXXXXXXXAGCGGTCATCGTGTTGGGCTTGCGGGTACAACAGAATTGT
>Marker114343
GTCCTCCAAACGGGACTCTCCGTTTTCTCAGTTGTCCTGGXXXXXXXXXXGTGCATATGGACTTCTCCGGTTCCAATGTAGATGATTGCT
>Marker114344
GGAAAATAGATAGCGTGTCCATATGTTGTTACGGGATGTAXXXXXXXXXXTTCTTCAGGGCACTCACAATGCAAGACTCTATCACAGAGT
>Marker114376
GGAGTGCTCGATCAGGTTTCGTGGGACGCCGGGCATGTCTXXXXXXXXXXATTGCCTCTAACGGTTAGGACACCTTTCTCCGTAGGCATT
>Marker11438
TAACAAGTTTGCATAGAGGAGGATGGATGAGAACAAGCCCXXXXXXXXXXTGTTACAATAAGATTTATATCTTGTGTCATTTTGTTCTAA
>Marker114383
GTGGTAGATCACATGTGGGCATGGTGCTTAGATGTTATTTXXXXXXXXXXGATCCTTCAAGATTTCATGGACTACCAGAATTATATGGGC
>Marker114386
GAGCACTATGCATTCTTCGAACAACCAGCTTTTTCGATGCXXXXXXXXXXTTGATATCGAACTATCTATGGCAATTGTAACCGACTAGGA
>Marker114399
AAACTGTGAGTGTCCCTTGCCCTATCATCATTAGTTGACTXXXXXXXXXXTATTATTCTGACTCTCTTAGCCTCTCTAGTCTCCAACTAC
AAACTGTGAGTGTCCCTTGCCCTATCATCATTAGTTGACTXXXXXXXXXXTATTATTCTGACTCTCTTAGCCTCTCTAGTCTCCGACTAC
>Marker1144
AATGAATGGATCATTTATGGAAACAAAAAGCTACTGGTGGXXXXXXXXXXGAACTGCTGATGAGGTGGCGGAGTATAGCTAATTAGTGAG
>Marker114403
AAGAAAATAAAAAGGGAAGGAGACAGAAAGAAAAGAACCTXXXXXXXXXXAACATAGTTAGATACTATGTGTGGCCCATAGGAGACATTT
>Marker114408
GGAACAGATTATGGCTGATTTTGTGACTCAGCATTACAGTXXXXXXXXXXTGAAGTCCTCATAACTTATCACGAAAGGAGTATGCAACTG
>Marker114409
ACTTTTTATGCATCGACCCATATGCTTGGGCAATATTTCTXXXXXXXXXXAGTCAGCTGATCTTGAAAAGATAGTCGCCTAGATCCAGTT
>Marker114411
TAGGGCAAAGTAAATTATATCAAAATAATGGATACAAAAAXXXXXXXXXXTATCCAAGTGAGATGCAAACCATAACTACTACAGCTAGCA
>Marker114412
TATCTTAGTCAGAAATCCTCTGCACCAAATGACTTAGACTXXXXXXXXXXAAGGCCGATCCAGACAAAGATGATGAGAACAGGCAAAACC
>Marker114413
ATGATCTAATCTTTTCAATTGCTTTTAGTTAGGTAGTAAAXXXXXXXXXXACGAAAAATAACAATTAGCGCGCATTGTTAGGTACAACAT
>Marker114416
AAAAGAAAAAAACAAAAAACATTGTCACTGTCGCAAAACCXXXXXXXXXXAAGGGTGACACACATTCGGCAAATTCATTTCTAACTACCC
>Marker11442
GCTTTTCTGACTGCAACGACAGTTCGGCAGATGTCCTCCCXXXXXXXXXXATCGATGCAGATGAAGTACCTAGGATTTGAAGGTAAAAAC
>Marker114440
TTATAACATATATGTACACTAAGTACATGGCTTTGGCTACXXXXXXXXXXATGGAACACATTATGTATACCGGATAATCGTTCGGGCAGT
>Marker114456
GTGCAGAAAATAAATATGAGATAACTACTGACATACCTGGXXXXXXXXXXCTATAGATGGATCTGGCCAGACCCGACGTAGATGACGGTG
>Marker11446
TCGAGTCACAATGTGCTTCCCTATTTTCTCCCTATTTTCTXXXXXXXXXXGATGGGAGAATTGTGCAAACCAACTCGTATGCTATCACAG
>Marker114466
TTGACTCTCCAGTGCTATGATTGTTAGCGACCCTTTTCGAXXXXXXXXXXGCCCTACGAGTAGGTTTGGATCGTGGGGTCATATCTCTTT
TTGACTCTCTAGTGCTATGATTGTTAGCGACCCTTTTCGAXXXXXXXXXXGCCCTACGAGTAGGTTTGGATCGTGGGGTCATATCTCTTT
TTGACTCTCTAGTGCTATGATTGTTAGCGACCCTTTTGGAXXXXXXXXXXGCCCTACGAGTAGGTTTGGATCGTGGGGTCATATCTCTTT
>Marker114475
TATCTAAACCTTCAATATGACACCTCATAAATTTTAGTCCXXXXXXXXXXCCGTAGTTCGGTGCTACTTCAAGGTGACCGGCTCTGACTC
>Marker114477
ATAGCTGGGCTTTTGGGAGGCCTAAAGGCAGGGGTGTGTCXXXXXXXXXXGCCATTTGGATCCTTTCATTTTTGAGGAATTAGAACCTAC
>Marker114480
CGGCCTTGATGGCGTCTGCCGCCTCATCCTTGCCTGACAGXXXXXXXXXXTGGCTCCTCCGCACACGCCACCGCCACACACACTGGCTGC
>Marker114483
GAATGTTCAATTCAGTCAATCCAAATGATGACAATGGTGTXXXXXXXXXXAGGCTTGGTCATATTGGAATGAAACAATTGAACAAGTTAG
>Marker11449
ATCAAGATTCACTTGCACATTCACTCACACATGCTGCTTCXXXXXXXXXXGAAAAAGAAATATAGAGCATCTCATTCTCGTCACAAAGTT
ATCAAGATTCACTTGCACATTCACTCCCACATGCTGCTTCXXXXXXXXXXGAAAAAGAAATATAGAACATCTCATTCTCGTCACAAAGTT
>Marker114501
TTCAGGGTACAGGAGTAGAAAGTACCCCTGCCTAACAAGGXXXXXXXXXXTTCATGCAGACAAGAAGATGCACCCTAGTTTCATGCATAA
>Marker114521
CAGGCCGACGTCGTGACGGCCCGAAATATTTTGCTAAGTGXXXXXXXXXXAATAGTCAACATATACAACCTAGAGATAAAAGTCATTTGT
>Marker114528
TAATTCCAACCCCTTGATCAAAGCTTGATACTTAGCTTGAXXXXXXXXXXTATAACAGTGCATTCGGCCGACAGCAAATAGTGCCTCAAC
>Marker114534
AATGCAAGCTAATGAAGAGATGCTGGCGTATCTTGGAGATXXXXXXXXXXGTGCTAGCAGGTGCAGAAAATGCTGGTCAGCCGGAAGCAG
>Marker114537
TTCATTTGTGTCCATTTTTTCTTTGATGTGAATGCGGTTTXXXXXXXXXXGTTGGACATCATTCATTTGATAGGCTATTATGCTTCCTTA
>Marker114540
AGGGCTATTGAGGCAGCATACAAATATCAACCTACCTCGAXXXXXXXXXXTGCCATACAGGTACATATGCAAAGTACATCAGAGACATTC
>Marker114551
CATATCCATGTATAATTCGTACACATCTGACCTTTGTGATXXXXXXXXXXAATGTTTGGCATCCAAGAATGGCGGCAATTTCTTCCATAT
>Marker114554
AGAACTCAAGAATTATGAATTGAAGAACCTAGAGAACGATXXXXXXXXXXGTCTTTTCAGATGAATCTGGGCCGTCGGATCAAACCGACA
>Marker114560
ATGGATGTGAAGAGTGCATTTCTCAATGGCTATATCAATGXXXXXXXXXXTGGAGAGCTTAGTTATTTTCTTGGTCTTCAAATCAAGCAA
>Marker114564
TGTGGCACCGGACGCGTCCTGTGACCACCGGACTCATGCGXXXXXXXXXXCTCAAATTTTCACAAATATTTAGCCTTAGGATTAGTAGTT
>Marker114567
TGCTCCATATATGTGTCTAAAGATTCGATGTGACAGAAAAXXXXXXXXXXGTTAGAGCAGTTTTTATGTGGTTTTTATGCGGTAACAAAA
>Marker114586
CTACTAATTTGCTCTGCTTTTAGTGTTGGAATGTGGGATGXXXXXXXXXXATCAGTAGAAGAAATGCAATATATCTTATTATTGATGTGG
>Marker114594
CCTAAAATTAGAATGTTGCACTAGAGGAGAGGAACTGTCAXXXXXXXXXXTATAATAATATATGTTCCTTGATAGTAATTTTTGCTAGAT
>Marker114600
AATGTAAACAAAAGCTTCAGCTGGACTCCAGCCGGTCAAAXXXXXXXXXXTCCAAAAGCTCATTTTCATCTACCGCTGACAGTATCGGTG
>Marker114606
CCAAGTCGGCTCATTTCATCCCTGTAAAAACTCGTTACCGXXXXXXXXXXCCCGTTCGAAGCTTTGTATGGTCGGAGATGTAGAACTCCG
>Marker11461
CTACTCGCTTTGTTTCATATTAGTTGTGATTCTAGATTTGXXXXXXXXXXTTTTTTTGAAAATTAGTAAGCTATATTTCTTACTAGGCCA
>Marker11462
ATGCTTGAACATGACTCACTACAGAAAGATAGTTGGGGTGXXXXXXXXXXAACAACAGAAGGCCATACCTCTATTTGTACAGTGACAGAT
>Marker114633
GGCGGTTCGGGGTGATCTAAATTTGGTAGTAGGTGAAACCXXXXXXXXXXAAGGTTAGTTCAAAGCCCTACCATCTATTTATTTTATTTA
>Marker11465
TGCTGAAACATACATGATTAGAAGGGACAGAACCAAACTTXXXXXXXXXXCACCAACCATCGAAGTGTCATCCATCCTAGCTTAGTTGTC
>Marker114653
TTGAGGACTGAAGGTCTATGATGACCCTATCTAGTCTGCGXXXXXXXXXXACACCCCAAAATTTGCAATTTTCCAAAATAGGATAAATTG
>Marker114659
TATCCAAGAGTTCATCATCATGAAGAAAGTCAGGGGTTGGXXXXXXXXXXGTCTAATGTAAAAGGAAGTAAAATTCTCACCCTAGAATTT
>Marker114666
TTCTTCAGCCGATGGAATCGCATGATTGGGTGATAACTTGXXXXXXXXXXTAGCTGCCGATCGTCCAGAACCAGACTATAGCACTTGTTC
>Marker114668
TCAGATGGCAAACCAGGGTGGTGGGAATGTACAACATCCGXXXXXXXXXXTCCTGGGGTCATGGAAATGAAGCATACTGAGTTCGTGCAA
>Marker114690
GAAGAAGACTGAAAGCACGAATTCTCCCAGATAAATTCGAXXXXXXXXXXATAAAATTCATAGCCCTTTGATAAGTAGCACCAGCATTCT
>Marker114697
ACTCAGTGTGGCTACTTTTTCTTAGCTGGATCCTTCGTGAXXXXXXXXXXCCTCTTCTTATCCTCATTAGTCACACAATTTGGTTTTACC
>Marker114710
ATGCCCTAGTTCCCGTACCCGCGTCAGGCGGCGGGCGGCGXXXXXXXXXXACATAAAATATAGATAAAGTATGAATGGTGACAAAGATAA
>Marker114715
TGTCGGTTTGATCCAACGGCCCAGATTCATCTGAAAAGACXXXXXXXXXXAACGTTCTCCAGGTTCTTCAATTCACAATTCCTGAGTTCT
>Marker114716
CCAGTATGCTATGCAATGCTTATGATGACATGATCCAGTTXXXXXXXXXXTAACTGACATGTTACCTTGACTTTTTTGGATAGTCTTATC
>Marker114719
AGGAGGAAACAACTTTACCGGCGAACATGGCTCATGTATGXXXXXXXXXXCATAAGCCCTCCCTTCTAATCCTGCTGCTAGTCATTATAA
>Marker11472
TTTATAAACGACTATTCACTCTCCCCTAGTTAGCCACCTAXXXXXXXXXXTGTGCAAGAATATATGTTTGCATTGTAGCCTAACACATTG
>Marker114720
GTATATTTGTGTAGGTTGCTACTTCGGACGAATAATGTGGXXXXXXXXXXTGCTTCGTGTGTATAGTCATGTAACGCCTAAACTGTCGCG
>Marker114729
ATATACATCATGTCGTTTTATGTGGTTCTAAGGCCCTCTTXXXXXXXXXXTAGGAATAAAAAAATATAGATGAAATAATTCTTTTTGTTT
>Marker114735
CTATAGCTAGTGGTAAGCCATGACATTTCTTTAGTATATCXXXXXXXXXXTTGCATTAGTAGCAATCCAGTGAGTGTTCAGTCACCATTA
>Marker114752
TTGCACGACAGTCCACACACATTTGGCAAGATCCATCTTTXXXXXXXXXXAAGAGTACAAAGAACTTGGCATTAGGTTCACTCAATTCTT
>Marker114754
AGAGACAAAATTTCTCTCTACCTATTTTTTCGTTCCGATGXXXXXXXXXXAAGAACCAAAAAATTTGTGGTAATTCTGGTCGCCCTATGC
AGAGACAAAATTTCTCTCTACCTATTTTTTCGTTCCGATGXXXXXXXXXXAAGAACCAAAAAAATTATGGTAATTCTGGTCGCCCTATGC
>Marker114759
AGATGGCAGTAACATGGTTGTGCTACCTTTTCAACAAGATXXXXXXXXXXGCTTGTCACGGCAAGATAGTTTTGTATTTTCCTTAGTTGT
>Marker114770
GAATAAGTGCTATAGTCTGGTTTTGGATGATCGGCAGCTAXXXXXXXXXXCAAGTTGTCACCCAATCATGTGATTCCAACGGCTGAAGAG
>Marker114772
GTTGTGCCAGCCGATTTGACCTTACAATCGACAAAGGTGAXXXXXXXXXXAATCCGTATACAAAACAAACTCTAATAACTATGGAAAACA
>Marker114780
ATGCTACACTCATGATCGTATCATCCATCAACTTTGTCTTXXXXXXXXXXCCTAAAGAATAAACACGGTGAGAAGTCTTGTTCAGAAGAC
>Marker114783
TGCTTGCATTTTTTGTGGTTCTTGGAAAATTCAAATGACTXXXXXXXXXXAATTCCCTTGGTCCTAAGGTATGTCTTACTCTCTCTGCAT
>Marker1148
GTCCTAGAGAGGTGATTGATGTTGAAGATGACAAAGATCAXXXXXXXXXXTTGAGAGATGTTGATTGGGTAAATGCTATGCATGAAGAGC
>Marker114805
TACATTTGAGATGCTTCCAAAAGAAAATGCTAATGAAATGXXXXXXXXXXGCTACCATTGCTCTTATGGTGAGCAGAACCACCAAGATGC
TACATTTGAGATGCTTCCAAAAGAAAACGCTAATGAAATGXXXXXXXXXXGCTACCATTGCTCTTATGGTGAGCAGAACCACCAAGATGC
>Marker114807
GGACCACAGTACACGTAGCCATATCAGGCCCACGATGCAAXXXXXXXXXXGGGTTCTGCTCAACTGTTTCTTGAGAGAGCTCCAAACTTT
>Marker114812
CGCCGCTGACGATTGGAGCCTGTTGACCATGACAGAGCGCXXXXXXXXXXGGAACCACTGGGGTGAGGACACCGGTATGAGTCGTCTGCC
CGCCGCTGACGATTGGAGCCTGTTGACCATGACAGAGCGCXXXXXXXXXXGGAACCACTGGGGTGAGGAAACCGGTATGAGTCGTCTGCC
>Marker114818
AAAATGGGCTTTCTTTTCTATTTCTTCTCTCTAGAGCTCAXXXXXXXXXXGATGCCTTGACCAAGATATAGGATGAACTCCTCTTGACTC
>Marker114819
GAGTTGTTTCCAAATACGTGAACATGGTGTTCAGGTATGCXXXXXXXXXXTCATATCTTACCCCTGTTTACTCTATGCCTACCATGGATT
>Marker114829
TGGCTCATTATTGTTATAGTTATTATTATCTTTATCATATXXXXXXXXXXAGTAAGGGTCAATAGGCTAGTGGCTAGTGCTAAAGACAAG
>Marker114831
ACCTTTGTCTTCCTCCTACCAGCCGTGAACTACAACATCTXXXXXXXXXXGTGGATGAAAAGCAAAAGCTGGAGCTAGATATTGAACAAC
>Marker114841
CCATATTACAAAGATTACAAACTTACACACCCTGCCCACGXXXXXXXXXXCTAGTTGCTTTTTATAGACAAGTCTGTAAATTCCTAGTCC
>Marker114867
ACTCATTACTCAATAAAGAGTCATCAAGCATGACACTACCXXXXXXXXXXAACGCGAGCATTCCGTCTGATTGCATGGCGGATCCACATC
>Marker114868
TGTCCACAGCTGGCCAAGTACGGATGTTGGCCATAGTGGGXXXXXXXXXXCCTTCTCGGCAATGGCGCCAAAAATGTTTGTTGACACTTC
>Marker114878
CTCCTTTGAAGAAAATGTTTGTGAAAATGCTAACACACGTXXXXXXXXXXGTGCGTTCGGTGTCCGGGCGTTTTGCAGTGCTCCCTGGGT
>Marker114883
AAAAATCATACGGTCAGGGCAAAAGAAGCGCTCAGTATGGXXXXXXXXXXCCCTCCCTTCTCCCTTCTCGACGCCGGTTTTTCGCCGGCG
>Marker114889
AATTATGTGCATAGTCTAGTTCCCAAATCTCCTCTATGCAXXXXXXXXXXCACCAGAGTGGAGTTTTGAAGAACTGTGTAGTGTGCTTTA
>Marker114893
ATTTTACTTGTTTTGAGTCTCATTTGGAATATGTTGACAGXXXXXXXXXXGAGTACATTGATCAGGACTGGTTGTTTTCTGTGGGTCATG
>Marker114903
AGAACTCAGGAATTATGAATTGAAGAACTTGGAGAATGATXXXXXXXXXXGTCCCTTCAAGTGAATATGGGCCGTTGGATCAAACCGACA
>Marker114908
TCTTTTTGTTTCGAAAGTTGAGGTAATGGTGATGTTGTATXXXXXXXXXXCTCGGACATATTCGGCTAATCATGTGGGTTACGGTAGCAC
>Marker114914
AATTGCTAAAAATATTATCACTCAATGTCCCAAATATTGTXXXXXXXXXXCATTACTATCATTTACTCCATCACACATGCACATCTTTAT
>Marker114916
GCCACTTACACCAAAATAAAGACCTCGACCTTGGAATTTGXXXXXXXXXXCATTGAACAGTTTGAACGTTGAAAGAGAATTAGGATTACT
>Marker114927
AACGCACATTCCAGTGCATTATAGTTGCTAGACTTGGTGCXXXXXXXXXXCCAAACCGATAGATTGATATCTGACGTATCGACATTTGGT
>Marker114931
CCCAAAAGGCTCGTGAGTGCCTAGATGCATCTGCTAAGGGXXXXXXXXXXAAAGAGATAATTGCTCAACAGACAAAAACTAATGATGAAG
>Marker114937
AGTTATTACAAACCAAGTTCTCAAGTAGCGGAAGCTTCATXXXXXXXXXXAACAGTACCCCCTTTTCTTTTTTTTAGCTCAGGTTAGGTA
>Marker114939
GTAAGCAACTTGTTCTTATTCGTTCTTTGGTTCACAACTCXXXXXXXXXXTTTTTCCTTTTACTTGATATGATCTAGCCTAATTGTAGGG
>Marker11494
GAGATAATTAGATGCCAATTCACAAGTGTCAACGTATTGAXXXXXXXXXXACACTGCCCGCCGCCTGACGCGCGCACGCGGGCCGGAACA
>Marker114941
AAGTTGCACACTTGGTGCGGCCCATAGTTTTCAGCAACTTXXXXXXXXXXGCACCACAACGGAAAACATCGTCATAACATAACAAACATG
>Marker114944
GCTGCCTCTGTGCATCAGCAGTATTCTCTTTTTTCCCCATXXXXXXXXXXGTGGTGTGGTGTGAATTTTTGTGTGTTTATGTGTATTTAT
>Marker114945
TCCTCTTCCGGTTGAGTATTAGAGTAATCATTGCTGGCATXXXXXXXXXXGGTCAAAACCAACCCTTTTCTATAGCCGAGGTCCTATCTT
>Marker114951
ACCTGAAGGGTAAATACAAAAGTACCTCAGAACACAGCTCXXXXXXXXXXCTGCGTCTTCATCTTGTGTGCACCGTCGGATCAAACCGAC
>Marker114952
TTTTTAGGGGGATTTTACACTTCCAAATTATCCCAGCAACXXXXXXXXXXATTCCCAATAGTGAAAGTAGCCCCCCATTTGAAAAGATGT
>Marker114954
GTTCGTGTTCCCAGTCAATAAGATCTGAGATATGCACTCTXXXXXXXXXXCAATATCAGAGGAAGGTAAAATTCTTGTTTGTGCTCCTAA
>Marker114973
TAAAGATAGCTGCTGCACTGCCTGTTGCTACTAACATTGAXXXXXXXXXXATACAGGTACCTACATATGCAAAGTACATCAAAGATATTC
>Marker114984
CATCTGCCGATGGACCTTTCCCCTTAGGATCTGGTTGTTGXXXXXXXXXXCAGCCGATCATGAACGGATGCTCTTCCCCTAATCGGTCCA
>Marker115001
TTTGTACTCTGTCTAGTTTATTGTCTGTTATAAATAGAAGXXXXXXXXXXCGTCTTGCTAGGGAATGCCATAACCCTGTTTCTGGCGGAA
>Marker115011
TGCGAAGCAACTAAGCTCACCGAGCAGTGCCCTCCTCTGGXXXXXXXXXXCCTAGTCCCTCCTCTCTCTCTTCGTTGTCTCCTTATAGTC
>Marker115029
CTAATTTGGTCATGCAAAACTAATTTGGTCATGCAGGTCAXXXXXXXXXXCCAGTAGACTGTAAAGGTTTTCTTTTTGCACTTTGGATGC
>Marker115035
GTCCTCTGAACGGGACTCTCCATTTTCTCAGTCGTCCTGGXXXXXXXXXXGTGCATGTGGACTTCTTCGGTTCCAATGTAGATGATTGCT
>Marker115043
CCCTACAATTAGGCTACATCATATCAAGAAAAGGAAATAAXXXXXXXXXXGAGTTGTGAACCAAAGAACGAATAAGAACAAGTTGCTTAC
CCCTACAATTAGGCTACATAATATCAAGAAAAGGAAATAAXXXXXXXXXXGAGTTGTGAACCAAAGAATGAATAAGAACAAGTTGCTTAC
>Marker115046
TTGTGCATCAAAATCTATGTGAGAATGAGAGCCACATTTCXXXXXXXXXXTTCAGAGGTGCAATCCTTGGTACTTGCACCACCAAAAATT
>Marker115061
CTGTTCAATCAATGTCAGTTTGATCCAACGGCCCATATTCXXXXXXXXXXAGCAACTGGTTCGTTCTTCATCGTTCTCTAGGTTCTTCAA
>Marker11508
ATACGATTTTCTTGCATATAATGCGAAGTAATAACAAGTAXXXXXXXXXXTAAACTCAAATTGAAACCAACAGAAACTAGCATAAGCAGC
>Marker115080
GCTCTTCATGCATAGCATTGACCCAATCAACATCTCTCAAXXXXXXXXXXTGTTCTTTGTCATCTTCAATATCAATCACCTCTCTAGGCA
>Marker115082
CTTTGATCCTATCTAGCTACTGGTTGTTGTTTCATTTCTAXXXXXXXXXXGATCAGCACTAGGCAGAGAATTTCTAGTTTGGATCGTTAC
>Marker115086
TCTCGGTGCCCACAGGCAAGTTACACATGTTTGATGGAACXXXXXXXXXXTCTTTTGGTGGTCCAAATAATTCAATTTGTGATCAAGAAA
TCTCGGTGCCCACAGGCAAGTTACACATGTTTGATGGAACXXXXXXXXXXTCTCTTGGTGGTCCAAATAATTCAATTTGTGATCAAGAAA
>Marker115092
CAATTTTTATCTTAGGCTCAAGTGGAAATATCCAAAGCTGXXXXXXXXXXGTCAATAAACATCCATATTCTATTTTCCTAGAACAAACTT
>Marker115094
GCTCTATGGGAGGTCTAGGTATTTCTGCAAACTCATCTAAXXXXXXXXXXCAAATGACATATGGAGCCTTCTACCATGAGAGGTAGGATA
>Marker115096
TCCACATTGTAGAAGCCTCGCGACTGCAGTTGCGCGAGCGXXXXXXXXXXTCAAACTAATCACACATTCATTCTTATCTACTATGTTTTT
>Marker115099
GGTTAGAGAAGAACAAATACACTTTTGGTTCTGTTGGTGTXXXXXXXXXXGGTAGTTATCCATATTTATCCTTTTTGCATTCTTTTTTTC
>Marker115111
AAAAAACAATGAGAAAAAGGTTTCAGGTTTCAGAGTTGGCXXXXXXXXXXTAAACAGAGCAGATTTACTCATCATTGATTGAAGGCGAAA
>Marker115132
TTGTCTATAATCATTGAAAACCGAAACGCCGCATCCGCTGXXXXXXXXXXGACCCTCGTGTTGGTGAGATCGTCGTGTTCGAAGATTTCA
>Marker115148
TAGCTTGGTGATGATCACGCGTGCCCCTGCATTCTGCTCTXXXXXXXXXXTCCCGTGACCCGTGTGTTAGGTGGGGAAGCGTCAGGTGCA
TAGCTTGGCGATGATCACGCGTGCCCCTGCATTCTGCTCTXXXXXXXXXXTCCCGTGACCCGTGTGTTAGGTGGGGAAGCGTCAGGCGCA
>Marker115154
CCGCCGAACCACCAAGTGTTGGTCGACACAACGGGGACGTXXXXXXXXXXTTATTTACCAACCTCTTGCTCTAGTGAGTTTGTAGAATTT
>Marker115155
TTGTCGATAATTATTGAGAACCGAAGCGCCGCGTCCACCGXXXXXXXXXXGACCCCCGCGCCGGTGAGATCGTAGTGTTCGAAGACTTTC
>Marker115162
GTCCCATAAGACAAGATGGCTGATCTGCCAAATTCTATAGXXXXXXXXXXTTAGAATACATCTGATTGCCTGGAACTCAACCAATCATCT
>Marker115165
GTACCTTCATAAATACATGTGTGCAACATGTAAATATTTCXXXXXXXXXXATGGGCATAAAGGGTATGACCACTGGCATGGTATAAGTTA
>Marker115203
TGAAATAAGGTGCAAAGTTTAGTACCACATCGCCTGCTGAXXXXXXXXXXAAGTTCTTGTTCTTATTGTTCTTTGGTTTATGAGTTTACT
TGAAATATGGTGCAAAGTTTAGTACCACATCGCCTGCTGAXXXXXXXXXXAAGTTCTTGTTCTTATTGTTCTTTGGTTTATGAGTTTACT
>Marker115211
GCACAATAGGTATATTGCGACTCAGATTGGGAATTTATGAXXXXXXXXXXTTTTTTTTGGATTTTGACACTGTAGCACTTTCGTTTTTAT
>Marker115217
TTCTCTCATAATCTTGGGAGCATGGACCTTATGGACACACXXXXXXXXXXGTGGTGTGAGTTGTAAAGGGTTCTTCACCCTTCTTTCTTC
TTCTCTCATAATCTTGGGAGCATGGACCTTATGGACACACXXXXXXXXXXGTTGTGTGAGTTGTAAAGGGTTCTTCACCCTTCTTTCTTC
>Marker115219
AGCGGCCACCCAGGATTTACTGTATAGCCATGAGAGCTACXXXXXXXXXXCACGACTCATGGTGAAAGTGTACAAGCTCTGCAGAGTGTT
>Marker115233
ATAGATCTCTTGTTGTAACTTCTTTTTCTTCCGTTTCTATXXXXXXXXXXTAAACATGACATGTACTCCATCTACAAATGAAGCTTCATT
>Marker11524
GTCAAATAGCTGCTGCTGTTCCTACTACTAACCTCGGTATXXXXXXXXXXCTTTGTGTCCGAGTTGGTACCTTATATGTGTTGACGGTTC
GTCAAATAGCTGCTGCTGTTCCTACTACTAACCTCGGTATXXXXXXXXXXCTTTGTGTCCGAGTTGGTACCTTATATGTGTTGACAGTTC
>Marker115241
CATACTCTTGATGTGCTGCTAATAGCTACTGCTGCAATCTXXXXXXXXXXATGCATTGCAATGCGCAATTATTAGTGGCAAGTTCCTTCT
>Marker115242
TTTGTTTGCCAATCTCTTGCTATAGAGTTCTTCCTAATCGXXXXXXXXXXTGATAATTTTCAGTTTACCAAACCAAGTACTACCTTGTTT
>Marker115249
TTCCCCTCCAAGCACATTAGGGATGACTAATGCGCAATCTXXXXXXXXXXCCTAATGCATCAGCAGATCCAATGCCGACGCAGCAAAGGT
>Marker11525
AATGCTAACACATGTGCACACTTGTTGGTACATACGTTGTXXXXXXXXXXGGGCGTCCGGCGGCTTGCGTCCAGTGACCTTGCGAGTTTG
>Marker115256
CCATCTGACCACCAGTCTGTTGACCCAGATTCATCGGCTGXXXXXXXXXXGTGCCGATGCCATAGGAGCCTTGTCTTTCAAGTCAGCCAC
>Marker115259
CAATCAGTTTTCAGGGATAGGCCCTATCCCGAATTACAAGXXXXXXXXXXTGTTACAAATGCCGATTGTGAGTGATAAATAACTGGATCG
>Marker115264
ACTAATCCTCTTTTACCCACGGTTATTCCTTTCCACAGATXXXXXXXXXXGATGCCTAAGAGGGCGGGTGAATTGGGCTTCTCTGAAAAT
>Marker115265
CCTCTTTCACAAAGCCAAAACACCATTGTTGTTCATGTGAXXXXXXXXXXTGCACTTTTTTTTCGAGACCGGGACTTCACCCGTTTTTCA
CCTCTTTCACAAAGCCAAAACACCATTGTTGTTCATGTGAXXXXXXXXXXTGCACTTTTTTTTCGAGACCGGGACTTCATCCGTTTTTCA
>Marker11527
CTCTTGTAATTGCCATGTCTGATGATACTAAGATATGATTXXXXXXXXXXGCAATGATATGGAAAAAGTGTTGTATGCTTCTGGACAACT
>Marker115282
CCAGCATAAACTCTCGTACCAGCATTCTTTCTGGAATGGAXXXXXXXXXXACATATCAAATGTAAAATGCCAAAATTTTCAGAGTTATGT
>Marker115284
TGGACGAATGGAACATGTTCCTGAATTCACATGACGTGGCXXXXXXXXXXACTCAAATCTAGCAATCGAACATCACAAAATGTGAGGCTT
>Marker115288
GCGTGCTTGGCCTGGAGAAATTTAGGGATGGGTGACCGAAXXXXXXXXXXTGTTCCTGGCTTGGGGTTGATCGACGAGGACGTTGATCTC
>Marker115290
TAGAAGTTTTTCATGTATCCGTGACCTTTGTGATCTTGTGXXXXXXXXXXAAAGTTTTTGGTTTTCGGGGTGAACTAAACAAGGCCTAGA
>Marker115304
CTGTTGAATTACTTTACTATTTATTAGCAGGGTGATTCTAXXXXXXXXXXAGCATGAAAAGATCATGTAGCACAGCACGGTCTCTTGTTA
>Marker115311
CAGGGGCAGTCGTTCTAAGAGGTTGTTTGGTTGCTAGCCAXXXXXXXXXXAACTAAACAACCCCTAAGTCTCTATCTCGAAAAATAGATT
>Marker115321
TACATCTAGTTTAGTCGGTTTGCTATTATATTCATGCACTXXXXXXXXXXTAGATGTACTTGCACTAGTTGATGTAGTTTTGACAGATAG
>Marker115325
TGCTTTTGTCTTTGGCCACGACCCTGTTTCTCCTACTCTTXXXXXXXXXXGGTCAGTCTATCGGCAACTTGGGAGGCCCCTGGTGGTTTA
>Marker115330
AACTACCAGCTTGTACCTGTCTACTACGTAAATCAGGTCTXXXXXXXXXXCATCTCGCAAATTATAGGTGAACTGTACAATTAGTTATTT
AACTACCAGCTTGTACCTGTCTACTACGTAAATCAGGTCTXXXXXXXXXXCATCTTGCAAATTATAGGTGAACTGTACAATTAGTTATTT
>Marker115352
GCTGAGACATTACCTGTTGTCGGCTGAATGTGCTGTTGTTXXXXXXXXXXTCAGGCTGAGTATCAATCTCTGATCAAGGGATTGGAGTTG
>Marker115356
AGCTCCCGTAGTCACTAAATCTAATATTGTTATCCAGAATXXXXXXXXXXTGAGTTCAGTCACTGTTTATCTTTTATATTCTATTGCTGG
>Marker115357
TTTGATCCCCCTATGTTCAATTCTTTGCTCCGGCACCTTCXXXXXXXXXXTCGATACCATAGTATCTTCTTTCACCCGGTTCAACCTAGT
>Marker11536
AATGTGATTCCAGCAACAGCAACAGAAAAAGAAATCACATXXXXXXXXXXGTGGAGTAAAATGCATGGGTGGTCCAGTAAACTTTGAACA
>Marker115376
CTTGTCTCTCTACCAGAGAAGAAGTATGCAGTTACTTGTTXXXXXXXXXXATGTCCAGCTATCAAATGACTATGGTTATATATTGTTGCA
>Marker115379
TATCTTCCACTCCCACAACGGATTCCAGATTCATCTCGCCXXXXXXXXXXCTTTCATCGCCCCTCACAAATATACAACTATTTTGAGTAA
>Marker115386
ACTTCGACAACAATACACGATTTCTATCGCACTCTACCGCXXXXXXXXXXAAGCAAAACCCTAGAACGAGCTCCCGATGGATGACGCGTG
>Marker115397
CTGTGTTTTCCCAACCTTTTAGAGCATGATTGCATACTATXXXXXXXXXXTACACATGCTTTCATATGACTCGGAAGATCACAAGCATCG
>Marker115404
TACTTGACCATGGAATGACTCATCTCATTTCCTTTTCAGGXXXXXXXXXXGAAACTCCTTGCCGATGAGAAGCACAAGAACATCGACATC
TACTTGACCATGGAATGACTCATCTCATTTCCTTTTCAGGXXXXXXXXXXGAAACTCCTTGCCGATGAGAAGCACAAGAACATTGACATC
>Marker115414
TTGATATCATTTGGTAAACAAATGCTAGAATGACCGTTTTXXXXXXXXXXACCTGAAAAGAAATGTAAAAGAAGAATAGGGTCTTCAATA
>Marker115419
GGTAAAGATGCAACAGTGACTAGAGCATCACTCACATTCTXXXXXXXXXXAGAGTTTGAAAATGTCAAATAGCAACACTAATAAAACATT
>Marker115421
ATTGTTTCAGGTAGGAGAAAGGGGTGTGCAGTTATCGGGAXXXXXXXXXXATATAGAAAAGGAAGCTGAAAATAAAGTGGCAAGGTAAAG
>Marker115426
TATTTTGTTCCTAGCAATGGATGAAGAACGAGCAGTTCTAXXXXXXXXXXATCGATCTTCATCGGCTTCTGAGCTCTAGAACTGTCAAAT
>Marker115440
TATGTGTGAGCCATCGTATTTGTTTTATGTGGCCAATTGCXXXXXXXXXXTCCTCCATCTATTTCTTTTTTTCTAGCTTCCTCTCCAACG
>Marker115446
CCAGTTCAGTGACATGTCTTTCTTTGTAGACGGTCATCTAXXXXXXXXXXGTTTGGGATTTTTCTGATGTGGTTTGTTACTTTATCCGGT
CCAGTTCAGTGACATGTCTTTCTTTGTAGACGGCCATCTAXXXXXXXXXXGTTTGGGATTTTTCTGATGTGGTTTGTTACTTTATCCGGT
>Marker115447
TATTTTGTTTGTGTAATTGGTTCGCACATGGAACATGTCAXXXXXXXXXXTGATTGGTTCAATGTCCCTGCAGCAAGATGTTGGGTATCC
>Marker115452
CTTGGAAAAGAATCTGGAAGAGATGGATAGGTTAGAGGATXXXXXXXXXXAATTCTGCTCCGGGGCCCAATGGGTTCAGTGTTAGCTTCT
>Marker115453
ATATAGATAAAAATGAAATCTAATTACATAGTTTGTCTGTXXXXXXXXXXGCGTGCAGGAGCAGACTGTGCGGGTGGGACAAAATCTGAA
>Marker115469
GAGAGATTTCAATTTTTAGAACTAATCATTGCAGAGCAACXXXXXXXXXXCTGTGGAGCTCAAATAGACAACAAAGCTTTGTGGAACTGG
>Marker115471
ATGTCGCACCAAAACAGTGTCCATCTTTTAGTCTTTTTAGXXXXXXXXXXAAAAGTATTTTTGCAAGGCTAACAGATGCTTTCGATTTAG
>Marker115472
GGATCATTCTCTCTGCTTCAAAGAAAAAAAAAAGGATCGTXXXXXXXXXXCCTCACTAAAGAAACACCAAGATAATTATTGTCAGAATAT
>Marker115474
TTTCTCTTCAGTTACCTCTGTCACTAGCTCCATATACTAAXXXXXXXXXXATATAGTCTCCATTTGGGTTTTGTTTTCTTAGTTTTTTTT
>Marker115486
GAACTAAGTGCTTTCTTCACACCTTTGCAAAACCTTATCTXXXXXXXXXXAATGAAAGGCAATGGAAAGTGATATTTCTTAGTTGCCTTA
>Marker115489
TTACAATAAAACTTTCATCGGCTTCCGCTCCATTCGCATGXXXXXXXXXXGTAGATTTGCAAATACAAAGGGCTAATACCCGATTCAACG
TTACAATAAAACTTTCATCGGCTTCCGCTCCATTCGCATGXXXXXXXXXXGTAGATTTGCAAACACAAAGGGCTAATACCCGATTCAACG
>Marker115493
ACAACATGAAATGTACAAAGTAAAAGGAATCATTTGAGATXXXXXXXXXXAGCACCTTATTGAATTTTTGGCACTAATGTGGCAGCGTAT
>Marker115495
ACGGGAACACTTTTTTTTCTGCATATATGCTGGGGAAAAAXXXXXXXXXXGACAGAGCTTTTTCTTCCTTGTTGGCACATTTGTTGCCAT
>Marker115496
CTTGTCTCTTTAGTCTCTCTACGAGAGAAGTACGCACTTAXXXXXXXXXXATATTTAGCTATCAAATGACTATGGTTATATATTGTTGCA
>Marker115503
GTCGAACCTTTGCATCTTTCATGAGACTAGTAGCTGTAGCXXXXXXXXXXTGAGCCTAAGCAAACACCTCCCACTCATCTCCTTCATAGA
>Marker115509
GATCTCACATGAAATATGTAAGTCCACTATTGTTATCACTXXXXXXXXXXTAGAGTGGAATGCCGCAGTTCAGACATAATTTTTTTACCC
>Marker115525
ACTCCGTAGGCCAGTAGGCCCGTCCCCGACCCGGGCTTACXXXXXXXXXXTTCACCATCACATCGAATCTTACGGTATATGTATGAAGCA
>Marker115531
GAGCATCATATTTATTTATCATCAGCCTACCACTAGATTAXXXXXXXXXXCACTGCCAGGGCTACCACTCTGCCAGGGAGGTCAGGAATT
>Marker11555
GATCTAAAAGTAATTTTGTTCTGAGGCTGATCCCTGAAGTXXXXXXXXXXTGAACATATTTGTACATATGTCAAGTATCAGATGAACTGA
>Marker11556
TTACAAGGGAAGATGATTAGATATAGTTTCAGAATTATAAXXXXXXXXXXACATCAAACATGTATACATGGCTGCACCTACTACCCACAG
>Marker115563
CTCTCAAGTATACTTAGGATAGCTTAGCCAAAAGCCAAATXXXXXXXXXXGAATGTTATGTAAAGTATGTTTATGAGTTAGTTGTAAACC
>Marker115571
GGAGGAAGAACAAAATCCTTGATGCCTATAACTATGTCCTXXXXXXXXXXGCGAGTTACTGTTGGTATATTTCCCTTTTCTTTTTTAGGC
>Marker115572
GCCAAAGTAGCGAGGCCCAAAATAAATTATATATGCCACTXXXXXXXXXXTGCTTCTCATAGTTTTGTGACTTGTCTCATTTATTCTAGA
>Marker115585
CTGCTACCTCCACCGGTAGTCTATTGTCGGTGAGGCTACCXXXXXXXXXXGCTGGGCTTTTTTTTTTGGCAGTGTAGTTGGCCCAGTAAA
>Marker115591
AGCGGCCAACCGGGATTTACCGTACAGCCATGAGAGCTACXXXXXXXXXXCACAACTCATGGTGAAAGTGTACAAACTCTGCAGAGTGTT
>Marker115598
TCTATGCTGATGGTTGATATTGACGGTTGTTGATGCCGATXXXXXXXXXXACTTCATCAACTCGCATATTTTCTCTTTACTTACGAGTTC
>Marker115602
TAAAGTGGAAAAATAGGTTCATCGGCAATAAATGGAAAGTXXXXXXXXXXTTTGACTGGACTAGGGGGCATTGGCAGTTGTTGACGGTCC
>Marker115614
GCTCTCAGATGCTAAAGCACTTGTTGAGAAGATGGCCTCAXXXXXXXXXXCAACAAGGTAATTACCAAGGTAACAACCAAGGTAATAATT
>Marker115619
TTAGAATATTTGTTTTTGTATTGAACTTTTGTTCGTCTGTXXXXXXXXXXATCTAACTCTATTTCTATGTATCGTTGTTTTTTATGAATC
>Marker115620
TAATCAAGCACTAGCAAGAACTACCCAAATGCATATCCAAXXXXXXXXXXCGCTACGATCACACAACCGTAAAGTTCACGAAAATCGGAA
>Marker115628
TGAATTCCTGCCTATCCATCAAGTTACTCGCTTCATATTCXXXXXXXXXXTATTGCATCCGCTAAGCATGATGTTTCTATAAAGTACTAT
>Marker115630
GTAGACTTCAATGCTAAGTGCATCATGCAAGGAACAGTGTXXXXXXXXXXCTTCTTGATAACTTTTAGAGCCTACAAGACCAAAGTAGCT
>Marker115632
CCATGTCTTGCAATTTACTAGGATTGGGATCAAAGGTAACXXXXXXXXXXCAAGGCCGGGCCAGCATAAAGTGGTGGTGTCTGTCCTTCT
CCATGTCTTGCAATTTACTAGGATTGGGATCAAAGATAACXXXXXXXXXXCAAGGCCGGGCCAGCATAAAGTGGTGGTGTCTGTCCTTCT
>Marker115638
TGGCATAGAAAAAAAAAGAGAAACGCGTGGATAAGTGCACXXXXXXXXXXGGAGGTGCCTGAGCCCATCACCTCGGATCAACTGCCTCAG
>Marker115639
TGCAAGGAACCAGGATTAGAGGGAAATGTCCTGGCTCCGGXXXXXXXXXXATGGTGTGGTTGGATTTTGGATGCAGTTGGCATGGTCCCT
>Marker115640
AATTGAAGATGAAAAGTTAGGCGCATTGAAGATGAAAAATXXXXXXXXXXCCTCCGGTCCTTGAATAAACCAATGCAATTTCTAGAGTTT
>Marker115641
CAAGACTTCTCACGGTGTTCATTCTTCAGGTGCGTCATTTXXXXXXXXXXCATAAGTGTAGCACTTATAACATTTGTCAGATCAGATCGC
>Marker115650
ATGGGAATTTTGTGAAACCCATCTACAACAATGACTATACXXXXXXXXXXATTATAAGTCATTCAAAAATCTTGAAGAGTCAAAGCATTT
>Marker115654
AGCTTACCTGTATCCAAACTAAACCAAGTAGACACCCAACXXXXXXXXXXAGCACAACTCAACACGCAAAAAGGGGAGGAAGCAAAGCAA
>Marker115658
TGTGAAAATGCTTTGCAGGAAGCTAAGCAAGCTGTTGAGTXXXXXXXXXXCTTTCTCCAGTGTTATTGGAACAATGCCTGCTGCTCCTCC
>Marker115659
CAACATTCCAAAGCAGTTCTATGACGGTCTATTTTTGTCAXXXXXXXXXXAGGGCATGAGTCTGGGTCAATTTCTCTACACACAAGCTTA
CAACATTCCAAAGCAGTTCTATGACGGTCTATTTTTATCAXXXXXXXXXXAGGGCATGAGTCTGGGTCAATTTCTCTACACACAAGCTTA
>Marker115665
AGCATTGGGTGGAGAAACCGAAACACCATGGATATAGTAGXXXXXXXXXXAACATGCGCGAACGCTGAAACCCAAAAGCTCATCGAAACC
AGCATTGGGTGGAGAAACCGAAACACCATGGATATAGTAGXXXXXXXXXXAACATGCGCGAACACTGAAACCCAAAAGCTCATCGAAACC
>Marker115675
CTGCATGGAGGAAAAGCGCCTAAATTCATGTCTCCGAACAXXXXXXXXXXCTTTCGACGAGAACAACAAAGACCTCCGCGATGGAGATTC
CTGCATGGAGGAAAAGCGCCTAAATTCATGTCTCTGAACAXXXXXXXXXXCTTTCGACGAGAACAACAAAGACCTCTGCGATGGAGATTC
>Marker11568
TGCAAATTATGGTGGAAAATGAGAGGATGCTCACTGAGACXXXXXXXXXXTTCCTCCTGGTGTTATGGAGATGAAGCATGTTGACGGTCC
>Marker115684
ACTCGCTGGTTCCGCCACTGACCTCACTGTATAGGGATGAXXXXXXXXXXAACGCCGTATAAACGCTACACAATAGTATGTTGTTTCTAT
ACTCGCTGGTTCCGCCACTGACCTCACTGTATAGGGATGAXXXXXXXXXXAACGCCGTATAAACGCTACACACTAGTATGTTGTTTCTAT
>Marker115691
TTATTGCATGAGGACAGCACGGGACGAGTGAGTATATACTXXXXXXXXXXGTTCCCCTGCGCTGCGCCCGCCCGCACGCCGCTCGTATTA
>Marker115697
GCTGTACTATATACACCAGGACATATACATAGAAGCTATGXXXXXXXXXXCTAAATAATATCATAAATCCCATTCCGTACCCTGTTCCCT
GCTGTACTATGTACACCAGGACATATACATAGAAGCTATGXXXXXXXXXXCTAAATAATATCATAAATCCCATTCCGTACCCTGTTCCCT
>Marker11570
TTGATATTTGGTTGGCAAACAAATGCTAAAATGGCCGTTTXXXXXXXXXXACCTCGAAAAAAGTGAAATAAAAGAACAGGGTCTTCAAGA
>Marker115700
TAAAAGGGTATCGTCTTGTAAAATCATTTCATATTAGTGGXXXXXXXXXXCTACTTCACCGACGGCTGATAGGCAAGGTCTGTGCTCCAG
>Marker115703
CACAAAGATTTAGGCAAACAATCATGATGGTTGATAATAAXXXXXXXXXXTTGGGGACTACTGACCCACCTATTTATAGAGGAATAGAAA
>Marker115705
AAGGCTTCTCGATATTGGGTTGCGCCAGAACGGGAGCAGTXXXXXXXXXXTTGCTAAACTTGGCATATAACTGATGCTCTCGTAATCGTG
>Marker115722
ACTAGTTGTGGAAAATCATGAATTAGATGATACATAAAACXXXXXXXXXXTGGAGGAAAGGATTCCATTGCACCTATATTGGTGTTCCGA
>Marker115737
AAAGTTTTTGGTTTTTGGAACTATAAACAAGGCCTTACTCXXXXXXXXXXTGATCCATCATCTCATAAAAGCATGAGATGACTCCACAAA
AAAGTTTTTAGTTTTTGGAACTATAAACAAGGCCTTACTCXXXXXXXXXXTGATCCATCATCTCATAAAAGCATGAGATGACTCCACAAA
>Marker115743
GGAAGTAGTTGTAAGTCGAAAATGTGCAGAGTCAGTTCTTXXXXXXXXXXTGATATTTTTACAGGATCAAAAAGGAAGTGTAAACTTGAA
>Marker115745
GAAGAATTGTTAGTGTAAAGTTCGATTTTCAACATGTCATXXXXXXXXXXAAACCTAGAGGCTTTGCACTTTGGACAGTGCGTTGCTCCC
>Marker115746
ATAAATAAAACAGAAAAGAATAAATAAGAAGAGCAAATAAXXXXXXXXXXCCCTGAAGCTCCATATGGATCAGTGGAGTACCTGCCCGCA
>Marker115747
TCTTGACACTTTGGATTTGCCTTTCTCAGAAGAAGAAGTGXXXXXXXXXXAGGTTTATCCAAGATAATTTTATGATGGTCCAACAGACAG
>Marker11575
TGCAACAATATATAACCATAGTCATTTGATAGCTGGACATXXXXXXXXXXGTGCATACTTCTTCTCTGGTAAAGAGACTAATTAGACAAG
>Marker115752
CCCCAAATAATAACACAGGATAGCAATCCTGCCAACACGGXXXXXXXXXXGTCGTGCCCATAGCAATGGGACCCCGAACTGACTGACCTC
>Marker115754
ATTTATAATTTTGATGTTCAAAGCAATCAATCTGTTGGCTXXXXXXXXXXTTGTTTGAGTACTTCACTACACATCAGCTGCACACCATAT
>Marker115758
GTCGGTTTGATTCAAGCGCTGTGGTGCTTCCTAGGGAGCTXXXXXXXXXXTTTTGTCCCGGTTCGGGTAACCGGGGCTAAAGCCCCCCCT
>Marker115759
CAGAGAGATCTCCATCTACATCTTCATCATCACCACAATCXXXXXXXXXXTGGAGTGTGGGTAAACAGTTGCAAGATGGATAGGCACAAT
CAGAGAGATCTCCATCTACATCTTCATCATCACCACAATCXXXXXXXXXXTGGAGCGTGGGTAAACAGTTGCAAGATGGACAGGCACAAT
>Marker11576
CTCCTTTGATGAAAATGTTTGTGAAAAGCTAACACACATGXXXXXXXXXXTGGCCAGCGTTGGGAGGCTAACTCTTGCACATTTGAATAC
>Marker115762
TTGAATGTGATGAAACATTGTGAGCTATAATATGTTGCATXXXXXXXXXXTCTTTATTTCTACAAACTTCATAAAGATAGCTATGTTGAT
>Marker115771
TCCATCTCATCCACACATCCATCCATCCATCCCATCACACXXXXXXXXXXTTCATTCATTGCCGACGAAGCGGCACCACATCGGAGTTAC
>Marker115776
CCCCAGTTTGTTGAAGAGGGAAGCACAACATATATATTTGXXXXXXXXXXAATGATGGGCCCTCCTTGTGAGGCGAAAAGGTTGGCATCC
>Marker115780
AAGGTCATGTTACGATCTGATAAGTGCTTGTTTTAGGACAXXXXXXXXXXCTCTCATTCTCAAACTCTAAGGATGATTCTTCATGAATGC
>Marker115782
TCCCCATTCTATATGGACGTTTAGCTATAGGTACAGTGCCXXXXXXXXXXAACACAATCAGGCATATCTTGAACTCTACCCCCCTTAGAG
>Marker115797
AGCAATCATCTACATTGGGAGTGGAGAAGTCCACATGCACXXXXXXXXXXTCCAGGACAACTGAGAAAACGGAGAGTCCCGTTCGAGGAC
AGCAATCATCTACATTGGGAGTGGAGAAGTCCACATGCACXXXXXXXXXXCCCAGGACAACTGAGAAAACGGAGAGTCCCGTTCGAGGAC
>Marker115802
GATTGCCTTAGTTAGAACTTTGTTATGTCCAGAAGTCTAGXXXXXXXXXXGGGTTGCCAACTGTTACATGATCAAAATGTAAAGTAATCA
>Marker115813
GAATATATATTGTGTTGTCATATCCAAATAATAACAATTAXXXXXXXXXXCCAACAAACAACATTGTATTCTAAAATCTATTTTTGGCCA
GAATATATACTGTGTTGTCATATCCAAATAATAACAATTAXXXXXXXXXXCCAACAAACAACATTGTATTCTAAAATCTATTTTTGGCCA
>Marker115815
TTCCGATTTTCGTGAACTTTACGTTTATGTGATCGTAGCGXXXXXXXXXXACTGCTTCTTCTCGCCCTTACAGGATAGCAAGTGGCCACC
>Marker115854
AAATGGTCCATCTCTCCTGCAAAACCGTTGTTGCTTACATXXXXXXXXXXCCGGGAGCGGGCAGCGCAGGAGCATGTGTAGCACCCAGTT
>Marker11586
ACCCTGCAGGTGCTATACTGCAATGGCTCGTTGTCGTTGGXXXXXXXXXXTGTGCTCTTTTTTTTTTGATGAACATACCTGTATTATTTG
>Marker115861
GGGTTTCTTGTGTCATGCCGAAATAGATCGGCAAGAGCACXXXXXXXXXXCCATTCCCCGGCAACGGCGCCAGAAAGCTTGTTGGGTATT
GGGTTTCTTGTGTCATGCCGAAATAGATCGGCAAGAGCACXXXXXXXXXXCCGTTCCCCGGCAACGGCGCCAGAAAGCTTGTTGGGTATT
>Marker115870
TGTCAGTTTGATCAGACAGCCAACATTCACTTGAGGGGACXXXXXXXXXXAAGTTCTTGTTCTTATTGTTCTTTGGTTTATGAGTTTACT
TGTCAGTTTGATCAGACAACCAACATTCACTTGAGGGGACXXXXXXXXXXAAGTTCTTGTTCTTATTGTTCTTTGGTTTATGAGTTTACT
>Marker115873
AAGTGACAAAGCTTTTTTGATACTCTATAGAGGATATCATXXXXXXXXXXGCATGTACACGCGGTAAGCATGGTGGATGCTGTTTTTGGT
>Marker115888
CGTGTAGAGTGGGCCTTAGCTGTCTTCTCAGGTCAAAGTGXXXXXXXXXXTTTAGTACCATATTGGAAGTTGAAGGAGAGCTAAGCCAGC
>Marker115889
GTCAGGACCTATGTGCATTGACTGTATTTAGATAGACCTTXXXXXXXXXXTTTATAGGGCAAACTCATTTCCCTCATATTTTGCCTAATT
>Marker115897
GTTATTACAACACAAGTTCGAAGAAACGGAAGCAAAATAAXXXXXXXXXXAGTAGAGCTGGTTGACTCGACATTTTGCCAAAAGCCTTTA
>Marker1159
ATCTTGTATTGCATGTTTCATACTGTGGGTGGGCTGAAATXXXXXXXXXXAAGGTAGGGTGTGATTTGCTTTGTTTTGCCCGTGTTGTAG
>Marker115911
TCTCAGTCTCAGCAGAATTGAAGAAAACCAAACAAGAACAXXXXXXXXXXAGCTAGCTAGTAAGCTCCTGCCAAGTGACAAAGAGATTGG
>Marker115913
GTGCTTATATTTTGTTTAGAATTATTTTAGAATTTAGTGGXXXXXXXXXXTAATCAAAAATGGATTATAGGATTATTGTAATATGGTGTT
>Marker115918
GTAATAAACTGCTGCTGAAATGTTATAAATGAGTCACTTAXXXXXXXXXXACTTTGCTTCCGCCACAGAATCGGTTTGTAATAACTTGTT
>Marker115921
AGTCCTCAGGTGATGCACTGAAGCAGAAAGTGTCTGATCTXXXXXXXXXXTATCGGCATCTTTTGAAACATCAAGTCTGCCCTCGAACAT
>Marker11593
ACAAGCCCTACGTATTGGGTGTTGTACCGCCTCCTGGTGGXXXXXXXXXXTACAAATACCAAGAACTTTGAAATGATGAAATGCAAAATC
>Marker115932
GAACTAGTCATGACAGAGCAACTATTCATCATTTCCATGTXXXXXXXXXXCTGTGGAGCTCAAATAGACAACAAAGCTTTGTGGAACTAG
>Marker115935
TTTCATCCCTTTTGTTCTCTTGAGCAAAATAATAAATAACXXXXXXXXXXCCAGGACGACTAAGAAGACGGAGAGTCCCGTTCGGAGGAC
>Marker115941
AACTACTTAGGGCATCACCCACTTATTTTCCAACTGTCATXXXXXXXXXXCATCTTCGCCAGCATCTGGGCCCTTGAATTCACAAAGTAA
>Marker11595
CCCTCTTGCATTTCCATTCCTTAGTTCTTTGAAGAATTCAXXXXXXXXXXCCAATGGTGTAGTTATTATAGTATTTCCACTCCCCACAAG
>Marker115955
AACTCCCAACCACTAGAGCCAGCCACTCAAACAAACAAAAXXXXXXXXXXTTCGATAGAGGTTCTCTTATTATATTATTCTTACTTATTC
>Marker115958
GGAAGAATAGTAACGAGAAAGCTGCAATATCCTTTGTCATXXXXXXXXXXATTGCCTCTTGTGTCCTTCTAGTTGTACCGGTTTACTTGT
>Marker115962
TGTTTTATGCATGTGCCACAAGATTTGATGTGATGAGAAAXXXXXXXXXXTTTCTCGTCACATCGAATCTTTAGACGTATGCATGTAGTA
>Marker115963
TTGTAGGCCTGCCTTGACATGGGAATTCTGAAGCAGGTTAXXXXXXXXXXCAAATGCTTCAGCAATAAAGCATCATTTTGCAATCTTAGA
>Marker115969
TTTTGAGAACTAGTCATGGCAGAGCAACTATTCATCATTTXXXXXXXXXXCAAATAGACAACAAAGCTCTTGGCAAGGCGTTTGGTGTTT
>Marker115973
TAAAGCTAGCTGCTGCACTACCTATTGCCACTAACATTGAXXXXXXXXXXATACAGGTACCTACATATGCAAAGGACATCAGAGATATTC
>Marker116001
GAGGTCGGTTAGTTCGGGGTCCCATTGCTATGGGCACGGCXXXXXXXXXXAATGGCTATTCCGTGTTGGCAGGATTGCTATATTGTGTTC
>Marker116003
CTGGGCGAGTAGTACATGCTTCTCTTCGTGATTTGTTTCTXXXXXXXXXXCTGATCTGGATTTGGAAGAGGAATGAAACGTTGTGTATCA
>Marker116006
TGTACGTGCAAAGCGTCAGTGTCGACCACTCGCACCAACCXXXXXXXXXXGTGGTGCATTACATGGTCAAGCAGCGACACGGACTGGCAG
>Marker116016
GAAGAGGGTTGAAAGCACGAATTTTACCAGACAAGTTAGAXXXXXXXXXXTATAAAATTCATGGCCCTTTGATAAGTAGCACCAGCATTC
>Marker116021
CACCCTCTCCTCCTCGATCAGAGCCCCAGACGCAAGAAGTXXXXXXXXXXAGTATGTCGCGCGATTCATCAGATTTTGCATTACCAATAC
>Marker116027
AACTCTTCATCAGAACCGACTGCTTGGATTGGTGGAATTTXXXXXXXXXXATGCCTCCCTTGACTGGAGACACATTTCCTTCAAAGTCCT
>Marker116030
TGGCAAAAAAAAAGACATGTACGTGCATCCTTTTACTTAGXXXXXXXXXXATCCAAAAATCAATTCATTGTCCTGCAGTGGTAAATCGAC
>Marker116049
GGCGTGCACAAAATTTTGTAACCACAGAAGTAAATTCAATXXXXXXXXXXCTTGCTTCTTGTATGGGGATAAATCAAAAACCAAACTAAG
>Marker116051
ATAGAACTTCCGTTTCAAGTAGCCATTTACTTAGAAAAATXXXXXXXXXXGTCATGAAGAAGCACAACTACACAAGTATAAATTATTCAA
>Marker116062
TTTACGCCATCCTGATAACCTCAAGGAAGCTGAAGCATTAXXXXXXXXXXGTCGCCTAACAAGGACAAACTTCGTTACTGTTGACGGTCC
>Marker116067
CCTTGGGTTTTATCCTAAACTGATCTTTCATAATTTCCGCXXXXXXXXXXAAAGCTTGCCGATGGTTGGTAATTTGCTGTCATTGCTGGA
CCTTGGGTTTTATCCCAAACTGATCTCTCATAATTTCCGCXXXXXXXXXXAAAGCTTGCCGATGGTTGGTAATTTGCTGTCATTGCTGGA
>Marker116068
GAGAGATTTCAATTTTGAGAACTAGTCATGGTAGAGCAACXXXXXXXXXXCTGTGGAGCTCAAATAGACAACAAAGCTTTGTGCAACTGG
>Marker116070
AGATGTTCAGTGTTTTTTTGCATAATCGGAAAGGGTCGGGXXXXXXXXXXCATTTTCAAATGTATTCAACCAAATGACTCAAAGTACAAG
>Marker116071
TGGTTTGCCATTAGTGATCATTTTTTCTGTATTGGTCCAAXXXXXXXXXXTTGTACTGTATGTCCCGGATGGTCAGATACAGATAAGTCC
>Marker116079
AACTCCTCATCAGAATTGACTGCTTGGATCGGTGGAATTTXXXXXXXXXXACATTCCCTTCAAAGTCTTTGAGCATCATATCGGTCTTGG
>Marker116081
CCATGAGCAGATCAAGAAGCAACACAATAGGAGAAGACGCXXXXXXXXXXGAGTAAGTGCTCCCCTCTATCTAAGTCCTATCAGTAGACT
CCATGAGCAGATCAAGAAGCAACACAATAGGAGAAGACGCXXXXXXXXXXGAGTAAGTGCTCCCCTCTATCTAAGTCCTATCGGTAGACT
>Marker116085
CGAAACCGACTGAAACCCGTTTTTGCCCGACGATTTACTCXXXXXXXXXXGTAGAAAGTTTTGACATGCAAACATTTTATGAAACAGGTT
>Marker116089
TAGAAAAAAGCATATCCAGACAGATGTGGGTTTGGTGTGGXXXXXXXXXXTCAAAAGAATATTCTTGGTTGGGATAGCTCTACTCCTATG
TAGAAAAAAGCACATCCAGACAGATGTGGGTTTGGTGTGGXXXXXXXXXXTCAAAAGAATATTCTTGGTTGGGATAGCTCTACTCCTATG
>Marker116099
TACTTGTATTTGAGCATTTTATTATATTCCATACATGCATXXXXXXXXXXCAAGTATCTAGTTTTACAGCAAACAGAACTTTAGACAGGG
>Marker116104
ACTGTAGTGTGGCAGTAGATATTCGGACTATGTTAGAAGAXXXXXXXXXXGTTTGCAAGTCTGTCTTTTTTATCATTTATTCATTTTCTA
ACTGTAGTGTGGCAGTAGATATTCGGACTATGCTAGAAGAXXXXXXXXXXGTTTGCAAGTCTGTCTTTTTTATCATTTATTCATTTTCTA
>Marker116108
ATCGCCGTTCATCATCATGATAATGCCGATCGATCCTGTCXXXXXXXXXXTGAGGATCTACCGATGCACTCTTCTCGGCTGTCTCCGATG
>Marker116111
AATGAATCTCACAAAGTAGCGCGTGGACCTCTTGTTGTAGXXXXXXXXXXGAGGATCCAAAAACCAGATTCCCGCTCACTTTCCACCCCT
>Marker116117
TATAAGTATATTTCCGCTATGTAACATTGTTTATGATATTXXXXXXXXXXTTCTCCGTCATATTGAATCTTGCGGCACATGCATGTAGCA
>Marker116119
GTCTTTAGTTGTGCAAGTGTCATAATCTGATCCCTGTGTTXXXXXXXXXXGGTCAGCACTAGGCAAAGAACTTCTAGTTTGGATCGTTAC
>Marker116129
TGAACTCCATCTTTATGCAAGAACTAGACAAGTTTGTAGTXXXXXXXXXXATTTGTTTGGTCGTCTGAATGTGAGCAGGCCTTTCAAACC
>Marker116139
AAACTAGCCATCTCATAGATTATCACAAAATTTGTTTCACXXXXXXXXXXCCGGCCATCTCCGACCGATAGAGCGTCGGGGAAGAGCGGC
>Marker116142
AGAGGCTCAACCACAATCAGTCGATTTCAGGATGTGTTTGXXXXXXXXXXCTTTATGTTTTTTTTAGAAAACGCCTTAGCACATATTTCA
>Marker116145
CATTGAAGGCCCCATTCTTCTTCAACATTTTTATAAAGGCXXXXXXXXXXTCATAGCAACTATATACAGGAAATGCCGAGAAAGAGCATT
>Marker116159
ATTAGAGTGACCGAGGGGGGTAAATAACTTGATTTTTCATXXXXXXXXXXTATCGGTAACCAATTTGATCTCTAGCCTGTCTCCAACTGT
>Marker116166
GTATTCAACTAACAATAGCTCAACTATTAGCTAAGTCTGTXXXXXXXXXXATAAAAGGCGTTCGTCACGATTCACTGTCACGTCGCTGCA
>Marker11617
GATAAAACCAAATTGTGTGACTAATGAGGATAAGAAGAGGXXXXXXXXXXTCACGAAGGATCCAGCTAAGAAAAAGTAGCCACACTGAGT
>Marker116174
GTTCAAGATCTATGCTGATATTTCTTGGCAAGGAGTACTAXXXXXXXXXXCCTTGATCACAATGAGACAAGTTATTTGTAGTCTCACTGC
>Marker116179
CTGAGAGAATGTCGACAGGAGAATATCTGAAGAATGCCACXXXXXXXXXXCCAGGCAACTTTCGAGATCGAAGCCTCCGAACACTAATTG
>Marker116185
AGTCTACTCTTGACCTTATCGACACTCCACCAGCATCAAGXXXXXXXXXXTCTACCCTAGCAGGACCTCAACATCCTGACCTCGAGCAAC
>Marker116186
AAAAAACGCAATACCTGATCCTCTTGTAATTGATTTCGTAXXXXXXXXXXTACTAAATCATAATATATTGGTAAATGAACTCGTTGAATG
>Marker116187
GTCCTCCGAACGGGACTCTCCGTTTCTTGAGTCATTTTGGXXXXXXXXXXGTGTATGTGGACTTCTCTAGTTCCAATGTATATGATTGCT
>Marker116190
ACAATATTTACGAAATAAAACGAAAATGCTATATTATCCAXXXXXXXXXXCCACAAATAAATGTCTCGTTTCTCAAGAAGTCAAATTTTT
ACAATATTTACGAAATAAAACGAAAATGCTATATTATCCAXXXXXXXXXXCCACAAATAAATGTCTCGTTTCTCGAGAAGTCAAATTTTT
>Marker116196
AATTGGACTTCGAGAAAGCTTTTGACAGAATTGAGCATGGXXXXXXXXXXACTCAAGGCTGTGCTGCAGAGTTTTGGTGAATCTACTGGA
AATTGGACTTCGAGAAAGCTTTTGACAGAATTGAGCATGGXXXXXXXXXXACTCAAGGCTGTGCTGTAGAGTTTTGGTGAATCTACTGGA
>Marker116217
TTGCAATTTGTAGATAGGAATGGAAAAAGGAGGATAGTCTXXXXXXXXXXCGGTGCGTGTGAGGCTATTGGTGAACAAAACCTTTCATGC
>Marker116223
TATGAAGGGAAAATTGGCACCAAGGTACGTTGGACCGTTCXXXXXXXXXXTGAGTAAGCACCGTCTCAATCTCGAGGACGAGATTATTTT
>Marker116224
ACCAGTGAAAGACATGGCCTACGAAAATTTCTGAAAATTGXXXXXXXXXXCTCGACAAGGACACAAACTCAACACTGCAGACTCTGAAAC
>Marker116243
GGAGAATGAGATGCTCTATATTTATTTTTTTTCTATTCTCXXXXXXXXXXGAAGCAGCATGTGTGAGTGAACGTGCAAGTGAATCTTGAT
>Marker116252
ACTGAAAATTCAAAGCACGAGTCAAACAACACACCAAACAXXXXXXXXXXTTGATCCACACATTGCTTCTCTAGCGCTGGACGCTGCTTG
>Marker116258
TGCATAGGATCGTAAAACACTTGCTCATTAGATTGATGGGXXXXXXXXXXGATTTTTTCTTGTAGATCATCCTAGTTCCATGCTAGTGTT
>Marker116266
TATGGTTTGGACACATAAAAGTATGGAAAAGTCTAGAATTXXXXXXXXXXTTCACAAAAAAATATTACCATACCTTGAACACATGGAATT
>Marker116269
AATACCCAACAAGCATTCTAGCACCGTTGCCGGGGAACAGXXXXXXXXXXTGCTCTTGCCGATCTATTTCCGGCATGACACAAGAAACCC
>Marker116285
ATGGCCCGATCATGTCAAGACCCCAGTAGGCGAAAGGCCAXXXXXXXXXXCTCCGTTTTATCTTGAAAACCCGATCCGTCTGATATGTAC
>Marker116286
GTCGAACATGCCAAATGGGTGCAAGTGATGGGAACGAAAAXXXXXXXXXXGAAGCAAGTGCAGCAGGAATCGGTCGCAGCATTTCCTTCA
>Marker116289
GGTCATGGGATAGCAATCCCAATTTAGAACACAGGATAGCXXXXXXXXXXGCCATGCCCATAGCAATGGGACCCCGAACTGACCGACCTC
>Marker116297
CCACATGAAAAGCTCCAAAGGGTCTACACAGCTCGATAAAXXXXXXXXXXTTCCATCATGCATCTTTTTGGTCTTTTATTTTTCTATAGA
CCACATGAAAAGCTCCAAAGGGTCTACACAGCTCGATAAAXXXXXXXXXXTTCCATCATGCATCTTTTTGGTCTTTTATTTTTCTAGAGA
>Marker116298
ATGATTCTTTGTTGTACACAAATATGCGTTTGCAGCTTGCXXXXXXXXXXTAGAAGATGGAGGAAGACCAAGCATGCAGAGACAACTCAA
>Marker1163
CAAATTTGTAGATGTAATTTTTTATTGAACATGTGAGTATXXXXXXXXXXTTATTACTAAAAATATTACTTGTCATTGTACTCTCTCTTT
>Marker116305
AATATGATAAACTTAGAAAAAACTAAAGAGACCTATGTTTXXXXXXXXXXAATATTTGAAGACACAAATATTCAAAGTTTGTGGGTAAGT
>Marker116310
GAGGAAACTGACACTTACTTTAGCTTCCAACTAGACTTGCXXXXXXXXXXGTGGACACTTCTGGGAGGTAGGGACTGGATCAAAGCTGGT
>Marker116318
TAGTCGTCTCTGATGATACTATATATTGTACCATACATCAXXXXXXXXXXCTCACAATACAAGACTCTATCACAAAGTCCAAGACAATTA
>Marker116321
ACTGCCCGAACGATTATCCGGGATACATAATGTATTCCATXXXXXXXXXXTAGCCAAGGCCATGTTCTTGATGTACATAAGTATTTATGA
>Marker116323
AATTCCTGACCTCCCTGGCAGAGTGGTAGCCATGGGAGTGXXXXXXXXXXGATGATGAATAAATATGATGCTCTCAAAATAATTTAGTTT
>Marker116326
GTATTGGCAGAGCCTTCTTATCTTAGCCTGCCACCTCTCCXXXXXXXXXXCAACTCCACTTCCCTCAGATTTAGGGTGTCTATGCATGCG
>Marker116356
CCAGTTCCACAAAGCTTTGTTGTCTATTTGAACTCCACAGXXXXXXXXXXAAATAGAAATGATGAATAGTTGCTCTACCATGACTAGTTC
>Marker116358
ACTGGAACCTAGTGTCAATGTAGCATCCCAAAAATGTAACXXXXXXXXXXTGAATATAATGGGCCATTAGCCCATAATTATATTTGATGA
>Marker116364
TATTGATCGAATATCTAATCTTATCATATCCTATACTGTAXXXXXXXXXXCTAATTATACAGTTTAGATGTAAATCACGAGACGAATCTT
>Marker116371
GCGTGCTTGACCTAGAGAAATTTAGGGATAGATGACCGACXXXXXXXXXXTGTTCCTGGCTTGGGGTTGATCGACGAGGACGTCGATCTC
>Marker116386
CTTTTCGTACAATTATCCATGCATAACTTAGTTGCCTTTGXXXXXXXXXXGAAAGGTCCTAATATGGCTAGAGGGGGGTGAATAGCCTAT
>Marker116391
AGAAAGCAAGAAAGGTTTGTCGGCACCGACTCCGAGCTAGXXXXXXXXXXACCTCCTCGCACGAACACACGTTCCAAGAAGAGACACAAA
>Marker116402
GACCGTTGACGAGGGCCTCGTATTCTGCGACATTGTTAGAXXXXXXXXXXAATCCGCAAGCGCACGGATACCGTTGAAGCTTTTACCCGG
>Marker116410
CCAGTTCCACAAAGCTTTGTTGTCTATTTGAGCTCCACAGXXXXXXXXXXACATGGAAATGACGAATAGTTGCTCTGCTATGACTAGTTC
>Marker11642
AATCTTTTACTATACTCTACCACCGAAAAACGCTAAATAAXXXXXXXXXXATTGCTACGAGCCCCATGCACGGGCACGTCCTAATAATTA
>Marker116421
GGACCGATCGTTGACGGCTCTCTTGTCATGTTGAACGCATXXXXXXXXXXTGAGCTTCGTCCTCGTAGTAAGGACTATGGAACACTTGGG
>Marker116428
GCCTAGTTAGTTTATAATTGAACAATATTTATCAAATACAXXXXXXXXXXATACCCATCAAATATGCCCTAAGCAGGATTTTACTCTAAT
>Marker116432
AAGATATAATACACTATACTACACTACGGAGGAGTAGCTCXXXXXXXXXXATCTTTTGTTGATCTTAGAGGCAAACCTCGTTTCTATTCG
>Marker11644
TTTTTACATGATAGGTGACATTGAGGCGGGACTCTTTTGAXXXXXXXXXXTTTATGTCCTAGCAGAAGCAAGTATTATAGAAAATTCTTG
>Marker116443
AGAAAAACAAGAGTTCTGGAACAAGGAGAAGAAGAAGTACXXXXXXXXXXACTCGTCTTATTCAAAAAATTTATACAAACATAGTCAAAT
>Marker116449
AACTGATGGCTAGTACAAGCATGGGCACTAGTTTCGTGCCXXXXXXXXXXGGATAGAGTTGGAGAGAGTATGCATTAGTATACATTAGTC
>Marker116473
TCAACCATGTCTTGCGCGCCTTCATTGGAAAATTTGTTGTXXXXXXXXXXTTGTTAGAGATTCAGCACCATAGTTGCTCCATTGAATGAG
>Marker116482
CATTTTCCATAGCTGTTAGAGTTTGTTTTGTATACGGATTXXXXXXXXXXTCACCTTTGTCGATTGTAAGGTCAAATCGGCTGGCACGCC
>Marker116488
CATCACCATGAAGAATTGTCGTGGTGGTATCTGAATGCAAXXXXXXXXXXACCTCACCAAAGCCACCTTCTCCAATGCGATTGGTACTTC
>Marker116495
CTGCACCATCAGGAAAAAGAATTGAGTATCAAGGTGGTCCXXXXXXXXXXACCCTAAAAATTGTTTTCTAGGAAATAGAGCTAAAATGAT
>Marker116498
GTTCAGAGGTGGTGACGTGTATGTGCCGATGATCAGTATTXXXXXXXXXXATATTTTCCTTTTATTACGAGTTCTTAGGAATTCGTCGAC
>Marker116507
CGCCGCCAAAAGTTTGGCGGAGTCAGGTTTTCAAGTGTCAXXXXXXXXXXTCTCTGGACTCTAAAACCGGATAAAACATCACTCTCAACT
>Marker116508
GGTCACATCAGTTTTCAGTAGGCTGGAATTGAGAGTTCAGXXXXXXXXXXGTGGTTTAGCACTTCCTTTCATGTTCATTTGTGGTGGTAC
>Marker116512
GTCTAGTTAGTCCATAATTGAATAATATTTGTCAAATAAAXXXXXXXXXXAATTAGTATTCTTTCAGCATAAATTCGCGTATAGTTTTCT
>Marker116521
ACCATTGTATGTGCCACTAATGTCCAACCTCTTGACTGCCXXXXXXXXXXTCCTATTTGGTGCATGGACAAAATGTTCAAAGGGTTTCCA
>Marker116525
TGTCGGTTTGATCCGACGGCCCAGATTCATCTGAAAAGACXXXXXXXXXXATCGTTCTCCAAGTTCTTCAATTCACAATTCTTGAGTTCT
>Marker116526
ATCATACTTGTGCATAAAATGACATGACCCAAGGTAAATGXXXXXXXXXXCCGCTTTAGCTGGTTCTTGGTGGTTTTTGGGGCTTTCCTC
>Marker116530
TTTGCTCAAAGGTCTTGTCATCAAGAGCTTCATGAAGAGCXXXXXXXXXXAGTGTACATATTTTGTATCTTCCCGGCCACCTACTAGCTC
>Marker116531
CATTGGATCAAACTTGACAAGCATTAGTTTACTTTCAAGAXXXXXXXXXXGTAGATCTGCAAACACAAAGGGCTAATACCCGATTTGATG
>Marker11654
GAAAATTTCAGTCCATGTTGTAACTTGACATATATTTGAAXXXXXXXXXXGGTGAAGCTTTTGTCCGTCCATATTTGCGGAATCCCGTTT
>Marker116548
TTCTTTAGCCGATGGGATCACATGATTGGGTAATAACTTGXXXXXXXXXXTAGCTGCCGATCATCCAGAACCAGACTATAGCACTTATTC
>Marker116563
AATAAACACCCCTGTGGTGGCTTCTAGTCTACTCCTACACXXXXXXXXXXAATCGACCAAGGGGTAGTGAGCGCGTACTGTTGGGTATTC
>Marker116567
CATCAAGACGGATCTTTTCGCCGATTATGGTACCGTCTCGXXXXXXXXXXGCTACAGCTACTAGTCTCATGAAAGATGCAAAGGTTCGAC
CATCAAGACGGATCTTTTCACCGATTATGGTACCGTCTCGXXXXXXXXXXGCTACAGCTACTAGTCTCATGAAAGATGCAAAGGTTCGAC
>Marker116574
ACTCTTGTATGCTTGTACCTATTCGACCATAGCATATCTTXXXXXXXXXXGGTGTTTACTTAGAATGAGTTAGAGTCAACGCGTGTGTTA
ACTCTTGTATGCTTGTACCTATTCGACCATAGCATATCTTXXXXXXXXXXGGTGTTTACTTAGAATGAGTTAGAGTCAACGCCTTTGTCA
>Marker116578
AATTCCTGACCTCCCTAGCAGAGTGGTAGCCCTGGGAGTGXXXXXXXXXXCTGATGATAAATAAATATGATGCTCTCACATTGGGTAATC
AATTTCTGACCTCCCTAGCAGAGTGGTAGCCCTGGGAGTGXXXXXXXXXXCTGATGATAAATAAATATGATGCTCTCACATTGGGTAATC
>Marker116590
AGGATAGGGCCTCCTCTCGGGCTTTAGACGTGGCCTCCTCXXXXXXXXXXCTAAAAGACTCTTACAAAGTAAGCCGGCGCGAGCCCGTTG
>Marker116599
AAGAGCAAAAGTAGAATTAGATTTTCACCATTGTTATCACXXXXXXXXXXGAGTTTTATTTGAAAATCTACAGAAATGCTAGAGCTATAG
>Marker11661
TTCAGTTGTCTAGATCGAGATCGCTATAGGAGACGCAGCGXXXXXXXXXXTATCAAATCAAAGGAACCATAACTAGTTATGAAACTATAA
>Marker116631
ATTAGGTGAAACTTCCACAGAATATGAGCCTTTATTGGCCXXXXXXXXXXGTGGGTTGTTCCGTTACTAGTATTTATCTTTCGCAACAAA
>Marker116637
GGCGTGCCAGCCAATTTGACCTTACAACCGACAAAGGTGAXXXXXXXXXXAATCCGTATACAAAACAAACTCTAATAACTATGGAAAACA
>Marker116647
GGGAATAATCCTTTCATGCAAAAGGTCTCAGCTATCCCACXXXXXXXXXXTAATAATTTCTAAGAACTTCGATGTATTTTATGAATGTTG
>Marker116651
AGGAATGTTGTAGGAAAGTTTGTGCTGCACATTTCCTGTTXXXXXXXXXXATAGCACCAGAGAATCCGCCTATCCCTCTGTTGACGGTCC
>Marker116683
CACATAGAACAACTGCAAACAGTAGGGACATCATCATGATXXXXXXXXXXCTGCATTGTGCTGTGTGGAATAAGATCAGGCGGCAGGCAT
>Marker116691
TGGGTGCACCATCACAAATATTTGTTGGGAAGTCAAAACCXXXXXXXXXXCTTTCTGTCAAACTTGGCTTGGTTTCAGATACATTTGTCC
>Marker116692
CCATCTTTGTGAGATTGGTAGTGATTCCAAGTGCATTTGCXXXXXXXXXXTGTCGGCAAGCACGTGAACCTTGGGAGAAAAATCAATGTC
CCATCTTTGTGAGATTGGTAGTGATTCCAAGTGCATTTGGXXXXXXXXXXTGTCGGCAAGCACGTGAACCTTGGGAGAAAAATCAATGTG
>Marker116696
AGTGGTGGGCTTGCATAGTTCTATACGGGCTGCAGTTGTAXXXXXXXXXXCTTTATCTGGACTTATATATATAACTTGTGCTCATACGAG
>Marker116706
TAGAGACACTGGCGGAGCTACAACTCGGCCAACCTGGGCAXXXXXXXXXXCAAAGAGAAACCCATTATCGATCTCTAGTTCTTGCTTTCT
>Marker116708
TTTCATTGGCAACTAATTTTCTCGTGACAGATCGATGACCXXXXXXXXXXTCTCTGACAAGCCTTCATAGGTATTCCTTCAACTTTATAT
>Marker116715
AGAGAAAGGGCTAGATCTTATAGAATTAGAGAGAGATAGAXXXXXXXXXXATTTCTAGTTTCCTATCATGCTAGTTAGGACTAGTAGGAC
>Marker116720
AGGCAAGGCAGACCACCGAACCAGGCCTCGTAACCGAAACXXXXXXXXXXCAACCTGCATCTAGAGAAGACAGATGACGGGCGCAAGTAC
AGGCAAGACAGACCACCGAACCAGGCCTCGTAACCGAAACXXXXXXXXXXCAACCTGCATCTAGAGAAGACAGATGACGGGCGCGAGTAC
>Marker116724
CCTATCCACCATAGGCGATCGGCACACTGTCACCATCCTAXXXXXXXXXXGATTGTTGTAGCTAGATATGAGAGAAATTACTAGAGATTT
>Marker116727
TTATCATCTAGCAATGTCAGCAAGTTACCAACCATCGGCTXXXXXXXXXXGCAGAAATCATGAAAGATCAGTTTGGGATAAAATCGAAAG
>Marker116735
GGAGGCCACGGGGGCATGATGTTGAGACCAATGTGCGTCCXXXXXXXXXXTATAGTATAGGTGCTAATCTAGATGACATGCTAATGATTA
>Marker11674
TATCTAGAGCTCATAGGTGGGAGATAAAGTATACATACTTXXXXXXXXXXCGAGCACTTGCTCCTTTTTATTTCCTCGTATTTATTTTTT
>Marker116749
ACTCGGCAAGCATTGTCTTGCTCCCCAAAAAAGTTGAAGCXXXXXXXXXXATTTCCATCCTTTTTCGTACAGCTTCATCGTCTGTACTAC
>Marker116756
GTGGTAGATCACATGTGGGCGTGGTGCTTAGATGTTGTTTXXXXXXXXXXATATTTATGTGGAGTAGTCTATTTCTAATCGCTGTGTTAT
GTGGTAGATCATATGTGGGCGTGGTGCTTAGATATTATTTXXXXXXXXXXCCATTTATGTGGAGTAGTCTATTTCTAATCGCTGTGTTAT
>Marker116761
GACAACTTCTCATGACACTCTCATATGACTTCAAAATATGXXXXXXXXXXCGCACTCGCCAGCCTCTATCTGCTGGCCAGAAGATGGGAT
>Marker116764
GACGTAACCTGAGCTAATAAAAAGAAAAGGGAGTACTGTTXXXXXXXXXXATGAAGCTTCCACTACTTGAGAACTTGGTTTGTAATAACT
>Marker116769
AATGCCTTGACTGGAGATGTCGGAGGTACTCTAGAGTCCTXXXXXXXXXXCATTGAGTCCTTGTCGTTGCATAGTAAATTGTTGCTCCAC
>Marker116771
GGCCAAACTCCAAGGTGAAGAGACCACAGGCATTATTGTAXXXXXXXXXXTCAGGGAGAGGCGAAGAAATGTGGTGACAGTGAGTGGTAT
>Marker116773
ACTCACGAGCTGAAGGTTGGGGTCCTGGGGCAGGCTGCCGXXXXXXXXXXACCACTTTGCTCTGGCTAGTGGCTACGCCTGGGCCATTCG
ACTCACGAGCTGAAGGTTGGGGTCCTGGGGCAGGCTGCCGXXXXXXXXXXACCACTGTGCTCTGGCTAGTGGCTACGCCTGGGCCATTCG
>Marker116776
AACTCTTCTTCAGAACTGACTGCTTGGATCGGTGGAATTTXXXXXXXXXXATGGCTCCCTTGACTGGAGACACATTTCCTTCAAAATCCT
>Marker116780
TTAGTTCAAAACTAGTGTCCGTTTGGCTGGCTTGCTGGATXXXXXXXXXXGCGAGCTCAAGCAAGTGATTCAAACATGCATTTCCCAGGT
>Marker116791
CCCTACAATTAGGCTAGATCATATCAAGAAAAAGGAAATAXXXXXXXXXXGAGTTGTGAACCAAAGAATGAATAAGAATAAGTTGCTTAC
>Marker116793
CATCCGAGGTTGCTGAGAAAAATGTATTGGTGGATCCCCAXXXXXXXXXXGATCGGTCAAATTAGAGATTTCAGCCTGATGATCGACATT
>Marker116796
TCACATCGCCTGTCCTTTCACTATGTATGAGTTCAAGAAGXXXXXXXXXXGTTATAAGCAGTCCTGCCATAATATAAGAAAAATATTATA
>Marker11680
TACTTATCACGTTAGAAAGAAAACAGAGACTATGCTGGGCXXXXXXXXXXTGCTTACTTATGGCCTGGCTATGTTGTACCATCTGGGACT
>Marker116802
AAACAAAAAAGCCCAAAGTACATACAGTTCGACAAATTTGXXXXXXXXXXAATGCAAACAGGGAGATAGTTCTTTATGAGAAGCGGAGTA
AAACAAAAAAGCCCAAAGTACATACAATTCGACAAATTTGXXXXXXXXXXAATGCAAACAGGGAGATAGTTCTTTATGAGAAGCGGAGTA
>Marker116805
TCCAATGGTCCTCAACTTGGATGCAAGGACCATAGAGGAAXXXXXXXXXXAAGTATCCCCTGCCAAGGATAGATGACCTTTTTGATCAGC
>Marker116813
TTTGTTTGTTAGATGTTTCGGCTTGACTGCTAGTCTGAGGXXXXXXXXXXTACTTGAAGATTATTTGTGAGAGGTATTTCATTTCGTGAG
>Marker116819
CATACCAGCAAATCTCCTACAACTAAAAAGTAAGACTATCXXXXXXXXXXATTGTGAAGCGTCTCGAATTTTCTTTCTTGCTTTACCCAA
>Marker116825
ATATAGATAAAAACAAAAACTAATTGCACAACTTACCTGAXXXXXXXXXXAGAGATGATGGCAACAAATATAATTGAATAAACACAGCTG
>Marker116827
AGGGATGCATGCGTGTGCCTTCTCCGCAGCGCCAGCTGGTXXXXXXXXXXTGTCGATGGACACGTTGCCTACCACAAAAGCATAGCGCCG
>Marker116831
TAGACCAAATTTCCCCTTGATTCATCGTCCACCTCTGTCCXXXXXXXXXXATGATCTGAGAGTATATTGTGTTATGTGAATTGTGAAGTA
>Marker116832
TTAGCACCAGGTCTCTCACTTCAGAAAAATATGTCGATAAXXXXXXXXXXCGATAAAGATATTATATATTTATTTAGTTTGTTTTATTTT
>Marker116851
CACTTTGGCCTGGTCAAAGTGCTTAGGTGAGAGGAGGGTAXXXXXXXXXXGTTCAAGACTGCGATGTTGACTTCAACATTTTGCAGATCA
>Marker116881
CATCTGCCGATGGCCCTTTGCCTTTGGGATCCAGCTGCTGXXXXXXXXXXCAGCCGATCATGAACTGAGGCTCTTCCCCTAATCGGTTCA
>Marker116888
CAAACCCTCCAGTTTTGATTCCACCTCAACAAGGAAAGCCXXXXXXXXXXTTATCGGAGTTTGATCTACGTTATGAATCGGCTAAGACAG
>Marker116927
AGATGAAGTAGCGGATTTTATTTTACTGACCAAGGTATTGXXXXXXXXXXACCTCTCGTCCATGAGGACAAGGAAGTGCCATCTTTCATT
>Marker116948
GAACTAGTCATGGCAGAGCAACTATTCATCAGTTCCTTGTXXXXXXXXXXTTGTGGAGCTCAAATAGACAACAAAGCTTTGTGGAACTGG
>Marker11695
GCCTTTTGCTTTTGCATCAGCGATGCTCTAGTAGAAATAGXXXXXXXXXXATTGTTGTGGATCTTGGAGATCTGGCTACAGGCCTACAAC
>Marker116952
GATACCGTCCTAATAGGCGTCATCATAGCAAATACACAAAXXXXXXXXXXAATACAACAAATCAAAATATTACTAGAAAGCTACAATATC
GATACCGTCCTAATAGGCGTCATCATAGCAAAACAAAACAXXXXXXXXXXAATACAACAAATTACAATATTACTAGAAAGCTACAATATC
>Marker116958
TTGTGGGTAGTAGGTGCAGCCACATATACATGTTAGATGTXXXXXXXXXXTTATAATTTTGAAATTATATCTAATTATCTTCCCTTGTAA
>Marker116962
AACCATCAACATTTGTACTTGTACAATTTTTCATAAGAAAXXXXXXXXXXGGCATATATAACTACTGTTTTTTTTTCTTTCATGCAAACT
AACCGTCAACATTTGTACTTGTACAATTTTTCATAAGAAAXXXXXXXXXXGGCATATATAACTACTGTTTTTTTTTCTTTCATGCAAACT
>Marker116963
TAATCAGTGCGCACGTGGATGGAGCATGGATGGAGCTGGAXXXXXXXXXXACACGGGCCCATAAAAAAAGGTGAAATTCTTCTAGTATTT
>Marker11697
AATGAATCTCACAAAGTAGCGCGTGGACCTCTTGTTGTAGXXXXXXXXXXTCTTGGTCAGCAGATTGGTGGTCAGCAGATAGGTGGTCAA
AATGAATCTCACAAAGTAGCGCGTGGACCTCTTGTTGTAGXXXXXXXXXXTCTTGGTCAGCAGATTGGTGGTCAGCATATAGGTGGTCAA
>Marker116977
ATAGGTGACCTTTGTTAGCTCCTATGGAGAAGTTGAGGGAXXXXXXXXXXCTCCGGTGCCTTCGGCACTGGTCCCTCCTCGGGTACAATC
>Marker11698
GAAAAAAAATTCCCCCCTGTGCTCATAGATCTGTCAAGTCXXXXXXXXXXTGGTATCTATATTCATTATATGTTTTGTCTGTCATTTACA
GAAAAAAAATTCCCCCCTGTGCTCATAGATCTGTCAAGTCXXXXXXXXXXTGGTATCTATATTCAGTATATGTTTTGTCTGTCATTTACA
>Marker116983
GTAAGAATCTTATTCTTATTCGTTCTTTGGTTCACAACTCXXXXXXXXXXTATTTCTTTTTTCTTGATATGATCTAGCCTAATTGTAGGG
>Marker116994
TCTATCCACCATAGGCGATCGGCACACCGTCACCATCCTAXXXXXXXXXXGTAATGATACCTTTTCGCAATTACTCCCCTCTGACAGTAA
>Marker116996
TACAACATCGCCTGCTGAACCAAAAAGGCACAAAAGGAGGXXXXXXXXXXAGTTCTTTGTTCTTATTGTTCTTTGGTTTATGAGTTTACT
>Marker117000
AAGCTCCTAAGGGTCTACACAGCTCGATCAAACTCAATGTXXXXXXXXXXTTCCATCATGCATCTTTTTAGTCTTTATATTTTTTAGAGA
AAGCTCCTAAGGGTCTACACAGCTCGATCAAACTCAATGTXXXXXXXXXXTTCCATCATGCATCTTTTTGGTCTTTATATTTTTTAGAGA
>Marker117001
GATTTTTGACGACCAGGAAAGTCGCCCAGGCAGTTGCAACXXXXXXXXXXCTAGAAGTCGAAGTATGAGCCTTGTAGCAAGGTCTAAAAA
>Marker117019
CTTTATCGGCAGCTAACTCTTTCATTTGACATGGCGATGAXXXXXXXXXXTCCTTGATGAGCCCTTAGAGGTACTTTCCAGGCTTCATAT
>Marker117034
TGTGCTTTCCCACAAAACTGGGTGGCTTGCACCATGTTGAXXXXXXXXXXCCTACCTCCAGTGCCTTTGAGGAGTAATCTTGGCCATCTA
>Marker117040
AAGATAATGATATCACTTTGGTTCCACATGATTCTTCCATXXXXXXXXXXTGTTGACAGCTAAGCCGTAGTGGGGTGAGTTAGTGGTGAG
>Marker117043
GAAAGCCATATTTCCTAGAGAGAAGCCAACCCTTCAAACCXXXXXXXXXXGGCTAATGTTCATTTGACACTAGTGTTATCTATGTTTGGA
>Marker117044
ACCGGCCTACATTGAAAGACTAGCATATAAAAGCAAGAGCXXXXXXXXXXAAAAAATCATAACTCATAAATAAAATATGTAAACTAAAAT
>Marker117048
TAGCAGCATATAGATGTTGCAAATCTCCTACTCTTACTTTXXXXXXXXXXGTTATATTCCAAAAATTTGTCCAACCTATCATTTGGAAAA
>Marker11705
GCGCCATTAGAGCACTGATGTACCTAGCGAACTGCACAAGXXXXXXXXXXTATGAGGCTGCATGAGAATATGTTTGGTTGCGATGAATGA
>Marker117055
GTCATATGCAGGAAGATATGGTGTCCGATAAGAGTAAGTGXXXXXXXXXXAGGCATCTGCGGAAAGACGAACTACCCCGTCCATCCATTG
>Marker117056
TACGGTTTTCAGCATGGCATTCGGAAGAAGAAAAGGGATTXXXXXXXXXXATTGGGGATACCATTGCAGATGCTTCCACCATGCAAACGA
>Marker117073
AGTAAACTCATAAACCAAAGAACAATAAAACAAAGAACTTXXXXXXXXXXTCAGCAGGCGATGTGGTACTAAACTTTCCACTATATCTCA
>Marker117079
TTGTGACAGGTGCGGTGTCCTTTGGATCAACACTTACCTCXXXXXXXXXXTTCATGTTCATAAAAGTACTTGAGGCGATGACCATTTACC
>Marker117087
GCTGTATTATGTACGCCAAGACACCTATATAGAAGCCATGXXXXXXXXXXCCATCGCCTATCATAAATCCTATTCCACACCCTGTCCCCG
>Marker11709
TGTAATGTTTCTTTTCCCGATTCATACATGTGTGCAATCAXXXXXXXXXXCCTAGTGTTATTTTTGTGGATGAGGTTAGTGATGAATTTC
>Marker117092
AGAACTCAAGAATTATGAGTTGAAGAACCTGGAGAACGATXXXXXXXXXXGTCCCTTCAAGTGAATCTGGGCCGTCGGATCAAACCGACA
>Marker117094
GTCCTCCGAACGGGACTCTCCGTTTTCTCAGTCGTCCTGGXXXXXXXXXXATGCATGTGGACTTCACCAGTTCCAATGTAGATGATTGCT
>Marker117099
AATACCCAACAAGCTTTATGGCGCCGTTGCCGGGGAACGGXXXXXXXXXXTGCTCTTGCCGATCTATTTCCGGCATGACACAAGAGACCC
>Marker117112
AACTCATACTAGGATACATAATATGAATCCAAGAAAAATAXXXXXXXXXXAGCTCGATTCAAAATCTCTTCACTAGCAACATCTGCATCC
>Marker117123
TGTCGGCTTGATCCGACGGCCCAGATTCATCTGAAAAGACXXXXXXXXXXATCGTTCTCCAGGTTCTTCAATTCATAATTCCTGAGTTCT
>Marker117130
AGCCAAGCCGTGTACCTAGGAAGCTTCGCCGTAGTTCGCTXXXXXXXXXXTTTGGCTTTCTTGCAAAAATCATATCTCCTGTTTTTGAGA
>Marker117134
AGTGTCTTGGGATAAACCTCATATTGTTCGTCCATTTTCCXXXXXXXXXXCTTTTGGGAACAGCAAGCTTCTGCATTTGCTTTTACCATG
>Marker117138
ATTTGATAGTTCCAAAGTTCAGAAGCCGATGAAGATCGATXXXXXXXXXXTGGAACTGCCCGTTCTTTATCCATTGCTGGGAGCAGAACA
>Marker11714
CATATTGAAACAACATAATCACGTCATCCCTGGCAAAATAXXXXXXXXXXTGACCTCTCTCGCTCACTCACCTGCGTGCCGATTGCAAAA
>Marker117158
CTGGCCGGATAAGTCGTTCCGACCGTGAAGCCTACGAGTGXXXXXXXXXXTTGACTCGAGCAGCGGCAACGTAGAACTCACTAAATAAAC
>Marker117160
TAATTGCAAGTTGGTCGCGGTTGTTGTTCAATCAGAACACXXXXXXXXXXTTTGTTTTTATTTGATAAACATTGTCCAATCATAAAGTAA
>Marker11718
GAACACAGGATAGCAATCCTGCCAACACGGAATAGCCATTXXXXXXXXXXGCCGTGCCCATAGCAATGGGACCCCAAACTGACCGACCTC
>Marker117182
CCACCGCATCATCAATATAGATTTCTACCAACTTGCCGATXXXXXXXXXXCCAAATAAACTTAGCTTCAATAAGTTTGGTTATTTCGGCC
>Marker1172
TTGCTACTTTCTTTTCTTTTGAACTATGCCATCATTGTTAXXXXXXXXXXACAAATGTTATCTGCAATTAGTCTACTAGTAAGCAAATAT
>Marker11721
GGCCAAAAGTCATGACTATCCACTCGAACAACCCAACATGXXXXXXXXXXACATCGGGGAGCTGGCTGCTGATGTGGCCGAAATCCAGAC
>Marker117211
GTCCTCAGGAGACGCGCTGAAACAGAAGCTCTCTTATCTAXXXXXXXXXXAGTCTAGCCGATAGGACTGTTATTGGCATCTTTTGAAACA
GTCCTCAGGAGACGCGCTGAAACAGAAGCTCTCTTATCTAXXXXXXXXXXAGTCTAGCCGATAGGACTGTTATCGGCATCTTTTGAAACA
>Marker117219
TCACACATAGCACACAAATATCATAATATATCACACATTTXXXXXXXXXXACAAAGGATGAGACAAACGTGTCGTAAGTGAATTTTGAGA
>Marker117222
TGTCATTTTGATCCGACGGCCCAGATTCACTTGAAGAGACXXXXXXXXXXATCGTTCTCCAGGTTCTTCAATTCATAATTCCTGAGTTCT
>Marker117230
CTGAGATATGGAGGTAATGAAATACCTCATTCCCAAAATAXXXXXXXXXXAGGTATATGACATATAGGTTGACCTGAGACTAGAATTCTT
>Marker117235
TGGCCAAGCGCCCCTAGACATAGGACAACTCGATATTTAGXXXXXXXXXXTGGGGCTCGCTGTGCAGGAGCTACAAAATAGAATTTGAAT
>Marker117241
TTAGGTGTTTGCATACATATGTATGCAGTACTGTGTTAGTXXXXXXXXXXCATTGGCCAGCTGCATCTGCTGATCTGCGCGCCATCATGG
>Marker117266
TGATGCTAGAGCTTTTTAGACGGTTGGTTAGTTCTCTATTXXXXXXXXXXCACCCCTCAATCCCCTATAATCTACCGGTGGAAAGAAGGC
>Marker11727
ATCCGTACTTTCAGAACACATATTGTCATCTACAACTCCAXXXXXXXXXXAGTGCAAGTTTGGAAAAAAAAAAGGATGAAGAACCTCACC
>Marker117277
AGAAAGGGGTATGTTAGGTTATACTTTTAGAGGGGTAACGXXXXXXXXXXATGATGCTTCCGCTACTCTTGAACTTGGTTTGTAATAACT
>Marker117285
GGGCCCCATTGTTGCTCCACCGACAGGGACCAACGTCCTAXXXXXXXXXXTCACTTATGGTTGTAACACTCCTAGTGTTAGCCTTGCATG
>Marker117292
ACACATGTGCCTTGGATTGGCTAAAATTTATCCAAATGGAXXXXXXXXXXTAGTTTATGTGAGATTCAAGATTTGGTGAGTATTGTTTCC
>Marker117298
AATATTTTGGAAACTAAACAAGGCCTAAAGCTACTGCCTTXXXXXXXXXXAGAGCTACACATGTTTTTGCTGGAAAACGTGGAGCGGAGC
>Marker1173
AAACGGGATAAAAACCGATTTGATAGAAAACGGAATGGGTXXXXXXXXXXTCGCGCTCTTGAGAGTAGGACATTACTGTGTGTCTGCAAA
>Marker117301
CTTGTTACACTAAGAAAATGTTTTACTAAAAAGCCACACCXXXXXXXXXXGAAAAGCACATTGTGCCTGGTATAATAAAAAGAGAAACGT
>Marker117304
CTACGATGGGGGTCAGTGGATTGAGTCTCCCAATCGGGGAXXXXXXXXXXTATAAATTCCCAACCCATCAGGCCATCAACGGAACGGTCC
>Marker117315
ATACTAGCCATCTCAAGAAACAACACAAAATTTGTTTCACXXXXXXXXXXCCGGCCATCTCCGGCCGGTAGAGCGTCGGAGGAAGGCGGC
ATAATAGCCATCTCAAGAAACAACACAAAATTTGTTTCACXXXXXXXXXXCCGGCCATCTCCGGCCGGTAGAGCATCGGAGGAAGGCGGC
>Marker117318
AAATTGCAGAGGAGAGAAATACAGCACGGTGCACGGTAGCXXXXXXXXXXTTTATTATAATAAAAAAAACATCAGTAAATGACTGATAAA
>Marker117343
TACTCTGTACTAACTTTTTGTCTTAGTTAGGCCCTGTTTGXXXXXXXXXXAACATCCCGGATTTTTACGAAAACCAAAAATACGAGCTTT
>Marker117369
AGAAATAAATTTGAATAGCGTCACGGATTGTCAGTGGTTAXXXXXXXXXXAACTCAACCTGCGAGAGTAAGACAGCCCCCGGGCATTGCA
>Marker117371
AACATTGGATCCTTGTCGGAAGAGGTCAAGATCGTCGACTXXXXXXXXXXCACTTCCCCTCCAAGAAGCTACGCCACTATTTTACTGACC
AACATTGGATCCTTGTCGGAAGAGATCAAGATCGTCGACTXXXXXXXXXXCACTTCCCCTCCAAGAAGCTACGCCACTATTTTACTGACC
AACATTGGATCCTTGTCGGAAGAGGTCAAGATCGTCGACTXXXXXXXXXXCACTTCCCCTCTAAGAAGCTACGCCACTATTTTACTGACC
>Marker117383
CTACGATGAGGGTCAAAGGAATTGAGTCTCCCAATCAGGGXXXXXXXXXXTATAAATTCTCAACCCAGCAGGCTATCAACGGACCGGTCC
>Marker117389
AAATGCAGCTCTGAGCTCACATATACATGGTTGCCTTTCAXXXXXXXXXXTCTTGTCAAAATATATCAGACATTGCCAAATCCAGATTAT
>Marker11739
ACTAATTGTCCAATACTTATACACAAATCCTAACAACTTTXXXXXXXXXXGCTTGTATTGTGCTCTTAGTTCCCTTGGGGATCATTTTTT
>Marker117390
CATTGCCATCGCCTCAGAAGAGAAGAACCAAAAACATAAAXXXXXXXXXXTTCCAAAGGCCACCCATCGGCCAACCCCAACCGAGCTAGT
>Marker117391
AACCTACTACACCAATTGCATCTGATCACTGAAAATTATAXXXXXXXXXXGCAACATGATTTTTGTCTATTTGGAACATGTGACCTTTAG
>Marker117398
CGCAAACCTAACACTTAGTTGGCCGGATAAGTCGTTCCGAXXXXXXXXXXTTGACTCGAGCAGCAGCAACGTAGAACTCACTAAATAAAC
>Marker117407
CACCTAGGGTGTCACACGGCCCGGCACGAAAATCAGCCCAXXXXXXXXXXCTATGCAAGTAAGTCAAATTTTACAATAATTCATCAAGTT
>Marker11741
CTGACAGGACACATGACCAGCTAATAATGCTCTTTTTTTTXXXXXXXXXXTGCCTGTGTTATGCAGGCTAGCCATCAAGTCAAGAAACAC
>Marker117421
CCCAAGTGTTCCATAGTCCTTACTACGAGGACAGGGCTCAXXXXXXXXXXATGCGTTCAACATGACAAGAGAGCCGTCAACGATCGGTCC
>Marker117427
GAGAACGGTGAATGTGATAGCTGACTTTGGTGGTTCAACGXXXXXXXXXXAGGGAAATCGCAATTGTACTCCTGATCATCCAAGCAACCT
>Marker117436
AACAAGCAAGCTTCTTTGCCTCAGTGTCAACAAACTCAGTXXXXXXXXXXGATATCATTGCCATGAATCCCAACTGATGCCGTATAGAAT
AACAAGCAAGCTTCTTTGCCTCAGTGTCAACAAACTGAGTXXXXXXXXXXGATATCATTGCCATGAATCCCAACTGATGCCGTATAGAAT
>Marker11744
GGGTTTCATGTGACATGGCCAAAATGTGAAGGCATGAACAXXXXXXXXXXGCTTGTTGACACTAGATATAAATCTGCAAGTGCATGGATG
>Marker117457
CAAAGCAGGGAGGCAGAACTGAACCACATCACTTTTACTTXXXXXXXXXXGAAAGTTGCAGTATAATACGCTGACAAGGTGCTTGTCCTA
>Marker117458
TTGCCCAACCCTAGCTAGCAAATCCCCAGGCCATGATCTAXXXXXXXXXXTTTCCCCAGTACTAGTGTTTGGTGTTGCCGAATTATGAAT
TTGCCCAACCCTAGCTAGCAAATCCCCAGGCCATGATCTAXXXXXXXXXXTTTCCCCAGTACTAGTGTTTGGTGTTTCCGAATTATGAAT
>Marker117466
CATCTGTCGATGGTCCTTTCCCCTTGGAATTTGGCTGTTGXXXXXXXXXXTAGCCGATCATGAACCGAAGCTCCCCCCCTAATCGGCTCA
>Marker117471
GTCCTCCGAACGGGACTCCGTTTTCTCAGTCGTCCTGGGAXXXXXXXXXXATACATGTGGACTCCGCCGGTTCCAATGTAGATGATTGCT
>Marker117475
GTTACATGTTCTTGGATGATGTTGACTACTTAGTAGTAGTXXXXXXXXXXTAACTTACTTTGTTATATTATGATGGTTTACTCTGTTGCA
>Marker117478
TTGTAGGTGATTGAACAAAGATGGCGGGCGGCAGTGGGCCXXXXXXXXXXAGTGATTCGCCCCTAAGGGGACAGGTAACTAACTTTAGAT
>Marker117486
AACTTGATGAATTATTATTATAAAATATTGATGAACTTGCXXXXXXXXXXTCGCGTGTGTTCTCGCTAGAAAAACGATGTAATAAGCTTG
>Marker117487
GGAGTGCTCGATCAGGTTTCGTGGGACACCCGGCATGTCTXXXXXXXXXXGTTGCCTCTGACGGTTAGGACACCCTTCTCCGTGGGCATC
>Marker117491
ACAAGATCCCCTGACATTGTATTACTTGATTACTTACGCGXXXXXXXXXXAACAAGATTACATCATTCTTTCATACTAGTATGGTACACA
>Marker117521
ACCTTAGTACACAAATTACAAATTTACAGACCCTACCCATXXXXXXXXXXCTAGTTGCTTCTCACAGACAAGTCTATAAGTTCCTAGTCC
>Marker117543
AAGCCAGGGTGTGACAGGAATGGTATCAGAGCAATGTTGAXXXXXXXXXXCTTGGTTTGTTGCTTTGTGTGTCATCTTTGTCCTAGTGTT
>Marker117546
TGAAATAAATAGCTTCGGTTTTGGTTATCTTCAGTTCTCTXXXXXXXXXXTTTACCGGATCAATAGAACTTCAGTTATGACCTCTATAAG
>Marker117547
AAATCAAGTGCCACTAGATGCAACTCACTAAGCAATGCACXXXXXXXXXXTGTTGATTTCTAACGGTCACTTCCAAACTACCAGACGCGG
AAATCAAGTGCCCCTAGATGCAACTCACTAAGCAATCCACXXXXXXXXXXTGTTGATTTCTAACGGTCACTTCCAAACTACCAGACGCGG
>Marker117555
AAATATTAGTGATAAATGTGTTTCGTAACATAGTATATATXXXXXXXXXXACATAAATAACTTGTATCCACACTACAAATCTGTTATAAC
AAATATTAGTGATAAATGTGTTTCGTAACATAGTATATATXXXXXXXXXXACATAAATAACTTGTATCCATACTACAAATCTGTTATAAC
>Marker117557
GGTGTAGAGAATAAACCTTTGTAGTTCGATACCAAATTCGXXXXXXXXXXGCTTCCCTTGTCCAAGACTTTTGATCCATCATCTTTTCTT
>Marker117561
ATCCTTTGGGACAGAGCAGGCAGCTCATGAACAACAGAACXXXXXXXXXXTGGTTGGGAATCTGCTTTTTGTAAATCTCAGTATCCATTC
ATCCTTTGGGACAGAGCAGGCAGCTAATGGACAACAGAACXXXXXXXXXXTGGTTGGGAATCTGCTTTTTGTAAATCTCAGTATCCATTC
>Marker117571
ACTTGGAGAACCCGCCCTTGCTTACGTATAGGCCCTTTTCXXXXXXXXXXAGTCAAAGTTTGACTTCTGTACTAGTTCTGAGGTTTGACC
>Marker117572
GGTGCTATATACTAGTATGTGATGTAGAAACTCCCAATATXXXXXXXXXXCCTCTATTTTTAGAAAAATGGAGGTTCTTGTTGACGGTCC
>Marker117585
CACTGTCTCCAAACGGACCAAAGCGAGATTCTATATAACAXXXXXXXXXXAGAACATGCACACTAAGCAAGATGCTGCCACCTTCCACAA
>Marker11759
CCCATGAATAGAAGTGGTCACGTATGAATAGGAACACATTXXXXXXXXXXGGAGCTGGTGGATGTGATGTGAGCATGTGCGGAGTTGCGA
>Marker117591
CCTTCCTTATTATCACTCCACCAGGCTTTGAATTTGGGGCXXXXXXXXXXCAGAGGGTGACTATTATGCGCAGCTCTCCAGACAAAATGT
>Marker117594
AAACTCCCTCGAGGGCTCGGGGGCTACCCCCGCGGGGGCGXXXXXXXXXXACGCCGCCTGCCGCCGGATGCGCGCACGCGAGCAGGGGCA
AAACTCCCTCGAGGGCTCGGGGGCTACCCCCGCGGGGGGGXXXXXXXXXXACGCCGCCTGCCGCCGGATGCGCGCACGCGAGCCGGGGCA
AAACTCCCTCGAGGGCTCGGGGGCTACCCCCGCGGGGGGGXXXXXXXXXXACGCCGCCTGCCGCCGGATGCGCGCACGCGAGCAGGGGCA
>Marker117600
TAGCCTGGTGATGATCACGCGTGCCCCTGCATTCTGCTCTXXXXXXXXXXTCCCGTGACCCGTGTGTTAGGTGGGGAAGCGTTAGGTGCA
>Marker117635
CGACCGTCATGCCTCCCTTCTATGGAACCACTTGGACAGGXXXXXXXXXXGCCGCTTAGAAAGGCATAACGCAGCCCAGCGGGCAAGGGT
>Marker117667
AACTTTAGCAGATAATGGAGCCAAAATATCTCAAGCATAAXXXXXXXXXXCACAAAGACTAAAGTAAAGATTGTATGTTCCATTCTTACT
>Marker117675
AAGTCCTGACCTCCCTGGCAGAGTGGCAGCCCTGGGAGTGXXXXXXXXXXGCTTAGTCTAGGTGCTAATCTAGTGGGAGGCTAATGATGA
>Marker117687
GGACCGAATCGCTGTACGTCCCCGTGTCATGTTGAACGCAXXXXXXXXXXTTGACTTGGTCAGCGGCAACGTAGAATTCACTAAATCAAC
>Marker1177
CTTGGAAGCAAAAGCAAGATAAACAAAAGCAACCCAACCCXXXXXXXXXXACGACGAGGACGACACTGGTCAGTCATCTGATCACCTCCA
>Marker11770
AAGGGGGTGCACGTCGCTGAAAAGGATCGCAGCGGTGGACXXXXXXXXXXCCGTACATGACCCATTGACCATGGAAATGATCCAACCTCA
>Marker117700
TAAAGCCTGGCTTATGGGAGTGCTGACACATCCCATCTCTXXXXXXXXXXAATGTCTGGTTTCAGTAGGCTCTTATCTTATGATGGCAGA
>Marker117704
TAACAGTATAAAATGATGGTTTTTCACAAACCTGGAACTTXXXXXXXXXXCGTTCTCTCCTCGCTCGGCTGTGCAGCCTGTGGGAGTTCT
>Marker117710
AACTATCAGTCTAGCCAAAACTACACCCCTCTGTCTAAGTXXXXXXXXXXTAGCTACACAAGCAAGAAGGTAACTAGCAAGCTACACAAG
>Marker117714
GCTGATCAAAAAGGTCATCTATCCTCGGCAGGGGATACTTXXXXXXXXXXTTCCTCTATGGTCCTTGCATCCAAGTTGAAGACCATTGGA
>Marker117724
CTAGGAGATCAGGCTCTGGTACCAAATGCTAGAGCACCGAXXXXXXXXXXACATAACAACCACACTAAAAAGGTGGTACAATATACTGGA
>Marker117743
TTAGGTTTATTCCAGGTATCGTTATTTATATTTCTACCACXXXXXXXXXXTTTGAGCTCAAACATGCCAAGATAAGAGATGAGGATCATG
>Marker117753
ACTCTGATGTGATGTAAAACTATGTTCTGTGATGGATGTTXXXXXXXXXXATCACTTTTGTAGCCAACCCTAGTAAATTGCAAGATATGG
ACTCTGATGTGATGTAAAACTATGTTCTGTGATGGATGTTXXXXXXXXXXATCACTTTTGTAGCCAACCCTGGTAAATTGCAAGATATGG
>Marker117760
ACATAGACACATCTTTTGTTCTAGATTTCTTGCTCTAGCTXXXXXXXXXXATATAGGCACTAGTACACATATAGCCGTGCGAATTTTATA
>Marker117781
ATCGTATATTTGTGATGTCGACATCCAATCATATCTTATCXXXXXXXXXXCTATGTATCTCATCGAATGTTTGGATACATGCACAGATTA
>Marker117788
AATTCCTGACCTCCCTGGCAGAGTGGTAGCCCTGGGAGTGXXXXXXXXXXATAAATAATAATGATGCTACTAAAATGACTTAGTTGTAAG
>Marker117793
AGGGTCACCAACACTGACTTCTGATATATCAATTTGTGGTXXXXXXXXXXGCCCTGATACAAAAGATCAATAATGTACAACAGTAAGGAG
>Marker1178
AAGTGCAAAAAGAGGCCACACCACCTCAAGGTGAGGAGCTXXXXXXXXXXCCTTGTACTAGACTTGAGGAAGTGGAGAGAACTCTCATAT
>Marker11780
CTCCTTTTTTATGATGTCTCATGAACTTGATACTGAACTGXXXXXXXXXXTATTACCCTTGACTATAATTATGAACAAATTATCATTACT
>Marker11783
GAGATTCTAGTACTATTTTTATTGAGACTTCTTTTAGCTCXXXXXXXXXXTGTGTTGTGACGAAGGATACGTTATGTTATGTGGACGAAG
GAGATTCTAGTACTATTTTTATTGAGACTCCTTTTAGCTCXXXXXXXXXXTGTGTTGTGACGAAGGATACGTTATGTTATGTGGACGAAG
>Marker117832
CCGACAACCTAAATCGAGGATTCGCCCAACCACACTCTCAXXXXXXXXXXCAATGTGAAAGGTGCGACACTCCTAGTGTTAGCTTCCATG
>Marker117834
CACAATGAATGTTACATAGTCAATCATTGCCGTCGAAGCGXXXXXXXXXXTATAAAGTGTAGCTAGCTTGACTCATTATTTGCCAAAAGC
>Marker117844
GCTTGTATAGCTTGCTAGTTACCTTCTTGCTTGTGTAGCTXXXXXXXXXXACTTAGATATAGGGGTATAGTTTTGGCTAGACCGATAGTT
>Marker117852
AGTTATTACAAACCAAGTTCTCAAGTAGCGGAAGCTTCATXXXXXXXXXXAACAGTACTCCCTTTTCTTTTTATTAGCTCAGGTTAGTTA
>Marker117862
ACCCTTGCCCGCTGGGCTGCGTTATGCCTTTCTAAACGGCXXXXXXXXXXCCCATCCAAGTGGTTCCAAAGAAGGGAGGCATGACGGTTA
>Marker117873
AATGCTAACTGCAGTAGCCAGTGTCTGACCTTTTTGAGCCXXXXXXXXXXCCTAGGGCGCACACGAGGTTTATTGTACTCAAATTTATCC
>Marker117877
AGGCAAGGCAGACCACCGGACCAAACCTCTCCATCGAACCXXXXXXXXXXCAACCTGCATCCAGAAAAGACAGATGATGGACGTCATTAC
>Marker117885
TGAGATATGGTGGAAAGTTTAGTACTACATCGCCTGCTGAXXXXXXXXXXTTCGACTTCTAATTACTAGTAAGTTCTTTGTTGACGGTCC
>Marker117891
CTGCATCATCTCCTGATTCGCTCTTGTTTGGGAGATAATCXXXXXXXXXXGTGAAACCAATTTTGTGGTATTCCTTGAGATGGCTAGTTT
>Marker117899
CTTCATCCCCATTTGCTGACAACTCATGGTGAGAACACCCXXXXXXXXXXTAGCATTTCTCGCTAATCTGCTATCCAAATGACCAAGCCT
>Marker1179
AAGCTAAATGCAGTCAAACCAGTGTCAGCTATTTGAACCTXXXXXXXXXXCTGGGGCACATATGAGTCATTTATGCATCCTATTTTGTTC
>Marker117900
GGTCCGTTTGATGCGACGGCCCACGTTCATTTGGAAGGGCXXXXXXXXXXTGCATCAAGTGCTCTAATCTTTGAAACATTAGAGTAGTAA
>Marker117903
AAAGTGCCAGGCTGATGGCCGACACACTCGGCTTGGGGCAXXXXXXXXXXATCCTCATTTGCTGTTCGATCTTCTGCAGTCCAATTTAGA
>Marker117905
GGCGTGCCAGCCGATTTGACCTACAATCGACAAAGGTAGTXXXXXXXXXXAATCCGTATACAAAACAAACTCTAATAACTATGGAAAACA
>Marker117913
CGGAGTCCTGCATCTTCGACCATACAAAGCTTCGAACGGGXXXXXXXXXXTATATATATATCAGCATACTCAGGAGGTCTGTAGGTGTTC
>Marker11792
TTTTTTATACATGCATCTAACATGTTGACGTGCAAAAAAGXXXXXXXXXXGTTCGTGGAAACATACTAGCTGTCATAGCTTCATTACATA
>Marker117920
TACTACATGCATGTGTTGGAAAGATTCGATGTGACGTGGTXXXXXXXXXXTTTATTTGATAAATATTATCTAATCATGGAGTAACTAGGT
>Marker117941
GGTGTCATTTTCAAGCTACAGTGCCCAGTCATTGCTTGTCXXXXXXXXXXTGTTTCGTCTGTCGTGTTAGTTTTCTATCGTTGCGAGTAG
>Marker117942
GGATCTGCAGGGGGAGGGCATGCTTCAGGTCAGGTTACCCXXXXXXXXXXCACATGTGCGTGGATTATCGTCCACTCAATGTGGTAACAA
GGATCCGCAGGGGGAGGGCATGCTTCAGGTCAGGTTACCCXXXXXXXXXXCACATGTGCGTGGATTATCGTCCACTCAATGTGGTAACAA
>Marker117948
ATCGCCGTTCATCATCATGATAACGCCGATCGTTCCTATCXXXXXXXXXXTGAGGATCTACCGATGCACTCTTCTCATCTGTCTCCGACG
>Marker117958
AAATGTTCTCTGTTTTCATGTGATGTTGAATTGCAAATTAXXXXXXXXXXATGTAGCGGAGGACGAAGGGTGGATCACAATTCCATACAG
>Marker117968
CAAGGAGGATGCAAATGACAATAGCAAGGATGATAGTGACXXXXXXXXXXTTGCTTGGTCATATGCCAATCAATGTGTGGAAGAGCTGTG
>Marker117969
TAGTGATAATGATGAGAATGAGAAGAAGGAAAAGAAAGAAXXXXXXXXXXGAGATGAAGAGAAAGGAGTGCAAAGAGCTGTGGAAAGAGC
TAGTGATAATGATGAGAATGAGAAGAAGGAAAAGAAAGAAXXXXXXXXXXGAGATGAAGAGAAAGGAGTGCAAAGAGTTGTGGAAAGAGC
>Marker117974
GGGTTTCTTGTGTCATGCCGATAATAGATCGGCAAGAGCAXXXXXXXXXXCTATTCCCCGGCAACGGCGCCAGAAAGCTTGTTGGGTATT
>Marker117985
TTTTCTAAATTTCTCTAGATTTTGTTTGTCTGCACATAAAXXXXXXXXXXGACCGCCAAACCACATGAGCTTCAGAAGAAGTTCTTCTGG
>Marker117988
TATCAACATATAAAAGTTGCAAATCTCCTACTCTTACTTTXXXXXXXXXXGTTATATTCCAAAAATTTATCCAACCTATCATCTGGAAAA
>Marker117999
TGAAGCACCTGGCATAACCAAGCCTGAAATCTGAAGCTGCXXXXXXXXXXACAGACAAACCGTGTAATTAGTTTTTGTTTTCGTCTATAT
>Marker118011
CCAGTTCCACAAAGCATTGTTGTCTATTTGAGCTCCACAGXXXXXXXXXXAAATGATGAATAATTGCTCTGCCATGGCTAGTTCTCAAAA
>Marker118015
GTTAGTGGAAGTCAAAGAATTTTTATAACAACACATGTATXXXXXXXXXXCTGTGATCTACTTGAAATGCATTGATCCCCTAGGTCGTAG
>Marker118017
GAAGATCTTGTGTGTACTTCTCTTGAGAGATGAAGACCCCXXXXXXXXXXGTCTTCAAAACCGGGGGATTGCTCAACATAGACAAGCTCA
>Marker11802
GTAAAGGGTCTTTCCTCACAATCTACTTCTGGCTTGTTTCXXXXXXXXXXGAAATAGCCAGCACAGGTTTTTCAACCATCGGTAAATCCA
>Marker118040
CATGTAAAATGGAGGCCCCGGATGACTGGATCAAAACTAGXXXXXXXXXXAACGATTGCTCAAATATCTCTATGTGTTTGCTATAAACAT
CATGTAAAATGGAGGCCCCGGATGACTGGATCAAAACTAGXXXXXXXXXXAACGATTGCTCAAATATCTCTATGTGTTTGCTATAATCAT
>Marker118041
GAAACTTTTAGTGGTTGCTCTGTTGGGGATTGAAGTATTAXXXXXXXXXXGCATAAACTCTGGTACAATAGTAGATGAAATACTTTGAAC
>Marker118045
TGGTGCCCTGCTGCTCGTAGCTCACCAACGCAGTCAAGAAXXXXXXXXXXCGTTGGGGCCGTGCTGTCCAGCTGCAGCAGCATGCAGTAA
>Marker118050
GTCTACACACACTTAGCATAGAGGTTAGTACTAGGGTTTCXXXXXXXXXXCAGCCGATGAATCTTGGTCAGCAGATTGCTGGTCAGATGG
>Marker11806
CATGGTTCCATTGCTCTCTTATTTTATGCAATTGCTGTTAXXXXXXXXXXGGAAATTCAGTCAAATAGATCTAGAGATAGAAAAGAGTGC
>Marker118064
GAATATCTCTGATGTACTCTGCATATGTAGGTACCTGTATXXXXXXXXXXTCAATGTTAGTAGCAACAGGCAGTGCAGCAGCTAACTTTA
>Marker118067
GAATACCCAACAACAATCAAGTGAGATTCCATAGGCATAGXXXXXXXXXXCTTGCAAAAATCTTCATTAGTGGAACCAAAAATAATATCA
>Marker118068
TTTCTCCTCAATTAGTCACCGATCTTATTTTTGTGCGCAAXXXXXXXXXXTCAGTTAGGAAAACATTTTCGCTTGCCGTTTGCTACATCT
>Marker118080
CCCTACAATTAGGCTAGATCATATCAGGATAAAGGAAATAXXXXXXXXXXGAGTTGTGAACCAAAGAACGAATAAGAACAAGTTGCTTAC
CCCTATAATTAGGCTAGATCATATCAGGATAAAGGAAAAAXXXXXXXXXXGAGTTGTGAACCAAAGAACGAATAAGAACAAGTTGCTTAC
>Marker118087
GAAGTTTGACTTCTGAGTTCGAAAGTACTGCAAATATACAXXXXXXXXXXTTGAAACCATTTTCAGTGAGACATTTGGACTTGCAGTTTT
>Marker118089
AGTAACATAATAATCGAATTTACACATTTAGCTGCAGTTGXXXXXXXXXXGAACCAGCCGACAACGCAACAACCCCAAGGATTTTTTTTT
>Marker118091
AAGAAGAAGGGTTTCCTTTAGGTAATGTTTAGTGGAATAGXXXXXXXXXXTATGAAGCTTCCGCTATGTGAGAACTTGGTTGTAATAATT
>Marker118102
ACGCCCAAGTGTTAGGGGCAGCCCCAAGTATATGATTAGGXXXXXXXXXXTGGTGAGAGTGGATCCCCTTGTCGCAACCCTCGAGTGTGG
>Marker118107
AATAAATCTCGCAAAGTAGCGCATTCATCTCTTGTTGTAGXXXXXXXXXXGGATTGAAGATGAGAGGTGGGTCCTAATGGTTAGCGTCTA
>Marker118111
CATATCCGAGGATCTGTTTTACTCCTGTCCAATGTCTCTTXXXXXXXXXXGAATTTGGTTTTACCCAAATCCTTCAACTCGAACTCCGTC
>Marker118113
GAAAAAGAATGGGAAAATGAGGATGTGTCGATTACATGAGXXXXXXXXXXGAGATCGCCTTTGGCTGTTTACGTGCAAATAGAATCAAGC
>Marker118118
TTCTGTGGGTAACTGATGCTGTATCATTTTCGTAATTGTTXXXXXXXXXXGGGGGTGCTGACTATGATGGGTCATAGTCGGCGCCCCCTT
CTCTGTGGGTAACTGATGCTGTATCATTTTCGTAATTGTTXXXXXXXXXXGGGGTTGCTGACTATGATGGGTCATAGTCGGCGCCCCCTT
>Marker11812
TGGTGCTAAAGAACGGTCTTCCAAGGATGATGGGTGGATCXXXXXXXXXXTCATGTCGGGATCGCTCTGGGATTTGTGTAGTCTTGTTTC
>Marker118128
AAAATGTCGTCTCCGAGACGGGGCAAAAGACGGCGTTGTAXXXXXXXXXXAATTGAGGGTATTCACAGTATTTGTTACCAAGAGCTTGTT
>Marker118129
GAGTGGCAGAGGAAAACAAGTGGGATAGTTTTATGTGCTGXXXXXXXXXXGAAGACTAAGTTTGACCAAATGCTACAAGTGTTGGGTATT
>Marker11813
GATACTTACGGTATTGTCAGGGACTTTGTACTGAGGATCAXXXXXXXXXXTCTCGGAGTGATAAGAGCCATCATCACATCATGATCTTTA
>Marker118134
ACTGTCTGAGTTTGGCCTAGCAAAAGTCTTGTTCGAATACXXXXXXXXXXCCTTGAGTTATATCATCCTCTGGCATGCATGACCTCATGC
>Marker118145
GGTGATGTTCACTAGAGGGAATCTAAGGGTAGCTTGCATTXXXXXXXXXXTGGTGGAGCATTGGGAACATTTGTTTTTACAGGAGCATTA
>Marker118152
ATTCCTTTTTAGATGACCTATTCTGAAGACAAGGAAGGCCXXXXXXXXXXCAAGGCAAGAAGTAAGCATAACTTTTAGCAATTATCAAGG
ATTCCTTTTTAGATGACCTATTCTAAAGACAAGGAAGGCCXXXXXXXXXXCAAGGCAAGAAGTAAGCATAACTTTTAGCAATTATCAAGG
>Marker118165
AGCAATCATCTACATTGGAACCGGAGAAGTCCACATGAATXXXXXXXXXXCCAGGACGACTGAGAAAACGGAGAGTCCCGTTCGCAGGAC
>Marker118167
CTAATGAAGCCAACCACAAATATGAACGGAGGCAATTCACXXXXXXXXXXTCATGGTGTTATGGTATATTGAAAAGTACACTGACCCCAT
>Marker118181
AACCATCCTCGGAACCAACTGCTTGGATCGGTGGAATTTCXXXXXXXXXXTATTGCCCCCTTGACTGGAGACACGTTCCCTTCAAAATCT
AACCATCCTCGGAACCAACTGCTTGGATCGGTGGAATTTCXXXXXXXXXXTATTGCCCCCTTGACTGGAGACACATTCCCTTCAAAATCT
>Marker11822
AGGTAAGATAACAATGGGTGATAATTTGGGAATAGAGAGTXXXXXXXXXXGATGAAGGCCTAGGGGAGGCTAAACAGTAAACTTATAGGG
>Marker118220
CGTCGGAAGCAGCTGAAAGGAGTGCATCGGTAGATCCTCAXXXXXXXXXXGACAGACCTAATCGGCAGTATCAGAACGATGATCGGCGGT
>Marker118224
CCACATGAAAAGCTCCTAAGGGTCGACACAGCTCGATCAAXXXXXXXXXXTCCATCATGCATATTTTTGGTCTTTATTTTTTTTTAGAGA
>Marker118243
ATATTGTAGACCTCCTACAATGTCCTGTATGCAGTAGTATXXXXXXXXXXTTTGTTATAATAAAATAGAGATGTATTAGCCTTTGATGCT
>Marker11826
GAGCAGCAACACTTTTTGGGTATGTGCGAGGAGTTTAGCTXXXXXXXXXXCCGACCAAACTGTGCAATTAGTTTTTATTTTCGTCTATAT
>Marker118268
TGGAGTTCTACATCTACGACCATACAACGCTTCGAACGGAXXXXXXXXXXTATATATATATCAACATACTCAGGAGATCTGTAGGTGTTC
>Marker118281
AAAAGGAGAAGAAAAAAAAGATACGAGGAAATAAAAAGGGXXXXXXXXXXGAGTATGTATACTTTATCTCCCACCTATGAGCTCCAGATA
>Marker118286
ATAATTCATCACATACATACATTTGTCAGTACTCTGGCTGXXXXXXXXXXGTATGGTGACATCAACTTGGGTATCGGAAATACTTTCTTC
>Marker118290
GCTTCACAGAGGAAGGAATTTTGTCATCATCATTCATGTAXXXXXXXXXXGTTGCCATCTGCACAAAATCTCCCTTGTGGACGGATGGCG
>Marker118298
ATCGTTCAAGTGGCACTAGATGACCGATATGCAAACAAGTXXXXXXXXXXCACTGTCCGCCGCCTGACGCGCGGACGAGAGCCAGGACAT
>Marker118304
ATAGGCTTATAGAATAATCCCATGGGGTTGAATTATCGATXXXXXXXXXXTTCGTAAATACAAGACTTGCTGCTAGCATCACATGATAAT
>Marker118306
AGTGGGAGATGCAGGACCATGGCCGAATACAAAAGCATTGXXXXXXXXXXGTAGGAATCATGATCTTATCGGCTAACTCCTAAAGGGTTT
>Marker118312
TTTCTTGGAGACACCTTTTCTTTTTTTACAAATATCTTTGXXXXXXXXXXTTTTCCATCACATTGAATCTTTGGACACATACATGAAGCA
>Marker118318
GAAAAATAAGCTTACTATTCTGTGGTTTCATAGCCTTTAGXXXXXXXXXXTACTGGGGATAAGGTTCACAAATTCACCATACTTTCAATT
>Marker118323
TAACACCCCTCAATTGTATGCAAAGTGGATTCATATGTAAXXXXXXXXXXTGAATCCAAACAAACTTCTTATCCTCAATAAATCATTTAT
>Marker118326
TGGGTCGATTATGGGAAGAGCGTCAGTTCATGATCGGCTAXXXXXXXXXXCAGCAACCGGATCCTAAGGGGAAAGGGCCATCGACAGATG
>Marker118335
TTTAGCCAGCATCCACCATTTCACTTTGCCCGCATCCGACXXXXXXXXXXTACCAGCCAGGTCGACGCCATGCCAGGTACTACATTTCAA
>Marker118336
TTGTTTTGTGATTGTCAACGTCTTTTCTCCCCTATCACTGXXXXXXXXXXCTAATAATGGATCAAAGCTTTGTGCAATTGTTGTAGAAAA
TTGTTTCGTGATTGTCAACGTCTTTTCTCCTCTATCACTGXXXXXXXXXXCTAATAATGGATCAAAGCTTTGTGCAATTGTTGTAGAAAA
>Marker118337
GTGTTGGCACATGGAAGCAAGGGAAGAAGTTGGAGTTCGTXXXXXXXXXXCCGGTATGTTCAAAAGTGAGAGTCCGGTGCCTTGTCAGCG
>Marker118352
AATTCTCAAATGTAAATGCTCAAAGTAATGAGAGGGAAAGXXXXXXXXXXAAGAGTAACAAGTACAAACTCTCACTTGATCACAACAAGC
>Marker118358
TGTCGGTTTGATCCGACAGCCCAAATTCATCTGAGAAGGCXXXXXXXXXXGTATAAGTTTGCAAAGCACTTAGCTCTTGACTCGAGGGAG
>Marker118374
GGCGACGGTGCCGGCTTCCGGCGAGTAGCTCGCGCTCCCTXXXXXXXXXXTCAGATGTTGGTTCGATTTTGAAATAGCTTTATTCATGTG
>Marker118377
TATATGTTCTAGCTTATTATTGCACATGGCTTACTTCATTXXXXXXXXXXAAGATAGTGTAGCTGCTGGTATTGGCAGTACAAGTGCTGA
>Marker118378
AGTTTTATGCATCGACCTAGATGCTTGGGTAATACTTCTTXXXXXXXXXXACCAATTGATCTTGAAAAAAATCCCCGCCTAGATCCAATC
AGTTTTATGCATCGACCTAGATGCTTGGGTAATACTTCTTXXXXXXXXXXACCAATTGATCTTGAAAAAAATACCCGCCTAGATCCAATC
>Marker118393
CACACCTGTCGGATAGATTACTCTGTGCTAAATCTGACCTXXXXXXXXXXCAGGAGAATTACTGCAATCAACAGTGACAACTCCTTATCT
>Marker118397
TTTACTAAACATGAAAACAAAATAAAAAGAGTGTGTAGATXXXXXXXXXXCATATTTGCTATAACATCGTTTACTATATTTACATTGAGT
>Marker118406
TACAATATATATCATATGCATGTGTCCAACTTGATGACCTXXXXXXXXXXCTCAGTATGAGGACCTTTTTCTAGCTTGTTAGCGGTTACC
>Marker118411
CACTGCCAGACCGTAAGGCTAGGACCTAGAAAATTAGCAAXXXXXXXXXXTTTGGCCTTGTTTAGTTCCTAAAATATTTTGTAAAATTTC
>Marker118418
ATCCGTTTTTGTCGGTGTTTTCCCCCGGGGGGTCACACCAXXXXXXXXXXTCGAGGTTTCCGTACCGGCATGACCTCGAGCCGTCCCGTC
>Marker118424
ACTCTGAACATGTTTGTCTTTGTGACCACACTGAATACTAXXXXXXXXXXTTGAAATGTAATATAATAAAACTAAAACTTACTCCTGCAG
>Marker118429
GAATATCTCTGATGTACTTTGCATATGTAGGTACCTGTATXXXXXXXXXXTCAATGTTAGTAGCAACAGGCAGTGCAGTAGCTAGTTTTA
>Marker118436
TTGAAATTATTTTGAATATTATGTGGGTCAAGCTCAAGCCXXXXXXXXXXGTGAAGGTTACCCATGTAAATATAATTAGGTATATATATT
>Marker118438
GGTGGACACAGGAATAGATAGATGTTGTTTCCTTTTTTATXXXXXXXXXXGTCGGGACCAAAGTATTCGAGTTACCACTATCTTTGTCGA
>Marker118445
TGAAATAAGTAGTTGGGTATGGCTATCTTCTGTTTCTGTCXXXXXXXXXXCTGAGATATGATATTTACAATTGGATGTTTCTGTTCTGTT
>Marker11845
AATAGACAACCATCCTCTAGTGCTAAGTGAAATCACTAAAXXXXXXXXXXAAAGCAGTCCAAAATCATATGATAGTCCCCACATGAAAAT
>Marker118451
CCGCAGCGGGCACGAGCGCCCACCACGGTAGTGGCCACGAXXXXXXXXXXTAGGAAAAGAATTACTCTGTAGTATTGTTTTTTTAGTCCT
>Marker118458
GAATACCCAACAAAGTCAAATCAAGATGTGCATGTGTGGCXXXXXXXXXXATAATATAGCAAGTGGTAGTAACCAAAGTATTTGGAGCAT
>Marker118462
AATTCCTGACCTCCCTGGCAAAGTGGTAGCCCTGAGAGTGXXXXXXXXXXTGATAATAAATAAATATGATGCTCTTACATTGTGTTAGTC
>Marker118468
ACATGCCTGGTTCAGCCTGGAAGTGTACAAGCCTGAGAAGXXXXXXXXXXTAGTAAAATCCTGAATAATGTGCTCACTCTGCTTGTATCA
>Marker118473
ATTTGTGTTGCAGTTCACAATCTCATCAGATTGTATCATTXXXXXXXXXXTGGAGAAAATGAAACAGAATTAGGACCATATGGTCATAAA
>Marker11848
GCGTGGTGCTTAGTCTTGCAGTTACCTAGAATTGCACCCAXXXXXXXXXXACATCGTTATTCGTGCGCTTGCGGATTTTTCTATGTATGT
>Marker11850
GGTGTGAAAAGTAGATATATCTTTATGATCGATTGAGTATXXXXXXXXXXCTCAGCCTAACCATGTGAATATGGAGATGAATTGAGCAGT
>Marker118506
AAGCTGACCCCTACACCAAATCTGGACCAGCCCCAAACCCXXXXXXXXXXGAGGCCATCTATCGGCCATCAAGCCGCGTTGATGTCGGGC
>Marker118510
ATTCACGCTTGGACATGGTACAATGAGGCATAAAAAAAGAXXXXXXXXXXATCTCACAGAAGGTGATTGAACATGATGAGTTGGCGTCTC
>Marker118513
TTGTACGTAGTATTCTACCACAAGATGTTTCTGAATTCAAXXXXXXXXXXTGTGAGAGAAGTGCAAGAGAGAAAGATTTAGTAGAGAAAT
>Marker118514
GTACATGGAAGGGCGGAAATGGAAATCCTCCAGACACTTGXXXXXXXXXXTCTTTCTCCAAGATTACAGAACGAAGAGATCAAAGACTTC
>Marker118519
AATCAGGATTCACTTGCATGTTCACTCGTATATGCTGCTTXXXXXXXXXXGAGGAAAGAAAAAAAGAAAATATAGATCATCTCATTCTCC
>Marker118525
AAGGATTTGTTCTGTGTATTAGTTATTTTGCCACAGGTGGXXXXXXXXXXCACACACCATCTAAAGCTCGACTCCATTTCTCATACGGAT
>Marker118533
TCAAAGAATCACCAAACCAACCTATTGTTGTTGCCACTAAXXXXXXXXXXCGATTTTGCAACAAATGCAAGCAAGTTGGGCACCTAGAGC
>Marker118544
GTCCTCCGAACAGGACTCTCCGTTTTCTCAGTAGTCTTGGXXXXXXXXXXGTGCATGTAGACTTCTCCGGTTCGAATGTAGATGATTGCT
>Marker118562
CAACTTCAAGAGAAATCAAGTATGAGAATTAGTTGAGAGAXXXXXXXXXXGTATAGTTTGAAACAAGCACCTAGAGCATGGTATGAGAGG
>Marker118563
CAATGGATGGACATGGCAGTTTGTCTTTCCACAAATGCCTXXXXXXXXXXTACTTATTCTTATCGGACACCGTATCCTCCTGCATATGAC
>Marker118567
AAATTTCAAAAAAATTGAAGTAAATTACAGCTGTAAAATAXXXXXXXXXXGTGTGGTTCTAGTTAGCCTGGCTAGAAAGATAAGCCAGGT
AAATTTCAAAAAAATTGAAGTAAATTACAGCTGTAAAATAXXXXXXXXXXGTGTGGTTCTAGTTAGCGTGGCTAGAAAGATAAGCCAGGT
>Marker11858
CTCATTTTTAGCTTTTGGACAAGCATCACGTAAGCCGACCXXXXXXXXXXAATTGCTCGTCTGACCTCTGGGCACCTCTCTCCTTTATAC
>Marker118584
TACTGAAGATAATGAAGGATTCTTTGCAAATTCATCGGTGXXXXXXXXXXTGCTGCTTCAAAACAGATATAAGGCATAATGTTTTGTAAG
>Marker118595
CAACACGATCAAAAGGCTCTTGTACAATAGCAACACCTTCXXXXXXXXXXCAGCAACGCGCCAACTGGGACGGCACGGCAGCATCCAACT
>Marker118601
TGTATTGGATCCTGAATAGCCCTATTTGCCGGTTCCAAGTXXXXXXXXXXATATAAACACGCAGCCGAGGAACCTGAGAGTTACTCCTTG
TGTATTGGATCCTGAATAGCCCTATTTGCCGGTTCCAAGTXXXXXXXXXXATATAAACACGCAGCCAAGGAACCTGAGAGTTACTCCTTG
>Marker118612
TCTCCCCAGAACAAACGCACTCTGATGGTCACTGATAATCXXXXXXXXXXAGTTGATTCATCTCAGCCGATACTTTTCAATCCACATCAG
>Marker11862
ATGTGTCATTGCTTCTTATGTGCACAGTAATATTTTCCACXXXXXXXXXXATATTTTAGAGTATATATATTAGGTTGGAAGATGCTGGCT
>Marker118632
GGACCGTCAACAGTTATCATCAATTGAAGATTCGTAATTCXXXXXXXXXXGGTGGTATTTCTATTGATCCAAGCAAGGTGAAAGATGTGC
>Marker118634
AGTAAACTCATAAACCAAAGAACAATAGGAACAAAGAACTXXXXXXXXXXGTCCCCTCAAGTGAACATAGGCCGTCGGATCAAACCGACA
>Marker118641
CCAATATATAATATAGGACATATAGATTCCATTATCTAGAXXXXXXXXXXATTCATCGACAAATATATGAAACTGCAGAGGCATACAAAT
>Marker118651
CCACATGAAAAGCTCCTAAGGGTCTACACAGCTCGATCAAXXXXXXXXXXTTCATCATGCATCTTTTTTGTCTTTTTATTTTTCTAGAGA
>Marker118670
TAGGAGTATTTCCTTCCTATAGATATATCAGAGAAAAATCXXXXXXXXXXGGAATTCACATGCACTTGCTTGCACGCCGGCGTTCAGCCT
>Marker118689
AAACCAAGAGGTTGCTCAACATAAACCAACTCATTTATGTXXXXXXXXXXTTTAGCTCTACATGCATAGCATTTACCCAATCAACATCTC
>Marker118694
AAACCTTCGTTAGAACCGACTGCTTGGATCGGTGGAATCTXXXXXXXXXXACGTTCCCTTCAAAATCTTTGAGCATCATGTCGGTCTTGG
>Marker118698
ACTCTTTTTTTACTATGGCTTGCCATTTGGATCCTTCGGTXXXXXXXXXXATCACACTGTTATCATGATTTACCTAATCTATTGTGTGAT
>Marker118700
TTATTTACAACATTACCTTGTGTATTGAGCATATAAGGATXXXXXXXXXXATTTGTCACGGGGGGTAGTTTTTATGCTTTCCTTAGTTAT
>Marker118701
GTCTAGCCTTATTAGGCCAAAGATGTTCCAACAAACTGTGXXXXXXXXXXGAGGCTATCCAAGTCGACAAAGTCTTGCAGATGCTTCACG
>Marker118703
CTTCGATGAGGGTCGAAGGAATTGATTCTCCCAATCGGGGXXXXXXXXXXTATAAATTCTCAACCCAGCAGGCCATCAACGGACCGGTCC
CTTCGATGAGGGTCGAAGGAATTGAGTCTCCCAATCGGGGXXXXXXXXXXTATAAATTCTCAACCCAGCAGGCCATCAACGGACCGGTCC
>Marker118705
TTCACTTCTTGTTCCCTATGGAAAATACAATACCTGGAATXXXXXXXXXXGAAAAACAAAGAATATGCAAAACTCATGGAAATTGTTAGT
>Marker118709
GGTATGCACCTAGTATCATGGCGCTGAGCTAGTGCCACATXXXXXXXXXXTCTACAAATTTCTTGGTTTGAGCTTTGTCATTTGATGTTG
>Marker11871
GGAGTGGTCGATCAGGTTTCGTGGGACGTCGGGCATATCTXXXXXXXXXXATTGCCCCTGACAGTTAGAACGCCCTTCTCCGTGGGCATA
>Marker118711
GAACTAGTCATGGCAGAGCAACTATTCATCATTTCCATGTXXXXXXXXXXCTGTGGAGCTCAAATAGACAACAAAGCTTTGTGGAACAAG
>Marker118718
GTCGGTTTGATCCGATAGTGCACACAAGATAAAGACGTGGXXXXXXXXXXTGTATTCTTCGGGATTCAGTTCCCTCGCTGTTGACGGTCC
>Marker118722
CGTTTGAATCGGGTATTAGCCCTTTGTGTTTGAAGATCAGXXXXXXXXXXCTTCAAGATATGGTTGACAATGCCATCAATCGAGCGTTGA
>Marker118739
GAGAATAGATGTAAAAACTTTGTGTATGATTGATTGAATTXXXXXXXXXXTCAACCAGTTATTACTTTTTCATCTGCCAATCCAAGCTCA
>Marker11875
CCAGAGCAGGGGATGGAGCCTTGTCTTCCCTCTCCACCACXXXXXXXXXXTTCTTGATAGACTTACAGATTGGAACTTTGGTGTGACACT
CCAGAGCAGGGGACGGAGCCTTGTCTTCCCTCTCCACCACXXXXXXXXXXTTCTTGATAGACTTACAGATTGGAACTTTGGTGTGTCACT
>Marker118758
GGAGATACCATTGTCGATTACACACTATAGGTGGACACCAXXXXXXXXXXTCGTAGATCCATCATAATTCAACCAGATTCATACAAGGGC
>Marker118770
GGCTCATCACTTGTTGGTGAAGTTGAGCACTCCTCAAATGXXXXXXXXXXGAGATACCTCCTCACTTGTCGACATTGTCTCTCAAGGCGG
>Marker118775
GTTTGCAAATGTAATAATAAGCCTTGCATGAGGATGAATAXXXXXXXXXXATTGTCGTTGCTGTTTTGGTTTGGAATGAAATATCTCTAG
>Marker118776
ACACTTATAGCTCATATTCTAGATCAAACACTAGGATTGCXXXXXXXXXXGGTGAATATATCGGCAAGTTGGTCATCGGTGCCTATGCTC
>Marker118781
CATCATCAGCGGTAGTATACTGCTACTTTTCTGTTTCTGAXXXXXXXXXXTTTCTGCAAAAATGGATAGGTTTTCCCAAGCGCGGAAAGT
CATCATCAGCGGTAGTATACTGCTACTTTTCTGTTTCTGAXXXXXXXXXXTTTCTGCACAAATGGATAGGTTTTCCCAAGCGCGGAAAGT
>Marker118782
ATGACACAACCTTTTGGGGCTCACCAAATTGTTCTTCCGAXXXXXXXXXXCCTACAGGATCGATAGCAATTCTTCAAATCAGATAACAAT
>Marker118791
TGTGCCGATGTACTCATGAAAAATAAAATTCATAGCTCTCXXXXXXXXXXAATCCACTCAGCATATCAACATTGCCGAATAAACTTTGCC
>Marker118795
GTTGTCGGCTGCTCGGTACGCCATGGCTATGGGTATCGTCXXXXXXXXXXTGGAATGACTATTCCATGTTGGCAGGATTGCTATCCTGTG
GTTGTCGGCTGCTCGGTACGCCATGGCTATGGGTATCGTCXXXXXXXXXXCGGAATGACTATTCCATGTTGGCAGGATTGCTATCCTGTG
>Marker11880
AGCACAATGTAGGGACTAGATAAGGCATGCGTGCGCATGCXXXXXXXXXXTGGCAAACCCAAATACCTGTGACGTGAGCCGACTAGTTTT
AGCACAACGTAGGGACTAGATAAGGCATGCGTGCGCATGCXXXXXXXXXXTGGCAAACCCAAATACCTGTGACGTGAGCCGACTAGTTTT
>Marker118807
CTTAGGAAAATGCAACAATGAAAATTGGAGAGATCGGATTXXXXXXXXXXGAGAAGGATGCATGAGGAGCTGGAAAAAGCTAAGACAAAC
>Marker118816
ATCGCCATTCATCATCATGATAACGCCGATCGTTTCTATCXXXXXXXXXXTGAGGATCTACCGATGCACTCTTCTCAGCTGTCTCCGACG
>Marker118818
TCCATAAAAACAACATCAGATATGACGTGACACATTCAAAXXXXXXXXXXGAAGCTCAAGCTTCTCATAGGAGAGGAAAAGCTGCTGCCA
>Marker118824
ATTTTGGTACGTGGAATATCATAATGTTTTTGTTTTCTTTXXXXXXXXXXCCTTCTTCTCCCTCGACGTTGGAGCGCTCTGACCTCCTAG
>Marker118825
GTTCACTCCCCTCCTCACATTCGCTGCATACCCATCAGGGXXXXXXXXXXATCAACTCCTTCCTCAAGCACGAGAGCCTCTATCTGATCA
>Marker118829
GTTGTCGGTTGATCGGTATGCCATGGCTATGGGTATCAACXXXXXXXXXXAATGGCTATTCCGTGTTGGCAGGATTGCTATCCTGTGTTC
GTTGTCGGTTGATCGGTATGCCATGGCTACGGGTATCAACXXXXXXXXXXAATGGCTATTCCGTGTTGGCAGGATTGCTATCCTGTGTTC
>Marker11883
GGGTACGGTTTATGGCATCGAGGGAATCGGCCCCAGGTTCXXXXXXXXXXCTCTGGATGAAGCATGTGGTGGGACTCATGTCTGACATCG
>Marker118833
ATAGAGCCTTGGTTAGATCGGAGTCATCAACCAGTTGGGTXXXXXXXXXXATCGGCTTGAATTGCCGATGAAACTATGTCAGCTGAAAGA
>Marker118834
CCAAATCCTAGAAGACATGTTGAGGGCATGTGCTCTCTCTXXXXXXXXXXTAGGATGGTGGCGGTGTGCAGATCACCTGAGGTAGATAGA
>Marker118843
GACATGCTTAGATCAATCTCGTAGCATACAACGATTCGATXXXXXXXXXXAAAAGGCAAGTGCGGACACCCTTTAGTCATATTATACCTA
>Marker118853
CCACATGAAAAGCTTCTAAGGGTCTACACAGCTCGATCAAXXXXXXXXXXCATCATACATCTTTTTGGTCTTTTTATTTTTTTCTAGAGA
>Marker118855
GGAAATAACAAAACTATCCCTCGTGACAAACCGAAACTCCXXXXXXXXXXCATGCGGATAATGTAACAGAACCGACCAAATTATAAGAGA
>Marker118857
GGAAACACCCCTAGAAATGTTGAGGTCTTTGTGACTTTCTXXXXXXXXXXAGAGTTTGCCCACTCTTGATTTGTTCTCTACCTTACACAT
>Marker118867
GGAGGTCAAAGAATTATTGTCCAATCATTTTGAGATGAAAXXXXXXXXXXAGAGTTATGCGGTACCTGAAAGGCACAAAGAGCTATGGCA
>Marker118886
CTGGTCCTCAAGATGCCAACCGAGAATGGCGCTTTGACCGXXXXXXXXXXGGACATGCTCGGCGTCCCACAAACCCTGATCGAGCACTCC
>Marker118891
ACTCCGACACACTGAAAGCAGAGCAATTGTGTTAGAAAAGXXXXXXXXXXGAGTTAGCCTCGTACTCGTAATATCTGTCAGTCTGTAAGA
>Marker118895
TTGTGGGTTAGTGATGCGGCCATATATACATGTTGCTATGXXXXXXXXXXTGCTCTTCTCACCTCTGTTCTAACGATGATAACTTGTGAA
TTGTGGGTTAGTGGTGCGGCCATATATACATGTCGCTATGXXXXXXXXXXTGCTCTTGTCACCTCTGTTCTAACGATGATAACTTGTGAA
>Marker118896
GGCCGTCACAACGTGTAATACCTGCAAGCCTGCAACTATCXXXXXXXXXXGACTACCAAGCTAGTGAGCCTGGAAGCATACTGTTCGGAA
>Marker118898
AGCGTAGTGCCACAACTTTGCATATCGCAAGTAAGGATGGXXXXXXXXXXACACGCAGGACCCCTACCTGGCACGCCAACTGTCGGTGTT
>Marker1189
TCATGGCGCCGTCTATCCTAGGCACCACCTAGCCATCTGTXXXXXXXXXXCGGCACATTGTTATCGATTATATGATGGAAATCTAGAGTG
>Marker118906
AGCAATCATCTACATTGAAACTGGAGAAGTCCACACGCACXXXXXXXXXXCCAGGACGACTGAGAAAATGGAGAGTTCCGTTCGGAGGAC
AGCAATCATCTACATTGAAACCGGAGAAGTCCACACGCACXXXXXXXXXXCCAGGACGACTGAGAAAATGGAGAGTTCCGTTCGGAGGAC
>Marker118908
TTGACTTTTCTCTAGTATTGATTATCTAGATTAGTATGATXXXXXXXXXXAAACTGGCCATCACATGCACAAGCTTAGAGCTTTACCAAG
>Marker118909
GAACTCAGAAGAGGGTCAAGCACGGATGATCAAGAATCAGXXXXXXXXXXACCAGAGGCTATGGGGAGGTATCATGGGAGCATGGCTTCC
>Marker11891
TTTTTCCCTTTGTCATTACAGGGACTTGGTTGGATTACCGXXXXXXXXXXTTACATGACCGAGTGATCTCCTCTAAACTACTTATTTGCT
>Marker118912
AATCATGGCTACGCCATTGATTCCAACGAGAGTTGGACGTXXXXXXXXXXCTAGACGTTTGGGAATTGATCACGTAGAATAAGGTTGAGG
>Marker118926
TCATGTTTAGAATATCATTTTGAACAAAGTTTGTGTTGGAXXXXXXXXXXTTTGTAGTTTGAAATCCAAGCCGATTTAGACCTGGATCCT
TCATGTTTAGAATATCATTTTGAACAAAGTTTGTGTTGGAXXXXXXXXXXCTTGTAGTTTGAAATCCAAGCCGATTTAGACCTTGATCCT
>Marker118927
TGCAAGATAGGTGCACGAATTGCATCGAACGTACCATATGXXXXXXXXXXGGAACTGTAGATGCACCCAATGGAGCTACTAGATGAAGTG
>Marker11894
TTCTTTCTGTCTGTCCATCAGTCTGGGGATGATAAATAGAXXXXXXXXXXTGCAACAACCCTGGAGGTCGTTGGTGCTTGTTGACGGTCC
TTCTTTATGTCTGTCCATCAGTCTGGGGATGATAAATAGAXXXXXXXXXXTGCAACAACCCTGCAGGTCGTTGGTGCTTGTTGACGGTCC
>Marker118949
GAATACTTTACTCAACACTTTCTTCAAAGAAGAAACAAACXXXXXXXXXXTATTGTACATTGAAAAATAATCCATTTTGTAGTGCACATT
>Marker118950
AAAAAGGCATTTGAGATGTTGGCGTCATGGCTTGTTGCTTXXXXXXXXXXGCTGATCTTTATTGGGCCTTTAGAGGATTATGTGAATTGC
>Marker118951
GGGGGGCATTGAGCGGGTAGTTTGACCTAGGCAAGGCTTTXXXXXXXXXXTGTGCGTCTGGTGTGTGGCAGTTGCAAGTACAACTAGTCG
>Marker11896
GTGTAGTTCAAATTCATTCAGTTCCAAATTTTTGTAAACCXXXXXXXXXXTATACACGCCGTGGACGATACGCATGATTCTTGTGGCTAA
GTGTAGTCCAAATTCATTCAGTTCCAAATTTTTGTAAACCXXXXXXXXXXTATACACGCCGTGGACGATACGCATGATTCTTGTGGCTAA
>Marker118962
CTCTAATCTCTTCGTCGAAATTCTAATTGGCATTATATCTXXXXXXXXXXCCAAAGATAAGAGATTCTAAAAGGGACAAAACAAATTGCA
>Marker118963
CTGAGGCCTATTTTGTTGATGACATTATTTGAAATAGTATXXXXXXXXXXTTCATCCAATGTTCTAGCATCATCCACAGGACTGCAACAA
>Marker118965
TCAATGTTACATTTCATAGTGGCTTGGTTCCCTTGTTGGTXXXXXXXXXXGGCCTTGCATTGCAAACTTGGGAGTATTTGACGTAGTACA
>Marker118974
TAACAAAATAGGATGCATAAAAGACTCATATGTGCCCCAGXXXXXXXXXXAACTGCATTTAGCTTTCAATGGTGGATAGCATGTTCATAA
>Marker118983
CCTTGCCACAAACATGGTTGAAGAAACATTTGATGTTGAAXXXXXXXXXXTCACGTGGTGTAACTACACGCTCTAGACATGCTTCATTTA
>Marker118986
TACATATAAGATGATACTCTAATCTGAAAAAGGAAAATGGXXXXXXXXXXGCTGTGCAAGAGTGCCCGGCGCCCGAACGAAGCTGCCTGG
>Marker1190
ATGTGAAGGGTCGAGCAGGCAACTAGAGGGCGAGGGGGTTXXXXXXXXXXAGCCCGAAATCCTTCCTCCAAAAGGCAAAAATCACTCAAC
>Marker119003
ATATCCAAATGGAAAAATAGACAATATATCAAATGTAGATXXXXXXXXXXTCATGAATACCAATATTGTTCCACTCATCAAAATCTACAT
>Marker119060
TATTGAAAATTGCTACTTTGGATTTGTAAAATACGTCCATXXXXXXXXXXATCATGGATTCTGCTATACTTCCATCATTGATTGTTCCTT
>Marker119070
AGCCAGGCGATTAGCTAGGATTTTTGTGATGAGCTTGGCAXXXXXXXXXXCATCTACAAATCCCAATAATTATCTGTCCCTAAAATTACG
>Marker11908
TTCTGCATTTGTTTCGGTTAGCCGGTGTGATAGTTTTTAGXXXXXXXXXXCGCCAACGACGACGGCTGGTGATGCTTCTTCCTCTTCCTC
>Marker119088
AGCTAGATTAGTGTGGTCGAGGATACTAGCATCATTCGATXXXXXXXXXXTATCCTATCGTGGGGAAATTGGGACCGTTAGGCAGCGCAT
>Marker119095
GTCAGTTGAGATAGACCGATCGGTAATACGAAAGTTATTAXXXXXXXXXXGTCGTTCGAGTATGCCTTACATGTAAGAGTCTTGATTACC
>Marker1191
GCCCTTCACTTAGTAAAAAGTTTTCAAAGAATAATGTGCAXXXXXXXXXXATCTATACCTAATATTATCTATCTAAATCTAAACCTAATA
>Marker119100
TGTCGGTGTTTTCCCCCACGGGGGGTCACACCAACGAGTAXXXXXXXXXXTCGAGGCTTCCGTACCGGCATGACTTTGAGCTGTCCTGTC
>Marker119102
AAACTAGCCATCTCAAGGAATACCAAAAATTTGGTTTCACXXXXXXXXXXCCGGCCATCTCCGACCGGTAGAGCGTCGGGGAAGGGCGGC
>Marker119111
CACTACTGCAAAAAGGAAAGGGTAGCCAACTGCACTTATAXXXXXXXXXXTCTGGTTCATTAGGCTATTCCACCTCCTGATCAGGTTATC
>Marker11912
AGATCTTCCAGAAGGTCAGTGGGACCCACTGTCAACCAAAXXXXXXXXXXATAGCTCTTGTACCTTTTCTCTTGTATTACATTCTTTATA
>Marker119120
GTAATCAATGAGAAGTGCTTATGTATGTTTAGTGTAACCAXXXXXXXXXXTGAAGTGTTGACGATCTGAGCTTGGCTCTGGTTTTTCTGA
GTAATCAATGAGAAGTGCTTATGTATGTTTAGTGTAACCAXXXXXXXXXXTAAAGTGTTGACGATCTGAGCTTGGCTCTGGTTTTTCTGA
>Marker119126
GAACATCTAAGACTAACTGCACCCAGCCCATTCTTCATTTXXXXXXXXXXTAAGCAGGTGCAGAGTGTTTGGTGAGGTTGCACGAGCAGA
>Marker11914
GCCGTGGACTGTAAACTGTAGTTTTCACCCTGCTGTTGTTXXXXXXXXXXTCTACTGTTTTGATCGGCAGAAACCTTTTTTATTCGTTCT
>Marker119145
TAACAGAGAGATTTCAATTTTGAGAACTAGTCATGGCAGAXXXXXXXXXXCTGTGGAGCTCAAATAGACAACAAAGCTTTGTGGAACTGG
>Marker119146
TTAGCTGCTTTAGCAAACTGAAGAGAATGTCTGTGTAGATXXXXXXXXXXTGAGCCAGTCTCACCGATAACCACCAAGACTTGGTTGTCA
>Marker119147
GTCATACGCAGCAGGATACGGTGTCCGATAAGAGTAAGTGXXXXXXXXXXAGGAATCTGTGGAAAGACGAACTGCCCTGTCCATCCATTA
>Marker119148
AGTGAATTTGGGCCGTTGGATCAAACCGACATTGATTGTAXXXXXXXXXXGTTTGGTACATATTGATCCTTTTCCATGTTTATTTGATTG
>Marker11915
CCACATGAAAAGCTCCTAAGGGTCTACACAGCTCGATCAAXXXXXXXXXXATCATGTATCTTTTTGGTCTTTTTTATTTTTTTCTAGAGA
>Marker119154
GTTTCCAGGTGGCTATGCCTCCAATATATCAAGGTGTGTCXXXXXXXXXXTATGGATGGATGTATCCCATTGAGAGAAGATTGGGCACCT
>Marker119181
GGGCTACGAGGGGTTAGAGCTTGCCCTAGGGGGCACAAACXXXXXXXXXXGCAAAATTCTTCCAAAATTTGAACTGAAGTCAAAATTTGG
>Marker11919
ATAGTTAGCACCAATATTGTCACACCATGATCTACCAGTCXXXXXXXXXXTTTACCACTATCCAATGTTGAGTAGTAGGAGCACATAGGA
>Marker119190
CCTGTAGAGCTCCTCGAAGGAGAGGCCGCTGGCGTTGTGGXXXXXXXXXXTCGTTGGGATTTTGTAATCTGCTGGTTTTGGTCGACCTTT
>Marker119202
TTTTTTTTTCCTGCAGCATCCATTGCGAGGAAGATCTACCXXXXXXXXXXATCTTCAGTTTCAATGATGTCATGTTGAGATGGCTAGACT
>Marker119206
TCTGATTCGTCCTTCATTATTCGTTGCAGGTACACCAGGTXXXXXXXXXXTGGCTTTGGAGCCCCCATACTTTCGACAACTACGATATTT
>Marker119209
GAAAAGTAAGTGCCTCTTTGACAATTAGGTTGATTATATGXXXXXXXXXXAGGTAGTCCTCTTTGGCTTTGCCAGACCATATATCAGAGG
GAAAAGTACGTGCCTCTTTGACAATTAGGTTGATTATATGXXXXXXXXXXAGGTAGTCCTCTTTGGCTTTGCCAGACCATATATCAGAGG
>Marker119215
CCCCTCTGGACTGGAACTGCGGTTTGTTCTATTCTTTTTCXXXXXXXXXXCCGACCAAACTGTGCAATTAGTTTTTATTTTCATCTATAT
>Marker119229
AAAGCTAGCTCCGGAAGAGCCATCGTACTACTGCTATCATXXXXXXXXXXTACATGAGCTAACTACTAGCTAGTAGGAAGGAGTAGCTCG
>Marker119238
ACTTAGAAGAGGGCGGAGTAGTATCACAGTTTAGGCCTTGXXXXXXXXXXCCCAAACAAACCGAAAAGTGAGAAGAAACTAAATACCTAC
>Marker119240
GTCTTCCAAACGGGACTCCGTTTTCTCAGTCGTCCTGGGAXXXXXXXXXXGTGCATGTGGACTTCTCCGGTTTCAATGTAGATGATTGCT
>Marker119242
TTACGATGAAATTTTCATCGACTTCCGCTCCATCGGCATGXXXXXXXXXXTCTGGGGCATATTCCCAAAGGTCTCCCACTTGCACTAGAG
>Marker119245
AGCAATCATCTACATTGGAACCGGAGAAGTCCACATGAACXXXXXXXXXXCCAGGACGACTAAGAAAATAGAGGGTCCCGTTCAGAGGAC
>Marker119246
GCAGCAACAACTTGAATCACTGCATCGCGACTTGCTTATGXXXXXXXXXXCATACAACATAAGGATTTACTAAATGTTGCCGCACAATCA
>Marker119255
TTCTAAAGCTCAGAAGCCGATGAAGATCGACCAACACCTTXXXXXXXXXXTGGAACTACCCGTTCTTTATCCATTGCTGGGAGCAAAACA
>Marker119263
GGACCGATCGTTGACGGCCCTCTTGTCATGTTGAACGCATXXXXXXXXXXTGAGCCCTGTCCTCTTAGTAAGGACTATGGAACACTTGGG
>Marker119272
TTGACCGATGTAAAATTTTTTCGGACCTCAGCAAAAAATGXXXXXXXXXXAAAGAGATGCGAGGGAAATGTGGCGGACATGGACTCACAC
>Marker119274
GTCTACTTACTTCATGATTGGACAATGTTTGTCAAATAAAXXXXXXXXXXAAGCTCCTGTCGTGTCACCCTCCGTGTCTGCATGCCCCAT
>Marker119283
TACAAAGACGTGCAAATCTTTTGCTGTGATCGAGAAAAAAXXXXXXXXXXTCCATCCCAAATTGTAAGTCATTCTAAGAATTTTGAAGAG
>Marker119286
GAGAGATTTCAATTTTTAGAACTAATCATGGCAGAGCAACXXXXXXXXXXCTGTGGAGTTCAAATAGACAACAAAGCTTTGTGGAACTGG
>Marker119287
CCAACATACCGGTGCACATATGAAAGAATCAATAACTAGTXXXXXXXXXXGGGCGCTCATATGGGGCCACCTGAAAGATGAACGATCAAA
>Marker119296
GTAATAAGCTACAGTGTGACTCCGCACACTTCTAGCTATCXXXXXXXXXXCTCTCCATGCGTTATATGTACCGATCTACTAACAACGGAT
>Marker119298
AAAGTTAGTAATGAATGATTATACACCGAGACAGAAAGTTXXXXXXXXXXAGTATAAGGTTTTAGAGTTATGGTTGAGTAATGTGCACTT
>Marker1193
GGACCGTCAACAATTGCATCTTGCAAACACAAGTCATCGTXXXXXXXXXXAGTAAGGGGCCAAACTAACGACGGGGTTTTCTCCCTGTAA
GGACCGTCAACAATTGCATCTTGCAAACACAAGTCATCATXXXXXXXXXXAGTAAGGGGCCAAACTAACGACGGGGTTTGCTCCCTGTAA
>Marker119300
AGGTGCCCAAACATCTCTCAATGGGATACATCCATCCATAXXXXXXXXXXGACACATCTTGATATGTTGGAGGCATATCCATCTGGAAAC
>Marker119307
TAAGCAACAACGACGACGACGAAAACTCTGCATGGTGCAGXXXXXXXXXXATGATGCAGGGTCAACTTTTTGGCGCGCGTTTGACTAGTC
>Marker119313
GAAAGAAGTAGCGAGCTTCCTTTTGCTGAGGGGAAGTAGGXXXXXXXXXXAAAATTTGGGAAATTGATACTGTAGCACTTTCGTTTGTAT
>Marker119320
CACGGTACTCATCTTCAATCTTCTCCTTGAGAAGCTTTGCXXXXXXXXXXTTCTGTAATGATATGTAAAATGCAGTGATTCTTATAAACA
>Marker119324
ATATAGATAAAAGAAATAACTAATTGTACAGTTTATCTGTXXXXXXXXXXTTCCCTATCACACCGAATCTTGTAATACATGCATGAAACA
>Marker119326
GCATCTTGGTGGTTCTTCTCACCATGAGAGCAATGGTGGCXXXXXXXXXXCATTTCATTAGTATTTTCTTTAGAAAGAATTTCAAATGTA
>Marker119345
ACCGAGCTTCCACTTGAGCCTCTTCACTGAAGTACCAACAXXXXXXXXXXCTATGGTGCATTAGGCGCAAACTATGCACCTATCTTGCAC
>Marker119358
GAAATGTGCAGCGCTCGCAGGGCCACCCATCATCAGTGTGXXXXXXXXXXTAAATGACATTTTAGACATTGTTTCTGCCTATTTGTTTTG
>Marker119359
AAGTTTTAGCATACTTGCTTTGCATTTTGCTATGTCAATGXXXXXXXXXXTAATGCAATAATACTTCAGAAGAGCGAATCTTTTATATGT
>Marker119366
TTAGTCTGCCAACTAAGTATATTGTTGATGTGGCAGTATAXXXXXXXXXXTCATCTATCCCATCGAATCTTTGGACACATGTATGGAACA
>Marker119368
TGTGCCGATCAGAGGTAGAGCATCAGTACATGATCGGCTGXXXXXXXXXXTAGCAATCAGATCACAAGGGAAAAGGTCCATCGGCAGATG
>Marker119374
GGATAACCGTTCAATCAACGTTGGTTTGATCCGACGGCCCXXXXXXXXXXTAAGTTCTTGTTTTATTGTTCTTTGGTTTATGAGTTTACT
>Marker119377
TGCAGCCAAAAAAATGGCAAAAGGTGTAGGACTTGGGTACXXXXXXXXXXAAGAGTCGAAATCTTAGACTAGCTGTAGCTAGTGATGGCT
>Marker119387
TTGTGGGTAGTAGGTGCAGCCACATATACATGTTTGATGTXXXXXXXXXXTTATAATTCTGAAACTATATCTAATTACCTTTCCTTGTAA
>Marker119391
CTTCCTTTTTAGATGACCTTTTTCGAAGACAAAGGAGACCXXXXXXXXXXCTGGGCAAGAAGTAAGCATAACCTTTAGCAACTATCAAGG
>Marker119398
GTCGTTATGGAATATGTGACGGTAGAGTGTGAGTTTCTTAXXXXXXXXXXAAGTGTCCGGTAGTAGAATTAGGGGTACCTCGGTATCCAC
>Marker119401
ACGAGGGGTATATTGGACATCATGTTTAGATTTGAAAATTXXXXXXXXXXACAGACAAACTGTGTAATTAGTTTTTGTTTTCGTCTATAT
>Marker119413
GAACAAAATAGGATGCATAGAAGACTCATATGTGCCCCAGXXXXXXXXXXAGGCTCAAATAGCTGACACTGGTTTGACTGTATTTAGCTT
>Marker119419
CTATGAACCAAAATTCATGGTGGTCCATGGACCACAATGCXXXXXXXXXXATTTTTTTAGGTTCGGCTAGGGTAGCACTTTCGCTCGTAT
>Marker119429
ACCCAGGGAGCATTGCAAAACACGTGGACACCGGACTTAGXXXXXXXXXXACGTATGTTAGCATTTTCACAATTATTTTCTACGAAGGAG
>Marker119435
AGCAATCGTTTACATTGGAACCGGAGAAGTCCATATGCACXXXXXXXXXXCCAAGACAACTGAGAAAACATAGAGTCCCGTTCGGAGGAC
>Marker119437
ACTTTCCAAAGGCAGCAGGGGGACTCACCGTCCATGAACCXXXXXXXXXXAAACCGGCAGAAAGAAACATCCATGGGTGCTGTGTTGGTG
>Marker11944
AATGCCTACGGAGAAGGGTGTACTAACCGTCAGAGGCAATXXXXXXXXXXAGACATGCCCGGCGTCCCACGAAACCTGATCAAGCACTCC
>Marker119442
ACAGAATCCGTGTACAAAACGATCTAAATAACTAAGGAAAXXXXXXXXXXTCATGTTGGGTTGTTTGAATGGATAGTCCTGACCTTTGGC
>Marker119449
TTTTTCTGGTGTTTTTTTCTTTCCTTTTTTCCGATGTTTTXXXXXXXXXXGAGTTGAAGTCTGGAAAAGATGTTTTTTTAGCCTTTGATT
TTTTTCTGGTGTTTTTTTCTTTCCTTTTTTCCGATGTTTTXXXXXXXXXXATCTTGGAGTCTGGAAAAGATGTTTTTGTAGCCTTTGATT
>Marker119458
AAGAAGAAGGATTCCTTTAGGATATGTTGATAGAAGAGTGXXXXXXXXXXATGAAGCTTCCGCTACTTACGAACTTGGTTTGTAATAACT
>Marker119462
ATGTCATAAGTGCTATCACTGTCTCCCTAGTCCACGAGCTXXXXXXXXXXGCTTCGAAGTAGACTGTTTCCTAGGACAGGGTTTGAGAAG
>Marker119466
CATGGAGTTCTACTTATAGGAATAAAAAATATAACATTGAXXXXXXXXXXTGGAAACAACATCACTATGAATAAATAAATAAGACCACAA
>Marker119479
GTGAGGGGTATATGTGTCTATTGTCATCTCTCTTATTTTGXXXXXXXXXXTTTCCCATCAAACCTGTTCAGAGTGCAAGTTGCAACAGGA
>Marker119482
TACTCCATGTATACATCTAAAGATTCGATGTGACGAGGAAXXXXXXXXXXACGATCTACTAATTTGTCTACGCCTAACCAAAGAGTAATT
TACTCCATGCATACATCTAAAGATTCGATGTGACGAGGAAXXXXXXXXXXACGATCTACTAATTTGTCTACGCCTAACCAAAGAGTAATT
>Marker119487
TAAACATTGTCCTAAAGATCCTTTTGGTCTCCCTCGTATCXXXXXXXXXXGACCGCACTTTTCAAGCGCTAAATAAATACAAATGGAAGC
>Marker11949
AGTAAACTCATAAACTAATGAACAATAAAACAAGAACTTAXXXXXXXXXXTCAGCAGGCGATGTGGTACTAAACTTTCCACCATATCTCA
>Marker119491
ACTAACAAATTCCATGTCTCAGAAAACCGTCAAAGGAGACXXXXXXXXXXTCTAGAGCTAAAAACCCTAAACTATGGTGAAGGGGATGCC
ACTAACAAATTCCATGTCTCAGAAAACCGTCAAGGGAGACXXXXXXXXXXTCTAGAGCTAAAAACCCTAAACTATGGTGAAGGGGATGCC
>Marker119495
CATCGGAAGCAGCCGAAAGAAGTGCATCGGTGGATCCTCAXXXXXXXXXXCGGCACTATCGTGATAATGATCGGCGTTTCAATGGGCCGA
>Marker119499
CATTTGGAACAATGTCAGTAACATCAGAGTGCATTGCCGAXXXXXXXXXXTTTTTTGCAGGTGGTAACTTTTGTATGAGCTACTCCTATG
>Marker119509
AATAATGGCAAAATCTATCAAGGCATAGACTAGAGATAAAXXXXXXXXXXCTAAAACTTATCGCGCCGGCTAACCGAAACAAATGCGGAA
>Marker119510
GGGTTCGATTGTTCTCGTCATTCTTGTCTGGATCAGCATTXXXXXXXXXXAGTCTGAGTCACTTGGTGCAAAGGATTTCTGACCAAGATA
GGGTTCGATTGTTCTCGTCATCCTTGTCTGGATCAGCATTXXXXXXXXXXAGTCTGAGTCACTTGGTGCAAAGGATTTCTGACCAAGATA
>Marker119511
CAAAGCGTACCTGTCAATCAAGCACGTTCGCATCAGTGGCXXXXXXXXXXTTCAAGATTCCTCATCACATCGAATCTTGCGGCACATGCA
>Marker119517
TATCCATGTTCGTGCAACTAGCAGTAGCAATCATACCCACXXXXXXXXXXAAAACAGGGAGAAAAATATAGAGATCATGAAGATTGTACC
>Marker119536
GGAAGTAGTGGTAACATTCTCAATTTTATGGTAGTCTTTTXXXXXXXXXXCCCTCAATTCAAGTTTTTTTTCTCTCTCACAGCAAATCAG
>Marker119544
GTGGAAATTTCCCTTTTGTTATTCTTATTGCAGTCCAACAXXXXXXXXXXAAGGTACATCCTTACATATAAATCTGTCGAAGTTCCATTA
>Marker119553
AGACTTTGAAGGGAGCGTGTCTCTAGTCAAGGGAGCAATAXXXXXXXXXXAGATTCCACCGATCCAAGCAGTCGGTTCTGACGAAGGTTT
>Marker119558
TAGGTCTTGCGGTCTTCGAGACGTTCAAGGGGTGCTCGATXXXXXXXXXXTCCTCACAAGTGTATGCGGTGTAGACGTTGCCTCTGACAG
>Marker119559
ACTTTCCAATATACTGTATAACTGAGTCATCCCCCTGACGXXXXXXXXXXCTGACCAGCATTCTGATTTTGTGCTAACAGAGTTGTTGCA
>Marker119561
TTGTCGTGCGCGAGCTGTTGTGATTGGACCTTGAATGTCCXXXXXXXXXXAATGCCTTGTCTAGGTCAAGCTACCCGCTCAATGCCCCCC
>Marker119562
CACCCTTAGACAATTGGCAGAGCAGAGACCTCAAACAAAAXXXXXXXXXXCAAGAGAATCAAGAAGGAGTTTGCACCCGGAGACAAGGTA
>Marker119567
CCAGTTCAGTGACATGTCTCTCTTTGTAGACGACCATCCAXXXXXXXXXXGTTTGGGATTTTTCTAATGTGGTTTGTTACTTTATCTGGT
>Marker119568
CTCAGGGCAACAAAACTCTGAAGGGGTACTAGCATGCTTTXXXXXXXXXXACTGGATTCTGCAAGGGGTACTCCATTGCTCTTCCTAGGG
>Marker119586
GGAGTGCTCGATTAGGTTTCGTGGGACGCCGGGCATATCTXXXXXXXXXXATTGCCTCTGACGGTTAGGACGCCCTTCTCCGTAGGCATT
>Marker119593
ATACGCAACAAGCTTTCTGGCGCCATTGCCGGGGAACGGTXXXXXXXXXXTGCTCTTGCCGATCTATTTCCGGCATGACACAAGAAACCC
>Marker119613
TGATTTCATACTCCAAAATTGGGGGCATGTGTTGACAGCGXXXXXXXXXXTTAGAGTTTGCCTTATGTAAGAGTCCTGTTTGGTTTAGAA
>Marker119621
TATTTACTAATCACGCACTAATACACCGTTAGTCACGTAAXXXXXXXXXXGATTTCCAGCAGTGAAAAAAAAGCAATGCCCGGCTCATCA
>Marker119628
AATACTTACAGTATTATCAGGGATCTTGTATTTAGGGTCGXXXXXXXXXXTCTTGGGGTGATAATTGCCATCATCACATCACGGTCCTTG
AATACTTACAGTATTATCAGGGATCTTGTATTTAGGGTCGXXXXXXXXXXTCTTGGGATGATAATTGCCATCATCACATCACGGTCCTTG
>Marker119631
CGGATGGAGACATATCAAAACCCAATGATATGTAAACTCTXXXXXXXXXXGCCTGGTGGCCGATGCTGCTGCCAGTCCATGCTGACATTT
CGGATGGAGACATATCAAAACCCAATGATATGTAAACTCTXXXXXXXXXXGCCTGGTGGCCGATGCTGCTGCCAGTCCCTGCTGACATTT
>Marker119632
GGACTGGTCCGTTGATGGCCCGCTGGGTTGAGAATTTATAXXXXXXXXXXTCCCCAATTGGGAGACTCAATCCACTGACCCTCATCGTAG
>Marker119636
CAACGTTCCAAATTTACAATTGGACCATACCAACCATATCXXXXXXXXXXTAGGTTTCTCTAACATGTGAAAATTGAACGTTGTTACTGT
>Marker119637
ACAAAATAGAAACATCCAATTGTAAATGTCATATCTCAGGXXXXXXXXXXAAGATAACAAGGGAAAACCAAAACCGAACTATTTGTTTCA
>Marker119648
TGTCATCCTCTCCAACTGCTGACAAGATCTCATAAGCAATXXXXXXXXXXTGAGATATTGAAGATCAATGTATATAGACTAAAAAATGCA
>Marker119657
TTGATTGCTTTGATAAAAGAGTTGGAGCGTTCATTTGTGTXXXXXXXXXXATTGATTAGCACCGGAGCAGCCAGCTTAGTATAGTCCCTG
>Marker119658
TGATGTTTTGGTGGTTGATTACAGGAAAAACAGGCACAGAXXXXXXXXXXCATTCTCCTCTCCCTACCTTCCTTGTAGAAATGTATCTGG
>Marker119667
ATTCTAAGCATATGGTTTGTTCTATGCAGACCGTGCATCTXXXXXXXXXXTTCACCTAGGAGTACCAACAAGTGCGTCCAAAATGGTTTC
>Marker119673
AATGCTAACTGCAGTAGCCAGTGTCTGACCTTTTTGAGCTXXXXXXXXXXTCCTGGGCCGCATATGAGATTATTGTACTCAAATTTATCC
AATGCTAACTGCAGTAGCTAGTGTCTGACCTTTTCTTGAGXXXXXXXXXXTCCTGGGCCGCACATGAGATTATTGTACCCAAATTTATCC
>Marker119675
TTGCCGATAATTATTGAAAACCGAAGCGCCGCGTCCGCCGXXXXXXXXXXGACCCCCGCGCCGGTGAGATCGTAGTATTCGAGGATTTCC
>Marker119678
GCTAAGTGAACAGGCTTCCTCCTCTTATCCAATCCAACGTXXXXXXXXXXCTGTGCGAGGATTTTGCTCAAAAAGTTTTCATCCATCACA
>Marker11969
TCATGAGACAAGGTTGGACAAACATTTCAATTTTGGTTTTXXXXXXXXXXTCTATTTCTAGCAAGCACCAAACAAACAAGAGTGGTGAAA
>Marker119694
TTGCAGATATAAGCTATATCTTTCTTGCGAAAGGGAGAGGXXXXXXXXXXTTACTCGTCTAACTTTTGCGATAGTCCGTTTTTTCTCATT
>Marker119704
AGAGATAAAAAAAACAAAAAAGAATAAAAGCAGAACACCCXXXXXXXXXXTGTGATGTACCGCCTCACAGTAAAAGAGGTATGTGAGAGA
>Marker119706
TAAGGCTTTTGATATCTAGAGCTCATAGGTGGGAAATAAAXXXXXXXXXXGGCACTTGCCCCTTTTTATTTCCTCGTATCCTTTCTTTTT
>Marker119720
TTATGTACCGTGCATTTCTGTTGTTGTTACTAGGAGTAGGXXXXXXXXXXCCATTCGATGAGGGTTGGCTGTAGCCCGGAGGTGTTCTCA
>Marker119731
GGATAGAGAAGAATAAATATACTTTTGGTTCTGTTGGTGTXXXXXXXXXXTAGTTATCCATATTTATCCTTTCTACATTCCCTTTTCCGT
>Marker119749
GGTGATGTTCACTAGAGGGCATCTAAGGGTAGCTTGCATTXXXXXXXXXXTGGTGGAGCATTGGGAACATTTGTTTTTACAGGAGCATTA
>Marker119756
TGCTCCATGCATGTGCCGCAAGATTTGATGTGATGGGAAAXXXXXXXXXXTATATCATCGTATTATTATTCACAATATAACATAATCGAG
>Marker119770
AGGCTAGCTGACTTGTGAAGAATATGTCGTTTCTAAGGTCXXXXXXXXXXGGGGTGACTTCTCAGTGGTCTTCAGCCACTCATTTGGCTC
AGGCTAGCTGACCTGTGAAGATTATGTCGTTTCTAAGGTCXXXXXXXXXXGGGGTGACTTCTCAGTGGTCTTCAGCCACTCATTTGGCTC
>Marker119780
CGTCGTCCTTGGCCGTCTAAAAAATGCTGAACTAACGCCTXXXXXXXXXXAATAGTACTCTAAATATTATTTGTAAGCTCTAATGACATT
CGTCGTCCTTGGCCGTCTAAAAAATGTTGAACTAACGCCTXXXXXXXXXXAATAGTACTCTAAATATTATTTGTAAGCTCTAATGACATT
>Marker119786
AATGCATGGTAAGCATAGAGTAAATAGGGCTAAGATATGAXXXXXXXXXXGCATACCTGAACACCACGTTCACGTATTTGGAAACAACTC
>Marker119791
TGCTTATTCATGTATGGTAAGATCAAACCTAAATAGACAAXXXXXXXXXXCAGAAAGCTGCTAATTTTGTTCGAAATTTGCTGGGGGCAG
>Marker119793
GTCATTTGGTGTAGAGGATTTCTGATCAAGACATCAAGCCXXXXXXXXXXTTCAGACAACAGCTGCAATCGGCAATAGAGTCTGGGAGGA
>Marker119795
GAAGAGCTGCTACCAGGGGTTTCCAACAAAGGAAGAGGCAXXXXXXXXXXAACAAGGGAGGAAGCTGATGCAGCTTTTCTAGCTTTCAGA
>Marker119796
AACTTTATGAGGAGAATGAGATGCTCTTCTTTTTCTTTTCXXXXXXXXXXAAGATGGTCACTGCAGTTCAAGGAGGTCAAGATCGTCGAC
>Marker119809
TGAGCATATATCACAATTGCTCCAAAAATTCCAATAAAATXXXXXXXXXXAAATTTATCCGAGCCTACTCATGTCATAAGTAACAATATA
>Marker119821
TTACCAAATCCAAACAACCTTAGCCCAGTTCTCCAACATGXXXXXXXXXXCCTCAAACCCACCTTCCTGGCGGCGGCACTGTTCGAGAAC
>Marker119826
TAAATCATCATGGACATCTCGCTATATACTTACACTTTATXXXXXXXXXXATTTTAGTCTTATTTACTCACTTTTACCTAAAAACTATAA
>Marker119828
GAAGCAGAGATACTGTAAATACCATAATTCTAATACTTATXXXXXXXXXXAAGTGGTGAGATGCGCAGACGTCCTACTGTGAGAATTTTA
>Marker11983
GGACCCAGATCCAATTTCGAGTGGAAGAGTATGAATTTGAXXXXXXXXXXCAACTTTGCTTTTGAACTCAACCTCAAATTTTGCTTAGCT
>Marker119830
AAACCTTCATCAGAACCGACTGCTTGGATCGGTGGAATTTXXXXXXXXXXTATTGCCCCCTTGACCGGAGACACATTCCCTTCAAAGTCT
>Marker119834
GGGGGTCATTGAATGGGTAGCTTGACCTAGACAAGCCTTTXXXXXXXXXXAGCATCTGGTGTGAGGAAGGTTTGCAAGTACAACTAGCCG
>Marker119838
ACCTCTATGTATATACGCAGCAGAAATGGTTCTGTAAAATXXXXXXXXXXCATGGCTTTTAGGACGTCAGCCAACTAGTGCACACACACA
>Marker119849
CGGAGCCTGGTGGGTGGGTATGCAGATGAGGAGACGTTTCXXXXXXXXXXTACATGACAGCTACGGAACGGTATTTTATTACTTCGCTAA
>Marker11985
GTTGTTGGTTGATCGATACGCCATGGCTATGGGTATCGACXXXXXXXXXXCGGAATGGCTATTCCGTGTTGGCAGGATTGCTATCCTGTG
>Marker119855
ATTCATAAGGCGTCTAAGAAATATTTATGTCGCATCGAGGXXXXXXXXXXGGTTACATATGATTGGAACAAAAAAACTAAATAGATTTTA
>Marker119856
GTCCTATAATAAAAATGTCAAACCACAAGGGAAACCGAAGXXXXXXXXXXCTTGCCTTCAAACAAGACAACCTTTTATCTATTATCAGTT
>Marker119860
TTTTTTAGACCTTGCTACAAGGCTCATACTTCGCCTTCCAXXXXXXXXXXCAAAATACCGTCGCAATTGTCTAGACAATATTCATGCTGA
>Marker119861
AATGCCTACGGAGAAAGGCATCCTAACCGTCAGGGGCAATXXXXXXXXXXAGACATGCCCGGCGTCCCATGAAACCTGATCGAGCACTCC
>Marker119870
TAACATCAACTTTTACTACAACTTTAGACCTCAAGGAAAAXXXXXXXXXXGCTTCCTCCACCGCCTGTCGTGATGCAGCTCGGCCCTTGG
TAACATCAACTTTTACTACAACTTGAGACCTCAAGGAAAAXXXXXXXXXXGCTTCCTCCACCGCCTGTCGTGATGCAGCTCGGCCCTTGG
>Marker119874
AATTTTTCCTGTAATCGTGTGAAGCATATATTTTTTAGATXXXXXXXXXXATCAAATCTAAATCTTCTCCAGGTCTTATCTCAAAATCCT
>Marker119902
GCATCAGAATGTTATTCCACCCATGACTGGAGAGTATGTTXXXXXXXXXXTGTAGTCTTTCTGTCAAATGACTCTCCAGTTTCTGCATAG
>Marker119904
GGACCGATCGTTGACGGCCCTCTTGTCATGTTGAACGCATXXXXXXXXXXATCCTCGTAGTAAGGACTATGGAACACATGGGTTATAATG
>Marker119906
ATGCAACACAAAAGAAGAGTTGATCAACTGCGGCAACCAAXXXXXXXXXXATTTGCTGCATTCCAACACCATTTCCAGAACCATATCTAA
>Marker119907
GGACCGTCAACACTCATGCAACAATAGATAAGCATTGCACXXXXXXXXXXACATAAGCAAGCCATTGAGCTAGATCAAAGGATAAGCCAG
GGACCGTCAACACTCATGCAACAATAGATAAGCATTGCACXXXXXXXXXXACATAAGCAAGCCATTGAGATAGATCAAAGGATAAGCCAG
>Marker119916
GTCTGCTTTTATTTTGATCCCTCGGGGTTCAATTCTTTGCXXXXXXXXXXTCGATACCATAATATCTTCTTTCACCAGGTTCAACCCAGT
>Marker11992
AAAAATCAGAACGATAAATACCATCTAAATTACATCAATAXXXXXXXXXXGGAGAAATAAATGACAAACTATGATTGATAATCATAGACA
>Marker119922
TGCTCCATATATGTGCTGCAAGATTTGATGTGGCGGAGAAXXXXXXXXXXTATAAAGTAGAAAAGATGGACAAAAGAATATCTTTGCTCT
>Marker119929
ATGGTTGGACCAGTAAACCAGTGAACCGATGACCTCGCCGXXXXXXXXXXACTTGGGTATTCCCATTTCCACAGAGTCGAATCTATAAGC
ATGGTTGGACCAGTAAACCAGTGAACCGATGGCCTCGCCGXXXXXXXXXXACTTGGGTATTCCCATTTCCACAGAGTCGAATCTATAAGC
>Marker11993
ACCGGAGTGGCACAAATAGAATTGCATTTTTGAGCATCCGXXXXXXXXXXTAATGAGACCATGAAATAAAAAGTTAGATTTAGTTATACG
ACCGGAGCGGCACAAATAGAATTGCATTTTTGAGCATCCGXXXXXXXXXXTAATGAGACCATGAAATAAAAAGTTAGATTTAGTTATACG
>Marker119935
CATTATTGGATTGATCAACAAATAGCTTGTTTTAGGCACGXXXXXXXXXXCCCTCAACTTTCGCGAAAGTCTGATTTTCGTCCCTGAACT
>Marker119940
TACCACCGTTTTTGGGCTGCTAGCTTGGTCAAAAGCTAATXXXXXXXXXXCCTTTTCATTTGCGTGCTGAAAAACATGGCGACTAACTGA
>Marker119944
ATGTCCTTGTGGCCTCCTTGTTACTATCAGGTTTCACCACXXXXXXXXXXCCTTAGGCCCCAAGGAGTTAGGGCTTGGAAGGAGTAAAGT
>Marker119979
AGGCGAAGAAGGGCCACAAGAGATGTTTGATAGGTTGATGXXXXXXXXXXGCCCAAGGAGATCAAGCAAATACCACAAGAAGAAGAAGAA
>Marker119985
GTACCAAATATAATTAGCAAATAAACAAATAAAAGGATCCXXXXXXXXXXCAAGAATAATCGTGTAACACTCCAAGTGTTAGCTTGCATG
>Marker119988
ATTCACTATTCTTGTTTGATTGGTGCTTGCTAGAAATAGAXXXXXXXXXXAAAACTGAAATTGAAATGTTTGTCCAACCTTGTCTCATGA
ATTCACCATTCTTGTTTGATTGGTGCTTGCTAGAAATAGAXXXXXXXXXXAAAACCGAAATTGAAATGTTTGTCCAACCTTGTCTCATGA
>Marker119991
TAACTAACTAAATATGTACAGAATAAATGTGAGATGAAAAXXXXXXXXXXACATTTGGAACTACTCTAGATATCAGCATATTGTATTAGC
>Marker119994
ACCCGAATATCCAAAAGGATCTATGTTTATTGCTTTTTTTXXXXXXXXXXTAAAGTTCTTATTTGGTGTCATAAAAATTGGTACTCCTAG
>Marker1200
TTGCACATTACGCTAGAGTAGGTGTTGTTTTTGTGTTAGTXXXXXXXXXXAGGACAGTCGCTCTCTGTTTATTTGCTTTCTTTTTTGTTC
>Marker120002
ATCTGTGTAATAAAAGTTTGTTCATGGAATTAGTCTATTGXXXXXXXXXXGCTCTATGCCATCAGCAGCTAAAGGCAGCTCCGATCCAAA
>Marker120003
GAGCTAAGCGCTTTGCAAACTTATACATAAACTCATTATCXXXXXXXXXXGCTCCCTCAAATGAATGTGGGCCGTCCGATCAAACCGACC
>Marker120004
AACAATCATCTACATTGGAACCGGAGAAGGCCATATGCACXXXXXXXXXXCCAGGACAACTGAGAAAATGGAGAGTTCCGTTTGGAGGAC
>Marker120006
AGATAACACATTTGATATACTAAGAAATTATAATAGAAGAXXXXXXXXXXTTTATCAGCGGCTATATAAACTGCAACAAATTTACCATTT
>Marker120021
ATGGAATCCGTATAGAAAACGAATCTAAATAACTAAGGAAXXXXXXXXXXAGCTCTAATTCTGTAATAGAACCGCCCAAATTATAAGAGA
ATGGAATCCGTATAGAAAACAAATCTAAATAACTAAGGAAXXXXXXXXXXAGCTCTAATTCTGTAATAGAACCGCCCAAATTATAAGAGA
>Marker120028
CCTTTTATTTTAGGTTGAATATTGAAGTTTGACTTTTGATXXXXXXXXXXCATGCACTAGACTTCGTTTCTTCATATCTTTGCATCCGGT
>Marker120039
GTCATATGCGGGAGGATACGGTGTCCGATAAGAGTAAGTGXXXXXXXXXXAGGCATTTGTGGAAAAACAAACTGTCTTGTCCATCCATTG
>Marker120044
AGAAACTATGAACAGAACAACCAAACCAATTATGTATTTAXXXXXXXXXXAGTCGGGACTATGTGAATTTTGACAAAATCTGTATTATTT
>Marker120055
AATGCACATTCCGATGCATCAAAGATGCTAGACTCGGTGCXXXXXXXXXXCGTATCAGCATTTGGTTGAAGCTGGGCTACCCTTATCCAC
>Marker120058
TGAGTCTCCGAGCACGATCGGTAGTCAACACAGTCCCCGAXXXXXXXXXXTGGTCGACCAGTCCCCGAGCATGTCGTGTGTTGACGGTCC
>Marker120068
CAACCTCGGTGCTCAAATTATGGCTCAAATAGTGTTCAACXXXXXXXXXXAACAGATAAACAGCAGCTCAACCTTCCCATATCATATCCG
>Marker120075
GCACTTTGCTATCGTTAGGTCACGTTTGGTTAGAGGAATTXXXXXXXXXXTTCGTCCGGAATCATGTCGAACATGATCGGTAGACGAAAA
>Marker120082
GGACCGGTCTGTTGATGGCTTGCTGGGTTGAGAATTTATAXXXXXXXXXXTCCCCGATTGGGAGACTCAATCCACTGACCCTCATCGTAG
>Marker120091
AATTATCCTGCAAATGTGTGCAAAGATCAATTCAAACGTAXXXXXXXXXXAAATTTGTTATTTGAATTTGGGAAATGTTATTTCTCTTCA
>Marker120092
GATAATCACCGATAACCTTTGCATGCAGTCAACTCTGCTGXXXXXXXXXXGGTGATATGTGAAACTGAAACCCCATCTGTCTCTCACGCT
GATAATCACCAATAACCTTTGCATGCAGTCAACTCTGCTGXXXXXXXXXXGGTGATATGTGAAACTGAAACCCCATCTGTCTCTCACGCT
>Marker120093
GGATAAAATTGAATGCAAAACCTTTTGTGTGCCCAGAGATXXXXXXXXXXGAAAGGCCCAATGTACCTTGGTGCTAACTTCCCCTTCATG
>Marker120094
TTGTTATGTATTTCATTTGTTCATGGCATGTTCTTATCCTXXXXXXXXXXTTTTACTCCATATTCAGTAAGAGCCTGAGCCTGTTGAAAC
>Marker120096
AACTTTTGAGAATAATGAGATGCTCTATATTTTCTTTTTCXXXXXXXXXXGAAGCAGCATGTGTGAGTGAACGTGCAAGTGAATCTTGAT
>Marker120104
ATCGGGTATTAGCCCTTTGTGTTTGCAGATCAACTTTTGCXXXXXXXXXXCATTCACCTTGGAGCATGTTATTTTATGCATAGATGTTGT
>Marker120111
GATTTGGAGATTTGGCAGCACTAGAAATATCATTCACAGTXXXXXXXXXXATCTACCTACCAGTGTAGTAAGCTTCTACTAGTCCATAAT
>Marker120125
TGTTCCCTGATGGGTATGCGGCGAATCTAAGTAGGGGAGTXXXXXXXXXXCCTGTGCAGGCCCGTTGGTGCTATCCAATTGAGATGTGTC
>Marker120129
GTGCTTTTCTTCACATCGCTGCAAGACTCTATCTAAATTCXXXXXXXXXXAAAGTGATCTTTCTTTGTAGCCTGGTTGAGTTTTCGATAG
>Marker120130
TGAGCATGCCCACATATGACATATGACATATCCAGGCTCTXXXXXXXXXXATCTTTCTTTTCGACATCTTGCAACATATGCTCAATCTCT
>Marker120146
AGTCCTCAGGAGATGCGCTGAAGCACAAGATTTCTGTTCTXXXXXXXXXXGTATTTTGGTCTAGCCGATAGGACTGTTATCGGCACCCTT
>Marker120149
TCGACAAGGATGATAACTCGAGTACTTTGGTCATGACAACXXXXXXXXXXACAGAAAAGGAAAACAACACCTTCTACTTCCTTGTCCACT
>Marker120159
TCGGTGGGAGATCATTCCAACAGAGGTTGGTTTCCGAGGTXXXXXXXXXXAAGTTTTCACTAGACTCTCTGTGTCTTTGGCCCTTTTGGT
>Marker12016
AGGCAAAAGAGGCATGGGTTATGCAAAAAAAATATATACGXXXXXXXXXXCATCATTATCATTTACTCCACCACACATGCACATCTTGAT
>Marker120162
GTACCTCGGTATTATTTTCACCGTGGCCAAATGACGTTCTXXXXXXXXXXTTCTTTTGTCATCATTTTTTCCAAACTCTTCACAAAAGTC
>Marker120176
GAGGGGCTTTGGGGTTCCGGTTCATCCTTTCCTCCAAGGTXXXXXXXXXXCTCCACGTTCTGCGACGTGGGGTACATTTGTTGACACTTC
>Marker120178
TCTCCCAAGGTAACACTGCGTCATGTCCATATACCAATTGXXXXXXXXXXACCGCAATGTTGGGTCACAAAGTCGGCCATAATCTGCCCT
TCTCCCAAGGTAACACTGCATCATGTCCATATACCAATTGXXXXXXXXXXACCGCAATGTTGGGTCACAAAGTCGGCCATAATCTGCCCT
>Marker120180
ATCACATATGCTTTTGCTATTGACATAGTTCCACTTGTACXXXXXXXXXXCCGCCATGCATAGGACGGTTTCACCTATTGTTGACGGTCC
ATCACATATGCTTTTGCTATTGACATAGTTCCACTTGTACXXXXXXXXXXCCGCCATGCATAGGACGGTTTCACCTACTGTTGACGGTCC
>Marker120183
CATCTGCCGATGGCCCTTTTCCCTTAGGATCCGGTTGTTGXXXXXXXXXXCAGCCGATCATGAACTGAAATTCTCCCCCTAATCGGCCCA
>Marker120187
AAAGTATGATGGAAAGGAGAATCCCGAAAACTGGATCACTXXXXXXXXXXCATATCGGCCTACATCAAGGGCCTACGCTTCCACGAAGCA
>Marker120194
ACTAGCTCTCTGAGACTGGTCATACTGTCGTTGTGAGCACXXXXXXXXXXCAATGAGATAAAAAGTAATGCATTGGTTTTGTGTAACCAT
>Marker120208
GAAGATCTTGAGTGTACTTCTCTTGAGAGATGAAGACTCCXXXXXXXXXXGTCTTCAAAACCGGGGGGTTGCTCAACATTGACAAGCTCA
>Marker120216
AGATGAATCCCAGTAAGTGTGCAGTTGGTGTATCGGCAGGXXXXXXXXXXATTATATTTATCTACCGATGGTATGGTTATCGGTTCAGCT
>Marker120221
TTGAGGATACATAAGCTTTGGGTTTCTTGTTCATGCATTGXXXXXXXXXXCTACATGAAGGGTTAGTAGAAGCAACAACAATAGGCTTGC
>Marker120231
GTGACCATCACTGGTGGTCAGAACGAGCTTGGTTGTAACGXXXXXXXXXXCCTCAACATTGTATATTTGCAGCAACCAGTTCATCTTTCA
GTGACCATCACTGGTGGTCAGAACGAGCTTGGTTGTAACGXXXXXXXXXXCCTCAACATTGTATATTTCCAGCAACCAGTTCATCTTTCA
>Marker120234
TCTTTTCCATAGTTTTTATAGTTTGCTTTGCATACGGATTXXXXXXXXXXTCACCTTTGTCGATTGTAAGGTCAAATCGGCTGACATGCC
TCTTTTCCATAGTTTTTATAGCTTGCTTTGCATACGGATTXXXXXXXXXXTCACCTTTGTCGATTGTAAGGTCAAATCGGCTGACATGCC
>Marker120236
AGGATTATCGCTAGCTTTGCGCAAAGGGCAGTGTTTTGGGXXXXXXXXXXTTTGCAAGTGCTGTGATGCTAACTAAAATAAGCATGTACA
>Marker120253
CAGGGATTTTGCCGCAACCCTCGAGCTGCATCTTGTAGGAXXXXXXXXXXGAACATGAAAAAAGATGACAGGGATATGCAAGTACGGTTC
>Marker120257
CTCTTTCTATGGCGATGGTGTTTCCAATCTCCACGAAGTCXXXXXXXXXXCTACCAAGTATAGGTGACTAGCAAGCTACCTACTCATTTA
>Marker120259
CTCCTTGGAAATAACATTTATCCCAACATATGGATTGTAAXXXXXXXXXXGTTTTGCATTCCCTTATCAAGAGGTTTCTCTACAACCAAA
>Marker120268
GGACCGTCAACACTCTCAACAAGGACCGTGATGTGATGATXXXXXXXXXXCGACCCCAAATACAAAGTCCCCGATAATACTGTAAGCATT
GGACCGTCAACACTCTCAACAAGGACCGTGAAGTGATGATXXXXXXXXXXCGACCCCAAATACAAAGTCCCCGATAATACTGTAAGCATT
>Marker12028
GTTGTCGGTTGATCGGTGCGCCATGGCTATGGGCACGACTXXXXXXXXXXAATGGCTATTCCGTGTTGGTAGAATTGTTATCCTGTGCTC
>Marker120287
AAAGTTTTTGGTTTTTGAGTAGAACTAAACAAGGCTCAAGXXXXXXXXXXCACTGTCCGCCGCCTGACGCGCGCACGAGAGTCAGGGCAT
>Marker120297
GGCGTGCCAGCCGATTTGACCTTACAACCGACAAAGGTGAXXXXXXXXXXAATCCGTAAACAAAACAAACTCTAATAACTATGGAAAATA
>Marker120302
GATTGATAACGAGTTTATGTATATGTTTGCAAAGCGCTTAXXXXXXXXXXGATTTTCTATCTCTTGAACTAATCGGATGTCTGCCTAATA
>Marker120319
TTATATTTTTACCACTAGGAGAAAGGTGCATCTGACTAACXXXXXXXXXXACACTAGCAATGATTACTCTAATACTCAACCGGAAGAGGA
>Marker12032
CTGTGGCAGCACTGAGCATCTTGTTGCAGAATGTCCAGAGXXXXXXXXXXAGTGACTCCTCTAGTGATGATGACTCTAGTGATGATGAAT
>Marker120322
CCAGTTCTACAAAGCTTTGTTGTCTATTTGAGCTCCACAAXXXXXXXXXXACATGGAAATGATGAATAGTTGCTCTGCCATGACTAGTTC
>Marker120335
TGTCTAGATTGATTTTAGATTGCTTCATAATTATCTCTCAXXXXXXXXXXCCTTCAATAGTGGCATCTAGGTGCTCACGTGTATTTTGGT
>Marker120350
GTACTAGGTCCTTCTCTTGGCATCTTTGCAAAACTTTGTCXXXXXXXXXXGATGAAGGGCGATGGGAAATGATCCTTTTTCGTTGTCGCG
>Marker120353
TCCTTGCTACTTACATTGTGCCTATCCAAAGCTCCACATAXXXXXXXXXXTCCGAGCTGACACGTAATGTGAACAATCTAGTCACCCGCA
>Marker120355
CCGAAGAGAAAAGGTGCCAAGAGTACTATAGCACAAACAAXXXXXXXXXXTGCCGATGAACTTATTTTCCCTGCCTTATAATTACTTCTG
>Marker120359
GCCTGGAGAAGTGGTCGGCTACGGAATTCTCTACTCCCTTXXXXXXXXXXATCAGGTGGTTGGATAATCGGGGCTGAGATGAGTGCTTTC
>Marker120367
TATGTTCGGTTCTTTCAGTAAATACCAAAACCGAACTGAAXXXXXXXXXXTCTTTGATTTCTCATGGAAACTTATTGGTGCCGCCTAAAT
>Marker120374
ATATTGGAGATCTCGTTGAGTTGATCTTGATATAGGTCAGXXXXXXXXXXAGCTTGGGTGAGTAAACACCATAAAACATCATGGTAAGGT
>Marker120375
TCTGTTAGTAATACCTGGTAAAACGGGTTATGTCCATTTTXXXXXXXXXXCAACTAAAATATGACGATGCCACTTTGCAGGAGGAAATGC
>Marker120384
TCAATGAGAAGTGCTTATGTATGTTTAGTGTAACCACGCTXXXXXXXXXXTAAAGTGTTGACGATCTGAGCTTGGCTCTGGTTTTTCTGA
TCAATGAGAAGTGCTTATGTATGTTTAGTGTAACCATGCTXXXXXXXXXXTGAAGTGTTGACGATCTGAGCTTGGCTCTGGTTTTTCTGA
>Marker120387
GAATACGCAACAGCCTCCCTTAGTGGGGATTCCTCACGACXXXXXXXXXXACGTCCTGTTACAGGAAAATCGGACCGTTAGACGACATAT
GAATACCCAACAGCCTCCCTTAGTGGGGATTCCTCACGACXXXXXXXXXXACGTCCTGTTACAGGAAAATGGGACCGTTAGACGACATAT
>Marker120391
CGCTTTGTCAAATGCAAAAATGTCCTATATATCAAATGTAXXXXXXXXXXCAATGTTTGAAAATCCAATGTTTTATTCAAAATTTTCAAA
>Marker120392
CAAACATTGCTCGAAAGATCCCTTTGGACTTCCACACAACXXXXXXXXXXCTAAAAAAGTGGAAATGGAAGCTAAATGTAATACCCGATT
>Marker120398
GTTATGATGAAATCCAGCTTCCTTTTTGGGTTGAGCTCTAXXXXXXXXXXCATCTTTTTGTGTTATTATATATGTATATGTAGTTAGTTA
>Marker1204
GAGGCAAATCTTTATAATTTTTGTCAAAATTTTTAGGATTXXXXXXXXXXGACAAGCGAACGGATGGGTGAAGCTTTCAAGGGATGTTTA
>Marker120400
TCTCGAGGAATATGTTTGGTGAAAACCAGAGCACTGCTCGXXXXXXXXXXACCACTGTAGCAGCCCAATTTACTATTTCCATAGATAAAT
>Marker120416
TAGTGCTATTGTGTTGAAAGTCCTGTTCCTTTTCTTCATTXXXXXXXXXXTTTGACTATTTATTTGCTCAAATTCTAAGTTCCATTTGTG
>Marker120417
GGACCGGTCCGTTGGTGGCCTGATGGGTTGAGAATTTATAXXXXXXXXXXTCCCCGATTGGGAGACTCAATCCACTGACCCTCATTGTAG
>Marker120422
TACTTCATGTGCCGCAAGATTCGATGTGACGAAGAATCTTXXXXXXXXXXTTAGCCTATTTTTTTTTCATTTTTTATAATGCAGATCTAT
>Marker120425
TCATCATTAGCCTATCACTAGATTAGCACCTAGACTAAGCXXXXXXXXXXCACTCCAAGGGCTACCACTCTGCCAGGGAGGTCAGGACTT
>Marker120434
TTACACTGATCTCAATAAACACTATCCTAAAGATCCTTTTXXXXXXXXXXGACCGAACCTTCAAGGCACTAAACAAGTACAAGTGGAAGC
>Marker120438
GGGTTTAGGGTTTAGGGTTTAGGGTTTAGGGTTTAGGGTTXXXXXXXXXXAGGGTTTAGGGTTTAGGGTTTTAGGGTTTAGGGTTTAGGG
>Marker120440
GGACCAGTCCGTTGATGGCCTACTGGGTTGAGAATTTATAXXXXXXXXXXTCTCCGATTAGGAGACTCAATCCACTGATCCCCATCGTAG
GGACCAGTCCGTTGATGGCCTACTGGGTTGAGAATTTATAXXXXXXXXXXTCTCTGATTAGGAGACTCAATCCACTGATCCCCATCGTAG
>Marker120468
GAGAGGAAAAAGAACAACGGAATCTTCAGAGAAACCAAAAXXXXXXXXXXGCAAGGAAAGCTATATTTGTTGCATAAACTAATCTTTCTG
>Marker120478
ACTGAGATTCTGCAGGTATTTCAGATGCCCTATTTCAGGTXXXXXXXXXXTGCACAAACAAATGGGAATTACATATATGTACAGTTGTCA
>Marker120484
GGACCGATTCGCTGTACGTCCTTGTGTCATGTTGAACGCAXXXXXXXXXXTTGACTCGAGCAACGGCAACGTAGAACTCACTAAATAGAC
>Marker120494
GCTTGGGGGACTTGTTAGCAGTCATTATAGACCAATTATAXXXXXXXXXXGCATGCCGCCATGCATAGGACGATTTCACCTACTATCAAA
GCTTGGAGGACTTGTTATCAGTCATTATAGACCAATTATAXXXXXXXXXXGCATGCCGCCATGCATAGGACGATTTCACCTACTACCAAA
GCTTGGGGGACTTGTTATCAGTCATTAGAGACCAATTATAXXXXXXXXXXGCATGCCGCCATGCATAGGACGATTTCACCTACTACCAAA
>Marker120505
ACTTTCATGCATCAATCCATATGCTAGGATAATATTTCTTXXXXXXXXXXAATCAGCTGATCTTGAAAAGATAGTCGCCTAGATCCGGTT
>Marker120508
ACAAAGTGTACATCCTGGTCAGGTCTTCATACCTGTCTTCXXXXXXXXXXATCCATCAACATTTTTGTTGTAGTCCTCATCAAGCCTCTA
>Marker120510
GATTTGCATATTGGATGATTGATATCTGCTGTAATCAGAAXXXXXXXXXXGCTCGAGTCGTGGGGACTGAAAGAACTTAGGAGGTAGGAT
>Marker120512
AGACAACCGACATGACTTAGATGGCAGAGAGGACTTACTCXXXXXXXXXXGCGTCTTCTCCTGTTGCGTTGCTTCCTGATCTGTTCGTGG
>Marker120517
GCTGATCAAAAAGGTCATCTATCCTTGATAGGGGATACTTXXXXXXXXXXTTCCTCTATGGTCCTTGCATCCAAGTTGAAGACCATTGGA
>Marker120522
AAATATAAAAGATTCACTCTTCCGAAGTATTATTGCGTTAXXXXXXXXXXTTGACATAGCAAAATTCAAAGTAAGTATTGTTGACGGTCC
AAATATAAAAGATTCACTCTTCCGAAGTATTATTGCGTTAXXXXXXXXXXTTGACATAGCAAAATTCAAAGTAAGTATTGTTGACAGTCC
>Marker120523
AGTTATCTCAGCAAACCGTCTTTCTCCCGAGGTTCACGTGXXXXXXXXXXGCAAATGCACTTGGAATCACTCCCAATCTCACAAAGATGT
>Marker120532
CATTGCATTTGCTAATCTTTTCTTCCTGTTCTCTTAGAATXXXXXXXXXXCAAGGAGTATAGGATTTGATAGTTTTGGATTACTATGATA
>Marker120546
GGGAATTCAAGGATTTCCGATTAGAACATGTTCCTCGGTTXXXXXXXXXXAGGAATGGATATTATTGGCCAACCATACTTGAAGATTGCT
>Marker120547
ATTAGCAAAGCTAGCTGTTGTATTTCCTGTTGCCACTAACXXXXXXXXXXATACAGGTACCCACATATGCAAAGTACATTAGAGATATTC
>Marker120549
CCTTGATAATTGCTAAAAAAATTTATGCTTACCTCTGCCCXXXXXXXXXXGGTCTTCCTTGTCTTCGGAATAGGTCATCTAAAAAGGAAG
>Marker120559
ATCGCCGATCATTGTTTTGATACTGCCGATTAGGTCTATCXXXXXXXXXXTTGAGGATCCACCGATGCACTTTTTCAGCTGCCTCTGATG
>Marker120561
GGTTAGGGTTAGGGTTAGGGTTTGCTTACCTTTCCAGCCGXXXXXXXXXXGCGCCGGGGTGAGGGACCATGTTGTAGCCGTGCCGGCCTG
>Marker120566
CGGGGATAGGGTGTGGGATAGGATTGATGATATTATTCAGXXXXXXXXXXCATGGCTACTATGTAGGTATCTTGGTGTACATAGTACAGC
>Marker120569
CGACTTTTTTAGGGGGGGGATTTTATATATGTGTGTTGACXXXXXXXXXXGACATGAATGCTACGTATCTAGTTATAAATCTATATCAAA
>Marker120572
ATGATCCCCTATTGTACACAAATATGTGTTTGCAGATTGCXXXXXXXXXXATGGAGGAAGACCAAGCATGCACCTACAGAAACAACTCAA
>Marker120587
GCAAGAGTAGAGAAGAGCTATGATGGGATGAGATGAGACAXXXXXXXXXXATCTACTTCCTCTAATTCATTGTTGCGCTCTAAAAATAAT
GCAAGAGTAGAGAAGAGCTATGATGGGATGAGATGAGACAXXXXXXXXXXATCTACTTCCTCTAATTCATTGTTGGGCTCTAAAAATAAT
>Marker120588
AGAACTCAGGAATTATGAATTGAAGAACTTGGAGAACGATXXXXXXXXXXGTCTTTTCAGATGAATCTGGGCCGTCGGATCAAACCGATA
>Marker120589
CCGATGCTTCAATCCTTTCATTACTTCTACCCTTATCGGTXXXXXXXXXXAACTTCATCGGTAACTTTTGTCTTTTAGCAAAAATCTTCA
>Marker120590
GAATTCTTTGGACGAGAAGGATTCTGCGAAAAAGGAGCTAXXXXXXXXXXAACCAGACAGAGCTCAGCCCTGAAGTTCGTCTTGCTGCAG
>Marker120591
GGACCTAAGGTGGCTAGTTATGTACTGACTTGGGGGTTATXXXXXXXXXXATTCATGTACGCGGTGTCTATGTGTGCGGGGTGTATAGCT
>Marker120594
GTAACAATCTAAACTAGAACTTCCCTGCTTAGTGCTGATCXXXXXXXXXXTAGAAATAAAACAACAACCAGTAGCTAGATAGGATCAAAG
>Marker1206
TTCAACCACATGAAAAGCTCCTAAGGGTCTACACAGCTCGXXXXXXXXXXACATCATGTATCTTTTTGGTCTTTTATTTTTTTCTAGAGA
>Marker120603
AACTCTGATGTGATGTAAACTTATGTTCTGTGATGAAATGXXXXXXXXXXTATAACGGTGTTGTGGTTAGAGAGCTGCCTAGTGATGGAG
>Marker120613
CGTTTGAATCGGGTATTAGCCCTTTGTGCTTGCAGATCAGXXXXXXXXXXCTTCAAGATATGGTTGACAATGCCATCAATCGAGCGTTGA
>Marker120617
AAAATATATGCACATAAATCATGTGTTTACATAAATGCCCXXXXXXXXXXTACTTCATGGGCTCCCTCATCCTCCGAAAATCCCAACAAT
>Marker120627
ATTACATACCTGGAGGGAAGCAATCTCGCCCTGTAAAGAAXXXXXXXXXXGCATCTTCGGAAGCACCATAAATTTGCTGTTTTACAGCAA
>Marker120629
AAACCTTCGTCAGAACCGACTGCTTGGATTGGTGGAATCTXXXXXXXXXXACGTTCCCTTCAAAGTCTTTGAGCATCATATCGGGCTTGG
AAACCTTTGTCAGAACCGACTGCTTGGATCGGTGGAATCTXXXXXXXXXXACGTTCCCTTCAAAGTCTTTGAGCATCATATCGGGCTTGG
>Marker120633
ATTGAGGCACTATCTACTATCGGCCGAATGCACCGTTATAXXXXXXXXXXTCAAGCTGAGTATCAAGCTCTGATCAAGGGGTTGGAATTA
>Marker120636
AAACTAGGTACTTGGCAGAGCAACTATTCATCATATCCATXXXXXXXXXXTTGTGGAGCTCAAATAGACAACAAAGCTTTGTGGAACTGG
>Marker120645
AGAGGGATCAAAGGAAATCCAGAATCGAAGCCATATGCAAXXXXXXXXXXTGGACGACGCCGTACGTCCAGTTCTCTGGGCGCTCCATGA
>Marker120648
ATGTATTGTAATTGTATTTATTTATTTTTTTAGCACATTTXXXXXXXXXXTGTAGTGAGTCTTCTTGATGTAAGATAATTGCGCGGCACA
>Marker120664
TCGACAAGGATGATAACTCGAGTACTTTGGTCCTAACAACXXXXXXXXXXCAGAAAAGGAATACGACACCTATCTACTTCCTTGTCCGCC
>Marker120665
TGCCCCGGCCCGCGTGCGCGCGTCAGGCGGCGGACAGTGTXXXXXXXXXXCGACCCCGTGGGGGTAGCCCCCGAGCCCTTGAGGGAGTAT
>Marker120675
AAACTTTTGAGAAACTAAACCAGGCTTAGTGTGTTCTCACXXXXXXXXXXAGATTTTATAAAATAGACACGGTAGCACTTTTGTTTATAT
>Marker120679
GAGGAAAGGGACTCACCCTGCCAATCTACAGCAAGCTGCTXXXXXXXXXXCTCCCCAACCAGGACTAAAGCTCAGCCTAAGTCCCGATTG
>Marker120696
GCAATACACTTGGATTCTCTCCCAATCTCACAAAGATGAAXXXXXXXXXXACCGCCTCAGCGTCGAAGCTACTCAGAGAGGTACCAAACC
>Marker120701
TGGGTCATTCGACCTCAAGCCAGCACTAATCAACATGGTGXXXXXXXXXXCCCAGAAGCTAAGGATCACTTTCAAGACTGTTGACGGTCC
TGGGTCATTCGAGCTCAAGCCAGCACTAATCAACATGGTGXXXXXXXXXXCCCAGAAGCTAAGGATCACTTTCAAGACTGTTGACGGTCC
>Marker120707
ACCCTTCATGGAAATATGTATATTCTTCCAAGGTAGTAGGXXXXXXXXXXCCGTAACACCTGCCCTAAGGGCATACCACTGATAACAAAG
>Marker120714
GGTCGCATCGCCATCATACGCTTATTGGAACAGCACGGCAXXXXXXXXXXCACCAGCCCCTGAACACAAGGACGTGACGCGCGCTAGTAT
>Marker120715
CCGGCCGGTTTTTTTACAGAACCGTTGAACCGGCCGGTTTXXXXXXXXXXTTTGTTTTATCACTCAAGATTACTTTGCAATGCTGAATAT
>Marker120724
AGCTGGTCGGCGGCCACTATGACTTCGTGAAAGGAGAGTTXXXXXXXXXXCATAATATTGTTATGAAGAGTTTACCTCTTTTTTTTGTCA
>Marker120729
GCCGCCTTTACCCATCGCACTACTGGTCGGAGATGGCCGGXXXXXXXXXXGTGGAAAAAAGTTTATGATAATCCATGGGATGGCTAGTTT
>Marker120734
AATTTGATCCTGTAGATCAACCAAAGAGACAGCCTGGTTTXXXXXXXXXXCATCCATGATGAAATATGACCTGACCCATGATTATTCCTG
>Marker120736
CTGCATGAACTCAGTATGCTTCATTTCCATGACCCCAGGAXXXXXXXXXXCGGATGTTGTGCATTACGACCACCCTGGTTTGCCATCTGA
>Marker120739
TACAGTTGTCGGTGAGTAATAAGGCAATAATTTGTCCTACXXXXXXXXXXTAGGAAAGATATTACTAGTAGATTTGATCAGGTTAGTTCC
>Marker120746
AATGACATCGGGGACTTTATAGTCAGGGTCGATCATGCCGXXXXXXXXXXGTGTTCACTGGGATGGCCCTCGGAGTGATGATTGCCATCA
>Marker120747
ATAGTCCTCAATGATAGTTCTTGAGCTACAAAGTAACCATXXXXXXXXXXTTACAAACAGGCGATTTATAAGTACAAACATGCTGCAATA
>Marker12075
GAAGAGATAAGGCTATTTCTAAGCCAAAAAAAGATAGCATXXXXXXXXXXAGTGAGCTAGCAGATATTGAAGAGGCTCAAATGTATGGAC
>Marker120751
GGTCCAGCCTCAAGCCATAAAAAATTGTTCGGCGACCGCCXXXXXXXXXXTAGATTCGGAAGCACCGGGTGAGAGCATCCCAGCAGTTTC
>Marker12077
GAGGCCTATGTATGTGGACAGAACAAACATTGTCACTGAGXXXXXXXXXXAATCACCAACATAAGCATAACGGGCTCTCCTAGAGTTTTT
>Marker120781
GGTCAGTTTGATCCGATGGCCAATGTCCATTTGGAGGGGCXXXXXXXXXXACTTCTTTGTTCTTATTGTTCTTTGGTTTATGAGTTTACT
GGTCAGTTTGATCCGATGGCCAACGTCCATTTGGAGGGGCXXXXXXXXXXACTTCTTTGTTCTTATTGTTCTTTGGTTTATGAGTTTACT
>Marker120782
TTTATTTGCAATATACTGAGACATATAGTTAGATCTGATAXXXXXXXXXXAGTTAGTTTTACCATGTTTTTGACTTTTGACTGATTGGCG
>Marker120783
GGTTATAGAAGAACAAATACACTTTTGGTTCTGTTGGTGTXXXXXXXXXXATGGACTTCCTAGAAGCACTCTGCGACTTTGGCTCCAGCG
>Marker120785
GAAGTGCTCGATCAGGTTTCGTGGGACACCGGGCATGTCTXXXXXXXXXXGTTGCCTCTGACGGTTAGGACACCCTTCTCCGTGGGCATC
>Marker120805
GACTATAAAAGGGAAGCCAGGGTTCACAACTGGAGGGGACXXXXXXXXXXGTCTAGACTTATACTCGCTATATAAACAACCTCATCTACA
>Marker120812
TGTTTTCCTTAGTTATTAGGATTCGTTTTGTATACGGATTXXXXXXXXXXCCACCTTTGTCGATTGTAAGGTCAAATCGGCTGGCACGCC
>Marker120822
CACCAGCTAAATAAATATCTTTTTTTGAGGTGTTTCCATCXXXXXXXXXXAAAATGTGCCCTCAATTACAATCCCTGTATCCATGACTTT
>Marker120823
CAAAATCAATTTGGACGAACCCAATGGAACTCCTAGATGAXXXXXXXXXXTGCAAGATATGTGCATGGTTTGCGCCTAATGCACCATAGT
>Marker120826
TTGGGCCTCCAACTCGGGGCTGATTAGGGGACACCTATAAXXXXXXXXXXCTTTTGTTTTCTGGCTAGCGTAGCATCCTTGTTGGGTATT
>Marker120827
GGGTTTCTTGGTCATGCCAGAAATAGATCGGCAAGAACACXXXXXXXXXXCCGTTCCCCGGCAACGGCGCCAGAAAGCTTGTTGGGTATT
>Marker120836
ATGTAAAAGGCATGTGCGTCATATATATGTATCGATGAAAXXXXXXXXXXGTCTTAGACTTTTTTCTATAACAGGGTCGCACTATCTTCG
>Marker120844
AATTTTTTGGGTTTTTAGGGCCCAAATATTGCAGTTGACCXXXXXXXXXXTGTGGTTTGCAATTGCAGAAAGCTCTTGTTTTCTTCTTCA
>Marker120865
CATTCAACATCCCAAACGGATTAGATCCATCTGATGCAAGXXXXXXXXXXCCCACGGAATAACACACAATCATTCACACAAGCATAGATC
>Marker120875
AAAATGAAGTATACTGTGGAATACGTTGCAGGAAATAATGXXXXXXXXXXTCCATTCATGAGCTCTCATTTCTCTTGTTCACCATCTAGT
>Marker120895
GTCCTCCGAACAGGTCTCTCTGTTTTCTCAGTCGTCCTTGXXXXXXXXXXGTGTATGTCAACTTTTTCGGTTCCAATGTAGATGATTGCT
>Marker120896
TTCAAATTTTTACAACATAGGGCAATACTTTATGTTGCTCXXXXXXXXXXCGTATCAAACAAGCTCGTCTTGACCACCAGCGATGGTCAA
>Marker120905
TACAATATATCATATGCATGTGTCAACCTTGATGACCTTAXXXXXXXXXXCTCAGTATGAGGCCCTTTTTCTAGCTTGTTAGCGGTTACC
>Marker120919
ACAACTCAGTCGTTCACTATTTACGGCACATCCAATCCCTXXXXXXXXXXCGACGCGCGGACGAGGAACGACAACTCCCGCCGCACAACC
>Marker12092
CGAACTATAATAAAAAAACGGACCATAATAAAGTCTCTAGXXXXXXXXXXTTCTGTTACATGTATTACTAGGAGAAGCTAAACTAGAGAA
>Marker120921
AACAAGTTTGACATAGCCTAGCATAGATGAAGTTTTATTTXXXXXXXXXXCAAACTATTTATTTAGAAGGAAAACTACACGACTTATATT
>Marker120923
CTAGTTCCACAAAGCTTTGTTGTCTATTTGAGGTCCATAGXXXXXXXXXXATGATGAATAGTTGCTTTGCCATGTACCTAGTTTTCAAGT
>Marker120926
CAAGAATGAGAAAGGGAAACCATATATGAGATAGTGAACGXXXXXXXXXXATGTGGAGGCAAATGATGGATACTTAGTGTGATAGTTTGA
>Marker120931
GATTGCCTTTTGCGATACTTGAATGAGAAGTTCGTGGATCXXXXXXXXXXGCCGTCCTAGTAGTTTTGAATGACCGTTGAAGGAGAACTG
>Marker120932
AAGTTGACTTATTATGATAAAATTTGGACTTATTCTCATAXXXXXXXXXXCAGCTGAAATCCGAGTATTTCGAATTGACTCCTTCGCGCG
AAGTTGACTTATTATGATAAAATTTGGACTTATTCGCATAXXXXXXXXXXCAGCTAAAATCCGAGTATTTCGAATTGACTCCTTCGCGCG
>Marker120948
ATCTATCGACCTAGCCAAGACTACACCCCTCTATCTAAGTXXXXXXXXXXAGCTACACAAGCAAGAAGGTAACTAGCAAGCTACACAAGC
>Marker120950
CCAGTTCAGTGACATGTCCCTCTTTGTAGATGACCATCCAXXXXXXXXXXGTTTGGGATTTTTCTGATGTGGTTTGTTACTTTATCCGGT
>Marker120951
AGGTGGTTCATTAGTGTTATTGTAAGAATTATTACCTTGGXXXXXXXXXXCCTCCACCTCTCTTGCGGGTCTGAGTTCTGTTGACGGTCC
>Marker120952
ATCCACTCACAGATGTAACTGAGCAGGGTCCCCAAACATCXXXXXXXXXXCTGAAAAACACAGGAATTTTCATCAAATATAACGATGCAT
>Marker120954
CTTTTGGTCTTGGCTTGTGCAGTCGCTTACACTATAGGAAXXXXXXXXXXCATCATACTTTATGAATTTGGTTAGTTTTTCACAAAATCC
>Marker120958
TAAAAACTAGCCATCTCAAAGAATCTCACAAAATTGGTTTXXXXXXXXXXCCGGCCATCTCCGACCGGTAGAGCGTCAGGGAAGGGCGGC
>Marker120960
ATATGAATCTATTTCCATCTGCCTTGCCTTTGCAGAATTCXXXXXXXXXXTAGGTCAACTTTTTGGGCTCTCAGACTGTCAATTTCATCT
>Marker120973
ACAGATTGTTGGCTCTACTCTTTGGGATTCATCCAATGATXXXXXXXXXXAATGCTAATGGTAAAATGCATAAAAATCAAAGTATCTATT
>Marker120982
CATTACAAACTTCAACACATATAATACTTCATGTAAAGAAXXXXXXXXXXGAATCAAGTTTCAAATTGCATATACCCTTTGTTTGCATCC
CATTACAAACTTCAACACATATAATACTTCATGTAAAGATXXXXXXXXXXGAATCAAGTTTCAAATTGCATATACCCTTTGTTTACATCC
>Marker121000
ACGACACAGACGGGGATAGATTCACACCCAATACCTCCATXXXXXXXXXXAGAATGCTCCGGGGCTTGCCTGGAATCCGACACAAATCAA
>Marker121012
AACCTCAAGTGGGTAATTCTTATTATCATCCTGATAGGCCXXXXXXXXXXCTTGTAGTACCGCAGCTACCATGATCGTAGTTGTGATCCA
>Marker121017
GATTTCCTGACTTCTTCGTTGGGACGCGACCACACACAGAXXXXXXXXXXTAGTTCCTTTATTTTCATTTCCTCCTCCTTTCTACATGCT
>Marker121019
ATATAGACGAAAAGAATAACTAATTACATAGTTTGTCTATXXXXXXXXXXTCAATTATCTTGACCTCACACTCATAGCGTCGACTTTGAC
>Marker12102
AAAAAGTTTGGGATTATTATATTTATGCGAATTGCATTATXXXXXXXXXXTATTCAGACTTCATGGGAAAAATTGTTGTAGACTTGTGAT
>Marker121024
TTACAAGGGAAGGTAATTAGATAAATTTTCAGAATTTCAGXXXXXXXXXXACATCAAACATGTATACATGGATGCACCTACTACCCACAA
TTACAAGGGAAGGTAATTAGATAAAATTTCAGAATTTCAGXXXXXXXXXXACATCAAACATGTATATATGGCTGCACCTACTACCCACAA
>Marker121028
CGCGAAGTGATGTTAGAAATGTCAACAAACATTTCTGGCGXXXXXXXXXXGTTGGACCAACTCTCAATATTAGAGAACATGATTATGAAC
>Marker121040
CGTGCTCCTTTTAGTTCTTACCAAAAGGAATATATGTCGAXXXXXXXXXXCGCATGTGTAGCTGCCTATGACGGTTTTATTACCCAATGA
>Marker121072
TCATATTTGGGTTTGGCTGGAATATATTTGGGTTTGGCTGXXXXXXXXXXTTTCTGAGGACTACACAATTATCATGTTTGGTGGTATCTG
>Marker121076
GTGCCGATAACACTCCTATCGGCTGGATTGAAATGTATCTXXXXXXXXXXTTCTTTCTGTTGAGCTTGGGACATAGCTTCTTCTACTTGC
>Marker12109
CCGAAAAATTTGACCGATATAAAATTTTTTTCGGACCTCAXXXXXXXXXXTCATGATTTGCTGAGGCGGTCATCCAAATGCATGTACAAA
>Marker121091
GATCATCGAGAAAAAGATCAGAGAAAATCCAAAGAAATGGXXXXXXXXXXGAACTAGGTTGCTCCAAAGATAGCAAATCGATAGTATTTA
>Marker121102
TGAGTTTGTGAGTGATGCCTTGACTCAACAGAACTGCAATXXXXXXXXXXGGGTTACTACTCGTCCCGGCCGAGTGCACTATACCACCAT
TGAGTTTGTGAGCGATGCCTTGACTCAACAGAACTGCAATXXXXXXXXXXGGGTTACTACTCGTCCCGGCCGAGTGCACTATACCACCAT
>Marker121106
AGTTTGGCAGCACCGAGCCACCGACGGATCCAGCCATCCAXXXXXXXXXXGGCTGCACGTATGGAGCTTGGCTCGCGGAATAGGCCCATT
AGTTTGGCAGCACCGAGCCACCGACGGATCCAGCCATCCAXXXXXXXXXXTGCTGCACGTATGGAGCTTGGCTCGCGGAATAGGCCCATT
>Marker121116
CCGATGTATAATGGGAGGCAGACTCAATCTCTGGAGACTGXXXXXXXXXXGACCGACCCCGGAGCATCCCGATGGTTCAGTTTGGCGTGT
>Marker121118
ACCTCCGCTGCCTTTGGCAAAAATAATATAGTTCCTGATGXXXXXXXXXXCTCTTTATATTTCAGAGGTTTTTACATAGGTTCTGCCTCG
>Marker121126
AAGATAGAACGATCAAGTCATGTGCCATGTCTCTTATTCTXXXXXXXXXXATGGATCCAGAGTGTAACACTCCTAGTGTTAGCTTGCATG
>Marker121135
ACCTAGTTGATCTATAATTAGATAATATTTGTCAAATACAXXXXXXXXXXGATGAGATTCGCAAGGCTGTTTGCTTTGTCTTGCTAAATT
>Marker121149
TCTTCCGAATTACTTTCCTCTAGAGTTGGTGTCTCCAGTGXXXXXXXXXXCATCACACTGACACTTGCTTCGAGATCACAAAGTGCATTG
>Marker121159
GTCCTCCGAATGGGACCCTCCGTTTTCTCAGTCGTCCTTGXXXXXXXXXXGTTCATATGGACTTCTCCGGTTCCAATGCAGATGATTGCT
GTCCTCCGAACGGGACCCTCCGTTTTCTCAGTCGTCCTTGXXXXXXXXXXGTTCATATGGACTTCTCCGGTTCCAATGCAGATGATTGCT
>Marker121176
GGTGTTCGATAAAACATGTGGCTAGGCTAACATTAGTTTAXXXXXXXXXXGAAGAGTTGCAGGGTGGAAGACACTGAGATGGCCATCGCT
>Marker121192
TGAGTGCTGAGTTGAGACAGGTTGCAGATGGCTTTGAATAXXXXXXXXXXGTTTATTATCTCTCATATGCATGTCAAACCAAAGAGCATC
>Marker121210
GAAATGGGGGTAAATAAGCAAATCACATGGCGATCAGTAGXXXXXXXXXXGCGGAACTGAAACTGGGGGAGAAGTCGTGCCTTACCGAGA
>Marker121223
GTTTATACTCATGTTTTACTGAATATAAAGATGCAATTTGXXXXXXXXXXTATGGATTCTAGATAGTCAATGTAGAATCTAGATGTTGAA
>Marker121227
ACATGCAAGAGGCTTACGCCAGGTGACCCATTATCGCCATXXXXXXXXXXACAGCGGGTATCCTTTCCAATCAAGTATCTAGGACTATCC
>Marker121228
GTTTTCGCCAACTACTGCTATATCTGCTGCACGTCCTCGGXXXXXXXXXXAAAATACTAGTGTCAACAACAATTTGAAGATGTTTATATG
>Marker121233
CATCGCAGTTGGTTGCGACCGCAGCCTTGTTCCTGGCGGCXXXXXXXXXXTCTGCTTTGGGCAAACTGGGACTCTCCCATACTGTTCTAC
>Marker121234
ATCAAGATTCACTTGCACGTTCACTCACACATGCTACTTCXXXXXXXXXXTTATGCAGAATATTGTTCCCAATATGATAAAATAAAAAGA
>Marker121236
ATTACTTTTGGATTCTCACGGTTGTGAATTGTTTAGTTCTXXXXXXXXXXTGGTCGCTGTTTTCGGTTCTTCAATTGGTATCAAAGCCGG
>Marker121248
GCCAAGTAATACATTAGAATAAAAAACAATACTAGAATAGXXXXXXXXXXTAAAAGTGTTGGAGTGCTCTAAAAATAATACTAGAATCTT
>Marker12125
TTATTATCTAGCCAGCCGCCCAGCCCAGGACCAGACGGCTXXXXXXXXXXCAGCATGCCCTTCCACTTTGATACTTCGATTCAAGTTTCC
>Marker121250
AGATCGGTTAGTAGTTCCAAAGGTACCTGAGCTACGTCAGXXXXXXXXXXATTGTGGATCGTCTTACCAAAACGGCACACTTTTTACCTA
>Marker121252
GGACCGTCAACAGCCGTCAACATATCTATGTATGGCACCAXXXXXXXXXXCATCTACCTTGAGTCATGTCATTTTATGCCAAAGTGTTCT
>Marker121253
GCAAAATTATAAACAACGATACCTGGGATACTTTTCTGGTXXXXXXXXXXCTCGGATTCATGGGTGTCTACGGGAAGTCTAAGGATTCAT
>Marker121283
TTTGTCCTTTGCCCTATCTAAATGTTTTAGCCTTTTTCTAXXXXXXXXXXGCAGTCGATGATGTGAGCAATTGGGCACAACAGAGAGCAA
>Marker121288
AACATAGCAGTATGATAATCGATGAGGATAACAGATAGCCXXXXXXXXXXTTCACATAGGGAAAGAAAAATGGGAACAACTATTTTGCCC
>Marker121299
AGGAGGCTTGAGAGGCCCAGAAGGGTGGCAGGTAAGGTATXXXXXXXXXXATGTATGGTTCTTTTTGCCTTTTCATCACCACACTCAAAA
>Marker121300
GATGCTCCGAGGCTTGCCTTTCATGAACGAAGCAGGCTCGXXXXXXXXXXGCACCTAGTTCTAGAACTCAACTTGGAAGAGCCATAACAT
>Marker121301
GAAACCATTTTGGACGCACCCGATCGTACTCCTAGGTCAAXXXXXXXXXXTCCTAGATAGTTGCACAGTTTGCATAGAACGTACCATATG
>Marker121311
AATAAAAGCTTTTAGCCCCCCTCCCGTCAATTATGCTTGGXXXXXXXXXXCGCCGTTATGGAGTCATGTAAGGACTATAAGAGTCCCCCA
>Marker121317
TGATATTTCTATGAAATGGCACAAGCTAATAAGAGCTCCAXXXXXXXXXXCACATGGACACAACTGAAAGCCCAAGTTTGGTTTTGGTAA
>Marker121329
TCTCTGCAAGGATGGGTCAATAGGGAAACAGAGGCGTGGAXXXXXXXXXXTAGATTTGTCTCATGTGTATAGTTGAGCATCACCTAACTG
>Marker121331
CGAAGATCTGAATCCAGAGCGCTAGGCTCTACTTCTCTAAXXXXXXXXXXGGTCTCCCGTTCGTTGCCGTGGCTTCTGGACTCTTCTAGA
>Marker121338
GGACCGAATCGCTGTACGTCCCCGTGTCATGTTGAACGCAXXXXXXXXXXTTGTCTCGGGCAGCGGCAACGTAGATAAACTAAATGAAAC
>Marker121340
AACCGGCACAACTAAAATTGGCACTGATTCATCCGTGCAGXXXXXXXXXXCTACAACTTTAGTTTTGGTCATTTTACCATCCAAGGTCAT
>Marker121345
GGAGTATATGCAGTCCTCTTCTACTTCCATGGTCTGTATCXXXXXXXXXXTTCAAAGCTCAAGGTATTGTTTCCTCAGCAGGATTTTCAG
>Marker121346
CCATGTCGGCTCATTTCATTCCAGTCAAGAACACATACAGXXXXXXXXXXCCCGTTCGAAGCTTTGTATGGGCGGAGATGTCGAACTCCG
>Marker121348
ACTTTCACCATTGTTATCACCATCATCACCATTATCACCCXXXXXXXXXXAGAATAAGAGACATGACGCTTGACTAGACCGTTCTATCTT
>Marker121349
AGTAATCTCATAAACCAAAGAACAATAAAACAAGAACCTAXXXXXXXXXXTCAGCAGGCGATGTGGTACTAAACTTTCCACCATATCTCA
>Marker12135
GAAAGTGAGTGGAACTTGGAAGCAATATTAGTGACATGGGXXXXXXXXXXGGCACTATGCGCTTAGCAATATCTATGCAATGGTTCTACT
>Marker12136
GTTCCTCTACTTTAGTTCTTCTTATTTATAGTCGTCTGATXXXXXXXXXXTATATAACACGGAGCCGTGTAGCCTAGGAGGCAATACACG
>Marker121363
ATTTGCGTACAACATTACTACAATGTCGCTGAATGTCAAGXXXXXXXXXXTTCGCAATTCAGTTCACTATATATTTACAAAGTTGGTAAA
>Marker121378
AGCGCCCAACTCATAATTGGTAAATTTGCGGGTCCTGCTGXXXXXXXXXXAAGACAGAAATAAAGCATTGGGTCGAACTCTTCTTTGGTG
>Marker12138
CTTAGTTCAAATAGCTATACCCAGCGGCCCTACACATCTAXXXXXXXXXXTATAAAATCTCATACAGCAGTATGCAATGGACGGACATGT
CTTAGTTCAAATAGCTATACCCAGCGGCCCTACACATCTAXXXXXXXXXXTATAGAATCTCATACAGCAGTATGCAATGGACGGACATGT
>Marker121382
GACCATAGACCTACAAGTGAGTGTGTCGAGGACTAGCTTGXXXXXXXXXXCCAAATTTCCTTCGCTATCTTATATACTAATAGAGTGATT
GACCATAGACCTGCAAGTGAGTGTGTCGAGGACTAGCTTGXXXXXXXXXXCCAAATTTGCTTCGCTATCTTATATACTAATAGAGTGATT
>Marker121389
ATGAGGTTATCATGAAAGGAGGCAAGCTATCAAGGTGCTAXXXXXXXXXXACCGGTATTATTTACGCTGAGGATGATTGTGTTGATATGA
>Marker121395
CATCTACTAGTAGGAAACGCGCGCCCCTGCGCCGCTGCGCXXXXXXXXXXGATAGCATACATTGGTAAACAAATAGATGAGGCCCTAACA
>Marker121405
ATCAGAACACATCCATCACCACCGGGATCCATTTTTGCATXXXXXXXXXXAGCCAGGCGTCCTCACTGTAGTTGTAAGTATGCAGTAGGA
>Marker121432
TAATTGTTAGATCTATATGTCGTCTCATATGAGTCTTCCGXXXXXXXXXXATGCGCAAGTGAGTTCTCATTGCGTTCTTTACCAAAAGTA
>Marker121439
TTACATTGGGGCAGCAGCATCGTTCTATATAGCAGAAACTXXXXXXXXXXAAACGAGATAAAACATAACGGCTTTACCCAAAAAAACCAT
>Marker121455
AGGGCAGATTATGGCCGATTTTGTGACTCAACATTGCGGCXXXXXXXXXXCGAGGTTTTGATAGCTTGTTACAACAGGTGCATACAACTG
>Marker121465
TACTCTGGCACAGAGTGAGTCCGGTTCCACCAGCACCCTCXXXXXXXXXXTATACACCAACCAAAGCTGGTAGCCCCACATACTTATCAG
>Marker12147
CAGAACACGATACTTCTTGGAATATACTTCATACTATTATXXXXXXXXXXATCGAAAACTGTTTTCTTATAAATTTTTGTAAAATCATGA
>Marker121474
ATCAAATAGCTGCTGCTGTTCCTGCTACTAACCCCGGTATXXXXXXXXXXCTAAAACTTATCGCGCCGGCTAACCGAAACAAATGCGGAA
ATCAAATAGCTGCTGCTGTTCCTGCTACTAACCCCGGTATXXXXXXXXXXCTAAAACTTATCGCGCCGGCTAACCGAAATAAATGCGGAA
>Marker121484
GCTTGATTAGTACCTCAACTAAATTCAAGTAATTGCTTCTXXXXXXXXXXGTTTTTCCCTGTTTCATACTTAGCAAGATCATTAGTTCTT
>Marker121491
GATCGTGTAACTATGGCTGAACAGAACCATAATGGCTATGXXXXXXXXXXAAATAAATGTTTTTCTAGTTTTCTGAGAAATCAAACACTT
>Marker121493
TGCAAGATAGATGCATGGTTTGCATGGAACATACCGTATGXXXXXXXXXXAGATGCACGGTGTGCATGGAATGTACCATATGCTTAGAAA
>Marker121496
AAAGGCTTAGGTAGAGAACCAAGAAGAAGCTGACCTCGATXXXXXXXXXXTGATAGCACTAGTTATTTGACAATACAAATTATAAAACAT
>Marker1215
TGCATGTCGCTGCTATCTCACATCAGTGATGTGTCTTCTCXXXXXXXXXXAGTGTATACTGCTCCAAGGCTAGGTTCTGACCACAATCCA
>Marker121503
TGCAGAGTATAATAAAAGTATGTATCCCCAAACCTATTGAXXXXXXXXXXTTAGATCCCATGTATAAGGCCTTGTTTAGATGTAAATTTT
>Marker121519
TTCACAAGTTACTTATTGTTAGAACAAGGGTGATAAGAGCXXXXXXXXXXCATAGAGACATGTATATACGGCCGTACCACTAACCCACAA
>Marker121521
GGACCGGTCCGTTGGTGACCTGATGGGTTGAGAATTTATAXXXXXXXXXXTCCCCGATTGGGAGACTCAATCCACTGACCCTCATCGTAG
>Marker121536
TGTTTCATGCATGTGCCGCAATATTCGATGTGACGGAGAAXXXXXXXXXXCTCAAAATATAATTTTAGATCTTATTAGAATCAAAGTATT
>Marker121540
TTAGTCGCTTGCTTAGGGGTCAAGTCAGTCTTGCTTGTAAXXXXXXXXXXCCTTGAGCGCCATTGTTTACTTGTTTTATTAGGAAGTTTC
>Marker121552
AACAGAAAAAGAAGCATCTCGTACTTCTGGAGTACCATCAXXXXXXXXXXGTAAATACTTTTTTTCTGGACAACCTTTGGTAGCTTTCCC
>Marker121558
ATAACTTCTACAATCATGCAGAACTCCCTTGGGTAAAACTXXXXXXXXXXCCAAGCTGCTGGTCAACTCGGCGAACTAGCAAACTCTGAG
ATAACTTCTACAATCATGCAGAACTCCCGTGGGTAAAACTXXXXXXXXXXCCAAGCTGCTGGCCAACTTGGCGAACTAGCAAACTCTGAG
>Marker121566
CGAACTCTGTCCGAAAGTGGTCGGGTGTGCTGAATTGGACXXXXXXXXXXATCAGTCCGTCCGTGCTGTCTATGTTGAGGCAGGCTCTTT
>Marker121571
AGCCTGATGGAGTAATAGACAAGGATAGCCAATATGAGATXXXXXXXXXXGTTTGGAACTCAACCAAACAATACACCTTTGTCTGGATGT
>Marker121574
TGGGCGAAGCCTCCGGGCCCAAGTCTTGCCGTAAGGGTATXXXXXXXXXXGGCAAGATAGTTGCACAGTTTGCATGGAACATACCATATA
TGGGCGAAGCCTCCGGGCCCAAGTCTTGCCGTAAGGGTATXXXXXXXXXXTGCAAGATAGTTGCACAGTTTGCATGGAACATACCATATG
>Marker121577
GCCTAGTTACTCTATGATTGGACAATATTTGTCAAATAAAXXXXXXXXXXGTAAGCATATGCATATATGGCTGGTGTGACTGGACAGTGG
>Marker121583
GGACCGATTAGCTGTACGTCCTCGTGTCATGTAGAACGCAXXXXXXXXXXTTGACACGAGCAGCGGCAACGTAGATACACTAAATGAAAC
>Marker121596
ATTCATGATCTCTATACTATATTAGAATTATATTCTTAGGXXXXXXXXXXACAGGTAAACTGTGCAGTTAGTTTTTATTTTCGTCTATAT
>Marker121606
ACAATGCTTTGTCCTTTATAAACGGACCTAAGCCCTTCGTXXXXXXXXXXACTAGGCCTTGTTTACTTCATCCTGAAAACCAAAAAGTTT
ACAATGCTTTGTCCTTTATAAACGGACCTAAGCCCTTCGTXXXXXXXXXXTATAGGCCTTGTTTACTTCATCCTGAAAACCAAAAAGTTT
>Marker12161
TCGATTTATATCTCTATTCTTGGATGACCAAAAATTATGAXXXXXXXXXXAAAGTCTGGACAGTTTTAGTATTTCCTATTTTCTGACAAC
>Marker121610
CTATTTGACTAAATGATCATTCTGCAGTACTTTCCCTACAXXXXXXXXXXTCAGAATGTGTTCAGAGTCTTGAAAAGGGCTTATTGTTTT
>Marker121613
GTTCTTGGAACCCTCGGGTGGTGCCGCCGCCGTGAAAGTGXXXXXXXXXXGAGAAAATCTATAGGAGAGTCAGGGCAAGGTTGTTCGGAT
>Marker121621
ATAGGCTATTCACCCCCCCTCTAGCCATATTAGGACCTTTXXXXXXXXXXACCCATCCATCTTTTTTAGGCATTTTTCACACCTCCCTTC
>Marker121625
ATTCTTGCATTTCCCTTCCAATTGCATGCTTAGTTTATTTXXXXXXXXXXGTCTGAAAAGAAATGGTTCGTTTGGGACCTGTGCACCAGC
>Marker121626
GAATATCTCTGATGTACTTCGCATATGTAGGTACCTGTATXXXXXXXXXXTCAATGTTAGTAGCAACAGGTAGTGCAGCAGCTATCTTTA
>Marker121632
GATCCAATGGCTAAGATAGATCATCTAAAAAAACAGACACXXXXXXXXXXATTACATCTTCATACGGTTGTGAACTGCAGCTATGCCAAA
>Marker121646
GAAATCAATTTGGACACACCTAAAGGAACACAATGACGTGXXXXXXXXXXTGCAAGATATGTGCATGGTTTGCGCCTAATGCACCATAGT
>Marker121649
GAACTAGTCATGGCAGAGCAACTATTCATCATTTCCATGAXXXXXXXXXXATGTGGAGCTCAAATACACAACAAAGCTTTGTGGAACTGG
>Marker121657
GTCCATCACTTGAATCAATCTATCAAAGGCAATTCAAGTGXXXXXXXXXXATCTATCAATTGGCATTGAAAATTGGTCTTCACCAAGATT
>Marker121667
GTTTTTTTTTTGCTGTTTTACATGTGAGAATTCTGGTAACXXXXXXXXXXTGAACCATGAATTTGCATTTACCCGAAGCGAAACAACCAA
GTTTTTTTTTTGCTGTTTTACATGTGAGAATTCTGGTAACXXXXXXXXXXTGAAGCATGAATTTGCATTTACCCGAAGCGAAACAACCAA
>Marker121677
AAGCTACAAGACAAGAAAGTGATTCTTAGGAACAAGCATAXXXXXXXXXXAGTATACAAGTAATGACAAGGGCATTGTTGTAACACAAAG
>Marker121679
TGGCCCATCGGGTCCATTTTCCTAACACATGGCACCATGTXXXXXXXXXXAAGCCACAAACTATGACACCCGTCTCATTGTATTAGCGGT
>Marker121682
AAATGTTGGAATGGAGAGAGAGTATATAGTAGGAGTACGAXXXXXXXXXXTAGCTTGGTGAAGCCTCCCTTTCAAGTTTCAACTTTTCTT
>Marker121685
GCCTGGTTAGTCTATGATTGAACAATATTTATCAAATACAXXXXXXXXXXACGAAATGGTACTTATTTTTGTTTACTACGATTTGGGTTA
>Marker121691
CGGGCCGATTAGGGGGAGAGCTTCAGTTCACGATCAGCTGXXXXXXXXXXTAGCAGTCGGAACCAAAAGGAAAAGGACCATCGGTAGATG
>Marker121692
TGTCGGTTTGATCCAACGGCCCATATTCACTTGGAAGGACXXXXXXXXXXTAGTTTATCATGGTTATATACTTGGCTGTAATACCCGATT
>Marker121693
CCTCCAACGGCGTACCGAAATCCTCATGGGAATTTGGCAGXXXXXXXXXXAAGATTTTTCGTCATGATCTTGCGGCACATGCATGAAGTA
>Marker121694
TGCAATGACTACAAGTTCACTGGAGGTCTCTCGCTAAATCXXXXXXXXXXGGAGTTTTGAGCGCAGTTTTGTATGTACGCGTACGTGCAG
>Marker121698
CCATGGAGGACCTGAAGCAAGCCAAAGATGAAGTAAGTGTXXXXXXXXXXAATGTTTGTGGTTGTCATTCAAGTTGGCCTATGTATCCAT
>Marker121705
TGTTCTGTAACAATGATCTTATTTTACAGAAAGCTCCTTTXXXXXXXXXXTGGCTTGCTGTTCTGCTTTTATATACATACACTGTGGCAG
>Marker121707
ATCACTTTGTTTCACATTCCCCCTGCAAAGAACATTGACAXXXXXXXXXXTCATGAGAAGTTGAGCACTATGTTTCAATTTACACAAATG
>Marker121728
TTGTATATAGCCCAGCTTATAGTTTATAGTTTAGTTGATCXXXXXXXXXXATGGACACGTCACATACCATACCACTAAAAAGAATGACAC
>Marker121731
AAAAGCTCTTCAAAACAAAAAAAAACTCTTCAAATAGTATXXXXXXXXXXAATAGTATCTAAAGTAAAAGGAAGAGACTAGTTGTATGAA
>Marker121734
AGCATCTGTTGCTGTGTTGAGAAATGTGTGGTTTGGTTTCXXXXXXXXXXCGAAACAGACTCTAAGTATCACACTAAACATCTATGTTTG
>Marker121740
ATCCGATATGGAGGGAGCACGAATGGAGGACTCGAGGTGTXXXXXXXXXXAACACATATAGATTTGCCGATGCCCAAACCATAAAATATA
ATCCGATATGGAGGGAGCACGAATGGAGGACTCGAGGTGTXXXXXXXXXXAACGCATATAGATTTGCCGATGCCCAAACCATAAAATATA
>Marker121743
ATAGGCTATTCACCCCCCTCTAGCCATATTAGGACCTTTCXXXXXXXXXXAGACCGTAGCCAAAGCAATGGTAAAAATGTCTGATCTTTA
>Marker121751
GAAGAAAATAGGCACCCAAATTCACTTCAACAAGGACTTGXXXXXXXXXXGTGGTGTATGTGGAAGGTTTTTGCACAGATTACATCTGGT
>Marker121755
CGACCTATTCAAAGCTCATATCGTGAACCCCCAGGGTCAGXXXXXXXXXXTTTCTGTCATTCTTGCCATCTAAATAATGGAGAGAGGGGC
>Marker121757
GAGGTAATTAGATCTTGAGATCTGTTGATCTGGTGGCCATXXXXXXXXXXAGTAACCTTGTGATAGTATAGTTAGCTTGCTGTAAGTTTC
>Marker121759
TAATTATGTGAAATTAGTTGACGATTGATCTCCTTTCTGTXXXXXXXXXXATACAAGTAAACTCTCCTTGGCAAATATCTGAAACATATT
>Marker12176
GTACAAACATGTAACAGTAACAAATTTTGCAGGAAGGCAGXXXXXXXXXXGTCGCAGAGGGACCTCATACCTAAATGGGCAATAATGAAA
>Marker121760
CGCTAAATGATTGTTCCCGCTATTAGCAGCTAATAGCACGXXXXXXXXXXCCTTTTAGAGAGGCAGCCGCTAATAGGCTTAGCACGCTAT
>Marker121770
TTTATAAATATTATTTCTCTTCATCCTTTGACTCGAGCGAXXXXXXXXXXCTCACTACATCCAAGATGAGATGGTACGGTCCATCGATCA
>Marker121773
ATGTAGATCTTGATGAGTGAAACAATATTAGTATTCATGAXXXXXXXXXXTCCATTTGGATAAATTTGAGCCAATCCTAGGCACATGTGT
>Marker121774
AGGGAGTAGTTCTGAATCTTTGCCCCACCATTTCCACCTCXXXXXXXXXXAGTGCTAGCCGCTGCATGAACTCCATGAAAAGCATATGGT
>Marker12178
CATCTGCCGATGGCCCTTTTCCCTTAGGGTCCGGTTGTTGXXXXXXXXXXCAGCCGATCATGAACTGACGCTTTCCCCCTAATCGGCCCA
>Marker121780
CATATGTTGTGCTACATGCTAATCAAAGGCCAATTAGAGCXXXXXXXXXXACTCCACCAAGCGGGCAACTGTTGACACTTCTAACACCAC
CTTATGTTGTGCTACATGCTAATCAAAGGCCAATTAGAGCXXXXXXXXXXACTCCACCAAGCGGGCAACTGTTGACACTTCTAACACCAC
>Marker121786
TAAATGAGTAGGTAGCTTGCTAGTCACATCTACTTGGCAGXXXXXXXXXXGCAGGACTTCATGGAGATTGGAAACACCATCTAGAAAGAG
>Marker121791
CTACGATGAGGGTCAGTGGATTGAGTCTCTCAATCTGGGAXXXXXXXXXXTATAAATTCTCAACCCAGCGGGCCATCAACGGACCGGTCC
>Marker121798
CTAGTTCCACAAAGCTTTGTTGTCTATTTGAGCTCCACAGXXXXXXXXXXGTTGCTCTACCATGATTAGTTCTAAAAATTGAAATCTCTC
>Marker12180
GAGGTTTGCATCCATAGAACGAGAGTTCGTATATTTCTTCXXXXXXXXXXCACGAAATGAAAATCGGGCATTCCACTTCCCGCTCCCTTT
>Marker121805
GTAAACAATAATCAACAAATGTTGAATCTCACATAAACTAXXXXXXXXXXCCCATTTGGATAAATTTTAGCCAATCCTAGGCACATGTGT
>Marker121813
GCCATGTATTTTTCAATGGACAGAGCATCTTGTATCGCTTXXXXXXXXXXAAGATATGAGCCTTTTGTGCTGTCCTGTGAAAGATACAGT
>Marker121823
TTTGCTATACGGAATAAAGATTGCTGAACTAACTATAAAAXXXXXXXXXXGTAATAACTTTGTGAATCGTTTCGCACTTTCGCACGAGAC
TTTGCTATACGGAATAAAGATTGCTGAACTAACTATGGATXXXXXXXXXXGTAATAACTTTGTGAATCGTTTCGCACTTTCGCACGAGAC
>Marker121828
TTGGAAATCAATTTTTGGGTGTTACACGGCGCCACATCGGXXXXXXXXXXGGATCATGCAAGGCTAAGTATAAAGTGGAGCTGGTTTGAC
>Marker121837
CGATAGATCTCCTGTCCTCCCATCAATTATGTGCATGGGCXXXXXXXXXXCTTTCACCGTTTCAGTCAGGGATTGCTGACAGGGGAATTA
>Marker12184
ATGCGCCTGATGCTTCCCCACCTAACACACAGGTCACGGGXXXXXXXXXXAGAGCAGAATACAGGGGCACGCGTGATCATCACCAGGCTA
>Marker121855
AGCGGCCACCTAGGATTTATCGTACAGCCATGAGAGCTACXXXXXXXXXXCACGACTCATGGTGAAAGTGTACAAGCTTTGCAGAGTGTT
>Marker121872
GCCTCTTTTTCCCAACTTTCAGGCCATCAACAGTTTGTGGXXXXXXXXXXTTGCTTGTTCTCAGATTCAATCTTCAGCTCTTCTAACTCA
>Marker121877
ACAGAGTCTAAATCCTACCATCGCAAGAAGTTTCCGAAGAXXXXXXXXXXTACACCGTACAGTGCGTATAGCCTACTCTAATCCTAGCGT
>Marker12190
GAAATACTGTCCATTTTTCACCTTGGGAGATGCATTGTGGXXXXXXXXXXTCGGCCCAATGTGAAAATTCTCCTTCAGTGCCTAGGGCTG
>Marker121903
TATTCAAAGTAAAGGTACAGATAGGATGTTTGACGCCAGCXXXXXXXXXXGTCAGTCACCCATCCCTAGATTTCTCTAGGTCAAGCACGC
>Marker121909
GCATTTCGCTCTGCTATTATATTTGCTTCTGCTTCCCTTCXXXXXXXXXXCCTCTCCTTCACCGTGTCGTCCAGGAGCATGGTATGCATT
>Marker121917
AGTTGTAAACAAAAGTACTAAACTACCAATAACAGATTGAXXXXXXXXXXCATCGGGGTCTCGGCGAGGGTTGACGGCGACGCCGAAAGC
>Marker121928
AACAGTCATCTGACTTTCATCGTTTCTCCCCAATTTGATCXXXXXXXXXXGCACAAACCTGCACGGTGCAGGCATCAGCAACAACCTAAT
>Marker121931
CCTAATATCAGCTGTAACTGGGGAGGCAATATTATGGCACXXXXXXXXXXCACAGGTTCCTTGACCTACATAGTGCTGCCTCTGGAGTAT
>Marker121936
TTGACCATCGCTAGTGGTCAGGACGAGCTCGGTTGATACGXXXXXXXXXXGCACTAGCATCTCAACTTGGTCTAAATTCAAATGTTGAGC
>Marker121939
TCAGAGGGCCACCCATAACATGGTATGGCTATACACAACAXXXXXXXXXXTCAAATTCATCAGGTTGTTGCTTGTTACAGAAATAGTGGA
>Marker12194
ATACATGAAAACAGCCAACGTTATGAATTGTGCAATATATXXXXXXXXXXTTCTAGCCCTGTACGTGCAGGTCCAAAGTCCTATAGAAGG
>Marker121947
CCAGTCAATCCATTCGTCTCTTTCTTTTTCATTAGTTTTTXXXXXXXXXXGGCCGGCCGGGCACTTTCAGGGACGAGTATTGTTATTGTT
>Marker121957
CATGAAACCAAATCATTGCAAGTGTTTTCTGCTGATTCCAXXXXXXXXXXTTCTCCGTCACATCCAATCTTGCGACACAAGCATGAAGCA
>Marker121960
TTGTGGGTAGTTGGTGCAGCCATGTATACATGTTTGATGTXXXXXXXXXXTTCCTTATACACTACTCAAATCTGAAGTTTTGAAATTTAT
>Marker121970
CAGAGAGGGTTATAAGGCTGAAAAGGAGCAAATTCATTGGXXXXXXXXXXCTTCTGCTGGCTGGACTGGGGGGCATCAGCGTCTTTGCTT
>Marker121994
CCATAGGATAACTTATTCCACTTCCTTTTCAGGAACAGGAXXXXXXXXXXGAAGCTCCTTGCCGATGAGAAGCACAAGAACATCGGCATC
CCATAGGATAACTTATTCCACTTCCTTTTCAGGAACAAGAXXXXXXXXXXGAAGCTCCTTGCCGATGAGAAGCACAAGAACATCGGCATC
>Marker121999
TTTCTTATGTCATGGGTACATGCGGTATGCTCATGAGGGCXXXXXXXXXXCAAAATGACTAAAGGACTTGAGCTACATCACGCTGTTAGT
>Marker122013
GAATATCTCTGATGTACTTTGCATATGTAGGTACCTATATXXXXXXXXXXTCAATGTTAGTGGCAACAGGCAATGCAGCAGCTAGCTTTA
>Marker122015
CAACTGAGCTGTGGGATGATAAAGGGAACTAGGCTTACATXXXXXXXXXXGAGGTGTGGGCAGACAATCATATGAAATGTAATCTCATGC
>Marker122017
ATGTAGATCTTGATCAGTGGAACCATATTGGTATTCATGAXXXXXXXXXXTCCATTTGGATAAATTTGAGGCAATCGTAGGCATATGTGT
>Marker122018
GAAAAGTGAACTTTGAGTGTCCTATGGGGTATTGAAGCATXXXXXXXXXXACGACACATGCATCGAATTTTACGACACATGCATAAAGCA
>Marker12202
GCGTGCTTGGCCTAGAGCAATTTAGGGATGGGTGACCGACXXXXXXXXXXCGTTCCTGGCTTGGGGTTGATCGACGAGGACGTCGGTCTC
>Marker122021
GCGCGCCGCACACGCACGTATGGCTACCTACGCGCGTGTAXXXXXXXXXXTATAAATCTTAGCATTTTTTTCTAGAAATTTAGTCAAAGT
>Marker122022
AAAACTAGACACTATATTCTGCTTTGCTTCATTTTTGTATXXXXXXXXXXGTATGTGAGCATCTTTCGAATAGTTGGCATATCTTTTTCC
>Marker122044
AATCGAGATGTGTTGACGGTGTTTTGAGTACAAATTTCTAXXXXXXXXXXAGAAACAATGATTCACGAAAAAATGTGGAATTCTATTAGT
>Marker122046
TCTCTAGAAATATAAAAGACCAAAAAGATGCATGAAGGAAXXXXXXXXXXTTGATCGAGCTGTGTAGACCCTTAGGAGCTTTTCATGTGG
TCTCTAGAAATATAAAAGACTAAAAAGATGCATGAAGGAAXXXXXXXXXXTTGATCGAGCTGTGTAGACCCTTAGGAGCTTTTCATGTGG
>Marker122052
AAGGACTTTACCATTGAGTTTGCAGTTTTCCCATGTTTATXXXXXXXXXXAAGAGATTCACGCCCTCGGGGAGGCGAGGCAGACAAGGTC
AAGGACTTTACCATTGAGTTTGCAGTTTTCCCATGTTTATXXXXXXXXXXAAGAAATTCACGCCCTCGGGGAGGCGAGGCAGACAAGGTC
>Marker122054
ACCGAAACGCCGCATCCGCCGCATGGCCCGCCCACTTCCCXXXXXXXXXXGACCCCCGCGCCGGTGAGATCGTCGTATTTGAACATTTCA
>Marker122055
GGAAAAAACAACAAATCTTGCCACCACAAAAGCGATGCATXXXXXXXXXXAGGTAAATTGATACCATTTGAATAATAATTGCAAAATGAG
AGAAAAAACAACAAATCTTGCCACCACAAAAGCGATGCATXXXXXXXXXXAGGTAAATTGATACCATTTGAATAATAATTGCAAAATGAG
AGAAAAAACAACAAATCTTGCCACCACAAAAGTGATGCATXXXXXXXXXXAGGTAAATTGATACCATTTGAATAATAATTGCAAAATGAG
>Marker122056
GTCCTCCGAACGGGACTCTCTGTTTTCTCAATCGTCCTGGXXXXXXXXXXGTGCATGCGGACTTCTCTGGTTCCAATGCAGATGACTGCT
GTCCTCCGAACGGGACTCTCTGTTTTTTCAATCGTCCTGGXXXXXXXXXXGTGCATGCGGACTTCTCTGGTTCCAATGCAGATGACTGCT
>Marker122057
GAATTGCACATATGTTGGCCTGGCTGATGAAATTTTTGCTXXXXXXXXXXATTGCATTGATATTATTTATTTCAAGGGACATTTTAGTAT
>Marker122061
GTTATTACAACACAAGTTTGAAGTAGTGGAAGCAACATAGXXXXXXXXXXAGCTTAGATTGGATAGTAAACCATTCACAAAAGCATCATA
>Marker122062
GAACAAAATAAGATGCATAAAAGACTCATATGTGCCCCAGXXXXXXXXXXAGGCTCAAATAGCTGACACTGGTTTGACTGCGTTTAGCTT
>Marker122063
GCTCCATAGCAAGCTTCATATTATATTCTAGAACATGTTGXXXXXXXXXXTCTCTGAACCATAGTGTAGAACCCTTTGTAGCTTAGCTAT
>Marker122077
GCTATACTATGTACGCCAGGACACCTACATAGAAGCCATGXXXXXXXXXXCTAAATAATATCATAAATCCTATCCCACATCTTGTTCCCT
>Marker12208
AGGGCAAGTCTCTGGCGGGCACCAGCAAGGCCCCCATCGCXXXXXXXXXXTCAGAGCTAAAGATGGCCTACCGGGACTTGGCAGACGAGT
>Marker12209
TCACAGCTGCCATTCCTGACTCCTGACTCCTGAGTAGTAGXXXXXXXXXXACTCCTTGCTGTACTGCCCCGGTGCCCGGGTGATAAGCTG
TCACAGCTGCCATTCCTGACTCCTGACTCCTGAGTAGTAGXXXXXXXXXXACTCCTTACTGTACTGCCCCGGTGCCCGGGTGATAAGCTG
>Marker122099
TGTCATGAATCATGTCACACTTTTTGTCGAGGATGTCAATXXXXXXXXXXAGTCATTCATTGCCGTCGAAGCGGCACCACATTGGAGTTA
>Marker122141
AAAGAAACTTCAGTTGCTGATCATATTCTTACTTTGCTTTXXXXXXXXXXTGCGGTTTGTCCTAAACCCTGAACATGTTACTTCCCAGTA
>Marker122148
CAGACGCATGCTCAGCCAAATCGTGAGCAACAAAAACATTXXXXXXXXXXGGACTTATTTTACTAATGCACTTTACAAGCATCTAGGTCC
>Marker122162
GGTGGCCACTTGCTATCCTGTAAGGGCGAGAAGAAGCAGTXXXXXXXXXXGAGGTTCATCATCCCAACTGGTTAGCGAACCCTGTATTAG
>Marker122167
CGTAAGCCTTGATGAGGTCGTCATGTATCTCTTCACGGAGXXXXXXXXXXAAGGACTGGATTGGCAAGCCAATCAGGATGATACACTTCT
>Marker122174
AAAGGTCCGCTTTGATAACCTCGAGCCAGAGAGCGTCAAGXXXXXXXXXXATCAAGGGGTCAAACTTGTTGTTGGATAATAATGGGATTC
>Marker122175
CAGAGCTTGGATCGCCTGAAAGGACCTGATTGGCCTAGAGXXXXXXXXXXAGAGGGTGGTCGAAGCCACCGCCACAGTAGGACAAGAGAT
>Marker122178
CATATCATCCACACATTCAGGACAGGAATGGTAAAATGGAXXXXXXXXXXTACGCCGGAACAAGACAGCAGAACGAAATCACGCAACCGA
>Marker12218
ACTCTTGTACACTTGTACCTATTCGACCGTAGCATTTCTTXXXXXXXXXXGGTGTTTGCTTAGAATAAGTTAGGGTCTACGCCCTTGTTA
>Marker122182
TCACCAAATATTCAACATATATCACTCTTTTCTACTCCAAXXXXXXXXXXATTTCGGTCAGTGTTCGTGTTGTACAATAGAGTTAGCGTA
>Marker122183
GAGGTCTATTCACCCCCTCTAGGCCAATTAGGTCCTTTCAXXXXXXXXXXTTCTAACTTTTTAGTGGCACGAAGGAAGGGATCATGTTTT
>Marker122189
TGTGTACCATACTAGCATGAAGAATGATGTAATCTTGTTTXXXXXXXXXXCGCGTAAGTAATCAAGTAATACAATGTCAGGGGATCTTGT
TGTGTACCATACTAGCATGAAGAATGATGTAATCTTGTTTXXXXXXXXXXCGCATAAGTAATCAAGTAATACAATGTCAGGGGATCTTGT
>Marker122190
AGGGTGTCATCCATGTAACCGTATAGAAATAGAAGGGTTAXXXXXXXXXXACGGCACGGCTTGTACTTGTGTTGTGTTTATATATTATGT
>Marker122193
TTGGGATGTTGCATGTGAAGATTTTGGTAGCATTAGCATAXXXXXXXXXXTCTGTCCTGAATAAATCAATCCCTAGAGCAAGTCAAAATT
>Marker122202
GCCGCCCTTCCCCGATGCTCTACCGGTCGGAGATGGCCGGXXXXXXXXXXGTGAAACAAATTTTTTGATGTTCCTTGAGATGGCTAGTGT
>Marker122218
GGCGTGCCAACCAATTTGACCTTACAATCGACAAAGGTGAXXXXXXXXXXAATCCGTATGCAGAGCAAACTCTAATAACTATGGAAAATA
GGCGTGCCAACCGATTTGACCTTACAATCGACAAAGGTGAXXXXXXXXXXAATCCGTATGCAAAGCAAACTCTAATAACTATGGAAAATA
>Marker122225
TCTAAACTTACCCTCTATAGGATGGCTCGTCAGAAGCAGAXXXXXXXXXXCTGACTAGGATGAATGCGAAGCTGGGCAAGGCCAGGTATC
>Marker122253
AAAAGACGAATGATCAAATAAGAAATCTAAAGTATACTGGXXXXXXXXXXTTCCCCGTCACATCAAATTTTTAGACACATGCATGAAGTA
>Marker122259
AGCCTAGAGAGGTGATTGATGTTGAAGATGACAAAGATCAXXXXXXXXXXTTGAGAGATGTTGATTGGGTAAATGCTATGCATGAAGAGC
>Marker122285
TACAACCTGATGATTTCTGAGGGCAGTCCCAATGATGAAAXXXXXXXXXXCCTTCGCCACATCACGAAATTGCTGAGTTGTCAAATGTAA
>Marker1223
TACTACGGGCATAAACTACTAGGAGGTGAAACCAAACACCXXXXXXXXXXTGTATTTGACAAATATTATTCAATTATAGACTAACTAGGC
>Marker122303
ACAATTTAGATTGGTCCCGAAACAACCCTGTCGTCCATCTXXXXXXXXXXCCTTGTGCAATTTCATAAAATTACAGTGCTATGTAATATC
>Marker122315
AGTTATATGAAATAAAAATCATAAGAGGGGTAGCATGCTTXXXXXXXXXXCGTGGGTTAGTCATTATTCGAAAACGCGGTTTCGTGTAAA
>Marker122317
TTTGGACACACCCGATAGAACTCCTTGATGACGTGTGTCCXXXXXXXXXXCTGTGTTAGTTTCGGTGCAAGATAGGTGCACGGTTTGCAC
>Marker122321
TGGAATTTTGGTTGAGAAAGTGAAAGTTACCGATGAAGTTXXXXXXXXXXTAAAAGCAAAAGTAATAAGATCGAGGCATCGGTTGAAGAC
>Marker122326
AGAACTCAGGAATTATGAATTGAAGAACTTGAAGAACGATXXXXXXXXXXAGTCTTTTCAGATGAATCTGGGCCTCGGATCGAACCGATA
>Marker122329
TAAACATCTCATCAGCCATAACATCTGATCAAGCTTCAACXXXXXXXXXXTGGCCGATTGTTGTTGATCCACATGAATAGTAGCCATATC
>Marker122330
ACAAACTTGTCCCTCCCCTCCCTATGTTTTGACAATTGGTXXXXXXXXXXTTGTCTACGTTTCGTAACCAAAATTCTGCATATTCGTCAT
>Marker122332
TAGCTCTACAATCAACACACATACGCCATGTTCCATCTTTXXXXXXXXXXTATCAAAGCATAAGCAACAGAAGTGGATGCATGTAACTCA
>Marker122336
GAGGCTGCTGGTGCTTGGGCAAGGAGAAAAGAAACCCCTTXXXXXXXXXXTGACATCTTTTTGGCAGTGCCTTTGACTTCCATAATCAAC
>Marker122342
GATCATGCTTTGAAGTCTCAATTACCTTCAGCCCAATCTCXXXXXXXXXXGGACCCTCCATCCCTCCCCACAACTCGCTGGTACCTGTCC
>Marker122349
CAATCTCAGCCAGATACAAATCGGCATACTCGGGAGGTCGXXXXXXXXXXGAAAGCTTGGAGAGATGGGCTTCATCCATGATGCGATTCT
>Marker122350
AGGAGGTTATTACAAACCATAGCAGTAGCGGAAACAAAGTXXXXXXXXXXTTGTAGGTAATTTGTTTATCATATTCCAGCAGCAAGTTCA
>Marker122351
TGGGCCGATTAGGGGGAGAGCGTCGGTTCATGATCAGCTGXXXXXXXXXXCAACAATCAGACCCTAAGGGAAAAGGGCCATCGGCAGGTG
>Marker122371
TCAACCTGTCGTTGATATTTTTTTGTCGCCGCATTGGTGGXXXXXXXXXXTTAGTTATTTTTATTAGGTTGCGAGATCTATGTCATGGTG
>Marker122374
TAGTAATCTAAATACTGTATAACCGCACTAATACCCTAACXXXXXXXXXXACGCTACGGCCAACAAGCCCATCTGGGCTACCTTTGGTGA
>Marker122375
AAAGTGCTACTGCTTGCTCTCCTTGGCCATTTATACCATAXXXXXXXXXXCTTTTGTTCCTCATTCCATCAAACAACACTCTAGCTGAAC
AAAGTGCTACTGCTTGCTCTCCTTGGCCATTTATACCATAXXXXXXXXXXCTTTTGTTCCTCATGCCATCAAACAACACTCTAGCTGAAC
>Marker122377
CTTCCACAAATTCGAGTTTGTGAGTTTCAGGTTTTGTATAXXXXXXXXXXGAGTGTTTTTACAAATGCTTGTGATTTGTACAAACTATAT
CTTCCACAAATTTGAGTTTGTGAGTTTCAGGTTTTGTATAXXXXXXXXXXGAGTGTTTTTACAAATGCTTGTGATTTGTACAAACTATAT
>Marker122388
TTCTCTCATTCATCAATTGCACAGGTGTAGATGTCGGATGXXXXXXXXXXGAACCAAGAAACTTTGTGAGAGAGACAAGTGGGCCATGTA
>Marker122391
GCATATAATCAAGGTACACAATGAACAATATAATTGAGAAXXXXXXXXXXTGGATCAAACTAACTTCAATCAAGGGTGCAGATGATATCC
>Marker122392
CCTTATCAGTTGGTGTATGGACACGATGCAGTGCTACCATXXXXXXXXXXAATCGGTCTACTCCTGGTAATGCATATATTTTGGAAACTC
>Marker122394
CAACCAGAATGAGGTGAGTGACATGCACAGAGAGTAAGCAXXXXXXXXXXCTAACCAATCCAATCACACATGCATGCACCTTGTGCACGA
>Marker122400
ACCAGAACACACGTTGCTGCAGCCTGCAGCCTGCAGGTGCXXXXXXXXXXCCGTGGGTCTGCCATGCTGTAGTTTTTTTTACTAAAGGAA
>Marker12242
TCTTTGCTTTCGAGGGAGATTTCAGATTGGATCAAATCAAXXXXXXXXXXAGTGCCTTCGAAAACCAAAAAGAAAAATGAAGTGCACCGC
>Marker122420
CATCACATCACTCACAAATTACTTATTATTAGAACAAAGTXXXXXXXXXXACAGAGACATGTATACACGGTAATACCAACTAACCCACAA
>Marker122423
GCACAATGGCCTCCATGGTGACCTCTGGTTTCGCAGCTACXXXXXXXXXXTTCACACTTCTCCCTCAACTCTCCCTTTCGTAGGACCACT
>Marker122424
GAGGTGTGCTACCAAGATAGTGCCAAAGGATTCATTGCAGXXXXXXXXXXTAAAACACCATGATGCTAAAAAAATAAAAATAACAAGTCA
>Marker122429
AGTTTGATGTTGGAACAAGCAAGAGGTTATAATAGCTGATXXXXXXXXXXGAATACACATGCTGACTACCGTTCAATATGAACTCCAGGT
>Marker122434
CGGGGTCCGACATCTTCGACCATACAAAGCTTCAAACGGGXXXXXXXXXXCTGTATGTATTTTTGACTGGAATGAAATGAGCCGACTTAG
>Marker122446
CATGGGAGAAGACGAGTATGATCCACCCACCATCGTTAGAXXXXXXXXXXCCAGGACGACCGAGAAAACGGAGAGTCCCGTTCGGAGGAC
>Marker122449
TTTCCCCCCTTACAGTGTGAATAATAACTGCATTTTGATCXXXXXXXXXXGTGTTAGTAAACAAAGTTGGAACACACAAAATCGAGATTG
>Marker122452
TTGTCTATAATCATTGTAAACCGAAACGCCGCATCCGTCGXXXXXXXXXXGACCCTCGTGCTAGTGAGATCGTCGTGTTTGAAGATTTCG
>Marker122466
TCCTTTCAATTGGTATCAGAGCCTAGTGCTCTTGATTTAGXXXXXXXXXXAGTGAACGTGAGGAACGCTATCACTTAGTAATGAACAAGC
>Marker122468
CTCCTTCACGCCAGAGTTTGACAATCTAGCGAATCCGTGCXXXXXXXXXXCCACCCTAATTATATGGCCCACATGCACCTGTCATTGTCC
CTCCTTCTCGCTAGAGTTTGACAATCTAGCGAATCCGTGCXXXXXXXXXXCCACCCTAATTATATGGCCCACATGCACCTGCCATTGTCC
>Marker122469
ACTTTCTACTATGGGAGAAAACAAATGCCAATTGGAATGCXXXXXXXXXXTTGAAGTTTTTTGACAATTGGTAATATGTTCTAAGAAAAA
>Marker12247
TGGGTGCAGAGCTTTTGGCCATGAGGGGCTCCATGTGCCGXXXXXXXXXXATCTATCTATCCAATCATGCATGGACCACGTCGAGTAGAA
>Marker122476
AATATGTCACAAGCTTCCCTATATTTCATGACAAAATAGGXXXXXXXXXXGGAACTGCCGCTCCCGCTCCGCTAGCAGTAGCAGCGCTAA
>Marker12248
AGTAAACTCATAAACCAAAGAACAATAGGATCAAAGAACTXXXXXXXXXXGTCCCCTCAAGTGAACGTGGGCCGTCGGATCAAACCAACA
>Marker122487
GGCATCCCTTGCTCACTGTACCATTTTCATACTTTATAGTXXXXXXXXXXACCTGTTGCTTGTACAGGTCAAATTCCATTTTTGATGATG
>Marker1225
ATGAAGGGAATGGTAAGTACACATTACATCAATATTACTTXXXXXXXXXXAATAACCAAGGTGAGAGTCGATTCACAAGATTTTAGTTAG
>Marker122500
GTAATGACGTCCATCATCTGTCTTTTCTGGATGCAGGTTGXXXXXXXXXXGATTCGATTGAGAGGTTTGGTCCGGTGGTCTGCCTTGCCT
>Marker122501
CATGGACGAAGCTCGTATATACTGTAAACTAAAAACATACXXXXXXXXXXCTTGTTTAGTTTCTAAAAATTGTCAAGATTTTTTGTCACA
>Marker122505
CCATACTACATCATAAACAGACGTGCTGCATCAAATAACTXXXXXXXXXXAGGCGATGAGAATGGGAAAAGAAAAATTCGACATTTTATT
>Marker122506
TTTTTCTCATTGCAACACACAAATATTTGTCTCGTAACAGXXXXXXXXXXAAACATGAGATAATTATAAAACTAATTGTACATGACTAGA
>Marker122507
ATGCCCTGACTTCCATACCCGCGACAGGCGGTGGGGGACGXXXXXXXXXXTATGATTGGGCCATTCAAACCTGCTCCCGGTAATTTCAAG
ATGCCCTGACTTCCATACCCGCGACAGGCGGTGGGGGACGXXXXXXXXXXTATGATTGGGCCATTCAAACCTGCTCCCAGTAATTTCAAG
>Marker122523
GTGTTTTCTTCACATCTTTGCAAAACCTTGTCTAAGTTTTXXXXXXXXXXATGAAAGGTAAAGGAAAGTGATCCTTTCTCGTGGCTTTGT
>Marker122533
TTTGGATATACACTTATACAGAATAGGGGTCCAACATATTXXXXXXXXXXGTAAGTTTATAGGTCCCAAAGTTCCGAGTTCCTATTCTTG
>Marker122535
GTGGGAGAGATTGAAGGCAAAGTGGCCGAGAATATGTCACXXXXXXXXXXATCGATGGTTGTAAGGATACTGGTGATCAATTGTTCATTT
GTAGGAGAGATTGAAGGCAAAGTGGCCGAGAATATGTCACXXXXXXXXXXATCGATGGTTGTAAGGATACTGGTGATCAATTGTTCATTT
>Marker122536
GGTGAATTCGAGAGAGAAGTTGGGACTTTGTTACCGACCGXXXXXXXXXXGATGATCATGGGCCCAATGACAGCGACGATCTGCGATAAA
>Marker122538
TCCTAATTAGTCCATAATTAGATAATATCTGTCACAAACAXXXXXXXXXXTCACCGGAAATCCAAAAAGTTTTCAAGATTTCCCGTCACA
TCCTAATTAGTCCATAATTAGATAATATCTGTTACAAACAXXXXXXXXXXTCACCGGAAATCCAAAAAGTTTTCAAGATTTCCCGTCACA
>Marker122540
AAGAATTCAAGCCTGAGTCACGACCATTACATTCTGTTATXXXXXXXXXXAATAGCAGTAGCCTGTGATTCATCACCAGGCTCCTGTGAA
>Marker122546
AAACACGTACAGACCTCCTGAGTATGCTGATATATACATGXXXXXXXXXXTCCGTTCGAAGCTTTGTATGGTCGAAAGTACAGAACTCCG
AAACACGTACAGACCTCCTGAGTATGCTGATATATACATGXXXXXXXXXXTCCGTTCGAAGCTTTGTATGGTCGAAAGTACAGGACTCCG
>Marker122552
TCATGATTTTTCACCCAAACAAACAGTACTTTCACATTTCXXXXXXXXXXAAGTTTCCGGATTTCCCAGTCTTATCGGCGTACACACTAA
TCATGATTTTTCACCCAAACAAACAGTACTTTCAAATTTCXXXXXXXXXXAAGTTTCCGGATTTCCCAGTCTTATCGGCGTACACACTAA
>Marker122570
GTCATCATGTATACAAAACATATATATACAGAGCACAAATXXXXXXXXXXTCTAAAAAGTTAGATGTCCAGATTCATTGCTAAAACGATT
>Marker122581
AATTTTTTGTTCCTAGACATGTCTTAGATCATTTTATAACXXXXXXXXXXAACAGATCACATCCAAGCTTCTCAATGTAGCTCTGAGCAT
>Marker122586
GGCATTACTTGTTATCGGCCGAATGCACTGTTATTTGCAAXXXXXXXXXXTGTTGCCATGTCAACGAATAATCAGGCTGAGTATCAAGCT
>Marker122590
CATCGAGACGGATCTTTTCGCCGATTATGGCAACGTCTCGXXXXXXXXXXCAGAATGTGTGTGTTGTCATTAGCAAGGTCCATGTCCTCT
>Marker122595
GTTGAGACACTATTTGCTATCGGTCGAATGCACTATTATAXXXXXXXXXXTCAAGCTGAGTATCAAGCTCTGGTCAAAGGGTTGGAGTTA
>Marker122599
AGCAATCATCTATATTGGAACCAGAGAAGTCCACATGCACXXXXXXXXXXCTAGGACAACTAAGAAAACGGAGAGTCCCGTTCAGAGGAC
>Marker122608
GATCCCAAAAATTTCTCACGACGAGGCCATATCGGCTTTCXXXXXXXXXXCAATGGACGGCGAGACTACCAGGAAGATTACAACAAAACA
>Marker122610
GGTCCACGGTTGTCATCCCATACTTCATAACAATGTGTGCXXXXXXXXXXCTACTGCTCTGCTCACCGAAAGGATTCATACCATCTGTAC
>Marker122614
TAGGCTGACAGGACGCTGGCATGATTATTTTCATCGTCTGXXXXXXXXXXCATAGTGTCATATAGTGCCAGGGCCGGACCGCCGGTTTGG
>Marker122625
TTTTCATCATGATTCATGACCATAGTCACATAAAATGGGTXXXXXXXXXXGGCCTTCTTTACAAGTTGCAACTTGTGTAATTTGTTAGTC
>Marker122633
GCCATCAATTCTAAGCTGCAACCATGGTGTTAGCACAGAAXXXXXXXXXXTCATACCATGAAAATTGCTCAGTTCAAGTAAACAACAAAT
>Marker122643
GCAACAAACAAGAAGCAAGTTGTCCTGTCGAGCAAAGAACXXXXXXXXXXTTTTTATATGTACATGTATAACACAATATCCAGATCACTA
>Marker122644
ACACATGATCTATCTTTATCCATGCCTGTGCCGTGCCTTCXXXXXXXXXXCACGGTGGCCGTAATGCCGAACCTAGCACGCTTCCCTCGT
>Marker122661
CCTAGCATGGAGTGCCATTGGTTATATAGTTTGTTTCATGXXXXXXXXXXACAAAACAAAGAGAGAACATCCAACCGTGCAGCCCAAATT
>Marker122665
AAGGCCAAGCGTCTATAGCGTCCTACTCAGATTCCATGATXXXXXXXXXXGTCTATATTGGGACAAAAGTGATAATGTAGTATTAGAATA
>Marker122666
AGCGTCGATCATCGTTTTGGAATCGTCGATCTGACCGATCXXXXXXXXXXCGTTTCTCTCAGCTGCTTCTCATGTCAATATTGACGGTCC
>Marker122669
CCTGTGGCATGGCATGTTTTGGTCACCAACTAAACAAGCCXXXXXXXXXXGCAGGAGATAGAGTGAAGGACCACAACAACTCCCTATACT
>Marker12268
GTATCGTTGCCTCCGGTGGCTATCCTGATGAATTATCAAGXXXXXXXXXXCAGAGGATTGCCGGGCAACCTGAATTAGCCCTACATGCAG
>Marker12269
ATTTATTTTGAGCCACTATTTAGTGATCGGGTTTATTCAAXXXXXXXXXXTTTATTTGACAAACATTGTCTAATTATGGAGTAACTAGGC
>Marker122714
TATTCACGGGATGTTTCATGGTTTATCTTGTAATATTCTTXXXXXXXXXXAGATTATTTGATTTTCCTTTACTCCTGTGCCTTCACGGCA
>Marker122715
GTTAGCAAAGAAGGTTCTAAATGCATGCACATGAACATTGXXXXXXXXXXCAAAACCAAACTAGGGCTTTCAATCTCCCCTTTTTGGTAA
>Marker122720
AGCAACCAAGCAGGTATCAATCGAAACAACATCATAACTAXXXXXXXXXXAGTTGACTTCTCTATAAGACTCAACTACATGCATGATTGC
>Marker122729
TCATCACCTAAACCATCCATAGAACCATCTACCTCAAAAAXXXXXXXXXXTGGTAACCACTAACAAGCTAGAGACATACTAGTTACTTGA
>Marker122737
ATCTCATGTTTTTCTGTTCCTTCAGGGCTCCAACTTTGCTXXXXXXXXXXCGAACATATGTAGTCCTATAAGAGTTTTTGCATGCATGGC
>Marker122744
GTTGCTGGGTTGTCGCGCGCACATGTGACCATATATATGCXXXXXXXXXXGTGGTCAGTCACAGGCTCACACAACACTACTGCTTCCTCT
>Marker12275
GTTATCAACAAGAAAGTCTTTATAAAGTGTGTTTTTATGGXXXXXXXXXXCAATAAGCCGTATATAAGATGTACTCAATGCTAGTCAGAA
GTTATCAACAAGAAAATCTTTATAAAGTGTGTTTTTATGGXXXXXXXXXXCAATAAGCCGTATATAAGATGTACTCAATGCTAGTCAGAA
>Marker122754
GTATATACTTGATATATCCTAAATGGCCTTTCCTCAGTGCXXXXXXXXXXTCGCCTCATAGGGGTCAATGGACGGTGCTTTGGTCCATTG
>Marker122757
CAGGCCTCATTCTTGGTGTCCTTTCAGAAAATACAGAGGTXXXXXXXXXXGCACCGGCTAGTCTATGCTCAAGTTTTGTGTTCTCATTCT
>Marker122767
TAATGGATAATAATATCTGGCTTCATCTATGCGTAGATAAXXXXXXXXXXCAAAATACAAGACCTATTTGTCCTTTGGGTAGCGCTATAG
>Marker122768
TTGATGGTGGTGCTGCTATCAATATTATGCCATATGCAGTXXXXXXXXXXACCAGGTGCATCTCAGGAGAAGCTTGGGAGAAGGATTTCC
>Marker122773
TCTCTTCGTGTAGAGTTTAGAGTAATCATTGTTGGCGTAAXXXXXXXXXXCCCATACTTAGGCTTTTACTCGTCCTCGAGAAAAGGATGG
>Marker122792
GGGTACTTTCCTACAAAAAGTATAAAAGGGAAAGACAAATXXXXXXXXXXTTCATAAAAGGGTCTGTCTTGAGATGTGGGACTCTAGGTA
>Marker122800
TTGGCTGGTTGGGCACTCCCTGATTCTGGAACCCAGGATAXXXXXXXXXXATCTTGCCTCTCACATCAGTCGTCTGTGACGTACCCGGCG
>Marker122810
TAATTATATGCTATTTCGCCTCAAATAGATTCTCTCTCTCXXXXXXXXXXTCTTCCACTCAACTACTGGTCACCTCGTCAAGTTGGCGAG
>Marker122814
TCTAGTGATGAGTTGAGGGCGCAATTCTGAAACTTGCATGXXXXXXXXXXCGCTCCATTTACACTTCGTCAGAAAACGAGGGTATGTACC
>Marker122816
CATTTTTTTTGAAATTTACACAGTATAATGTAGACATTTAXXXXXXXXXXCAATGGAGGCGGAAATTTTGGATTTTTAGAGGCGGGCAAC
>Marker122820
ATAAAATTGACCTTGCAGCAGACGAACGGAATCATAACATXXXXXXXXXXACATTGCAACACTTTAGTAGTAGATAATAACCATTTGGCC
ATAAAATTGACCTTGCAGCAGATGAACCGAATCATAACATXXXXXXXXXXACATTGCAACACTTTAGTAGTACATAATAAGCATTTGGCC
>Marker12284
CACTAAGCGCTAATGATGATAATAGCGGAATAATTGACGAXXXXXXXXXXGGCATGAGAAGGCTAGTTGGAATTGCTAAAGGGTATTCAC
>Marker122852
GCCCTCCTGTAGCGGGTGGATGCGGCTGCATACTGGTGGAXXXXXXXXXXTAATTACAATGTATCCATGCCTGCTAACTTCAATTTTTTT
>Marker122862
TCATGCTTAGGATAACATTTTGAGCAAAGTTTATGTTGGAXXXXXXXXXXTTTGTAGTTTGAAATCCAAGCCGAACTAGACTTCGATCCT
>Marker122866
ACATCTTTTCAAATGGGGGGCTACTTTCACTATTGGGAATXXXXXXXXXXGTTGCTGAGATAATTCGGAAGTGTAAAATCCCCCTGAAAA
ACATCTTTTCAAATGGGGGGCTACTTTCACTATTGGGAATXXXXXXXXXXGTTGCTGGGATAATTCGGAAGTGTAAAATCCCCCTGAAAA
>Marker122867
TACTCCACTAATTTAGATGAGCCTAGCTAGATGAAATAAAXXXXXXXXXXATTGCTGTGCAGGCTGACCTGAACCATGATCTCCGTGTCG
>Marker122876
GCAAGTAGAAGAGGCTCTGTCCCAAGTTCAACAGGAAGAAXXXXXXXXXXAGATACATTACAATCCAGCCGATAGGAGTGTTATCGGCAC
>Marker122881
TCGTGAGACAAGGTTTGGACAAACATTTCATTTTTGGTTTXXXXXXXXXXTCTATTTGTGGCAAGCACCAACCAAACAAGAATAGTGAAT
TCATGAGACAAGGTTTGGACAAACATTTCATTTTTGGTTTXXXXXXXXXXTCTATTTGTGGCAAGCACCAACCAAACAAGAATAGTGAAT
>Marker122887
GTTCGGTTCCTTTCCAAGGAAGGACCTACTGCATCTTTGAXXXXXXXXXXGCAAACGCTAAGTAGTCACTCTGAAGTGCTCTCCAAAAAC
>Marker12289
ATTAGTTGCACGTCTAAGATGAGTTTTTGTGTGTGTGAAAXXXXXXXXXXTTGCTTGCATGCCGTACAACTAATAATTGTGGCATTTGCA
>Marker122893
GGATCAAGGTCTGGTTTGTCCTAGATTTCAAAGTACAAAGXXXXXXXXXXTCGGATGGTGATGGTGTGCTGATCGGTTGTGTTGGATAAA
>Marker122907
AAGTTCTAGCCACGGCATTGAAAACCATATTGGACAGCACXXXXXXXXXXTTGATCTGCAAACACAAAGGGCTAATACTCGATTCAAACG
>Marker122910
TGCGACTGCCATGCTCCCACCTAACCCGACAGTCACGGGAXXXXXXXXXXAATTTAGCAAACGTACACACCATCATCACTAAAGTACCCC
>Marker122917
CTCTTTAGGTGCCATGGTATTCAGGACTTACATTTCTTGAXXXXXXXXXXTTGGATCACTGCCATGCATTGGCTGGTCCGTAGTGCCACA
>Marker122918
CCGAGAGCGCGGCGCTGCGCGCACGAATTTTTCTGACTCCXXXXXXXXXXCATGCAAGGAGTACTACTCGGGGTAGATATATAGACTGAG
>Marker122923
TGATGAAGGTGCACCTGCGTTTCCTAGTAGTATTCTTAGCXXXXXXXXXXCATATAAATGATTGTAAATGTACAATTGCTTATAGTACTT
>Marker122927
CGAAGTCTTCAAAAATGACGACCTCACCGGCGCGAGGATCXXXXXXXXXXCGGCGGACGCGGCGTTTCGGTTCGCAATGATTATAGACAA
>Marker122932
TAGGCACACTCCACCTTCTAGCGCCTACACTAATGTCCTTXXXXXXXXXXCACTTGCCAACTTCTTTTTCAACATAAACCACTTGCCAAC
>Marker122946
ACGCAGGGAGGTTCGCAAACGGATCGCACACCGGACTCGTXXXXXXXXXXACGTGTGTTAGCATTTTCACAATCATTTTCTTTGAAGGAG
ACGCAGGGAGGTTCGCAAACGGACCGCACACTGGACTCGTXXXXXXXXXXACGTGTGTTAGTATTTTCACAATCATTTTCTTTGAAGGAG
>Marker122956
CATCCATTGCTACATCTTCATCGTTAGGAGTGTCTTCTTCXXXXXXXXXXTCATGATGAGCGAAAAGCATGCCACATGGGTGTGGAAATA
>Marker122958
AAGTCCTGACCTCCCTGGCAGAGTGGTAGCCCTAGGAGTGXXXXXXXXXXGCTTAGTCTAGGTGCTCATCTAGTGGTAGGCTAATGATGA
>Marker122963
AAGCGCCTGGCGCTTCCCCACCTAACACACGGGTCACGGGXXXXXXXXXXAGAGCAGAATGCAGGGGCACGCGTAATCATGACCAGGCTG
>Marker122971
GATTGTAATCCTTGTGCACTTTCAAGCGTAGTGCCACAACXXXXXXXXXXAAGAACATTACTTGGCTGCCTTTGTCACCTATGGATATTG
GATTGTAATCCTTGTGCACTTTCAAGCGTAGTGCCACAACXXXXXXXXXXAAGAACATTACTTGGCTGTCTTTGTCACCTATGGATATTG
>Marker122973
CGCTGGAGCCTAAGTCACAGAGTGCTTCTGGGAAGTTCACXXXXXXXXXXACACCAACAGAACCAAAAGTGTATTTGTTCTTCTCTAACC
>Marker122978
CGGACAAGATACATAAACCATTATCGCCGCAACTGGTCAGXXXXXXXXXXAAGCAACAGTGTGTGCTCACCTGGGGGCCATCGGGATCAC
>Marker122992
CAAATGCCCTAGCTACCTATCAGTGCCTAATGAACCATATXXXXXXXXXXAAGTATAATTGCACTAACTATGATATGCTAGACTGTATAG
>Marker123004
GTGGCATTTCTACTGTATACTGTTATATCTGGAATATTTGXXXXXXXXXXCGGCTGTCAAGAATGCTTTGCAAATGATGGCACGCCTATG
>Marker123012
ACTGGGACTGGACAAATAAAAGCCTGCAAGCTGACAGGCAXXXXXXXXXXGATTTTTTTTTCTTTTTCTTTTTCTCCAAATTCAGTCAGA
ACTGGGACTGGACAAATAAAAGCCTGCAAGCTGACAGGCAXXXXXXXXXXATTTTTTTTTTCTTTTTCTTTTTCTCCAAATTCAGTCAGA
>Marker12302
ATCTCTTGGCTTCAGAATCTTTTGCTCTTGCTCATACATAXXXXXXXXXXTCACTACTAACTTTGTTGCACTTCTCACTTATCACAACAT
ATCTCTTGGCTTCAGAATCTTTTGCTCTTGCTCGTACATAXXXXXXXXXXTCACTACTAACTTTGTTGCACTTCTCACTTATCACAACAT
>Marker123025
TCTTGCTATATTTCTGTGACTCCATAGTTGTTTGTCAACTXXXXXXXXXXTAAATAACATCTGTATTTCACCATGTATAGTCTTGTTTTT
>Marker123031
AACCGTTCGCAGTTCCACGGTGAAAATGCAATTCGCGTAAXXXXXXXXXXGGAAACAACTAAAACGTGGTCTTTTGAACAAGTACCTTCT
>Marker123032
GAATGTGCTACCTGCCTACCTTTGGTCCCCATCACGCTAAXXXXXXXXXXCCTGAAGAAGCCTTTTTCCTCCCCCTTCTAATTTCTTAGG
GAATGTGCTACCTGCCTACCTTTGGTCCTCATCACGCTAAXXXXXXXXXXCCTGAAGAAGCCCTTTTCCTCCCCCTTCTAATTTCTTAGG
>Marker123033
CTGAATTAGGGATTACAAACATGTTCTTCGCAATCTGTAGXXXXXXXXXXTAACAAAGAGAATTGTTTATTTGGAAAAAAAACTTGATGC
>Marker123036
TAGTAGGCCTGAGGAAAAAAAAAAGATCAACTAAAAGGTTXXXXXXXXXXATGTTTGAGAAATAGAAAAAGCTTGCCAATTTGGTACTCG
>Marker123042
TAACTCATATCAACAGTTCAAAGAAAATCAAAGGTGAATTXXXXXXXXXXCACCCACAAGGGCATACTTTCTCAGGTGTGTTTTTCATCT
>Marker123058
AAAAGTGAATTAGAAGAACTTCTTCTGGAATAGAAAGCTTXXXXXXXXXXGCTGATAGGATATTTGATTTCTTGCTTCAGGAGGGGCAGA
AAAAGTGAATTAGAAGAACTTCTTCTAGAATAGAAAGCTTXXXXXXXXXXGCTGATAGGATATTTGATTTCTTGCTTCAGGAGGGGCAGA
>Marker123068
TGAGCCGATTAGAGGGAGAACGGCAGTTCATGATCGGCTGXXXXXXXXXXCAGCAACTGGATCCTAGGGGAAAAGGGCCATCGGCAGATG
>Marker123091
AATGTTGGGCCTATATCAATAAAGAATAATTCAATAGGTAXXXXXXXXXXACATTCCTGGAGTTCGTAAAATAAATCAAACATCAGGTGC
>Marker123092
AAACTAAGCAACATTTGGGGATGAGTTCAAAAGCAGAGATXXXXXXXXXXTCAAACTCATACCATTCCACTCAAAATTGGCTCTGGGTCC
[truncated: 722,890 more chars]
