# Supplementary material for: Construction of a high-density genetic map using specific-locus amplified fragments in sorghum
Source: BMC Genomics. 2017 Jan 7;18:51. doi: 10.1186/s12864-016-3430-7 (PMC5219666; doi:10.1186/s12864-016-3430-7)
Supplement: Additional file 2: — Details of F2 individual genotypes. (GENOTYPE 896 kb) [file 12864_2016_3430_MOESM2_ESM.genotype]

MarkerID	Type	aa	ab	ac	ad	ae	af	ag	ah	ai	aj	ak	al	am	an	ao	ap	aq	ar	as	at	au	av	aw	ax	ay	az	ba	bb	bc	bd	be	bf	bg	bh	bi	bj	bk	bl	bm	bn	bo	bp	bq	br	bs	bt	bu	bv
Marker296027	aaxbb	ab	--	ab	ab	bb	bb	aa	aa	ab	ab	bb	bb	bb	ab	aa	bb	aa	ab	aa	aa	aa	aa	ab	ab	aa	ab	aa	bb	bb	ab	ab	aa	bb	bb	ab	bb	ab	aa	aa	ab	bb	aa	aa	aa	ab	bb	bb	aa
Marker302603	aaxbb	ab	ab	ab	ab	bb	bb	aa	aa	ab	ab	bb	bb	bb	aa	aa	bb	aa	aa	aa	aa	aa	aa	ab	ab	aa	ab	aa	bb	bb	ab	ab	aa	bb	bb	ab	bb	ab	aa	aa	aa	bb	aa	aa	aa	ab	bb	bb	aa
Marker312116	aaxbb	bb	ab	ab	bb	bb	bb	aa	aa	ab	ab	bb	bb	bb	ab	aa	bb	aa	ab	aa	aa	aa	aa	ab	ab	aa	ab	aa	aa	bb	ab	ab	aa	bb	bb	ab	bb	ab	aa	aa	ab	bb	aa	aa	aa	ab	bb	bb	ab
Marker316093	aaxbb	bb	ab	ab	ab	bb	bb	aa	aa	ab	ab	bb	bb	bb	ab	aa	bb	aa	aa	aa	aa	aa	aa	ab	ab	aa	ab	aa	bb	bb	ab	ab	aa	ab	bb	ab	bb	ab	aa	--	ab	bb	aa	aa	aa	ab	bb	bb	--
Marker301586	aaxbb	--	bb	ab	ab	bb	bb	aa	--	aa	aa	--	bb	bb	--	aa	bb	--	aa	aa	aa	aa	--	--	--	aa	ab	aa	--	bb	--	ab	aa	--	--	--	bb	--	aa	aa	aa	bb	aa	aa	--	ab	bb	bb	--
Marker285997	aaxbb	ab	bb	ab	--	bb	bb	--	--	ab	aa	aa	bb	bb	ab	aa	bb	aa	ab	aa	--	aa	aa	ab	bb	aa	ab	aa	bb	bb	--	ab	aa	ab	bb	aa	bb	aa	aa	aa	aa	bb	aa	--	aa	aa	bb	--	aa
Marker318444	aaxbb	ab	bb	ab	bb	bb	--	ab	aa	aa	aa	--	bb	bb	--	aa	bb	aa	ab	aa	aa	aa	--	bb	bb	aa	ab	aa	--	bb	bb	ab	aa	ab	bb	bb	bb	aa	aa	aa	aa	bb	aa	aa	aa	aa	bb	bb	aa
Marker302330	aaxbb	ab	bb	ab	ab	bb	bb	ab	aa	aa	aa	aa	bb	bb	aa	aa	bb	aa	aa	aa	ab	aa	aa	bb	ab	aa	ab	ab	aa	bb	ab	ab	aa	ab	bb	bb	bb	aa	aa	aa	aa	bb	aa	aa	aa	ab	bb	bb	aa
Marker316389	aaxbb	bb	bb	ab	ab	bb	bb	ab	aa	aa	aa	aa	bb	bb	aa	aa	bb	aa	ab	aa	ab	aa	aa	bb	ab	aa	ab	aa	aa	bb	bb	ab	aa	ab	bb	--	bb	aa	ab	ab	aa	bb	aa	aa	aa	ab	bb	aa	aa
Marker308525	aaxbb	ab	bb	ab	ab	bb	--	ab	aa	aa	aa	aa	bb	bb	aa	aa	bb	aa	ab	aa	ab	aa	--	bb	ab	ab	ab	ab	aa	bb	ab	ab	aa	ab	aa	aa	bb	aa	aa	bb	aa	bb	aa	aa	ab	aa	bb	aa	--
Marker300811	aaxbb	bb	bb	ab	bb	bb	bb	ab	ab	aa	ab	aa	bb	bb	aa	aa	bb	aa	ab	aa	ab	aa	bb	bb	bb	ab	ab	ab	aa	bb	bb	ab	aa	ab	ab	ab	bb	aa	aa	aa	aa	bb	aa	aa	ab	ab	bb	aa	ab
Marker314215	aaxbb	ab	bb	ab	ab	bb	bb	ab	ab	aa	aa	aa	bb	bb	aa	aa	bb	ab	--	aa	ab	aa	aa	bb	bb	aa	ab	ab	aa	bb	ab	ab	aa	ab	--	ab	bb	aa	ab	aa	aa	bb	aa	aa	bb	ab	bb	ab	ab
Marker315361	aaxbb	ab	bb	ab	bb	bb	ab	ab	ab	aa	ab	aa	bb	bb	aa	aa	bb	ab	ab	aa	ab	aa	ab	bb	bb	ab	ab	bb	aa	bb	ab	ab	aa	ab	aa	ab	bb	aa	ab	bb	aa	bb	aa	ab	bb	ab	bb	ab	ab
Marker292890	aaxbb	bb	bb	ab	bb	bb	bb	aa	ab	aa	ab	aa	bb	bb	aa	aa	bb	--	ab	aa	ab	aa	ab	bb	ab	ab	ab	--	aa	bb	ab	ab	aa	bb	aa	aa	bb	aa	aa	ab	aa	bb	aa	ab	aa	ab	bb	ab	aa
Marker307412	aaxbb	bb	bb	ab	aa	bb	ab	aa	ab	aa	ab	ab	bb	bb	aa	aa	bb	ab	ab	aa	ab	aa	ab	bb	ab	ab	ab	bb	aa	bb	bb	ab	aa	ab	ab	bb	bb	aa	aa	ab	aa	bb	--	ab	ab	--	bb	bb	aa
Marker298611	aaxbb	ab	bb	ab	aa	bb	bb	ab	ab	aa	--	aa	bb	bb	aa	aa	bb	ab	ab	aa	aa	aa	bb	bb	ab	aa	ab	ab	aa	bb	bb	ab	aa	--	bb	bb	bb	aa	--	bb	aa	bb	aa	aa	ab	ab	--	ab	aa
Marker287226	aaxbb	ab	bb	ab	aa	bb	ab	ab	ab	aa	ab	ab	bb	bb	aa	aa	bb	aa	ab	aa	aa	aa	bb	bb	bb	bb	ab	bb	aa	bb	ab	ab	aa	ab	bb	ab	bb	aa	aa	bb	aa	bb	--	aa	ab	ab	aa	ab	aa
Marker315274	aaxbb	aa	bb	ab	ab	bb	ab	ab	ab	aa	ab	ab	bb	ab	aa	aa	bb	ab	ab	aa	ab	aa	bb	bb	ab	bb	ab	ab	aa	bb	ab	ab	aa	bb	ab	ab	bb	aa	aa	ab	aa	bb	--	aa	ab	ab	aa	ab	ab
Marker293960	aaxbb	aa	bb	ab	aa	bb	bb	ab	ab	aa	ab	ab	bb	ab	aa	aa	bb	aa	ab	aa	ab	aa	bb	bb	ab	bb	ab	--	aa	bb	bb	ab	aa	bb	ab	--	bb	aa	aa	ab	aa	bb	aa	aa	bb	ab	aa	ab	aa
Marker297672	aaxbb	aa	bb	ab	aa	bb	--	ab	ab	aa	ab	ab	ab	--	aa	aa	bb	ab	bb	aa	ab	aa	bb	bb	aa	bb	ab	--	aa	bb	bb	bb	--	--	aa	aa	bb	aa	aa	aa	aa	bb	aa	ab	--	ab	aa	ab	ab
Marker291874	aaxbb	--	bb	ab	ab	bb	ab	ab	ab	aa	ab	ab	aa	ab	aa	aa	bb	ab	bb	aa	ab	aa	bb	bb	aa	bb	ab	ab	aa	bb	--	bb	ab	ab	--	aa	bb	aa	aa	aa	aa	bb	--	aa	--	ab	aa	ab	ab
Marker308093	aaxbb	ab	bb	ab	ab	bb	ab	ab	ab	aa	ab	ab	ab	ab	aa	aa	bb	ab	ab	aa	ab	aa	bb	bb	ab	bb	ab	ab	aa	bb	bb	bb	ab	ab	ab	--	bb	aa	aa	aa	aa	bb	aa	aa	--	ab	aa	ab	ab
Marker314904	aaxbb	ab	bb	ab	ab	bb	ab	ab	ab	aa	ab	ab	aa	--	aa	aa	bb	ab	ab	aa	aa	aa	bb	bb	ab	bb	ab	--	aa	bb	bb	ab	ab	ab	--	aa	bb	aa	aa	aa	aa	bb	--	aa	ab	ab	aa	ab	ab
Marker306636	aaxbb	ab	bb	ab	ab	bb	ab	ab	ab	aa	ab	ab	aa	ab	aa	aa	bb	ab	ab	aa	aa	aa	bb	bb	aa	bb	ab	bb	aa	bb	bb	bb	ab	ab	aa	aa	bb	aa	aa	ab	aa	bb	aa	aa	aa	ab	aa	ab	ab
Marker307786	aaxbb	--	bb	ab	aa	bb	--	ab	--	aa	--	--	--	--	aa	aa	bb	ab	--	aa	--	aa	bb	bb	--	bb	ab	bb	aa	bb	bb	--	ab	--	--	ab	bb	aa	aa	aa	aa	bb	--	--	--	ab	aa	ab	--
Marker311792	aaxbb	aa	bb	ab	aa	bb	--	ab	aa	aa	--	--	ab	--	aa	aa	bb	ab	--	aa	--	aa	bb	bb	ab	bb	--	ab	aa	bb	--	bb	ab	bb	--	--	bb	aa	aa	ab	aa	bb	aa	--	ab	ab	aa	--	aa
Marker305443	aaxbb	ab	bb	ab	aa	bb	bb	ab	aa	aa	aa	bb	aa	--	aa	aa	bb	ab	--	aa	aa	aa	bb	bb	bb	bb	--	ab	aa	bb	--	--	--	bb	--	--	bb	aa	aa	--	aa	bb	--	--	ab	ab	aa	ab	--
Marker307158	aaxbb	aa	bb	ab	aa	bb	--	ab	--	aa	aa	--	aa	--	aa	aa	bb	ab	bb	aa	aa	aa	bb	bb	bb	bb	ab	--	aa	bb	ab	--	ab	ab	bb	ab	bb	aa	aa	--	aa	bb	--	aa	ab	ab	aa	ab	aa
Marker294322	aaxbb	--	bb	ab	aa	bb	aa	ab	aa	aa	ab	--	aa	ab	aa	aa	bb	ab	ab	aa	aa	aa	bb	bb	ab	bb	ab	bb	aa	bb	bb	--	bb	ab	bb	ab	bb	aa	aa	aa	aa	bb	--	aa	ab	ab	aa	aa	aa
Marker293048	aaxbb	bb	bb	ab	--	bb	bb	ab	aa	aa	ab	bb	aa	bb	aa	aa	bb	ab	--	aa	--	aa	bb	bb	ab	bb	ab	bb	aa	bb	ab	bb	ab	--	--	ab	bb	aa	aa	aa	aa	bb	--	--	aa	ab	aa	aa	ab
Marker319218	aaxbb	bb	bb	ab	aa	bb	aa	ab	aa	aa	aa	ab	--	--	aa	aa	bb	ab	ab	aa	ab	aa	bb	bb	bb	bb	ab	bb	aa	bb	bb	bb	bb	ab	aa	ab	bb	aa	aa	aa	aa	bb	aa	aa	aa	ab	aa	ab	ab
Marker318577	aaxbb	ab	bb	ab	ab	bb	aa	ab	ab	aa	aa	bb	aa	bb	aa	aa	bb	ab	ab	aa	aa	aa	bb	bb	ab	bb	ab	--	aa	bb	bb	bb	ab	--	--	--	bb	aa	aa	--	aa	bb	--	ab	aa	ab	aa	--	ab
Marker294977	aaxbb	bb	bb	ab	--	bb	ab	ab	--	aa	ab	bb	ab	bb	aa	aa	bb	ab	--	aa	ab	aa	bb	bb	ab	bb	ab	bb	aa	bb	--	ab	ab	bb	aa	--	bb	aa	aa	--	aa	bb	aa	ab	ab	ab	aa	aa	ab
Marker316441	aaxbb	--	bb	--	--	bb	--	ab	ab	aa	ab	aa	--	--	aa	aa	bb	ab	ab	aa	ab	aa	bb	bb	ab	bb	ab	bb	aa	bb	--	--	--	bb	--	--	bb	aa	aa	ab	aa	bb	--	--	--	--	aa	aa	ab
Marker288820	aaxbb	bb	bb	--	--	bb	bb	bb	--	aa	--	--	ab	bb	aa	aa	bb	ab	--	aa	--	aa	bb	bb	ab	bb	ab	--	aa	bb	--	--	bb	bb	ab	--	bb	aa	aa	ab	aa	bb	--	--	--	--	aa	ab	ab
Marker293071	aaxbb	ab	bb	--	aa	bb	--	bb	ab	aa	--	aa	--	bb	aa	aa	bb	ab	--	aa	ab	aa	bb	bb	ab	bb	ab	bb	aa	bb	--	ab	bb	--	ab	aa	bb	aa	aa	ab	aa	bb	aa	ab	ab	bb	aa	ab	ab
Marker296729	aaxbb	bb	bb	--	aa	bb	bb	bb	ab	aa	aa	aa	ab	--	aa	aa	bb	ab	ab	aa	--	aa	bb	bb	ab	bb	ab	--	aa	bb	bb	--	bb	--	--	ab	bb	aa	aa	ab	aa	bb	--	ab	aa	bb	aa	aa	ab
Marker308626	aaxbb	bb	bb	ab	--	bb	bb	bb	ab	aa	--	aa	ab	ab	aa	aa	bb	ab	ab	aa	aa	aa	bb	bb	ab	bb	ab	ab	aa	bb	--	ab	--	bb	--	aa	bb	aa	aa	ab	aa	bb	--	--	aa	ab	aa	ab	ab
Marker301923	aaxbb	bb	bb	ab	aa	bb	ab	ab	ab	aa	aa	aa	ab	aa	aa	aa	bb	ab	--	aa	--	aa	bb	bb	ab	bb	ab	bb	aa	bb	aa	--	--	ab	ab	--	bb	aa	aa	ab	aa	bb	aa	ab	aa	ab	aa	ab	ab
Marker285459	aaxbb	bb	bb	--	aa	bb	ab	--	ab	aa	aa	--	ab	aa	aa	aa	bb	ab	ab	aa	aa	aa	bb	bb	ab	bb	ab	bb	aa	bb	aa	--	aa	--	ab	--	bb	aa	aa	aa	aa	bb	aa	--	ab	--	aa	--	ab
Marker301420	aaxbb	ab	bb	ab	aa	bb	--	ab	ab	aa	ab	aa	ab	--	aa	aa	bb	ab	ab	aa	aa	aa	bb	bb	ab	bb	ab	bb	aa	bb	aa	ab	aa	ab	--	ab	bb	aa	aa	ab	aa	bb	aa	ab	aa	bb	aa	ab	aa
Marker305105	aaxbb	ab	bb	ab	--	bb	ab	ab	ab	aa	aa	aa	ab	ab	aa	aa	bb	ab	ab	aa	aa	aa	bb	bb	ab	bb	ab	--	aa	bb	bb	ab	aa	--	--	ab	bb	aa	aa	--	aa	bb	aa	--	ab	bb	aa	aa	aa
Marker304589	aaxbb	--	bb	ab	aa	bb	--	ab	aa	aa	ab	--	ab	ab	aa	aa	bb	--	ab	aa	aa	aa	bb	bb	ab	bb	ab	ab	aa	bb	--	ab	ab	bb	--	ab	bb	aa	aa	aa	aa	bb	aa	--	aa	bb	aa	aa	--
Marker291691	aaxbb	ab	bb	ab	aa	bb	ab	ab	aa	aa	ab	aa	bb	ab	aa	aa	bb	aa	aa	aa	ab	aa	bb	bb	ab	bb	ab	ab	aa	bb	bb	ab	aa	ab	aa	ab	bb	aa	aa	aa	aa	bb	aa	ab	ab	ab	aa	aa	aa
Marker297045	aaxbb	ab	bb	ab	aa	bb	ab	ab	aa	aa	ab	aa	ab	aa	aa	aa	bb	--	aa	aa	ab	aa	bb	bb	ab	bb	ab	ab	aa	bb	bb	ab	ab	ab	ab	ab	bb	aa	aa	--	aa	bb	aa	ab	ab	ab	aa	aa	ab
Marker293106	aaxbb	ab	bb	ab	ab	bb	ab	ab	aa	aa	ab	aa	ab	aa	aa	aa	bb	aa	aa	aa	ab	aa	bb	bb	ab	bb	ab	ab	aa	bb	bb	ab	ab	ab	ab	ab	bb	aa	aa	ab	aa	bb	aa	ab	ab	ab	aa	aa	ab
Marker300440	aaxbb	ab	bb	ab	aa	bb	ab	ab	aa	aa	ab	ab	bb	--	aa	aa	bb	aa	ab	aa	ab	aa	bb	bb	ab	bb	ab	ab	aa	bb	bb	ab	aa	ab	aa	ab	bb	aa	aa	aa	aa	bb	aa	ab	ab	ab	aa	aa	ab
Marker289613	aaxbb	ab	bb	ab	--	bb	ab	ab	--	aa	ab	--	bb	ab	aa	aa	bb	ab	bb	aa	ab	aa	bb	bb	ab	bb	ab	ab	aa	bb	ab	ab	aa	ab	--	ab	bb	aa	aa	aa	aa	bb	ab	ab	ab	ab	aa	aa	ab
Marker313884	aaxbb	ab	bb	ab	ab	bb	ab	ab	--	aa	ab	bb	bb	ab	aa	aa	bb	ab	ab	aa	ab	aa	bb	bb	ab	bb	ab	ab	aa	bb	ab	ab	--	ab	ab	ab	bb	aa	aa	aa	aa	bb	ab	ab	ab	ab	aa	aa	--
Marker309699	aaxbb	ab	bb	ab	ab	bb	ab	ab	ab	aa	ab	bb	bb	ab	aa	aa	bb	ab	bb	aa	ab	aa	bb	bb	ab	bb	ab	ab	aa	bb	ab	ab	ab	ab	ab	ab	bb	aa	aa	aa	aa	bb	ab	ab	ab	ab	aa	--	ab
Marker311163	aaxbb	ab	bb	ab	--	bb	ab	ab	ab	aa	ab	bb	bb	ab	aa	aa	bb	ab	bb	aa	ab	aa	bb	bb	ab	bb	ab	ab	aa	bb	ab	ab	ab	ab	--	ab	bb	aa	aa	--	aa	bb	ab	ab	ab	ab	aa	aa	--
Marker303713	aaxbb	ab	bb	ab	--	bb	ab	ab	--	aa	ab	--	ab	--	aa	aa	bb	--	--	aa	ab	aa	bb	bb	ab	bb	ab	ab	aa	bb	--	ab	--	ab	aa	ab	bb	aa	aa	--	aa	bb	ab	ab	ab	ab	aa	aa	aa
Marker289761	aaxbb	ab	bb	ab	ab	bb	ab	ab	aa	aa	ab	ab	ab	ab	aa	aa	bb	ab	ab	aa	ab	aa	bb	bb	ab	bb	ab	ab	aa	bb	ab	ab	ab	ab	aa	ab	bb	aa	aa	aa	aa	bb	ab	ab	ab	ab	aa	aa	ab
Marker303935	aaxbb	ab	bb	ab	ab	bb	ab	ab	ab	aa	ab	ab	ab	ab	aa	aa	bb	ab	ab	aa	ab	aa	bb	bb	ab	bb	ab	ab	aa	bb	ab	ab	bb	ab	aa	ab	bb	aa	aa	ab	aa	bb	ab	ab	ab	ab	aa	aa	ab
Marker295615	aaxbb	ab	bb	ab	ab	bb	ab	ab	ab	aa	ab	ab	ab	bb	aa	aa	bb	ab	ab	aa	ab	aa	bb	bb	ab	bb	ab	ab	aa	bb	ab	ab	ab	ab	--	ab	bb	aa	aa	ab	aa	bb	ab	ab	ab	ab	aa	ab	aa
Marker316538	aaxbb	ab	bb	ab	ab	bb	ab	ab	ab	aa	ab	ab	ab	bb	aa	aa	bb	ab	ab	aa	ab	aa	bb	bb	ab	bb	ab	ab	aa	bb	ab	ab	ab	ab	bb	ab	bb	aa	aa	ab	aa	bb	ab	ab	ab	ab	aa	ab	aa
Marker305544	aaxbb	ab	bb	ab	ab	bb	ab	ab	ab	aa	ab	ab	ab	bb	aa	aa	bb	aa	ab	aa	ab	aa	bb	bb	ab	bb	ab	ab	aa	bb	ab	ab	ab	ab	--	ab	bb	aa	aa	ab	aa	bb	ab	ab	ab	ab	aa	ab	ab
Marker293869	aaxbb	ab	bb	ab	ab	bb	ab	ab	ab	aa	ab	ab	ab	bb	aa	aa	bb	aa	ab	aa	ab	aa	bb	bb	ab	bb	ab	ab	aa	bb	ab	ab	ab	ab	ab	ab	bb	aa	aa	ab	aa	bb	ab	ab	ab	ab	aa	ab	ab
Marker311134	aaxbb	ab	bb	ab	ab	bb	ab	ab	ab	aa	ab	ab	ab	bb	aa	aa	bb	aa	ab	aa	ab	aa	bb	bb	ab	bb	ab	ab	aa	bb	ab	ab	ab	ab	bb	ab	bb	aa	aa	ab	aa	bb	ab	ab	ab	ab	aa	ab	ab
Marker297945	aaxbb	ab	bb	ab	ab	bb	ab	ab	ab	aa	ab	ab	ab	--	aa	aa	bb	ab	ab	aa	ab	aa	bb	bb	ab	bb	ab	ab	aa	bb	ab	ab	ab	ab	bb	ab	bb	aa	aa	ab	aa	bb	ab	ab	ab	ab	aa	ab	ab
Marker302825	aaxbb	ab	bb	ab	ab	bb	ab	ab	ab	aa	ab	ab	ab	ab	aa	aa	bb	ab	ab	aa	ab	aa	bb	bb	ab	bb	ab	ab	aa	bb	ab	ab	ab	ab	ab	ab	bb	aa	aa	ab	aa	bb	ab	ab	ab	ab	aa	ab	aa
Marker303474	aaxbb	ab	bb	ab	ab	bb	ab	ab	ab	aa	ab	ab	ab	ab	aa	aa	bb	ab	ab	aa	ab	aa	bb	bb	ab	bb	ab	ab	aa	bb	ab	ab	ab	ab	ab	ab	bb	aa	aa	ab	aa	bb	ab	ab	ab	ab	aa	ab	aa
Marker301866	aaxbb	ab	bb	ab	ab	bb	ab	ab	ab	aa	ab	ab	ab	ab	aa	aa	bb	ab	ab	aa	ab	aa	bb	bb	ab	bb	ab	ab	aa	bb	ab	ab	ab	ab	ab	ab	bb	aa	aa	ab	aa	bb	ab	ab	ab	ab	aa	ab	ab
Marker293349	aaxbb	ab	bb	ab	ab	bb	ab	ab	ab	aa	ab	ab	ab	bb	aa	aa	bb	ab	ab	aa	ab	aa	bb	bb	ab	bb	ab	ab	aa	bb	ab	ab	ab	ab	ab	ab	bb	aa	aa	ab	aa	bb	ab	ab	ab	ab	aa	ab	ab
Marker305906	aaxbb	ab	bb	ab	ab	bb	ab	ab	ab	aa	ab	ab	ab	bb	aa	aa	bb	ab	ab	aa	ab	aa	bb	bb	ab	bb	ab	ab	aa	bb	ab	ab	ab	ab	ab	ab	bb	aa	aa	ab	aa	bb	ab	ab	ab	ab	aa	ab	ab
Marker315395	aaxbb	ab	bb	ab	ab	bb	ab	ab	ab	aa	ab	ab	ab	bb	aa	aa	bb	ab	ab	aa	ab	aa	bb	bb	ab	bb	ab	ab	aa	bb	ab	ab	ab	ab	--	ab	bb	aa	aa	ab	aa	bb	ab	ab	ab	ab	aa	ab	ab
Marker295434	aaxbb	ab	bb	ab	ab	bb	bb	ab	ab	aa	ab	ab	ab	bb	aa	aa	bb	ab	ab	aa	ab	aa	bb	bb	ab	bb	ab	ab	aa	bb	ab	ab	ab	ab	aa	ab	bb	aa	aa	ab	aa	bb	ab	ab	ab	ab	aa	ab	ab
Marker305294	aaxbb	ab	bb	ab	ab	bb	bb	ab	ab	aa	ab	ab	ab	bb	aa	aa	bb	ab	ab	aa	ab	aa	bb	bb	ab	bb	ab	ab	aa	bb	ab	ab	ab	ab	ab	ab	bb	aa	aa	ab	aa	bb	ab	ab	ab	ab	aa	ab	ab
Marker312888	aaxbb	ab	bb	ab	ab	bb	bb	ab	ab	aa	ab	ab	ab	bb	aa	aa	bb	ab	ab	aa	ab	aa	bb	bb	ab	bb	ab	ab	aa	bb	ab	ab	ab	ab	aa	ab	bb	aa	aa	ab	aa	bb	ab	ab	ab	ab	aa	ab	ab
Marker307085	aaxbb	ab	bb	ab	ab	bb	ab	ab	ab	aa	ab	ab	ab	ab	aa	aa	bb	ab	ab	aa	ab	aa	bb	bb	ab	bb	ab	ab	aa	bb	ab	ab	ab	ab	aa	ab	bb	aa	aa	ab	aa	bb	ab	ab	ab	ab	aa	ab	ab
Marker302870	aaxbb	bb	bb	ab	ab	bb	ab	ab	ab	aa	ab	ab	ab	ab	aa	aa	bb	ab	ab	aa	ab	aa	bb	bb	ab	bb	ab	ab	aa	bb	ab	ab	ab	ab	ab	ab	bb	aa	aa	ab	aa	bb	ab	ab	ab	ab	aa	ab	ab
Marker296639	aaxbb	bb	bb	ab	ab	bb	ab	ab	ab	aa	ab	ab	ab	ab	aa	aa	bb	ab	ab	aa	ab	aa	bb	bb	ab	bb	ab	ab	aa	bb	ab	ab	ab	ab	ab	ab	bb	aa	aa	ab	aa	bb	ab	ab	ab	ab	aa	ab	ab
Marker295417	aaxbb	bb	bb	ab	ab	bb	ab	ab	ab	aa	ab	ab	ab	ab	aa	aa	bb	ab	ab	aa	ab	aa	bb	bb	ab	bb	ab	ab	aa	bb	ab	ab	ab	ab	ab	ab	bb	aa	aa	ab	aa	bb	ab	ab	ab	ab	aa	ab	ab
Marker315166	aaxbb	bb	bb	ab	ab	bb	ab	ab	ab	aa	ab	ab	ab	ab	aa	aa	bb	ab	ab	aa	ab	aa	bb	bb	ab	bb	ab	ab	aa	bb	ab	ab	ab	ab	ab	ab	bb	aa	aa	ab	aa	bb	ab	ab	ab	ab	aa	ab	ab
Marker285855	aaxbb	ab	bb	ab	ab	bb	ab	ab	ab	aa	ab	ab	ab	ab	aa	aa	bb	ab	ab	aa	ab	aa	bb	bb	ab	bb	ab	ab	aa	bb	ab	ab	ab	ab	ab	ab	bb	aa	aa	ab	aa	bb	ab	ab	ab	ab	aa	ab	ab
Marker301461	aaxbb	ab	bb	ab	ab	bb	ab	ab	ab	aa	ab	ab	ab	ab	aa	aa	bb	ab	ab	aa	ab	aa	bb	bb	ab	bb	ab	ab	aa	bb	ab	ab	ab	ab	ab	ab	bb	aa	aa	ab	aa	bb	ab	ab	ab	ab	aa	ab	ab
Marker313502	aaxbb	ab	bb	ab	ab	bb	ab	ab	ab	aa	ab	ab	ab	ab	aa	aa	bb	ab	ab	aa	ab	aa	bb	bb	ab	bb	ab	ab	aa	bb	ab	ab	ab	ab	ab	ab	bb	aa	aa	ab	aa	bb	ab	ab	ab	ab	aa	ab	ab
Marker298392	aaxbb	ab	bb	ab	ab	bb	ab	ab	ab	aa	ab	ab	ab	ab	aa	aa	bb	ab	ab	aa	ab	aa	bb	bb	ab	bb	ab	ab	aa	bb	ab	ab	ab	ab	ab	ab	bb	aa	aa	ab	aa	bb	ab	bb	ab	ab	aa	ab	ab
Marker296711	aaxbb	ab	bb	ab	ab	bb	ab	ab	ab	aa	ab	ab	ab	ab	aa	aa	bb	ab	ab	aa	ab	aa	bb	bb	ab	bb	ab	ab	aa	bb	ab	ab	ab	ab	ab	ab	bb	aa	aa	ab	aa	bb	ab	bb	ab	ab	aa	ab	ab
Marker305548	aaxbb	ab	bb	ab	ab	bb	ab	ab	ab	aa	ab	ab	ab	ab	aa	aa	bb	ab	ab	aa	ab	aa	bb	bb	ab	bb	ab	ab	aa	bb	ab	ab	ab	ab	ab	ab	bb	aa	aa	ab	aa	bb	ab	bb	ab	ab	aa	ab	ab
Marker309992	aaxbb	ab	bb	ab	ab	bb	ab	ab	ab	aa	ab	ab	ab	ab	aa	aa	bb	ab	ab	aa	ab	aa	bb	bb	ab	bb	ab	ab	aa	bb	ab	ab	ab	ab	ab	ab	bb	aa	aa	ab	aa	bb	ab	ab	ab	ab	aa	ab	ab
Marker312556	aaxbb	ab	bb	ab	ab	bb	ab	ab	ab	aa	ab	ab	ab	ab	aa	aa	bb	ab	ab	aa	ab	aa	bb	bb	ab	bb	ab	ab	aa	bb	ab	ab	ab	ab	ab	ab	bb	aa	aa	ab	aa	bb	ab	ab	ab	ab	aa	ab	ab
Marker317520	aaxbb	ab	bb	ab	ab	bb	ab	ab	ab	aa	ab	ab	ab	ab	aa	aa	bb	ab	ab	aa	ab	aa	bb	bb	ab	bb	ab	ab	aa	bb	ab	ab	ab	ab	ab	ab	bb	aa	aa	ab	aa	bb	ab	ab	ab	ab	aa	ab	ab
Marker301463	aaxbb	ab	bb	ab	ab	bb	ab	ab	ab	aa	ab	ab	ab	ab	aa	aa	bb	ab	ab	aa	ab	aa	bb	bb	ab	bb	ab	ab	aa	bb	ab	ab	ab	ab	ab	ab	bb	aa	aa	ab	aa	bb	ab	ab	ab	ab	aa	ab	aa
Marker309775	aaxbb	ab	bb	ab	ab	bb	ab	ab	ab	aa	ab	ab	ab	ab	aa	aa	bb	ab	ab	aa	ab	aa	bb	bb	ab	bb	ab	ab	aa	bb	ab	ab	ab	ab	ab	ab	bb	aa	aa	ab	aa	bb	ab	ab	ab	ab	aa	ab	aa
Marker298669	aaxbb	ab	bb	ab	ab	bb	ab	ab	ab	aa	ab	ab	ab	ab	aa	aa	bb	ab	ab	aa	ab	aa	bb	bb	ab	bb	ab	ab	aa	bb	ab	ab	ab	ab	ab	ab	bb	aa	aa	ab	aa	bb	ab	ab	ab	ab	aa	ab	ab
Marker304453	aaxbb	ab	bb	ab	bb	bb	ab	ab	bb	aa	ab	ab	ab	ab	aa	aa	bb	ab	ab	aa	ab	aa	bb	bb	ab	bb	ab	bb	aa	bb	ab	ab	ab	ab	ab	aa	bb	aa	aa	ab	aa	bb	ab	ab	ab	ab	aa	ab	ab
Marker295909	aaxbb	ab	bb	ab	bb	bb	ab	ab	bb	aa	ab	bb	ab	bb	aa	aa	bb	ab	ab	aa	ab	aa	bb	bb	ab	bb	ab	ab	aa	bb	ab	ab	ab	ab	ab	ab	bb	aa	aa	ab	aa	bb	bb	ab	ab	ab	aa	ab	--
Marker290804	aaxbb	--	bb	ab	bb	bb	bb	ab	bb	aa	--	ab	ab	bb	aa	aa	bb	ab	ab	aa	ab	aa	bb	bb	ab	bb	ab	ab	aa	bb	ab	ab	ab	ab	ab	aa	bb	aa	aa	bb	aa	bb	--	--	ab	ab	aa	ab	aa
Marker301068	aaxbb	ab	bb	ab	ab	bb	bb	ab	ab	aa	bb	bb	ab	bb	aa	aa	bb	ab	ab	aa	ab	aa	bb	bb	ab	bb	ab	bb	aa	bb	ab	ab	ab	ab	ab	ab	bb	aa	aa	ab	aa	bb	bb	ab	ab	ab	aa	ab	ab
Marker314710	aaxbb	ab	bb	ab	bb	bb	bb	ab	ab	aa	ab	ab	ab	ab	aa	aa	bb	ab	ab	aa	ab	aa	bb	bb	ab	bb	ab	bb	aa	bb	ab	ab	ab	ab	ab	aa	bb	aa	aa	bb	aa	bb	bb	ab	ab	ab	aa	ab	ab
Marker303280	aaxbb	ab	bb	ab	bb	bb	--	bb	ab	aa	bb	ab	ab	ab	aa	aa	bb	bb	ab	aa	ab	aa	bb	bb	ab	bb	ab	bb	aa	bb	ab	ab	ab	ab	ab	ab	bb	aa	aa	bb	aa	bb	bb	ab	ab	ab	aa	ab	ab
Marker299073	aaxbb	aa	bb	ab	ab	bb	ab	--	ab	aa	bb	bb	ab	ab	aa	aa	bb	bb	ab	aa	ab	aa	bb	bb	ab	bb	ab	ab	aa	bb	ab	ab	ab	aa	ab	ab	bb	aa	aa	bb	aa	bb	bb	ab	ab	ab	aa	ab	--
Marker286943	aaxbb	aa	bb	ab	ab	bb	ab	bb	ab	aa	ab	bb	ab	ab	aa	aa	bb	bb	ab	aa	ab	aa	bb	bb	ab	bb	ab	--	aa	bb	ab	ab	ab	aa	ab	ab	bb	aa	aa	bb	aa	bb	bb	ab	ab	ab	aa	ab	ab
Marker301440	aaxbb	aa	bb	ab	ab	bb	bb	bb	ab	aa	ab	ab	ab	--	aa	aa	bb	ab	ab	aa	ab	aa	bb	bb	ab	bb	ab	ab	aa	bb	ab	ab	ab	aa	ab	ab	bb	aa	aa	bb	aa	bb	ab	ab	ab	ab	aa	ab	ab
Marker297014	aaxbb	ab	bb	ab	ab	bb	bb	bb	ab	aa	bb	ab	ab	ab	aa	aa	bb	ab	ab	aa	ab	aa	bb	bb	ab	bb	ab	ab	aa	bb	ab	ab	ab	ab	ab	ab	bb	aa	aa	bb	aa	bb	ab	ab	ab	ab	aa	ab	aa
Marker299684	aaxbb	ab	bb	ab	ab	bb	--	ab	ab	aa	ab	bb	ab	aa	aa	aa	bb	ab	ab	aa	ab	aa	bb	bb	ab	bb	ab	ab	aa	bb	ab	ab	ab	ab	ab	ab	bb	aa	aa	ab	aa	bb	ab	ab	ab	ab	aa	ab	aa
Marker314607	aaxbb	ab	bb	ab	ab	bb	ab	ab	ab	aa	ab	--	ab	aa	aa	aa	bb	ab	ab	aa	ab	aa	bb	bb	ab	bb	ab	ab	aa	bb	ab	ab	ab	ab	ab	ab	bb	aa	aa	ab	aa	bb	--	ab	ab	ab	aa	ab	--
Marker307647	aaxbb	aa	bb	ab	ab	bb	ab	ab	ab	aa	ab	ab	ab	aa	aa	aa	bb	ab	ab	aa	ab	aa	bb	bb	ab	bb	ab	ab	aa	bb	ab	ab	ab	ab	ab	ab	bb	aa	aa	ab	aa	bb	ab	ab	ab	ab	aa	ab	ab
Marker286302	aaxbb	ab	bb	ab	ab	bb	ab	ab	ab	aa	ab	ab	ab	ab	aa	aa	bb	ab	ab	aa	ab	aa	bb	bb	ab	bb	ab	ab	aa	bb	ab	ab	ab	ab	ab	ab	bb	aa	aa	ab	aa	bb	ab	ab	ab	ab	aa	ab	ab
Marker315152	aaxbb	ab	bb	ab	ab	bb	ab	ab	ab	aa	ab	ab	ab	ab	aa	aa	bb	ab	ab	aa	ab	aa	bb	bb	ab	bb	ab	ab	aa	bb	ab	ab	ab	ab	ab	ab	bb	aa	aa	ab	aa	bb	ab	ab	ab	ab	aa	ab	ab
Marker287106	aaxbb	ab	bb	ab	ab	bb	ab	ab	ab	aa	ab	ab	ab	ab	aa	aa	bb	ab	ab	aa	ab	ab	bb	bb	ab	bb	ab	ab	aa	bb	ab	ab	ab	ab	ab	ab	bb	aa	aa	ab	aa	bb	ab	ab	ab	ab	aa	ab	ab
Marker303297	aaxbb	ab	bb	ab	ab	bb	ab	ab	ab	aa	ab	ab	ab	ab	aa	aa	bb	ab	ab	aa	ab	ab	bb	bb	ab	bb	ab	ab	aa	bb	ab	ab	ab	ab	ab	ab	bb	aa	aa	ab	aa	bb	ab	ab	ab	ab	aa	ab	ab
Marker312560	aaxbb	ab	bb	ab	ab	bb	ab	ab	ab	aa	ab	ab	ab	ab	aa	aa	bb	ab	ab	aa	ab	ab	bb	bb	ab	bb	ab	ab	aa	bb	ab	ab	ab	ab	ab	ab	bb	aa	aa	ab	aa	bb	ab	ab	ab	ab	aa	ab	ab
Marker298417	aaxbb	ab	bb	ab	ab	bb	ab	ab	ab	aa	ab	ab	ab	ab	aa	aa	bb	ab	ab	aa	ab	aa	bb	bb	ab	bb	ab	ab	aa	bb	ab	ab	ab	ab	aa	ab	bb	aa	aa	ab	aa	bb	ab	ab	ab	ab	aa	ab	ab
Marker297232	aaxbb	ab	bb	ab	ab	bb	ab	ab	ab	aa	ab	ab	ab	ab	aa	aa	bb	ab	ab	aa	ab	aa	bb	bb	ab	bb	ab	ab	aa	bb	ab	ab	ab	ab	aa	ab	bb	aa	aa	ab	aa	bb	ab	ab	ab	ab	aa	ab	ab
Marker307342	aaxbb	ab	bb	ab	ab	bb	ab	ab	ab	aa	ab	ab	ab	ab	aa	aa	bb	ab	ab	aa	ab	aa	bb	bb	ab	bb	ab	ab	aa	bb	ab	ab	ab	ab	aa	ab	bb	aa	aa	ab	aa	bb	ab	ab	ab	ab	aa	ab	ab
Marker310912	aaxbb	ab	bb	ab	ab	bb	ab	ab	ab	aa	ab	ab	ab	ab	aa	aa	bb	ab	ab	aa	ab	aa	bb	bb	ab	bb	ab	ab	aa	bb	ab	ab	ab	ab	aa	ab	bb	aa	aa	ab	aa	bb	ab	ab	ab	ab	aa	ab	ab
Marker302095	aaxbb	ab	bb	ab	ab	bb	ab	ab	ab	aa	ab	ab	ab	ab	aa	aa	bb	ab	ab	aa	ab	aa	bb	bb	ab	bb	ab	ab	aa	bb	ab	ab	ab	ab	ab	ab	bb	aa	aa	ab	aa	bb	ab	ab	ab	ab	aa	ab	ab
Marker313717	aaxbb	ab	bb	ab	ab	bb	ab	ab	ab	aa	ab	ab	ab	ab	aa	aa	bb	ab	ab	aa	ab	aa	bb	bb	ab	bb	ab	ab	aa	bb	ab	ab	ab	ab	ab	ab	bb	aa	aa	ab	aa	bb	ab	ab	ab	ab	aa	ab	ab
Marker308231	aaxbb	ab	bb	ab	ab	bb	ab	ab	ab	aa	ab	ab	aa	--	aa	aa	bb	ab	ab	aa	ab	aa	bb	bb	ab	bb	ab	ab	aa	bb	ab	ab	ab	ab	ab	ab	bb	aa	aa	bb	aa	bb	--	ab	ab	ab	aa	ab	ab
Marker319048	aaxbb	ab	bb	ab	ab	bb	ab	ab	ab	aa	ab	ab	aa	ab	aa	aa	bb	ab	ab	aa	ab	aa	bb	bb	ab	bb	ab	ab	aa	bb	ab	ab	ab	ab	ab	ab	bb	aa	aa	bb	aa	bb	ab	ab	aa	ab	aa	ab	ab
Marker298047	aaxbb	ab	bb	ab	ab	bb	ab	ab	ab	aa	ab	aa	aa	ab	aa	aa	bb	ab	bb	aa	ab	aa	bb	bb	ab	bb	ab	ab	aa	bb	ab	ab	ab	ab	ab	ab	bb	aa	aa	ab	aa	bb	ab	ab	aa	ab	aa	ab	ab
Marker308320	aaxbb	ab	bb	ab	ab	bb	ab	ab	ab	aa	ab	aa	aa	bb	aa	aa	bb	ab	bb	aa	ab	aa	bb	bb	ab	bb	ab	ab	aa	bb	ab	ab	ab	ab	ab	ab	bb	aa	aa	ab	aa	bb	ab	ab	aa	ab	aa	ab	ab
Marker288329	aaxbb	ab	bb	ab	--	bb	ab	ab	ab	aa	ab	aa	ab	bb	aa	aa	bb	ab	bb	aa	ab	aa	bb	bb	ab	bb	ab	ab	aa	bb	ab	ab	bb	ab	ab	ab	bb	aa	aa	ab	aa	bb	bb	ab	ab	ab	aa	ab	ab
Marker288433	aaxbb	ab	bb	ab	ab	bb	ab	ab	ab	aa	ab	aa	ab	ab	aa	aa	bb	ab	ab	aa	ab	aa	bb	bb	ab	bb	ab	ab	aa	bb	ab	ab	bb	ab	ab	ab	bb	aa	aa	ab	aa	bb	bb	ab	ab	ab	aa	ab	ab
Marker286804	aaxbb	ab	bb	ab	ab	bb	ab	ab	ab	aa	ab	aa	ab	bb	aa	aa	bb	ab	ab	aa	ab	aa	bb	bb	ab	bb	ab	ab	aa	bb	ab	ab	bb	ab	ab	ab	bb	aa	aa	ab	aa	bb	bb	ab	aa	ab	aa	ab	ab
Marker319176	aaxbb	ab	bb	ab	--	bb	ab	ab	ab	aa	ab	ab	ab	ab	aa	aa	bb	ab	ab	aa	ab	aa	bb	bb	ab	bb	ab	ab	aa	bb	ab	ab	ab	ab	ab	ab	bb	aa	aa	ab	aa	bb	ab	ab	ab	ab	aa	aa	ab
Marker311410	aaxbb	ab	bb	ab	ab	bb	ab	ab	ab	aa	ab	ab	ab	ab	aa	aa	bb	ab	ab	aa	ab	aa	bb	bb	ab	bb	ab	ab	aa	bb	ab	ab	ab	ab	ab	ab	bb	aa	aa	ab	aa	bb	ab	ab	ab	ab	aa	aa	ab
Marker316194	aaxbb	ab	bb	ab	ab	bb	ab	ab	ab	aa	ab	ab	ab	ab	aa	aa	bb	ab	ab	aa	ab	aa	bb	bb	ab	bb	ab	ab	aa	bb	ab	ab	ab	ab	ab	ab	bb	aa	aa	ab	aa	bb	ab	aa	ab	ab	aa	ab	ab
Marker314197	aaxbb	ab	bb	ab	aa	bb	ab	ab	ab	aa	ab	ab	ab	ab	aa	aa	bb	ab	ab	aa	ab	aa	bb	bb	ab	bb	ab	ab	aa	bb	ab	ab	ab	ab	--	ab	bb	aa	aa	--	aa	bb	ab	aa	ab	ab	aa	ab	ab
Marker303232	aaxbb	ab	bb	ab	--	bb	ab	ab	ab	aa	ab	ab	ab	ab	aa	aa	bb	ab	ab	aa	ab	aa	bb	bb	ab	bb	ab	ab	aa	bb	ab	ab	ab	ab	aa	ab	bb	aa	aa	ab	aa	bb	ab	aa	ab	ab	aa	aa	ab
Marker304880	aaxbb	ab	bb	ab	ab	bb	ab	ab	ab	aa	ab	ab	ab	ab	aa	aa	bb	ab	ab	aa	ab	aa	bb	bb	ab	bb	ab	ab	aa	bb	ab	ab	ab	ab	aa	ab	bb	aa	aa	ab	aa	bb	ab	--	ab	ab	aa	aa	ab
Marker292423	aaxbb	ab	bb	ab	ab	bb	ab	ab	ab	aa	ab	ab	ab	ab	aa	aa	bb	ab	aa	aa	ab	aa	bb	bb	ab	bb	ab	ab	aa	bb	ab	ab	ab	ab	aa	ab	bb	aa	aa	aa	aa	bb	ab	ab	ab	ab	aa	aa	ab
Marker308542	aaxbb	ab	bb	ab	ab	bb	ab	ab	ab	aa	ab	ab	ab	ab	aa	aa	bb	ab	aa	aa	ab	aa	bb	bb	ab	bb	ab	ab	aa	bb	ab	ab	ab	ab	aa	ab	bb	aa	aa	aa	aa	bb	ab	ab	ab	ab	aa	ab	ab
Marker299448	aaxbb	ab	bb	ab	ab	bb	ab	ab	ab	aa	ab	--	ab	ab	aa	aa	bb	ab	aa	aa	ab	aa	bb	bb	ab	bb	ab	ab	aa	bb	ab	ab	ab	ab	aa	ab	bb	aa	aa	--	aa	bb	ab	ab	ab	ab	aa	ab	ab
Marker306727	aaxbb	ab	bb	ab	aa	bb	ab	ab	ab	aa	ab	ab	ab	ab	aa	aa	bb	ab	ab	aa	ab	aa	bb	bb	ab	bb	ab	ab	aa	bb	ab	ab	ab	ab	ab	ab	bb	aa	aa	aa	aa	bb	ab	--	ab	ab	ab	ab	ab
Marker296618	aaxbb	ab	bb	ab	aa	bb	ab	ab	ab	aa	ab	aa	ab	ab	aa	aa	bb	ab	ab	aa	ab	aa	bb	bb	ab	bb	ab	ab	aa	bb	ab	ab	ab	ab	ab	ab	bb	aa	aa	ab	aa	bb	ab	ab	ab	ab	ab	ab	ab
Marker304367	aaxbb	ab	bb	ab	aa	bb	ab	ab	ab	aa	ab	aa	ab	ab	aa	aa	bb	ab	ab	aa	ab	aa	bb	bb	ab	bb	ab	ab	aa	bb	ab	ab	ab	ab	ab	ab	bb	aa	aa	ab	aa	bb	ab	aa	ab	ab	ab	ab	ab
Marker306015	aaxbb	ab	bb	ab	ab	bb	ab	ab	ab	aa	ab	aa	ab	ab	aa	aa	bb	ab	ab	aa	ab	aa	bb	bb	ab	bb	ab	ab	aa	bb	ab	ab	ab	ab	aa	ab	bb	aa	aa	ab	aa	bb	ab	aa	ab	ab	aa	ab	ab
Marker294823	aaxbb	ab	bb	ab	ab	bb	ab	ab	ab	aa	ab	ab	ab	ab	aa	aa	bb	ab	ab	aa	ab	aa	bb	bb	ab	bb	ab	ab	aa	bb	ab	ab	ab	ab	ab	ab	bb	aa	aa	ab	aa	bb	ab	ab	ab	ab	aa	ab	ab
Marker285455	aaxbb	ab	bb	ab	ab	bb	ab	ab	ab	aa	ab	aa	ab	aa	aa	aa	bb	ab	ab	aa	ab	aa	bb	bb	ab	bb	ab	ab	aa	bb	ab	ab	ab	ab	ab	ab	bb	aa	aa	ab	aa	bb	ab	ab	ab	ab	aa	ab	ab
Marker313773	aaxbb	ab	bb	ab	ab	bb	ab	ab	ab	aa	ab	ab	ab	aa	aa	aa	bb	ab	ab	aa	ab	aa	bb	bb	ab	bb	ab	ab	aa	bb	ab	ab	ab	ab	ab	ab	bb	aa	aa	ab	aa	bb	ab	ab	ab	ab	aa	ab	ab
Marker300990	aaxbb	ab	bb	ab	ab	bb	ab	ab	ab	aa	ab	ab	ab	aa	aa	aa	bb	ab	ab	aa	ab	aa	bb	bb	ab	bb	ab	ab	aa	bb	ab	ab	ab	ab	aa	ab	bb	aa	aa	ab	aa	bb	ab	ab	ab	ab	aa	ab	ab
Marker294688	aaxbb	ab	bb	ab	ab	bb	ab	ab	ab	aa	ab	ab	ab	ab	aa	aa	bb	ab	ab	aa	ab	aa	bb	bb	ab	bb	ab	ab	aa	bb	ab	ab	ab	ab	aa	ab	bb	aa	aa	ab	aa	bb	ab	ab	ab	ab	aa	ab	ab
Marker307572	aaxbb	ab	bb	ab	ab	bb	ab	ab	ab	aa	ab	ab	ab	ab	aa	aa	bb	ab	ab	aa	ab	aa	bb	bb	ab	bb	ab	ab	aa	bb	ab	ab	ab	ab	aa	ab	bb	aa	aa	ab	aa	bb	ab	ab	ab	ab	aa	ab	ab
Marker313817	aaxbb	ab	bb	ab	ab	bb	ab	ab	ab	aa	ab	ab	ab	ab	aa	aa	bb	ab	ab	aa	ab	aa	bb	bb	ab	ab	ab	ab	aa	bb	ab	ab	ab	ab	aa	ab	bb	aa	aa	ab	aa	bb	ab	ab	ab	ab	aa	ab	ab
Marker292918	aaxbb	ab	bb	ab	ab	bb	ab	ab	ab	aa	ab	ab	ab	ab	aa	aa	bb	ab	ab	aa	ab	aa	bb	bb	ab	ab	ab	ab	aa	bb	ab	ab	ab	ab	aa	ab	bb	aa	aa	ab	aa	bb	ab	ab	ab	ab	aa	ab	ab
Marker295469	aaxbb	ab	bb	ab	ab	bb	ab	ab	ab	aa	ab	ab	ab	ab	aa	aa	bb	ab	ab	aa	ab	aa	bb	bb	ab	ab	ab	ab	aa	bb	ab	ab	ab	ab	aa	ab	bb	aa	aa	ab	aa	bb	ab	ab	ab	ab	aa	ab	ab
Marker299601	aaxbb	ab	bb	ab	ab	bb	ab	ab	ab	aa	ab	ab	ab	ab	aa	aa	bb	ab	ab	aa	ab	aa	bb	bb	ab	bb	ab	ab	aa	bb	ab	ab	ab	ab	aa	ab	bb	aa	aa	ab	aa	bb	ab	ab	ab	ab	aa	ab	ab
Marker304796	aaxbb	ab	bb	ab	ab	bb	ab	ab	ab	aa	ab	ab	ab	ab	aa	aa	bb	ab	ab	aa	ab	aa	bb	bb	ab	bb	ab	ab	aa	bb	ab	ab	ab	ab	ab	ab	bb	aa	aa	ab	aa	bb	ab	ab	ab	ab	aa	ab	ab
Marker305749	aaxbb	ab	bb	ab	ab	bb	ab	ab	ab	aa	ab	--	ab	ab	aa	aa	bb	ab	ab	aa	ab	aa	bb	bb	ab	bb	ab	ab	aa	bb	ab	ab	ab	ab	ab	ab	bb	aa	aa	ab	aa	bb	ab	ab	ab	ab	aa	ab	ab
Marker299940	aaxbb	ab	bb	ab	ab	bb	ab	ab	ab	aa	ab	ab	ab	ab	aa	aa	bb	ab	ab	aa	ab	aa	bb	bb	ab	bb	ab	ab	aa	bb	ab	ab	bb	ab	ab	ab	bb	aa	aa	ab	aa	bb	ab	ab	ab	ab	aa	ab	ab
Marker291076	aaxbb	ab	bb	ab	ab	bb	ab	ab	ab	aa	ab	ab	ab	ab	aa	aa	bb	ab	ab	aa	ab	aa	bb	bb	ab	bb	ab	ab	aa	bb	ab	ab	bb	ab	aa	ab	bb	aa	aa	ab	aa	bb	ab	ab	ab	ab	aa	aa	ab
Marker288138	aaxbb	ab	bb	ab	ab	bb	ab	ab	ab	aa	ab	ab	ab	aa	aa	aa	bb	ab	ab	aa	ab	aa	bb	bb	ab	bb	bb	ab	aa	bb	ab	ab	bb	ab	ab	aa	bb	aa	aa	ab	aa	bb	ab	ab	ab	ab	aa	ab	ab
Marker308251	aaxbb	ab	bb	ab	ab	bb	aa	ab	ab	aa	ab	ab	ab	aa	aa	aa	bb	ab	ab	aa	ab	aa	bb	bb	ab	bb	--	ab	aa	bb	ab	ab	ab	ab	bb	aa	bb	aa	aa	ab	aa	bb	ab	ab	ab	ab	aa	ab	ab
Marker301844	aaxbb	ab	bb	ab	ab	bb	ab	ab	ab	aa	ab	bb	ab	aa	aa	aa	bb	ab	ab	aa	ab	aa	bb	bb	ab	bb	bb	ab	aa	bb	ab	ab	bb	ab	bb	ab	bb	aa	aa	ab	aa	bb	ab	ab	ab	ab	aa	ab	ab
Marker319147	aaxbb	ab	bb	ab	ab	bb	aa	ab	ab	aa	ab	bb	ab	--	aa	aa	bb	ab	ab	aa	ab	aa	bb	bb	ab	bb	ab	ab	aa	bb	ab	ab	bb	ab	bb	aa	bb	aa	aa	ab	aa	bb	ab	ab	ab	ab	aa	ab	ab
Marker295263	aaxbb	ab	bb	ab	ab	bb	ab	bb	ab	aa	ab	ab	ab	ab	aa	aa	bb	ab	ab	aa	ab	aa	bb	bb	ab	bb	ab	ab	aa	bb	ab	ab	bb	ab	bb	aa	bb	aa	aa	ab	aa	bb	ab	ab	ab	ab	aa	ab	ab
Marker294371	aaxbb	ab	bb	ab	--	bb	--	bb	ab	aa	ab	bb	ab	--	aa	aa	bb	ab	ab	aa	ab	aa	bb	bb	ab	bb	ab	ab	aa	bb	ab	ab	ab	ab	bb	--	bb	aa	aa	ab	aa	bb	ab	ab	ab	ab	aa	ab	ab
Marker304497	aaxbb	ab	bb	ab	ab	bb	--	bb	ab	aa	ab	bb	ab	--	aa	aa	bb	ab	ab	aa	ab	aa	bb	bb	ab	bb	bb	ab	aa	bb	ab	ab	--	ab	--	ab	bb	aa	aa	--	aa	bb	ab	ab	ab	ab	aa	ab	ab
Marker299249	aaxbb	ab	bb	ab	ab	bb	aa	ab	ab	aa	ab	ab	ab	aa	aa	aa	bb	ab	ab	aa	ab	aa	bb	bb	ab	bb	bb	ab	aa	bb	ab	ab	ab	ab	ab	ab	bb	aa	aa	ab	aa	bb	ab	ab	ab	ab	aa	ab	ab
Marker300069	aaxbb	ab	bb	ab	bb	bb	ab	ab	aa	aa	ab	ab	ab	--	aa	aa	bb	ab	ab	aa	ab	aa	bb	bb	ab	bb	ab	ab	aa	bb	ab	ab	ab	ab	ab	ab	bb	aa	aa	ab	aa	bb	--	ab	ab	ab	aa	ab	ab
Marker316105	aaxbb	ab	bb	ab	ab	bb	ab	ab	aa	aa	ab	ab	ab	ab	aa	aa	bb	ab	ab	aa	ab	aa	bb	bb	ab	bb	ab	ab	aa	bb	ab	ab	ab	ab	ab	ab	bb	aa	aa	ab	aa	bb	ab	--	aa	ab	aa	ab	ab
Marker316321	aaxbb	ab	bb	ab	--	bb	ab	ab	--	aa	--	ab	ab	--	aa	aa	bb	--	ab	aa	ab	aa	bb	bb	ab	bb	ab	ab	aa	bb	--	ab	--	ab	ab	ab	bb	aa	aa	--	aa	bb	--	--	--	ab	aa	ab	--
Marker315380	aaxbb	ab	bb	ab	bb	bb	ab	ab	ab	aa	ab	ab	ab	aa	aa	aa	bb	aa	ab	aa	ab	aa	bb	bb	aa	bb	ab	ab	aa	bb	aa	ab	--	ab	ab	ab	bb	aa	aa	ab	aa	bb	aa	bb	ab	ab	aa	ab	ab
Marker316099	aaxbb	ab	bb	ab	bb	bb	ab	ab	--	aa	--	ab	ab	aa	aa	aa	bb	aa	ab	aa	ab	aa	bb	bb	aa	bb	ab	ab	aa	bb	aa	ab	bb	ab	ab	ab	bb	aa	aa	--	aa	bb	aa	ab	ab	ab	aa	ab	aa
Marker311685	aaxbb	ab	bb	ab	ab	bb	ab	ab	ab	aa	aa	ab	ab	aa	aa	aa	bb	aa	ab	aa	ab	aa	bb	bb	aa	bb	ab	ab	aa	bb	aa	ab	bb	ab	ab	ab	bb	aa	aa	bb	aa	bb	aa	ab	ab	ab	aa	ab	aa
Marker288164	aaxbb	ab	bb	ab	bb	bb	ab	ab	aa	aa	aa	ab	ab	ab	aa	aa	bb	ab	ab	aa	ab	aa	bb	bb	ab	bb	ab	ab	aa	bb	aa	ab	bb	ab	ab	ab	bb	aa	aa	bb	aa	bb	ab	--	ab	ab	aa	ab	ab
Marker287528	aaxbb	ab	bb	ab	bb	bb	ab	ab	aa	aa	aa	ab	ab	aa	aa	aa	bb	aa	ab	aa	ab	aa	bb	bb	ab	ab	ab	ab	aa	bb	ab	ab	bb	ab	ab	ab	bb	aa	aa	bb	aa	bb	ab	bb	aa	ab	aa	ab	--
Marker287621	aaxbb	ab	bb	ab	ab	bb	ab	ab	ab	aa	ab	ab	ab	aa	aa	aa	bb	aa	ab	aa	ab	aa	bb	bb	--	ab	ab	ab	aa	bb	--	ab	ab	ab	ab	ab	bb	aa	aa	aa	aa	bb	ab	ab	aa	ab	aa	ab	aa
Marker314453	aaxbb	ab	bb	ab	ab	bb	ab	ab	ab	aa	ab	ab	ab	ab	aa	aa	bb	aa	ab	aa	ab	aa	bb	bb	ab	ab	ab	ab	aa	bb	ab	ab	ab	ab	ab	ab	bb	aa	aa	aa	aa	bb	ab	bb	aa	ab	aa	ab	aa
Marker293908	aaxbb	ab	bb	ab	ab	bb	ab	ab	ab	aa	ab	ab	ab	ab	aa	aa	bb	ab	ab	aa	ab	aa	bb	bb	ab	bb	ab	ab	aa	bb	ab	ab	ab	bb	ab	ab	bb	aa	aa	aa	aa	bb	ab	ab	ab	ab	aa	ab	aa
Marker291671	aaxbb	ab	bb	ab	ab	bb	ab	ab	ab	aa	ab	ab	ab	ab	aa	aa	bb	ab	ab	aa	ab	aa	bb	bb	ab	bb	ab	ab	aa	bb	ab	ab	ab	bb	ab	ab	bb	aa	aa	aa	aa	bb	bb	ab	ab	ab	aa	ab	ab
Marker309803	aaxbb	ab	bb	ab	ab	bb	ab	ab	ab	aa	ab	ab	ab	ab	aa	aa	bb	ab	ab	aa	ab	aa	bb	bb	ab	bb	ab	ab	aa	bb	ab	ab	ab	bb	ab	ab	bb	aa	aa	ab	aa	bb	bb	ab	ab	ab	aa	ab	ab
Marker313431	aaxbb	ab	bb	ab	ab	bb	ab	ab	ab	aa	ab	ab	ab	ab	aa	aa	bb	ab	ab	aa	ab	aa	bb	bb	ab	bb	ab	ab	aa	bb	--	ab	ab	ab	ab	ab	bb	aa	aa	aa	aa	bb	bb	ab	ab	ab	aa	ab	aa
Marker311957	aaxbb	ab	bb	ab	ab	bb	ab	ab	ab	aa	ab	ab	ab	ab	aa	aa	bb	ab	ab	aa	ab	aa	bb	bb	ab	bb	ab	ab	aa	bb	ab	ab	ab	ab	ab	ab	bb	aa	aa	aa	aa	bb	bb	ab	ab	ab	aa	ab	aa
Marker300110	aaxbb	ab	bb	ab	ab	bb	ab	ab	ab	aa	ab	ab	ab	ab	aa	aa	bb	ab	ab	aa	ab	aa	bb	bb	ab	bb	ab	ab	aa	bb	ab	ab	ab	ab	ab	ab	bb	aa	aa	aa	aa	bb	ab	ab	ab	ab	aa	ab	ab
Marker309428	aaxbb	ab	bb	ab	ab	bb	ab	ab	aa	aa	ab	ab	ab	ab	aa	aa	bb	ab	ab	aa	ab	aa	bb	bb	ab	bb	ab	ab	aa	bb	ab	ab	ab	ab	ab	ab	bb	aa	aa	ab	aa	bb	ab	ab	ab	ab	aa	ab	ab
Marker288467	aaxbb	ab	bb	ab	ab	bb	ab	ab	aa	aa	ab	ab	ab	ab	aa	aa	bb	ab	ab	aa	ab	aa	bb	bb	ab	bb	ab	ab	aa	bb	ab	ab	ab	ab	ab	ab	bb	aa	aa	bb	aa	bb	ab	ab	ab	ab	aa	ab	ab
Marker315770	aaxbb	ab	bb	ab	ab	bb	ab	ab	aa	aa	ab	ab	ab	ab	aa	aa	bb	ab	ab	aa	ab	aa	bb	bb	ab	bb	ab	ab	aa	bb	ab	ab	ab	ab	ab	ab	bb	aa	aa	ab	aa	bb	ab	ab	ab	ab	aa	ab	ab
Marker301699	aaxbb	ab	bb	ab	ab	bb	ab	ab	ab	aa	ab	aa	ab	ab	aa	aa	bb	ab	ab	aa	ab	aa	bb	bb	ab	bb	bb	ab	aa	bb	ab	ab	ab	ab	ab	ab	bb	aa	aa	ab	aa	bb	ab	ab	ab	ab	aa	ab	ab
Marker295994	aaxbb	ab	bb	ab	ab	bb	ab	ab	ab	aa	ab	aa	ab	ab	aa	aa	bb	ab	ab	aa	ab	aa	bb	bb	ab	bb	ab	ab	aa	bb	ab	ab	ab	ab	ab	ab	bb	aa	aa	ab	aa	bb	ab	ab	ab	ab	aa	ab	ab
Marker295220	aaxbb	ab	bb	ab	aa	bb	ab	ab	ab	aa	ab	aa	ab	ab	aa	aa	bb	ab	ab	aa	ab	aa	bb	bb	ab	bb	ab	ab	aa	bb	ab	ab	ab	ab	ab	ab	bb	aa	aa	ab	aa	bb	ab	ab	ab	ab	aa	ab	ab
Marker312988	aaxbb	ab	bb	ab	aa	bb	ab	ab	ab	aa	ab	ab	ab	ab	aa	aa	bb	ab	ab	aa	ab	aa	bb	bb	ab	bb	ab	ab	aa	bb	ab	ab	ab	ab	ab	ab	bb	aa	aa	--	aa	bb	ab	ab	ab	ab	aa	ab	ab
Marker295087	aaxbb	ab	bb	ab	aa	bb	ab	ab	ab	aa	ab	ab	ab	ab	aa	aa	bb	ab	ab	aa	ab	aa	bb	bb	ab	bb	ab	ab	aa	bb	ab	ab	ab	ab	ab	ab	bb	aa	aa	bb	aa	bb	ab	ab	ab	ab	aa	ab	ab
Marker291135	aaxbb	ab	bb	ab	aa	bb	ab	ab	ab	aa	ab	ab	ab	ab	aa	aa	bb	ab	ab	aa	ab	aa	bb	bb	ab	bb	bb	ab	aa	bb	ab	ab	ab	ab	ab	ab	bb	aa	aa	bb	aa	bb	ab	ab	ab	ab	aa	ab	ab
Marker295700	aaxbb	ab	bb	ab	aa	bb	ab	ab	ab	aa	ab	ab	ab	ab	aa	aa	bb	ab	ab	aa	ab	aa	bb	bb	ab	bb	bb	ab	aa	bb	ab	ab	ab	ab	ab	ab	bb	aa	aa	bb	aa	bb	ab	ab	ab	ab	aa	ab	ab
Marker289076	aaxbb	ab	bb	ab	ab	bb	ab	ab	ab	aa	ab	aa	ab	ab	aa	aa	bb	ab	ab	aa	ab	aa	bb	bb	ab	bb	bb	ab	aa	bb	ab	ab	--	ab	ab	ab	bb	aa	aa	bb	aa	bb	ab	ab	ab	ab	aa	ab	ab
Marker295224	aaxbb	ab	bb	ab	ab	bb	ab	ab	ab	aa	ab	aa	ab	ab	aa	aa	bb	ab	ab	aa	ab	aa	bb	bb	ab	bb	bb	ab	aa	bb	ab	ab	bb	ab	ab	ab	bb	aa	aa	aa	aa	bb	ab	ab	ab	ab	aa	ab	ab
Marker302424	aaxbb	ab	bb	ab	--	bb	ab	ab	ab	aa	ab	--	ab	--	aa	aa	bb	ab	ab	aa	ab	aa	bb	bb	ab	bb	--	ab	aa	bb	ab	ab	--	ab	ab	ab	bb	aa	aa	--	aa	bb	--	ab	ab	ab	aa	ab	ab
Marker292685	aaxbb	ab	bb	ab	ab	bb	ab	ab	ab	aa	ab	ab	ab	ab	aa	aa	bb	ab	ab	aa	ab	aa	bb	bb	ab	bb	ab	ab	aa	bb	ab	ab	bb	ab	ab	ab	bb	aa	aa	ab	aa	bb	ab	ab	ab	ab	aa	ab	ab
Marker298424	aaxbb	ab	bb	ab	ab	bb	ab	ab	ab	aa	ab	ab	ab	ab	aa	aa	bb	ab	ab	aa	ab	aa	bb	bb	ab	bb	ab	ab	aa	bb	ab	ab	bb	ab	ab	ab	bb	aa	aa	aa	aa	bb	ab	ab	ab	ab	aa	ab	ab
Marker293995	aaxbb	ab	bb	ab	ab	bb	ab	ab	ab	aa	ab	ab	ab	ab	aa	aa	bb	ab	ab	aa	ab	aa	bb	bb	ab	bb	bb	ab	aa	bb	ab	ab	ab	ab	ab	ab	bb	aa	aa	aa	aa	bb	ab	ab	ab	ab	aa	ab	ab
Marker289676	aaxbb	ab	bb	ab	ab	bb	ab	ab	ab	aa	ab	ab	ab	ab	aa	aa	bb	ab	ab	aa	ab	aa	bb	bb	ab	bb	ab	ab	aa	bb	ab	ab	ab	ab	ab	ab	bb	aa	aa	ab	aa	bb	ab	ab	ab	ab	aa	ab	ab
Marker305759	aaxbb	ab	bb	bb	--	bb	ab	ab	ab	aa	ab	ab	ab	ab	aa	aa	bb	ab	ab	aa	ab	aa	bb	bb	ab	bb	ab	ab	aa	bb	ab	ab	ab	ab	ab	ab	bb	aa	aa	--	aa	bb	aa	ab	ab	aa	aa	ab	ab
Marker299710	aaxbb	ab	bb	--	--	bb	ab	ab	--	aa	aa	ab	ab	ab	aa	aa	bb	ab	ab	aa	ab	aa	bb	bb	ab	bb	ab	ab	aa	bb	ab	ab	--	ab	ab	ab	bb	aa	aa	--	aa	bb	--	ab	ab	aa	aa	ab	--
Marker285202	aaxbb	ab	bb	ab	--	bb	--	ab	ab	aa	aa	ab	ab	--	aa	aa	bb	ab	--	aa	ab	aa	bb	bb	ab	bb	ab	--	aa	bb	ab	ab	ab	ab	ab	ab	bb	aa	aa	ab	aa	bb	aa	ab	ab	aa	aa	ab	ab
Marker308793	aaxbb	ab	bb	bb	--	bb	--	ab	ab	aa	aa	ab	ab	ab	aa	aa	bb	ab	ab	aa	ab	aa	bb	bb	ab	bb	ab	ab	aa	bb	ab	ab	ab	ab	ab	ab	bb	aa	aa	ab	aa	bb	ab	ab	ab	ab	aa	ab	ab
Marker313351	aaxbb	ab	bb	--	ab	bb	ab	ab	ab	aa	ab	ab	--	ab	aa	aa	bb	ab	bb	aa	ab	aa	bb	bb	ab	bb	ab	ab	aa	bb	ab	ab	ab	ab	ab	ab	bb	aa	aa	aa	aa	bb	ab	ab	ab	ab	aa	--	aa
Marker318828	aaxbb	ab	bb	ab	aa	bb	--	ab	--	aa	ab	ab	ab	bb	aa	aa	bb	--	ab	aa	ab	aa	bb	bb	ab	bb	ab	ab	aa	bb	--	ab	--	ab	ab	bb	bb	aa	aa	aa	aa	bb	ab	ab	ab	ab	aa	ab	ab
Marker299695	aaxbb	--	bb	ab	bb	bb	bb	ab	--	aa	ab	ab	--	bb	aa	aa	bb	--	bb	aa	aa	aa	bb	bb	ab	bb	ab	--	aa	bb	ab	ab	bb	ab	ab	--	bb	aa	aa	aa	aa	bb	--	ab	ab	ab	aa	aa	--
Marker287293	aaxbb	ab	bb	ab	bb	bb	--	ab	aa	aa	ab	ab	--	ab	aa	aa	bb	aa	bb	aa	ab	aa	bb	bb	ab	bb	ab	--	aa	bb	--	ab	bb	ab	--	ab	bb	aa	aa	--	aa	bb	aa	ab	ab	ab	aa	--	aa
Marker306975	aaxbb	--	--	bb	--	bb	ab	ab	aa	aa	ab	ab	bb	bb	aa	aa	bb	aa	bb	aa	ab	aa	bb	bb	ab	bb	ab	aa	aa	bb	--	ab	bb	ab	ab	--	bb	aa	ab	ab	aa	bb	ab	ab	ab	ab	aa	--	--
Marker313575	aaxbb	bb	aa	bb	ab	bb	bb	--	aa	aa	ab	ab	bb	bb	aa	aa	bb	ab	--	aa	ab	aa	bb	bb	ab	bb	ab	aa	aa	bb	aa	ab	--	ab	ab	--	bb	aa	ab	--	aa	bb	--	ab	ab	ab	aa	aa	aa
Marker289199	aaxbb	ab	--	bb	aa	bb	ab	ab	ab	aa	ab	ab	bb	bb	aa	aa	bb	aa	bb	aa	ab	aa	bb	bb	ab	bb	ab	aa	aa	bb	aa	ab	ab	ab	ab	ab	bb	aa	ab	--	aa	bb	--	ab	ab	ab	aa	aa	aa
Marker318917	aaxbb	bb	bb	ab	ab	bb	bb	ab	ab	aa	ab	ab	ab	bb	aa	aa	bb	aa	ab	aa	ab	aa	bb	bb	ab	bb	ab	ab	aa	bb	aa	ab	ab	ab	ab	bb	bb	aa	ab	ab	aa	bb	ab	ab	ab	ab	aa	ab	aa
Marker300623	aaxbb	ab	bb	ab	ab	bb	bb	ab	ab	aa	ab	ab	ab	bb	aa	aa	bb	aa	ab	aa	ab	aa	bb	bb	ab	bb	ab	ab	aa	bb	ab	ab	ab	ab	ab	ab	bb	aa	ab	ab	aa	bb	ab	ab	ab	ab	aa	ab	aa
Marker288359	aaxbb	bb	ab	ab	aa	bb	bb	ab	ab	aa	ab	ab	bb	ab	aa	aa	bb	aa	ab	aa	aa	ab	bb	bb	ab	bb	ab	aa	aa	bb	ab	ab	ab	ab	aa	ab	bb	aa	aa	ab	aa	bb	aa	ab	ab	ab	aa	--	aa
Marker294279	aaxbb	ab	--	bb	ab	bb	bb	aa	aa	aa	ab	ab	ab	ab	ab	aa	bb	aa	ab	aa	ab	ab	bb	bb	ab	bb	ab	ab	aa	bb	ab	ab	ab	ab	ab	ab	bb	aa	ab	ab	aa	bb	aa	ab	aa	ab	aa	--	aa
Marker312298	aaxbb	ab	aa	bb	aa	bb	--	ab	ab	aa	ab	ab	ab	ab	--	aa	ab	aa	ab	aa	aa	aa	bb	bb	ab	bb	ab	ab	aa	bb	ab	ab	ab	ab	aa	bb	bb	aa	ab	ab	aa	bb	aa	--	ab	ab	aa	ab	--
Marker312213	aaxbb	ab	bb	bb	--	bb	bb	aa	aa	aa	ab	ab	ab	--	ab	aa	--	aa	ab	aa	aa	bb	bb	bb	ab	bb	ab	--	--	bb	ab	ab	--	ab	--	bb	bb	aa	--	ab	aa	bb	aa	ab	aa	ab	aa	--	--
Marker304807	aaxbb	ab	ab	bb	bb	bb	bb	bb	aa	aa	ab	ab	ab	ab	--	aa	bb	aa	bb	aa	aa	bb	bb	bb	ab	bb	ab	aa	aa	bb	aa	ab	bb	ab	bb	bb	--	aa	ab	ab	aa	bb	--	ab	aa	ab	aa	ab	aa
Marker305425	aaxbb	ab	aa	--	bb	bb	bb	aa	aa	aa	ab	ab	bb	ab	bb	aa	bb	aa	--	aa	aa	bb	bb	bb	ab	bb	ab	aa	aa	bb	aa	ab	--	ab	bb	bb	--	aa	aa	ab	aa	bb	--	bb	aa	ab	aa	--	aa
Marker315493	aaxbb	bb	ab	--	--	bb	bb	aa	ab	aa	ab	ab	ab	bb	ab	aa	bb	aa	--	aa	aa	ab	bb	bb	ab	bb	ab	aa	aa	bb	ab	ab	bb	ab	ab	bb	bb	aa	ab	ab	aa	bb	aa	--	aa	ab	aa	ab	aa
Marker288043	aaxbb	bb	aa	ab	bb	bb	bb	ab	ab	aa	ab	ab	ab	bb	ab	aa	bb	aa	ab	aa	aa	ab	bb	bb	ab	bb	ab	aa	aa	bb	--	ab	ab	ab	bb	ab	ab	aa	ab	ab	aa	bb	aa	ab	ab	ab	aa	aa	aa
Marker290546	aaxbb	ab	aa	ab	ab	bb	bb	ab	ab	aa	ab	ab	ab	aa	bb	aa	bb	aa	bb	aa	aa	aa	bb	bb	ab	bb	ab	aa	aa	bb	ab	ab	ab	ab	bb	ab	bb	aa	ab	ab	aa	bb	aa	bb	ab	ab	ab	ab	aa
Marker291973	aaxbb	ab	ab	ab	bb	bb	bb	bb	ab	aa	ab	ab	ab	aa	ab	aa	ab	aa	ab	aa	aa	ab	bb	bb	bb	bb	ab	aa	ab	bb	ab	ab	bb	ab	ab	ab	ab	aa	ab	ab	ab	bb	aa	bb	ab	ab	ab	ab	aa
Marker298583	aaxbb	ab	bb	ab	bb	bb	bb	bb	ab	aa	ab	ab	ab	ab	ab	aa	ab	aa	ab	aa	aa	ab	bb	bb	bb	bb	ab	ab	ab	bb	ab	ab	bb	ab	ab	ab	ab	aa	ab	ab	ab	bb	aa	aa	ab	ab	ab	ab	ab
Marker294567	aaxbb	ab	aa	--	ab	bb	bb	bb	ab	aa	ab	ab	ab	--	ab	aa	--	aa	ab	aa	aa	ab	bb	bb	bb	ab	ab	aa	ab	bb	ab	ab	bb	ab	aa	ab	aa	aa	ab	ab	ab	bb	aa	ab	ab	ab	ab	ab	ab
Marker311451	aaxbb	ab	ab	ab	bb	bb	bb	bb	ab	aa	ab	ab	ab	ab	ab	aa	ab	aa	ab	aa	aa	ab	bb	bb	bb	ab	ab	aa	ab	bb	ab	ab	bb	ab	aa	ab	ab	aa	ab	ab	ab	bb	aa	ab	ab	ab	ab	aa	aa
Marker301694	aaxbb	ab	ab	bb	ab	bb	bb	bb	ab	aa	ab	ab	ab	aa	ab	aa	ab	aa	ab	aa	aa	ab	bb	bb	bb	bb	ab	ab	ab	bb	ab	ab	bb	ab	bb	ab	ab	aa	ab	aa	ab	bb	aa	aa	ab	ab	bb	ab	aa
Marker291718	aaxbb	ab	--	ab	bb	bb	bb	bb	ab	aa	--	ab	ab	ab	bb	aa	ab	aa	ab	aa	aa	bb	bb	bb	bb	ab	ab	ab	ab	bb	ab	ab	bb	ab	aa	ab	ab	aa	ab	--	ab	bb	aa	aa	ab	ab	bb	bb	ab
Marker316314	aaxbb	ab	--	ab	bb	bb	bb	bb	bb	aa	--	aa	ab	--	--	aa	ab	aa	ab	aa	aa	bb	bb	bb	bb	bb	ab	ab	aa	bb	--	ab	bb	ab	--	aa	--	aa	ab	aa	ab	bb	aa	--	ab	ab	--	bb	aa
Marker287466	aaxbb	ab	bb	ab	--	bb	bb	bb	bb	aa	aa	aa	ab	aa	bb	aa	ab	aa	ab	aa	aa	bb	bb	bb	bb	--	bb	ab	aa	bb	aa	aa	bb	ab	ab	ab	aa	aa	ab	--	aa	bb	aa	--	ab	ab	--	aa	ab
Marker298847	aaxbb	ab	bb	ab	bb	bb	bb	bb	bb	aa	ab	aa	bb	ab	ab	aa	bb	aa	ab	--	aa	--	bb	bb	bb	bb	ab	aa	aa	bb	ab	ab	bb	ab	ab	aa	aa	aa	--	ab	aa	bb	aa	--	ab	ab	ab	ab	--
Marker313694	aaxbb	ab	ab	ab	bb	bb	bb	bb	ab	aa	bb	ab	ab	aa	--	aa	--	aa	ab	aa	aa	--	bb	bb	bb	bb	--	ab	aa	bb	--	--	bb	ab	bb	--	--	aa	aa	ab	ab	bb	aa	--	ab	--	ab	ab	aa
Marker287254	aaxbb	ab	aa	ab	bb	--	bb	bb	ab	aa	aa	ab	ab	aa	ab	aa	ab	aa	ab	aa	aa	bb	bb	bb	bb	bb	bb	ab	--	bb	ab	--	bb	ab	bb	aa	ab	ab	aa	aa	aa	bb	aa	ab	ab	aa	--	aa	ab
Marker309789	aaxbb	ab	aa	--	bb	--	bb	bb	bb	aa	ab	aa	ab	ab	ab	aa	bb	aa	ab	aa	aa	aa	bb	bb	bb	bb	bb	ab	aa	bb	aa	ab	bb	ab	bb	aa	ab	--	ab	--	ab	bb	aa	aa	ab	ab	--	ab	aa
Marker304519	aaxbb	ab	ab	bb	bb	ab	bb	bb	--	aa	bb	ab	ab	bb	--	aa	--	aa	ab	aa	aa	aa	bb	bb	bb	bb	--	aa	aa	bb	--	--	bb	ab	bb	aa	--	--	ab	aa	ab	bb	aa	--	ab	ab	bb	ab	ab
Marker287896	aaxbb	--	ab	--	bb	bb	bb	bb	bb	aa	aa	bb	bb	bb	bb	aa	bb	aa	ab	bb	aa	--	bb	bb	bb	aa	bb	aa	aa	bb	aa	aa	bb	ab	bb	aa	aa	aa	--	--	ab	bb	aa	ab	ab	--	--	--	aa
Marker310896	aaxbb	--	aa	--	bb	ab	ab	bb	ab	aa	bb	bb	--	bb	--	--	ab	aa	ab	bb	ab	bb	bb	bb	bb	aa	bb	--	ab	bb	aa	aa	bb	ab	--	aa	aa	ab	--	--	--	bb	aa	aa	ab	aa	--	bb	aa
Marker319105	aaxbb	aa	ab	bb	bb	ab	bb	bb	ab	aa	ab	bb	bb	ab	ab	ab	ab	aa	ab	bb	aa	bb	bb	bb	bb	aa	bb	aa	aa	bb	ab	aa	bb	ab	ab	aa	aa	ab	ab	ab	ab	bb	aa	ab	ab	aa	bb	bb	ab
Marker287472	aaxbb	aa	ab	bb	bb	ab	ab	bb	bb	aa	bb	bb	bb	aa	bb	ab	ab	aa	ab	bb	ab	--	bb	bb	bb	aa	bb	aa	ab	bb	ab	aa	bb	ab	ab	aa	aa	ab	aa	ab	ab	bb	aa	ab	ab	ab	bb	bb	ab
Marker311171	aaxbb	--	ab	bb	bb	ab	ab	bb	bb	aa	bb	bb	bb	ab	bb	--	ab	aa	ab	bb	ab	bb	bb	bb	bb	--	bb	--	ab	bb	--	--	bb	ab	bb	aa	aa	ab	ab	--	aa	bb	aa	ab	ab	--	bb	bb	ab
Marker290400	aaxbb	ab	aa	bb	bb	ab	ab	bb	bb	aa	aa	aa	bb	ab	bb	ab	ab	aa	ab	--	ab	bb	bb	bb	bb	aa	bb	aa	aa	bb	aa	aa	bb	ab	bb	aa	aa	ab	ab	ab	ab	bb	aa	ab	ab	--	bb	bb	ab
Marker210465	aaxbb	bb	bb	aa	ab	bb	bb	aa	ab	ab	aa	--	bb	aa	--	--	aa	ab	ab	ab	bb	aa	aa	ab	ab	bb	aa	ab	bb	ab	aa	bb	aa	aa	bb	ab	ab	aa	aa	ab	--	aa	aa	bb	aa	aa	aa	ab	aa
Marker192517	aaxbb	bb	bb	bb	bb	bb	bb	aa	--	--	aa	--	bb	aa	--	--	aa	--	--	aa	bb	aa	aa	--	--	bb	--	ab	bb	ab	--	bb	aa	aa	bb	--	--	aa	aa	--	ab	aa	aa	bb	aa	aa	ab	ab	aa
Marker170328	aaxbb	bb	bb	ab	aa	ab	bb	aa	ab	ab	aa	ab	bb	aa	ab	ab	aa	aa	ab	ab	bb	aa	aa	ab	ab	bb	aa	ab	bb	ab	aa	bb	aa	aa	bb	bb	ab	aa	aa	aa	ab	aa	aa	bb	aa	aa	ab	ab	aa
Marker174543	aaxbb	bb	bb	ab	ab	bb	bb	aa	aa	ab	aa	ab	bb	aa	ab	ab	aa	ab	ab	aa	bb	aa	aa	ab	ab	bb	aa	ab	bb	ab	aa	bb	aa	aa	bb	bb	ab	aa	aa	aa	ab	aa	aa	bb	aa	aa	ab	ab	aa
Marker194879	aaxbb	bb	bb	aa	ab	bb	bb	aa	aa	bb	aa	ab	bb	aa	ab	--	--	aa	--	bb	bb	aa	aa	aa	bb	bb	aa	ab	bb	ab	--	bb	aa	aa	bb	bb	ab	aa	aa	ab	ab	aa	aa	bb	aa	aa	ab	ab	aa
Marker189705	aaxbb	bb	bb	bb	ab	bb	bb	aa	ab	ab	aa	bb	bb	aa	ab	ab	aa	aa	--	ab	bb	aa	aa	ab	bb	bb	ab	ab	bb	ab	ab	bb	aa	aa	bb	ab	ab	aa	aa	--	ab	aa	aa	bb	aa	aa	--	ab	aa
Marker188311	aaxbb	bb	bb	bb	bb	--	bb	aa	--	ab	aa	bb	bb	aa	ab	bb	aa	aa	ab	bb	bb	aa	aa	aa	bb	bb	aa	ab	bb	ab	aa	bb	aa	aa	bb	bb	--	aa	aa	ab	bb	aa	aa	bb	aa	aa	aa	bb	aa
Marker170463	aaxbb	bb	bb	bb	aa	ab	bb	aa	ab	ab	aa	bb	bb	aa	aa	bb	aa	ab	ab	--	bb	aa	aa	aa	--	bb	aa	ab	bb	ab	aa	bb	aa	aa	bb	ab	ab	aa	aa	ab	--	aa	aa	bb	aa	aa	aa	aa	aa
Marker210738	aaxbb	bb	bb	aa	--	--	bb	aa	aa	ab	aa	ab	bb	aa	aa	ab	aa	ab	bb	aa	bb	aa	aa	ab	ab	bb	--	ab	bb	ab	aa	bb	aa	aa	bb	ab	--	--	aa	aa	bb	aa	aa	bb	aa	aa	--	aa	aa
Marker203293	aaxbb	bb	bb	ab	aa	ab	bb	aa	ab	ab	aa	ab	bb	aa	aa	ab	aa	ab	bb	bb	bb	aa	--	ab	ab	bb	aa	ab	bb	ab	aa	bb	aa	aa	bb	ab	bb	aa	aa	ab	aa	aa	aa	bb	aa	aa	bb	ab	aa
Marker182151	aaxbb	bb	bb	aa	--	ab	bb	aa	aa	bb	aa	bb	bb	aa	aa	ab	--	--	bb	ab	bb	aa	aa	ab	ab	bb	--	ab	bb	ab	--	bb	aa	aa	bb	--	ab	aa	aa	aa	aa	aa	aa	bb	aa	aa	bb	bb	aa
Marker184341	aaxbb	bb	bb	ab	--	bb	bb	aa	--	bb	aa	--	bb	aa	--	--	--	aa	ab	ab	bb	bb	aa	--	--	bb	--	ab	bb	ab	aa	bb	aa	aa	bb	bb	bb	aa	aa	aa	bb	aa	aa	bb	aa	aa	bb	--	aa
Marker179491	aaxbb	bb	bb	ab	bb	bb	bb	aa	bb	--	aa	bb	bb	aa	ab	--	bb	aa	bb	ab	bb	ab	aa	ab	ab	bb	ab	ab	bb	ab	ab	bb	aa	aa	bb	bb	ab	ab	aa	--	ab	aa	aa	bb	aa	aa	bb	bb	aa
Marker177771	aaxbb	bb	bb	ab	ab	bb	bb	aa	ab	bb	aa	ab	bb	aa	ab	ab	bb	aa	ab	aa	bb	ab	aa	ab	ab	bb	ab	ab	bb	ab	ab	bb	aa	aa	bb	bb	bb	ab	aa	aa	ab	aa	aa	bb	aa	aa	ab	ab	aa
Marker209400	aaxbb	bb	bb	--	ab	bb	bb	aa	aa	--	aa	ab	bb	aa	aa	--	bb	aa	bb	--	bb	--	aa	ab	ab	bb	ab	ab	bb	ab	ab	bb	aa	aa	bb	bb	bb	ab	aa	aa	bb	aa	aa	bb	aa	aa	bb	--	aa
Marker200398	aaxbb	bb	bb	bb	bb	bb	bb	aa	bb	bb	aa	ab	bb	aa	ab	ab	--	aa	--	ab	bb	ab	ab	ab	ab	bb	ab	ab	bb	ab	ab	bb	aa	aa	bb	bb	ab	ab	aa	aa	--	aa	aa	bb	aa	aa	ab	bb	aa
Marker198650	aaxbb	bb	bb	bb	ab	bb	bb	aa	bb	bb	aa	ab	bb	aa	ab	ab	bb	aa	ab	ab	bb	ab	ab	ab	ab	bb	ab	ab	bb	ab	ab	bb	aa	aa	bb	bb	ab	ab	aa	aa	ab	aa	aa	bb	aa	aa	ab	ab	aa
Marker188772	aaxbb	bb	bb	bb	bb	bb	bb	aa	ab	ab	aa	ab	bb	aa	ab	ab	bb	aa	ab	ab	bb	ab	ab	ab	ab	bb	ab	ab	bb	ab	ab	bb	aa	aa	bb	bb	ab	ab	aa	aa	bb	aa	aa	bb	aa	aa	ab	bb	aa
Marker178708	aaxbb	bb	bb	bb	bb	bb	bb	aa	bb	bb	aa	ab	bb	aa	ab	ab	bb	aa	bb	ab	bb	bb	ab	ab	ab	bb	ab	ab	bb	ab	ab	bb	aa	aa	bb	bb	ab	ab	aa	aa	ab	aa	aa	bb	aa	ab	ab	aa	aa
Marker186419	aaxbb	bb	--	--	bb	--	bb	--	--	--	aa	bb	bb	aa	--	--	--	aa	--	--	bb	--	--	--	ab	bb	--	bb	--	--	--	bb	aa	aa	bb	bb	--	--	aa	aa	ab	aa	--	--	--	--	--	aa	aa
Marker203005	aaxbb	bb	bb	bb	bb	bb	bb	aa	bb	--	aa	--	bb	aa	aa	--	bb	aa	bb	--	bb	bb	aa	ab	ab	--	--	ab	bb	ab	ab	bb	--	aa	bb	bb	aa	--	aa	aa	aa	aa	--	bb	aa	aa	aa	--	aa
Marker195606	aaxbb	bb	bb	bb	bb	--	--	aa	bb	bb	aa	--	bb	aa	--	--	--	aa	bb	--	bb	bb	aa	ab	ab	bb	ab	bb	bb	aa	aa	bb	aa	aa	--	bb	--	ab	aa	aa	bb	aa	aa	bb	--	aa	aa	--	aa
Marker183834	aaxbb	bb	bb	ab	bb	--	bb	aa	ab	bb	aa	--	bb	aa	ab	ab	bb	aa	ab	ab	bb	bb	--	ab	ab	bb	ab	ab	bb	ab	aa	bb	aa	aa	bb	bb	aa	ab	aa	aa	aa	aa	aa	bb	aa	aa	aa	ab	aa
Marker173697	aaxbb	bb	bb	bb	bb	bb	bb	aa	bb	bb	aa	ab	bb	aa	bb	bb	bb	aa	ab	ab	bb	bb	--	ab	ab	bb	ab	ab	bb	aa	bb	bb	aa	aa	bb	bb	ab	ab	aa	aa	ab	aa	aa	bb	aa	aa	ab	ab	aa
Marker209606	aaxbb	bb	--	bb	bb	--	--	aa	bb	bb	aa	ab	bb	aa	--	bb	--	aa	bb	aa	bb	bb	aa	ab	ab	ab	ab	bb	bb	aa	--	bb	--	aa	--	bb	bb	ab	aa	aa	aa	aa	aa	--	aa	aa	ab	--	aa
Marker182727	aaxbb	bb	aa	bb	bb	ab	ab	bb	bb	ab	aa	ab	bb	aa	bb	bb	--	aa	bb	aa	bb	bb	ab	ab	ab	bb	ab	bb	ab	aa	aa	bb	aa	aa	ab	bb	aa	bb	aa	aa	bb	aa	aa	ab	ab	aa	bb	bb	aa
Marker190577	aaxbb	bb	--	ab	bb	ab	bb	bb	bb	ab	aa	ab	ab	aa	bb	bb	ab	aa	bb	aa	bb	bb	aa	--	ab	bb	bb	bb	bb	aa	bb	bb	--	bb	bb	bb	ab	--	aa	aa	bb	--	ab	ab	ab	ab	bb	aa	aa
Marker176472	aaxbb	bb	aa	--	bb	ab	bb	bb	--	ab	aa	bb	bb	aa	bb	--	--	--	bb	--	bb	bb	ab	aa	ab	bb	ab	bb	--	aa	bb	bb	--	bb	--	bb	aa	--	aa	aa	aa	--	ab	ab	ab	ab	--	aa	aa
Marker175336	aaxbb	bb	aa	bb	bb	ab	bb	bb	ab	ab	aa	--	bb	aa	bb	bb	ab	aa	bb	ab	bb	bb	aa	aa	ab	ab	bb	bb	ab	aa	ab	bb	ab	bb	ab	bb	bb	bb	aa	aa	aa	ab	ab	ab	ab	ab	bb	ab	aa
Marker210679	aaxbb	bb	aa	bb	bb	ab	ab	bb	bb	ab	aa	bb	bb	aa	bb	bb	bb	aa	bb	ab	bb	bb	ab	aa	--	bb	bb	bb	ab	aa	ab	bb	ab	bb	ab	bb	ab	bb	aa	aa	aa	ab	ab	bb	ab	aa	bb	aa	aa
Marker204630	aaxbb	bb	aa	bb	bb	ab	bb	bb	ab	ab	aa	ab	bb	aa	bb	bb	ab	aa	bb	ab	bb	bb	ab	ab	ab	bb	ab	bb	ab	aa	aa	bb	ab	bb	ab	bb	ab	ab	aa	aa	ab	aa	ab	ab	ab	ab	bb	bb	aa
Marker192537	aaxbb	bb	aa	bb	bb	ab	ab	bb	ab	ab	aa	ab	bb	aa	bb	bb	ab	aa	bb	ab	bb	bb	ab	ab	ab	bb	ab	bb	ab	aa	ab	bb	ab	bb	ab	bb	ab	ab	aa	aa	ab	aa	aa	ab	ab	ab	bb	ab	aa
Marker176833	aaxbb	bb	--	bb	bb	ab	ab	bb	ab	ab	aa	ab	bb	aa	bb	bb	ab	aa	bb	ab	bb	bb	ab	aa	aa	bb	bb	bb	ab	aa	ab	bb	ab	bb	bb	bb	bb	ab	aa	aa	bb	aa	ab	--	ab	ab	bb	ab	aa
Marker173576	aaxbb	bb	aa	ab	bb	ab	ab	bb	ab	ab	aa	ab	ab	aa	bb	ab	ab	ab	bb	ab	bb	bb	aa	aa	ab	ab	ab	ab	ab	aa	bb	bb	ab	bb	bb	bb	--	ab	aa	aa	ab	ab	ab	ab	ab	ab	bb	bb	aa
Marker183546	aaxbb	ab	--	ab	bb	bb	bb	bb	ab	aa	aa	ab	ab	aa	bb	ab	ab	ab	bb	aa	bb	bb	ab	aa	ab	ab	bb	bb	ab	aa	bb	bb	ab	bb	--	bb	ab	bb	ab	aa	ab	ab	aa	ab	ab	ab	bb	ab	aa
Marker187889	aaxbb	ab	aa	--	bb	--	ab	bb	--	aa	aa	--	ab	aa	--	--	ab	--	bb	ab	bb	bb	bb	--	ab	ab	aa	bb	--	aa	--	bb	--	bb	--	bb	aa	bb	aa	aa	--	aa	--	bb	--	aa	bb	--	aa
Marker208804	aaxbb	bb	aa	--	bb	bb	bb	bb	aa	aa	aa	--	aa	aa	bb	--	ab	ab	bb	aa	ab	--	bb	bb	aa	ab	aa	ab	--	aa	bb	bb	bb	bb	--	bb	ab	bb	aa	aa	--	ab	aa	bb	bb	ab	bb	ab	aa
Marker206571	aaxbb	bb	--	bb	bb	ab	bb	ab	aa	--	ab	ab	bb	aa	--	bb	ab	ab	bb	aa	ab	--	ab	bb	ab	ab	aa	--	bb	aa	bb	bb	bb	bb	aa	bb	aa	bb	--	aa	ab	ab	aa	ab	bb	ab	bb	aa	aa
Marker176928	aaxbb	--	--	ab	bb	bb	ab	bb	aa	--	aa	--	ab	aa	aa	bb	--	aa	bb	aa	aa	bb	ab	--	--	bb	ab	ab	bb	aa	bb	bb	bb	bb	aa	bb	bb	bb	ab	aa	ab	aa	aa	bb	bb	bb	bb	ab	aa
Marker180796	aaxbb	bb	--	--	bb	--	--	bb	aa	aa	aa	--	--	aa	aa	bb	--	aa	bb	aa	aa	--	--	ab	aa	--	--	ab	--	aa	bb	bb	--	bb	aa	bb	--	bb	ab	aa	--	aa	ab	--	aa	ab	bb	ab	aa
Marker193922	aaxbb	ab	aa	--	bb	bb	bb	bb	--	--	aa	--	aa	aa	bb	ab	ab	ab	--	aa	aa	--	ab	ab	aa	bb	aa	ab	ab	aa	bb	bb	ab	bb	aa	bb	ab	bb	ab	aa	ab	bb	bb	ab	--	--	bb	ab	aa
Marker191617	aaxbb	--	aa	ab	bb	--	bb	--	--	aa	ab	ab	--	aa	--	bb	--	bb	--	aa	aa	--	ab	aa	--	bb	ab	bb	ab	aa	bb	bb	--	bb	--	bb	bb	bb	aa	aa	--	bb	bb	--	bb	bb	bb	ab	aa
Marker178201	aaxbb	--	aa	ab	bb	ab	bb	ab	--	aa	aa	ab	aa	aa	--	bb	--	ab	--	aa	ab	--	--	ab	--	aa	bb	bb	--	aa	bb	bb	ab	bb	--	bb	aa	bb	aa	aa	--	bb	aa	ab	bb	bb	bb	ab	aa
Marker192433	aaxbb	bb	aa	ab	bb	ab	bb	ab	--	--	ab	ab	aa	aa	--	ab	ab	aa	--	aa	bb	ab	ab	bb	ab	bb	bb	ab	ab	aa	bb	bb	ab	bb	--	bb	ab	bb	ab	aa	bb	bb	ab	ab	aa	ab	bb	--	aa
Marker177704	aaxbb	bb	aa	--	bb	--	bb	ab	aa	--	ab	ab	aa	aa	ab	bb	ab	bb	--	aa	bb	ab	bb	bb	ab	aa	ab	--	--	aa	bb	bb	bb	bb	aa	bb	--	--	ab	aa	bb	aa	aa	ab	aa	ab	bb	aa	aa
Marker201917	aaxbb	--	aa	ab	bb	ab	bb	ab	aa	aa	ab	ab	aa	aa	aa	bb	ab	ab	bb	aa	ab	bb	ab	ab	ab	aa	ab	ab	ab	aa	bb	bb	bb	bb	aa	bb	bb	bb	ab	aa	ab	ab	bb	ab	ab	ab	bb	aa	aa
Marker205219	aaxbb	bb	aa	--	bb	ab	bb	ab	aa	aa	ab	ab	aa	aa	ab	bb	ab	bb	bb	aa	aa	bb	bb	bb	aa	ab	bb	ab	ab	aa	bb	bb	ab	bb	aa	bb	ab	bb	aa	aa	ab	ab	bb	ab	ab	ab	bb	ab	aa
Marker182603	aaxbb	bb	aa	ab	bb	ab	bb	bb	aa	aa	ab	ab	ab	aa	ab	ab	aa	bb	bb	aa	bb	bb	ab	aa	ab	ab	ab	bb	ab	aa	bb	bb	bb	bb	aa	bb	ab	bb	ab	aa	ab	ab	bb	ab	bb	ab	bb	ab	aa
Marker197392	aaxbb	bb	aa	ab	bb	ab	bb	bb	aa	aa	ab	ab	ab	aa	ab	ab	aa	ab	bb	aa	bb	ab	ab	aa	aa	ab	ab	bb	ab	aa	bb	bb	ab	bb	aa	bb	ab	--	--	aa	ab	ab	ab	ab	aa	ab	bb	aa	aa
Marker204353	aaxbb	bb	aa	ab	bb	ab	bb	bb	aa	aa	ab	ab	ab	aa	ab	ab	aa	ab	bb	aa	ab	ab	ab	ab	ab	ab	ab	ab	ab	aa	bb	bb	ab	bb	aa	bb	ab	bb	ab	aa	ab	aa	ab	ab	ab	ab	bb	ab	aa
Marker206857	aaxbb	ab	aa	ab	bb	--	bb	ab	aa	aa	ab	ab	aa	aa	ab	bb	ab	ab	bb	aa	ab	ab	ab	ab	ab	ab	ab	--	ab	aa	bb	bb	ab	bb	aa	bb	ab	bb	ab	aa	bb	aa	ab	ab	ab	ab	bb	ab	aa
Marker200206	aaxbb	ab	aa	ab	bb	ab	bb	ab	aa	aa	ab	ab	ab	aa	ab	ab	ab	ab	bb	aa	ab	ab	ab	ab	ab	ab	ab	ab	ab	aa	bb	bb	ab	bb	aa	bb	ab	bb	ab	aa	ab	ab	ab	ab	ab	ab	bb	ab	aa
Marker178196	aaxbb	ab	aa	ab	bb	aa	bb	ab	aa	aa	ab	ab	ab	aa	ab	ab	ab	ab	bb	aa	ab	ab	aa	ab	ab	ab	ab	ab	ab	aa	bb	bb	ab	bb	aa	bb	ab	bb	ab	aa	ab	ab	ab	ab	ab	ab	bb	ab	aa
Marker203840	aaxbb	ab	aa	ab	bb	ab	bb	ab	aa	aa	ab	ab	aa	aa	ab	ab	ab	ab	bb	aa	ab	ab	ab	ab	ab	ab	ab	ab	ab	aa	bb	bb	ab	bb	aa	bb	ab	ab	aa	aa	ab	aa	ab	ab	ab	ab	bb	ab	aa
Marker173580	aaxbb	ab	aa	ab	bb	ab	bb	ab	aa	aa	ab	ab	aa	aa	ab	ab	ab	ab	bb	aa	ab	ab	ab	aa	ab	ab	ab	ab	ab	aa	bb	bb	ab	bb	aa	bb	ab	ab	ab	aa	ab	ab	ab	ab	ab	ab	bb	ab	aa
Marker209928	aaxbb	ab	aa	aa	bb	ab	bb	ab	aa	aa	ab	ab	aa	aa	ab	bb	ab	ab	bb	aa	ab	ab	ab	aa	ab	ab	ab	ab	--	aa	bb	bb	ab	bb	aa	bb	ab	ab	ab	aa	ab	ab	ab	ab	ab	ab	bb	aa	aa
Marker202180	aaxbb	ab	aa	ab	bb	aa	bb	ab	aa	aa	ab	ab	aa	aa	bb	bb	ab	ab	bb	aa	ab	ab	ab	--	ab	ab	ab	ab	bb	aa	bb	bb	bb	bb	aa	bb	--	ab	aa	aa	bb	ab	ab	ab	ab	ab	bb	ab	aa
Marker188086	aaxbb	ab	aa	aa	bb	aa	bb	ab	aa	aa	ab	ab	aa	aa	bb	ab	ab	ab	bb	aa	ab	ab	aa	ab	ab	ab	ab	ab	bb	aa	bb	bb	bb	bb	aa	bb	ab	ab	aa	aa	bb	--	ab	ab	ab	ab	bb	aa	aa
Marker174319	aaxbb	ab	aa	aa	bb	aa	bb	ab	aa	aa	ab	ab	aa	aa	bb	ab	ab	ab	bb	aa	ab	ab	aa	ab	ab	ab	ab	ab	ab	aa	bb	bb	bb	bb	aa	bb	bb	ab	aa	aa	--	aa	ab	ab	ab	ab	bb	aa	aa
Marker182191	aaxbb	ab	aa	aa	bb	ab	bb	ab	aa	aa	ab	ab	aa	aa	ab	ab	ab	ab	bb	aa	ab	ab	aa	ab	ab	ab	ab	ab	bb	aa	bb	bb	bb	bb	aa	bb	bb	ab	ab	aa	ab	aa	ab	ab	ab	ab	bb	aa	aa
Marker185489	aaxbb	ab	aa	aa	bb	ab	bb	ab	aa	aa	ab	ab	aa	aa	ab	ab	ab	ab	bb	aa	ab	ab	aa	ab	ab	ab	ab	ab	--	aa	bb	bb	bb	bb	aa	bb	bb	ab	ab	aa	ab	ab	ab	ab	ab	ab	bb	aa	aa
Marker191573	aaxbb	ab	aa	aa	bb	ab	bb	ab	aa	aa	ab	ab	aa	aa	ab	ab	ab	ab	bb	aa	ab	ab	aa	ab	ab	ab	ab	ab	ab	aa	bb	bb	bb	bb	aa	bb	ab	ab	ab	aa	ab	ab	ab	ab	ab	ab	bb	aa	aa
Marker202230	aaxbb	ab	aa	aa	bb	ab	bb	ab	aa	aa	ab	ab	aa	aa	ab	ab	ab	ab	bb	aa	ab	ab	aa	ab	ab	ab	ab	ab	bb	aa	bb	bb	bb	bb	aa	bb	ab	ab	ab	aa	bb	ab	ab	ab	ab	ab	bb	aa	aa
Marker188391	aaxbb	ab	aa	aa	bb	ab	bb	ab	aa	aa	ab	aa	aa	aa	ab	ab	ab	ab	bb	aa	ab	ab	aa	ab	ab	ab	ab	ab	ab	aa	bb	bb	bb	bb	aa	bb	ab	ab	ab	aa	ab	ab	ab	ab	ab	ab	bb	aa	aa
Marker194387	aaxbb	ab	aa	aa	bb	ab	bb	ab	aa	aa	ab	ab	aa	aa	aa	--	ab	ab	bb	aa	ab	ab	aa	ab	ab	ab	--	ab	ab	aa	bb	bb	bb	bb	aa	bb	--	ab	--	aa	ab	ab	ab	ab	aa	ab	bb	aa	aa
Marker196061	aaxbb	ab	aa	aa	bb	--	bb	ab	aa	aa	ab	--	aa	aa	aa	bb	ab	ab	bb	aa	ab	ab	aa	ab	ab	ab	ab	ab	ab	aa	bb	bb	bb	bb	aa	bb	ab	ab	ab	aa	ab	ab	ab	ab	aa	ab	bb	aa	aa
Marker200186	aaxbb	ab	aa	aa	bb	bb	bb	ab	aa	aa	ab	aa	aa	aa	--	bb	ab	ab	bb	aa	ab	ab	aa	ab	ab	ab	ab	ab	ab	aa	bb	bb	bb	bb	aa	bb	ab	ab	ab	aa	ab	ab	ab	ab	ab	ab	bb	aa	aa
Marker209209	aaxbb	ab	aa	aa	bb	bb	bb	ab	aa	aa	ab	--	aa	aa	--	--	ab	ab	bb	aa	ab	ab	aa	ab	ab	ab	bb	ab	ab	aa	bb	bb	bb	bb	aa	bb	ab	ab	ab	aa	ab	--	ab	ab	--	ab	bb	aa	aa
Marker171965	aaxbb	ab	aa	aa	bb	bb	bb	ab	aa	aa	ab	ab	aa	aa	ab	ab	ab	ab	bb	aa	ab	ab	aa	ab	ab	ab	ab	ab	ab	aa	bb	bb	bb	bb	aa	bb	ab	ab	ab	aa	ab	ab	ab	ab	aa	ab	bb	aa	aa
Marker176255	aaxbb	ab	aa	aa	bb	--	bb	ab	aa	aa	ab	ab	aa	aa	ab	--	ab	ab	bb	aa	ab	ab	aa	ab	ab	ab	bb	ab	ab	aa	bb	bb	bb	bb	aa	bb	ab	ab	ab	aa	ab	ab	ab	ab	--	ab	bb	aa	aa
Marker193986	aaxbb	ab	aa	aa	bb	bb	bb	ab	aa	aa	ab	aa	aa	aa	aa	--	ab	ab	bb	aa	ab	ab	aa	ab	ab	ab	bb	ab	ab	aa	bb	bb	bb	bb	aa	bb	ab	ab	ab	aa	ab	ab	ab	ab	ab	ab	bb	aa	aa
Marker209134	aaxbb	ab	aa	aa	bb	ab	bb	ab	aa	aa	ab	aa	aa	aa	ab	ab	ab	ab	bb	aa	ab	ab	aa	ab	ab	ab	bb	ab	ab	aa	bb	bb	bb	bb	aa	bb	ab	ab	ab	aa	ab	ab	ab	ab	ab	ab	bb	aa	aa
Marker193714	aaxbb	aa	aa	aa	bb	ab	bb	ab	aa	aa	ab	ab	aa	aa	aa	ab	ab	ab	bb	aa	ab	ab	aa	ab	ab	ab	bb	ab	ab	aa	bb	bb	bb	bb	aa	bb	ab	ab	ab	aa	ab	bb	ab	ab	ab	ab	bb	aa	aa
Marker198546	aaxbb	aa	aa	aa	bb	ab	bb	ab	aa	aa	ab	ab	aa	aa	--	ab	ab	ab	bb	aa	ab	ab	aa	ab	ab	ab	ab	ab	ab	aa	bb	bb	bb	bb	aa	bb	ab	ab	ab	aa	ab	ab	ab	ab	ab	ab	bb	aa	aa
Marker202406	aaxbb	aa	aa	aa	bb	ab	bb	ab	aa	aa	ab	ab	aa	aa	--	ab	ab	ab	bb	aa	ab	ab	aa	ab	ab	ab	ab	ab	ab	aa	bb	bb	bb	bb	aa	bb	ab	ab	ab	aa	ab	bb	ab	ab	ab	ab	bb	aa	aa
Marker206444	aaxbb	ab	aa	aa	bb	ab	bb	ab	aa	aa	ab	ab	aa	aa	aa	ab	ab	ab	bb	aa	ab	ab	aa	ab	ab	ab	bb	ab	ab	aa	bb	bb	bb	bb	aa	bb	ab	ab	ab	aa	ab	bb	ab	ab	ab	ab	bb	aa	aa
Marker198091	aaxbb	ab	aa	aa	bb	ab	bb	ab	aa	aa	ab	ab	aa	aa	ab	ab	ab	ab	bb	aa	ab	ab	aa	ab	ab	ab	ab	ab	ab	aa	bb	bb	bb	bb	aa	bb	ab	ab	ab	aa	ab	bb	ab	ab	ab	ab	bb	aa	aa
Marker178765	aaxbb	ab	aa	aa	bb	ab	bb	ab	aa	aa	ab	ab	aa	aa	ab	ab	ab	ab	bb	aa	ab	ab	aa	ab	ab	ab	ab	ab	ab	aa	bb	bb	bb	bb	aa	bb	ab	ab	ab	aa	ab	bb	ab	ab	ab	ab	bb	aa	aa
Marker174824	aaxbb	ab	aa	aa	bb	ab	bb	ab	aa	aa	ab	ab	aa	aa	ab	ab	ab	ab	bb	aa	ab	ab	aa	ab	ab	ab	--	ab	ab	aa	bb	bb	bb	bb	aa	bb	ab	ab	ab	aa	ab	bb	ab	ab	ab	ab	bb	aa	aa
Marker205049	aaxbb	ab	aa	aa	bb	ab	bb	ab	aa	aa	ab	ab	aa	aa	aa	ab	ab	ab	bb	aa	ab	ab	aa	ab	ab	ab	ab	ab	ab	aa	bb	bb	bb	bb	aa	bb	ab	bb	bb	aa	aa	aa	aa	ab	ab	ab	bb	aa	aa
Marker175570	aaxbb	ab	aa	aa	bb	ab	bb	ab	aa	aa	ab	ab	aa	aa	ab	ab	ab	ab	bb	aa	ab	ab	aa	ab	ab	ab	ab	ab	ab	aa	bb	bb	bb	bb	aa	bb	ab	ab	ab	aa	aa	ab	aa	ab	ab	ab	bb	aa	aa
Marker209309	aaxbb	ab	aa	aa	bb	ab	bb	ab	aa	aa	ab	bb	aa	aa	ab	ab	ab	ab	bb	aa	ab	ab	aa	ab	ab	ab	bb	--	ab	aa	bb	bb	bb	bb	aa	bb	ab	ab	ab	aa	ab	aa	--	ab	ab	ab	bb	aa	aa
Marker197396	aaxbb	ab	aa	aa	bb	ab	bb	ab	aa	aa	ab	bb	aa	aa	ab	ab	ab	ab	bb	aa	ab	ab	aa	ab	ab	ab	bb	bb	ab	aa	bb	bb	bb	bb	aa	bb	ab	ab	ab	aa	aa	aa	aa	ab	ab	ab	bb	aa	aa
Marker200271	aaxbb	ab	aa	aa	bb	ab	bb	ab	aa	aa	ab	bb	aa	aa	ab	ab	ab	ab	bb	aa	ab	ab	aa	ab	ab	ab	ab	bb	ab	aa	bb	bb	bb	bb	aa	bb	ab	ab	ab	aa	ab	aa	ab	ab	ab	ab	bb	aa	aa
Marker209878	aaxbb	ab	aa	aa	bb	ab	bb	ab	aa	aa	ab	ab	aa	aa	ab	ab	ab	ab	bb	aa	ab	ab	aa	ab	ab	ab	ab	ab	ab	aa	bb	bb	bb	bb	aa	bb	ab	ab	ab	aa	ab	aa	ab	ab	ab	ab	bb	aa	aa
Marker180771	aaxbb	ab	aa	aa	bb	ab	bb	ab	aa	aa	ab	ab	aa	aa	ab	ab	ab	ab	bb	aa	ab	ab	aa	ab	ab	ab	ab	ab	ab	aa	bb	bb	bb	bb	aa	bb	ab	bb	bb	aa	--	--	--	bb	ab	ab	bb	aa	aa
Marker171765	aaxbb	ab	aa	aa	bb	ab	bb	ab	aa	aa	ab	ab	aa	aa	ab	ab	ab	ab	bb	aa	ab	ab	aa	ab	ab	ab	--	bb	ab	aa	bb	bb	bb	bb	aa	bb	ab	bb	bb	aa	ab	ab	ab	bb	ab	ab	bb	aa	aa
Marker172540	aaxbb	ab	aa	aa	bb	ab	bb	ab	aa	aa	ab	ab	aa	aa	ab	ab	ab	ab	bb	aa	ab	ab	aa	ab	ab	ab	ab	bb	ab	aa	bb	bb	bb	bb	aa	bb	ab	bb	bb	aa	ab	ab	aa	bb	ab	ab	bb	aa	aa
Marker208029	aaxbb	ab	aa	aa	bb	ab	bb	ab	aa	aa	ab	ab	aa	aa	ab	ab	ab	ab	bb	aa	ab	ab	aa	ab	ab	ab	ab	ab	ab	aa	bb	bb	bb	bb	aa	bb	ab	ab	ab	aa	ab	ab	ab	ab	ab	ab	bb	aa	aa
Marker178924	aaxbb	ab	aa	aa	bb	ab	bb	ab	aa	aa	ab	ab	aa	aa	ab	ab	ab	ab	bb	aa	ab	ab	aa	ab	ab	ab	ab	ab	ab	aa	bb	bb	bb	bb	aa	bb	ab	ab	ab	aa	ab	ab	ab	ab	ab	ab	bb	aa	aa
Marker182624	aaxbb	ab	aa	aa	bb	ab	bb	ab	aa	aa	ab	ab	aa	aa	ab	ab	ab	ab	bb	aa	ab	ab	aa	ab	ab	ab	ab	ab	ab	aa	bb	bb	bb	bb	aa	bb	ab	ab	ab	aa	ab	ab	ab	ab	ab	ab	bb	aa	aa
Marker184883	aaxbb	ab	aa	aa	bb	ab	bb	ab	aa	aa	ab	ab	aa	aa	ab	ab	ab	ab	bb	aa	ab	ab	aa	ab	ab	ab	ab	ab	ab	aa	bb	bb	bb	bb	aa	bb	ab	ab	ab	aa	ab	ab	ab	ab	ab	ab	bb	aa	aa
Marker186503	aaxbb	ab	aa	aa	bb	ab	bb	ab	aa	aa	ab	ab	aa	aa	ab	ab	ab	ab	bb	aa	ab	ab	aa	ab	ab	ab	ab	ab	ab	aa	bb	bb	bb	bb	aa	bb	ab	ab	ab	aa	ab	ab	ab	ab	ab	ab	bb	aa	aa
Marker193385	aaxbb	ab	aa	aa	bb	ab	bb	ab	aa	aa	ab	ab	aa	aa	ab	ab	ab	ab	bb	aa	ab	ab	aa	ab	ab	ab	ab	ab	ab	aa	bb	bb	bb	bb	aa	bb	ab	ab	ab	aa	ab	ab	ab	ab	ab	ab	bb	aa	aa
Marker183035	aaxbb	ab	aa	aa	bb	ab	bb	ab	aa	aa	ab	ab	aa	aa	ab	ab	ab	ab	bb	aa	ab	ab	aa	aa	ab	ab	ab	bb	ab	aa	bb	bb	bb	bb	aa	bb	ab	ab	ab	aa	ab	ab	ab	ab	ab	ab	bb	aa	aa
Marker171502	aaxbb	ab	aa	aa	bb	ab	bb	ab	aa	aa	ab	ab	aa	aa	ab	ab	ab	ab	bb	aa	ab	ab	aa	aa	ab	ab	ab	bb	ab	aa	bb	bb	bb	bb	aa	bb	ab	ab	ab	aa	ab	ab	ab	ab	ab	ab	bb	aa	aa
Marker195909	aaxbb	ab	aa	aa	bb	bb	bb	bb	aa	aa	ab	aa	aa	aa	ab	ab	ab	ab	bb	aa	ab	ab	aa	--	ab	ab	ab	ab	ab	aa	bb	bb	bb	bb	aa	bb	ab	ab	bb	aa	ab	ab	ab	ab	ab	ab	bb	aa	aa
Marker174772	aaxbb	ab	aa	aa	bb	--	bb	--	aa	aa	ab	aa	aa	aa	--	ab	ab	ab	bb	aa	aa	ab	aa	aa	ab	ab	ab	ab	ab	aa	bb	bb	bb	bb	aa	bb	ab	ab	bb	aa	ab	bb	bb	ab	ab	ab	bb	aa	aa
Marker179360	aaxbb	ab	aa	aa	bb	ab	bb	--	aa	aa	ab	aa	aa	aa	ab	ab	ab	ab	bb	aa	aa	ab	aa	aa	ab	ab	aa	ab	--	aa	bb	bb	bb	bb	aa	bb	--	ab	bb	aa	--	aa	ab	ab	ab	ab	bb	aa	aa
Marker186088	aaxbb	bb	aa	aa	bb	--	bb	bb	aa	aa	--	aa	aa	aa	--	ab	ab	--	bb	aa	bb	ab	aa	--	--	ab	--	--	ab	aa	bb	bb	bb	bb	aa	bb	--	ab	--	aa	bb	--	--	--	ab	ab	bb	aa	aa
Marker172641	aaxbb	bb	aa	aa	bb	bb	bb	bb	aa	aa	ab	ab	aa	aa	--	ab	ab	ab	bb	aa	bb	ab	aa	bb	aa	ab	aa	aa	ab	aa	bb	bb	bb	bb	aa	bb	aa	ab	--	aa	bb	aa	--	--	ab	ab	bb	aa	aa
Marker184416	aaxbb	--	aa	aa	bb	bb	bb	bb	aa	aa	bb	ab	aa	aa	ab	--	--	aa	bb	aa	ab	ab	aa	ab	aa	ab	--	aa	aa	aa	bb	bb	bb	bb	aa	bb	aa	ab	bb	aa	--	--	--	ab	ab	ab	bb	aa	aa
Marker185910	aaxbb	--	aa	aa	bb	--	bb	--	aa	aa	--	--	aa	aa	--	--	--	--	bb	aa	--	ab	aa	--	--	ab	--	--	--	aa	bb	bb	bb	bb	aa	bb	--	ab	--	aa	--	--	--	--	ab	ab	bb	aa	aa
Marker204429	aaxbb	aa	aa	aa	bb	ab	bb	bb	aa	aa	ab	bb	aa	aa	ab	ab	ab	ab	bb	aa	aa	ab	aa	ab	--	ab	aa	bb	aa	aa	bb	bb	bb	bb	aa	bb	--	ab	ab	aa	ab	aa	bb	ab	ab	ab	bb	aa	aa
Marker199017	aaxbb	--	aa	aa	bb	ab	bb	ab	aa	aa	bb	bb	aa	aa	bb	ab	ab	aa	bb	aa	ab	ab	aa	ab	ab	ab	aa	bb	--	aa	bb	bb	bb	bb	aa	bb	ab	ab	ab	aa	ab	aa	bb	ab	ab	ab	bb	aa	aa
Marker172516	aaxbb	--	aa	aa	bb	bb	bb	bb	aa	aa	bb	bb	aa	aa	bb	ab	ab	aa	bb	aa	bb	ab	aa	bb	ab	ab	aa	bb	ab	aa	bb	bb	bb	bb	aa	bb	aa	ab	bb	aa	bb	--	--	--	ab	ab	bb	aa	aa
Marker183319	aaxbb	aa	aa	aa	bb	bb	bb	bb	aa	aa	--	aa	aa	aa	ab	ab	ab	--	bb	aa	bb	--	aa	bb	ab	ab	bb	ab	ab	aa	bb	bb	bb	bb	aa	bb	ab	ab	ab	aa	bb	--	bb	ab	ab	ab	bb	aa	aa
Marker196073	aaxbb	ab	aa	aa	bb	ab	bb	ab	aa	aa	--	ab	aa	aa	ab	bb	ab	aa	bb	aa	ab	aa	aa	bb	ab	ab	bb	ab	ab	aa	bb	bb	bb	bb	aa	bb	ab	ab	bb	aa	ab	ab	bb	aa	ab	bb	bb	aa	aa
Marker210392	aaxbb	bb	aa	aa	bb	--	bb	bb	aa	aa	bb	--	aa	aa	aa	bb	ab	aa	bb	aa	ab	aa	aa	bb	ab	ab	--	--	--	aa	bb	bb	bb	bb	aa	bb	ab	ab	bb	aa	ab	--	ab	aa	ab	ab	bb	aa	aa
Marker207122	aaxbb	bb	aa	aa	bb	--	bb	--	aa	aa	bb	ab	aa	aa	--	--	--	aa	bb	aa	ab	ab	aa	--	--	ab	bb	--	aa	aa	bb	bb	bb	bb	aa	bb	--	ab	--	aa	bb	--	bb	--	--	bb	bb	aa	aa
Marker194509	aaxbb	--	aa	aa	bb	--	bb	ab	aa	aa	ab	aa	aa	aa	bb	ab	--	aa	bb	aa	--	--	aa	bb	ab	ab	ab	ab	ab	aa	bb	bb	bb	bb	aa	bb	aa	ab	bb	aa	--	bb	bb	ab	ab	ab	bb	aa	aa
Marker209148	aaxbb	bb	aa	aa	bb	bb	bb	ab	aa	aa	--	bb	aa	aa	--	--	--	aa	bb	aa	bb	ab	aa	--	ab	ab	--	ab	ab	aa	bb	bb	bb	bb	aa	bb	--	ab	bb	aa	ab	bb	bb	ab	ab	ab	bb	aa	aa
Marker184225	aaxbb	--	aa	aa	bb	bb	bb	bb	aa	aa	ab	bb	aa	aa	aa	ab	ab	aa	bb	aa	--	ab	aa	aa	ab	ab	aa	--	--	aa	bb	bb	bb	bb	aa	bb	aa	ab	aa	aa	ab	--	--	aa	ab	ab	bb	aa	aa
Marker170939	aaxbb	--	aa	aa	bb	--	bb	--	aa	aa	--	--	aa	aa	--	--	--	--	bb	aa	--	--	aa	--	ab	ab	--	--	--	aa	bb	bb	bb	bb	aa	bb	--	ab	--	aa	bb	bb	--	--	ab	ab	bb	aa	aa
Marker174844	aaxbb	ab	aa	aa	bb	ab	bb	ab	aa	aa	ab	ab	aa	aa	aa	ab	ab	ab	bb	aa	ab	aa	aa	bb	ab	ab	aa	ab	ab	aa	bb	bb	bb	bb	aa	bb	ab	ab	--	aa	bb	ab	aa	--	ab	bb	bb	aa	aa
Marker179743	aaxbb	aa	aa	aa	bb	ab	bb	ab	aa	aa	ab	ab	aa	aa	aa	--	ab	bb	bb	aa	ab	ab	aa	aa	ab	ab	ab	ab	ab	aa	bb	bb	bb	bb	aa	bb	ab	ab	aa	aa	bb	aa	aa	aa	ab	ab	bb	aa	aa
Marker203591	aaxbb	aa	aa	aa	bb	bb	bb	ab	aa	aa	ab	ab	aa	aa	--	ab	ab	ab	bb	aa	ab	aa	aa	ab	ab	ab	ab	ab	ab	aa	bb	bb	bb	bb	aa	bb	bb	ab	aa	aa	ab	aa	aa	aa	ab	bb	bb	aa	aa
Marker198207	aaxbb	--	aa	aa	bb	bb	bb	bb	aa	aa	ab	--	aa	aa	aa	--	ab	--	bb	aa	ab	--	aa	--	ab	ab	ab	bb	ab	aa	bb	bb	bb	bb	aa	bb	ab	ab	aa	aa	bb	aa	--	aa	ab	ab	bb	aa	aa
Marker202299	aaxbb	aa	aa	aa	bb	bb	bb	bb	aa	aa	ab	--	aa	aa	--	ab	ab	bb	bb	aa	ab	ab	aa	aa	ab	ab	--	bb	ab	aa	bb	bb	bb	bb	aa	bb	ab	ab	ab	aa	--	bb	ab	--	ab	bb	bb	aa	aa
Marker175388	aaxbb	aa	aa	aa	bb	bb	bb	bb	aa	aa	ab	aa	aa	aa	ab	ab	ab	bb	bb	aa	ab	ab	aa	aa	ab	ab	ab	bb	ab	aa	bb	bb	bb	bb	aa	bb	ab	ab	ab	aa	ab	ab	aa	--	ab	ab	bb	aa	aa
Marker207297	aaxbb	ab	aa	aa	bb	ab	bb	ab	aa	aa	ab	aa	aa	aa	aa	--	ab	bb	bb	aa	ab	--	aa	ab	ab	ab	ab	ab	ab	aa	bb	bb	bb	bb	aa	bb	bb	ab	ab	aa	ab	aa	ab	ab	ab	ab	bb	aa	aa
Marker208260	aaxbb	ab	aa	aa	bb	ab	bb	ab	aa	aa	ab	aa	aa	aa	ab	ab	ab	ab	bb	aa	ab	ab	aa	ab	ab	ab	ab	bb	ab	aa	bb	bb	bb	bb	aa	bb	bb	ab	ab	aa	ab	ab	ab	ab	ab	ab	bb	aa	aa
Marker197296	aaxbb	ab	aa	aa	bb	--	bb	--	aa	aa	ab	ab	aa	aa	aa	--	ab	aa	bb	aa	ab	ab	aa	aa	ab	ab	ab	--	ab	aa	bb	bb	bb	bb	aa	bb	bb	ab	ab	aa	ab	bb	ab	aa	ab	bb	bb	aa	aa
Marker199635	aaxbb	bb	aa	aa	bb	ab	bb	ab	aa	aa	ab	aa	aa	aa	ab	ab	ab	aa	bb	aa	ab	--	aa	ab	ab	ab	ab	ab	ab	aa	bb	bb	bb	bb	aa	bb	bb	ab	ab	aa	bb	bb	--	--	ab	ab	bb	aa	aa
Marker184002	aaxbb	bb	aa	aa	bb	bb	bb	ab	aa	aa	ab	ab	aa	aa	aa	ab	ab	aa	bb	aa	ab	ab	aa	ab	ab	ab	ab	ab	ab	aa	bb	bb	bb	bb	aa	bb	ab	ab	ab	aa	bb	aa	aa	aa	ab	--	bb	aa	aa
Marker174205	aaxbb	aa	aa	aa	bb	bb	bb	ab	aa	aa	ab	ab	aa	aa	aa	ab	ab	ab	bb	aa	ab	ab	aa	ab	ab	ab	ab	bb	ab	aa	bb	bb	bb	bb	aa	bb	ab	ab	ab	aa	ab	aa	--	aa	ab	ab	bb	aa	aa
Marker187741	aaxbb	ab	aa	aa	bb	bb	bb	ab	aa	aa	ab	ab	aa	aa	ab	ab	ab	ab	bb	aa	ab	bb	aa	ab	ab	ab	ab	ab	ab	aa	bb	bb	bb	bb	aa	bb	bb	ab	ab	aa	ab	bb	--	ab	ab	ab	bb	aa	aa
Marker192689	aaxbb	bb	aa	aa	bb	bb	bb	ab	aa	aa	ab	ab	aa	aa	ab	ab	ab	ab	bb	aa	ab	bb	aa	ab	ab	ab	ab	ab	ab	aa	bb	bb	bb	bb	aa	bb	bb	ab	ab	aa	aa	aa	aa	ab	ab	ab	bb	aa	aa
Marker194440	aaxbb	ab	aa	aa	bb	ab	bb	ab	aa	aa	ab	ab	aa	aa	aa	ab	ab	ab	bb	aa	ab	bb	aa	ab	ab	ab	ab	ab	ab	aa	bb	bb	bb	bb	aa	bb	bb	ab	ab	aa	ab	bb	aa	bb	ab	ab	bb	aa	aa
Marker193691	aaxbb	ab	aa	aa	bb	bb	bb	ab	aa	aa	ab	bb	aa	aa	aa	ab	ab	ab	bb	aa	ab	bb	aa	ab	ab	ab	ab	ab	ab	aa	bb	bb	bb	bb	aa	bb	ab	ab	ab	aa	aa	bb	aa	--	ab	ab	bb	aa	aa
Marker194021	aaxbb	ab	aa	aa	bb	ab	bb	ab	aa	aa	ab	ab	aa	aa	ab	ab	ab	ab	bb	aa	ab	ab	aa	ab	ab	ab	ab	ab	ab	aa	bb	bb	bb	bb	aa	bb	ab	ab	ab	aa	ab	ab	aa	ab	ab	ab	bb	aa	aa
Marker185872	aaxbb	ab	aa	aa	bb	ab	bb	ab	aa	aa	ab	ab	aa	aa	ab	ab	ab	ab	bb	aa	ab	ab	aa	ab	ab	ab	ab	ab	ab	aa	bb	bb	bb	ab	aa	bb	ab	ab	ab	aa	ab	ab	aa	bb	ab	ab	bb	aa	aa
Marker204633	aaxbb	ab	aa	aa	bb	ab	bb	ab	aa	aa	ab	ab	aa	aa	ab	ab	ab	ab	bb	aa	ab	ab	aa	ab	ab	ab	ab	ab	ab	aa	bb	bb	bb	ab	aa	bb	ab	ab	ab	aa	aa	ab	aa	bb	ab	ab	bb	aa	aa
Marker208202	aaxbb	ab	aa	aa	bb	ab	bb	ab	aa	aa	ab	ab	aa	aa	ab	ab	ab	ab	bb	aa	ab	ab	aa	--	ab	ab	bb	ab	ab	aa	bb	bb	bb	ab	aa	bb	ab	ab	ab	aa	ab	ab	aa	bb	aa	ab	bb	aa	aa
Marker196081	aaxbb	ab	aa	aa	bb	bb	bb	ab	aa	aa	ab	ab	aa	aa	ab	bb	ab	ab	bb	aa	ab	ab	aa	ab	ab	ab	ab	ab	ab	aa	bb	bb	bb	aa	aa	bb	ab	ab	ab	aa	ab	ab	aa	bb	aa	ab	bb	aa	aa
Marker189419	aaxbb	ab	aa	aa	bb	bb	bb	ab	aa	aa	ab	bb	aa	aa	ab	ab	aa	ab	bb	aa	ab	bb	aa	--	ab	ab	ab	bb	ab	aa	bb	bb	bb	aa	aa	bb	ab	bb	ab	aa	ab	bb	aa	bb	aa	ab	bb	aa	aa
Marker206804	aaxbb	ab	aa	aa	bb	ab	bb	ab	aa	aa	ab	ab	aa	aa	ab	ab	ab	ab	bb	aa	ab	bb	aa	aa	ab	ab	ab	bb	ab	aa	bb	bb	bb	aa	aa	bb	ab	bb	ab	aa	aa	bb	aa	bb	ab	ab	bb	aa	aa
Marker180609	aaxbb	ab	aa	aa	bb	ab	bb	ab	aa	aa	--	bb	aa	aa	ab	--	--	--	bb	aa	ab	--	aa	--	--	ab	--	bb	--	aa	--	--	--	aa	aa	--	--	--	ab	aa	ab	bb	aa	bb	--	bb	bb	aa	aa
Marker201396	aaxbb	ab	aa	aa	bb	ab	bb	ab	aa	aa	bb	ab	aa	aa	ab	aa	ab	aa	bb	aa	ab	bb	aa	aa	bb	ab	bb	bb	ab	aa	bb	ab	bb	bb	aa	bb	ab	ab	ab	aa	ab	ab	aa	bb	aa	ab	ab	--	aa
Marker201777	aaxbb	ab	aa	aa	bb	aa	bb	ab	aa	aa	bb	--	aa	aa	ab	--	--	ab	bb	aa	--	--	aa	aa	bb	bb	bb	bb	bb	aa	bb	ab	--	bb	aa	bb	--	bb	ab	aa	--	bb	aa	bb	--	ab	bb	ab	ab
Marker199289	aaxbb	ab	aa	aa	bb	ab	bb	ab	aa	aa	--	bb	aa	aa	ab	bb	ab	aa	bb	aa	ab	bb	aa	ab	bb	bb	bb	bb	bb	aa	ab	bb	bb	bb	aa	bb	ab	--	ab	aa	aa	bb	aa	bb	--	bb	ab	aa	ab
Marker169996	aaxbb	ab	aa	aa	bb	--	bb	ab	aa	--	--	bb	aa	aa	--	bb	aa	aa	bb	aa	--	bb	aa	aa	ab	ab	bb	bb	aa	aa	ab	ab	--	aa	aa	bb	bb	ab	ab	aa	aa	--	aa	bb	aa	bb	--	ab	ab
Marker181891	aaxbb	ab	aa	aa	bb	--	bb	ab	aa	--	bb	bb	aa	aa	--	aa	--	aa	bb	aa	ab	bb	aa	ab	ab	--	bb	bb	bb	aa	bb	ab	bb	aa	aa	bb	ab	bb	ab	aa	aa	bb	aa	bb	aa	bb	ab	--	ab
Marker207758	aaxbb	ab	aa	aa	bb	bb	bb	ab	aa	--	bb	--	aa	aa	ab	ab	ab	--	bb	aa	ab	ab	aa	aa	ab	ab	bb	bb	bb	aa	--	--	ab	aa	aa	ab	--	aa	ab	aa	aa	ab	aa	bb	aa	--	bb	aa	aa
Marker199229	aaxbb	ab	aa	aa	ab	bb	bb	ab	aa	aa	ab	bb	aa	aa	ab	aa	aa	ab	bb	aa	ab	bb	aa	ab	ab	bb	bb	bb	aa	aa	ab	ab	ab	aa	aa	ab	bb	aa	ab	aa	aa	bb	aa	bb	aa	ab	bb	aa	--
Marker191855	aaxbb	ab	aa	aa	bb	--	bb	ab	--	--	bb	bb	aa	aa	bb	ab	ab	aa	bb	aa	aa	bb	aa	aa	--	bb	bb	bb	aa	aa	bb	ab	ab	aa	aa	bb	bb	aa	ab	aa	aa	ab	aa	bb	aa	bb	aa	ab	ab
Marker183282	aaxbb	--	aa	aa	bb	aa	bb	ab	--	--	--	--	aa	--	--	--	--	--	--	aa	--	--	--	--	--	--	bb	bb	--	aa	--	ab	ab	--	aa	--	--	--	ab	aa	aa	--	aa	bb	aa	--	bb	--	--
Marker184761	aaxbb	ab	aa	aa	bb	aa	bb	ab	aa	aa	bb	ab	aa	ab	ab	bb	aa	aa	bb	aa	ab	ab	ab	ab	ab	ab	bb	bb	ab	aa	bb	ab	ab	aa	aa	ab	ab	ab	ab	aa	aa	ab	aa	bb	aa	bb	ab	aa	ab
Marker185472	aaxbb	aa	aa	aa	bb	bb	bb	ab	ab	ab	bb	bb	aa	ab	ab	bb	aa	aa	bb	aa	aa	bb	ab	ab	ab	ab	bb	bb	ab	aa	ab	ab	ab	aa	aa	ab	ab	ab	ab	aa	aa	ab	aa	bb	aa	bb	ab	aa	ab
Marker198868	aaxbb	aa	aa	aa	ab	aa	bb	ab	--	aa	bb	bb	aa	aa	bb	bb	aa	aa	aa	ab	aa	bb	aa	ab	ab	ab	bb	bb	ab	aa	--	ab	ab	aa	aa	ab	--	ab	ab	aa	aa	ab	aa	bb	aa	bb	aa	aa	ab
Marker197876	aaxbb	ab	aa	aa	ab	bb	bb	ab	aa	aa	bb	ab	aa	aa	ab	bb	ab	aa	bb	ab	ab	ab	aa	ab	ab	ab	bb	bb	ab	aa	ab	ab	ab	aa	aa	ab	ab	ab	ab	aa	aa	ab	aa	bb	aa	bb	ab	ab	ab
Marker185390	aaxbb	ab	aa	aa	ab	--	bb	ab	aa	aa	bb	ab	aa	aa	ab	bb	--	aa	--	aa	aa	ab	aa	ab	bb	ab	bb	bb	aa	aa	ab	ab	ab	aa	aa	bb	ab	aa	bb	aa	aa	ab	aa	bb	aa	ab	ab	ab	ab
Marker183230	aaxbb	ab	aa	aa	ab	bb	bb	ab	aa	aa	bb	ab	aa	aa	ab	bb	aa	aa	bb	aa	ab	bb	aa	aa	ab	ab	bb	bb	ab	aa	ab	ab	ab	aa	aa	bb	ab	aa	--	aa	aa	ab	aa	bb	aa	bb	bb	aa	aa
Marker172074	aaxbb	ab	aa	aa	ab	bb	bb	ab	bb	ab	bb	bb	aa	aa	ab	bb	aa	aa	--	aa	ab	bb	aa	aa	ab	ab	bb	bb	aa	aa	--	ab	ab	aa	aa	ab	ab	ab	ab	aa	ab	aa	aa	bb	aa	ab	aa	aa	ab
Marker208721	aaxbb	ab	ab	aa	ab	bb	bb	ab	ab	ab	bb	bb	aa	ab	ab	bb	aa	aa	aa	aa	ab	ab	aa	ab	ab	bb	bb	bb	aa	aa	ab	ab	ab	aa	aa	ab	ab	ab	ab	aa	aa	ab	aa	bb	aa	ab	aa	aa	ab
Marker200223	aaxbb	aa	aa	aa	bb	bb	bb	ab	ab	ab	bb	ab	aa	ab	ab	bb	aa	aa	aa	aa	ab	bb	ab	ab	ab	bb	bb	bb	ab	aa	ab	ab	ab	aa	aa	ab	ab	bb	bb	aa	aa	aa	aa	bb	aa	ab	bb	aa	ab
Marker188837	aaxbb	ab	ab	aa	ab	bb	bb	bb	bb	ab	bb	bb	aa	ab	bb	bb	aa	aa	aa	ab	ab	bb	bb	ab	ab	ab	bb	bb	aa	aa	ab	ab	ab	aa	aa	aa	ab	ab	ab	aa	aa	ab	aa	bb	aa	ab	ab	aa	--
Marker188338	aaxbb	ab	aa	aa	ab	bb	bb	ab	ab	ab	bb	bb	aa	bb	bb	bb	aa	aa	aa	ab	aa	--	bb	aa	bb	bb	bb	bb	aa	aa	ab	ab	ab	aa	aa	ab	ab	ab	ab	aa	aa	--	aa	bb	aa	ab	aa	aa	aa
Marker187573	aaxbb	aa	aa	aa	ab	bb	bb	ab	--	ab	bb	--	aa	bb	--	bb	aa	aa	aa	aa	aa	ab	aa	ab	ab	--	bb	bb	--	aa	ab	ab	ab	aa	aa	aa	ab	ab	ab	aa	ab	ab	aa	bb	aa	ab	ab	aa	--
Marker182253	aaxbb	ab	ab	aa	ab	bb	bb	bb	bb	ab	bb	bb	aa	ab	--	bb	aa	aa	aa	aa	ab	ab	ab	ab	ab	bb	bb	bb	aa	ab	ab	ab	ab	aa	aa	aa	ab	ab	ab	aa	ab	aa	aa	bb	aa	ab	ab	aa	ab
Marker181936	aaxbb	ab	ab	aa	ab	bb	bb	bb	ab	ab	bb	bb	aa	ab	ab	bb	aa	aa	aa	aa	ab	ab	ab	ab	bb	bb	bb	bb	aa	ab	aa	ab	ab	aa	aa	ab	ab	ab	bb	aa	ab	ab	aa	bb	aa	ab	bb	aa	ab
Marker173845	aaxbb	ab	ab	aa	ab	bb	bb	--	ab	aa	bb	bb	aa	ab	aa	bb	aa	aa	aa	aa	ab	--	ab	ab	ab	bb	bb	bb	aa	ab	ab	bb	ab	aa	aa	ab	ab	ab	bb	aa	aa	aa	aa	bb	aa	ab	--	aa	ab
Marker184998	aaxbb	aa	--	aa	ab	bb	--	bb	--	ab	bb	bb	aa	--	--	bb	aa	aa	aa	--	ab	ab	bb	ab	bb	bb	bb	bb	ab	aa	ab	bb	ab	aa	aa	--	ab	bb	bb	aa	ab	ab	aa	bb	aa	ab	--	aa	ab
Marker170657	aaxbb	ab	--	aa	ab	bb	--	--	aa	aa	bb	bb	aa	--	aa	bb	aa	aa	aa	aa	ab	ab	aa	ab	ab	bb	bb	bb	aa	--	ab	bb	ab	aa	aa	ab	ab	bb	ab	aa	--	--	aa	bb	aa	ab	aa	aa	ab
Marker200421	aaxbb	ab	ab	aa	ab	bb	bb	bb	aa	aa	bb	bb	aa	aa	ab	bb	aa	aa	aa	aa	ab	ab	ab	ab	ab	bb	bb	bb	ab	aa	aa	ab	ab	aa	aa	aa	ab	--	ab	aa	ab	ab	aa	bb	aa	ab	ab	aa	ab
Marker173299	aaxbb	aa	--	aa	ab	bb	--	ab	aa	aa	bb	bb	aa	aa	ab	bb	aa	aa	aa	aa	ab	ab	ab	ab	ab	bb	bb	bb	ab	ab	aa	ab	ab	aa	aa	--	ab	ab	ab	aa	aa	ab	aa	bb	aa	ab	ab	aa	aa
Marker199153	aaxbb	aa	ab	aa	ab	bb	bb	ab	ab	ab	bb	bb	aa	ab	aa	bb	aa	aa	aa	aa	ab	ab	ab	ab	ab	bb	bb	bb	aa	ab	ab	ab	ab	aa	aa	ab	ab	bb	ab	aa	aa	--	aa	bb	aa	ab	ab	aa	aa
Marker184169	aaxbb	aa	--	aa	ab	bb	ab	bb	--	ab	bb	bb	aa	bb	ab	bb	aa	aa	aa	aa	ab	ab	ab	ab	ab	bb	bb	bb	aa	ab	aa	bb	ab	aa	aa	ab	ab	bb	bb	aa	aa	aa	aa	bb	aa	ab	aa	aa	aa
Marker194283	aaxbb	--	aa	aa	ab	bb	ab	bb	--	--	bb	bb	aa	--	--	--	aa	--	aa	aa	ab	ab	--	ab	--	bb	bb	bb	aa	--	--	--	--	aa	aa	--	ab	--	--	aa	aa	--	aa	bb	aa	aa	--	aa	aa
Marker186031	aaxbb	ab	aa	aa	ab	bb	ab	bb	aa	ab	bb	bb	aa	ab	aa	--	aa	ab	aa	aa	bb	ab	ab	ab	ab	bb	bb	bb	aa	aa	aa	aa	aa	aa	aa	ab	ab	bb	ab	aa	--	bb	aa	bb	aa	aa	ab	aa	aa
Marker182956	aaxbb	ab	aa	aa	ab	bb	ab	bb	ab	ab	bb	bb	aa	bb	ab	ab	aa	ab	aa	aa	bb	ab	bb	ab	ab	bb	bb	bb	aa	ab	aa	aa	ab	aa	aa	ab	ab	bb	bb	aa	bb	bb	aa	bb	aa	aa	ab	aa	aa
Marker198434	aaxbb	ab	ab	aa	ab	bb	--	bb	ab	ab	bb	bb	aa	--	ab	ab	aa	ab	aa	aa	bb	ab	ab	ab	ab	bb	bb	bb	aa	bb	aa	aa	aa	aa	aa	ab	ab	bb	ab	aa	bb	--	aa	bb	aa	ab	aa	aa	ab
Marker180477	aaxbb	ab	ab	aa	ab	bb	ab	bb	ab	ab	bb	bb	aa	bb	ab	ab	aa	ab	aa	aa	bb	ab	ab	ab	ab	bb	bb	bb	aa	ab	aa	aa	aa	aa	aa	ab	ab	bb	ab	aa	bb	ab	aa	bb	aa	ab	ab	aa	ab
Marker203906	aaxbb	aa	ab	aa	ab	bb	ab	bb	ab	ab	bb	bb	aa	bb	ab	ab	aa	ab	aa	aa	bb	ab	ab	ab	ab	bb	bb	bb	aa	ab	aa	aa	ab	aa	aa	ab	ab	bb	ab	aa	bb	bb	aa	bb	aa	ab	ab	aa	aa
Marker180786	aaxbb	ab	ab	aa	ab	bb	ab	bb	ab	ab	bb	bb	aa	bb	ab	ab	aa	ab	aa	aa	bb	ab	ab	ab	ab	bb	bb	bb	aa	ab	aa	aa	ab	aa	aa	ab	ab	bb	ab	aa	bb	ab	aa	bb	aa	ab	ab	aa	ab
Marker178293	aaxbb	ab	aa	aa	ab	bb	ab	bb	ab	ab	bb	bb	aa	bb	ab	ab	aa	ab	aa	aa	bb	ab	ab	ab	ab	bb	bb	bb	aa	bb	aa	aa	ab	aa	aa	ab	ab	bb	ab	aa	bb	ab	aa	bb	aa	ab	ab	aa	ab
Marker210897	aaxbb	aa	ab	aa	ab	bb	ab	bb	ab	ab	bb	bb	aa	bb	aa	--	aa	ab	aa	aa	bb	ab	ab	ab	ab	bb	bb	bb	aa	ab	aa	aa	ab	aa	aa	ab	ab	bb	ab	aa	bb	ab	aa	bb	aa	ab	ab	aa	aa
Marker190137	aaxbb	ab	ab	aa	ab	bb	ab	bb	ab	ab	bb	bb	aa	bb	ab	--	aa	ab	aa	aa	bb	ab	ab	ab	ab	bb	bb	bb	aa	ab	aa	aa	ab	aa	aa	ab	ab	bb	ab	aa	ab	ab	aa	bb	aa	ab	ab	aa	aa
Marker178640	aaxbb	ab	ab	aa	ab	bb	ab	bb	ab	ab	bb	bb	aa	bb	ab	bb	aa	aa	aa	aa	bb	--	bb	ab	ab	bb	bb	bb	aa	bb	aa	aa	--	aa	aa	bb	ab	bb	ab	aa	ab	bb	aa	bb	aa	ab	--	aa	aa
Marker180968	aaxbb	aa	ab	aa	bb	bb	ab	bb	ab	ab	bb	bb	aa	bb	aa	bb	aa	aa	aa	aa	bb	ab	aa	--	bb	bb	bb	bb	aa	ab	aa	aa	--	aa	aa	--	ab	--	ab	--	ab	ab	aa	bb	aa	ab	ab	aa	aa
Marker179541	aaxbb	aa	--	aa	bb	bb	--	bb	ab	--	bb	bb	aa	bb	--	bb	aa	--	aa	--	bb	ab	aa	aa	bb	bb	bb	bb	aa	ab	aa	aa	ab	aa	aa	bb	ab	bb	ab	--	--	bb	aa	bb	aa	ab	ab	aa	--
Marker210418	aaxbb	--	--	aa	bb	bb	--	bb	ab	aa	bb	bb	aa	bb	--	--	aa	aa	aa	aa	bb	--	bb	aa	bb	bb	bb	bb	aa	--	aa	aa	--	aa	aa	--	aa	bb	ab	--	--	bb	aa	bb	aa	--	--	aa	--
Marker209520	aaxbb	aa	aa	aa	bb	bb	--	bb	ab	--	bb	bb	aa	bb	ab	bb	aa	--	aa	aa	bb	aa	bb	--	bb	bb	bb	bb	aa	bb	aa	aa	aa	aa	aa	bb	aa	bb	ab	aa	--	bb	aa	bb	aa	ab	aa	aa	aa
Marker184879	aaxbb	ab	ab	aa	bb	bb	--	bb	ab	ab	bb	bb	aa	bb	ab	bb	aa	ab	aa	aa	bb	bb	--	ab	bb	bb	bb	bb	aa	bb	aa	aa	aa	aa	aa	ab	--	bb	ab	--	ab	bb	aa	bb	aa	ab	ab	aa	ab
Marker175499	aaxbb	ab	ab	aa	ab	bb	ab	bb	ab	aa	bb	bb	aa	bb	ab	ab	aa	ab	aa	--	bb	ab	ab	ab	bb	bb	bb	bb	aa	bb	aa	aa	ab	aa	aa	ab	aa	bb	ab	ab	bb	bb	aa	bb	aa	bb	ab	aa	ab
Marker186318	aaxbb	ab	ab	aa	bb	bb	ab	bb	ab	ab	bb	bb	aa	bb	ab	ab	aa	ab	aa	--	bb	ab	ab	ab	bb	bb	bb	bb	aa	bb	aa	aa	aa	aa	aa	ab	ab	ab	ab	ab	bb	ab	aa	bb	aa	bb	aa	aa	ab
Marker206973	aaxbb	ab	ab	aa	ab	bb	ab	bb	ab	ab	bb	bb	aa	bb	ab	aa	ab	ab	ab	ab	bb	ab	ab	aa	bb	bb	bb	bb	aa	ab	aa	aa	ab	aa	aa	aa	ab	ab	ab	ab	bb	ab	aa	bb	aa	bb	ab	aa	ab
Marker178110	aaxbb	ab	aa	aa	bb	bb	ab	bb	ab	aa	bb	bb	aa	bb	bb	--	aa	ab	aa	ab	bb	aa	aa	ab	bb	bb	bb	bb	aa	bb	aa	aa	ab	aa	aa	aa	--	bb	ab	ab	bb	ab	aa	bb	aa	bb	ab	aa	ab
Marker210013	aaxbb	ab	aa	aa	ab	bb	ab	bb	ab	ab	bb	bb	aa	bb	bb	ab	aa	ab	aa	aa	bb	aa	aa	ab	bb	bb	bb	bb	aa	bb	aa	aa	--	aa	aa	ab	--	bb	aa	ab	bb	ab	aa	bb	aa	bb	aa	aa	aa
Marker196262	aaxbb	ab	ab	aa	--	bb	bb	bb	ab	aa	bb	bb	aa	bb	bb	--	--	ab	aa	ab	bb	bb	ab	ab	bb	bb	bb	bb	aa	bb	aa	aa	ab	aa	aa	--	ab	--	ab	ab	bb	bb	aa	bb	--	bb	ab	aa	--
Marker200274	aaxbb	ab	ab	aa	bb	bb	bb	bb	ab	bb	bb	bb	aa	bb	bb	ab	aa	bb	ab	ab	bb	bb	ab	ab	bb	bb	bb	bb	aa	bb	aa	aa	ab	aa	aa	aa	ab	ab	ab	ab	bb	ab	aa	bb	aa	bb	ab	aa	ab
Marker200572	aaxbb	ab	ab	aa	bb	bb	bb	bb	ab	bb	bb	bb	aa	bb	bb	ab	aa	bb	ab	ab	bb	bb	ab	ab	bb	bb	bb	bb	aa	bb	aa	aa	bb	aa	aa	bb	ab	bb	aa	ab	bb	ab	aa	bb	aa	bb	aa	aa	ab
Marker173868	aaxbb	ab	ab	aa	bb	bb	ab	bb	bb	bb	bb	bb	aa	bb	bb	ab	aa	bb	--	ab	bb	bb	ab	ab	bb	bb	bb	bb	aa	bb	aa	aa	bb	aa	aa	aa	ab	bb	ab	ab	bb	ab	aa	bb	aa	bb	ab	aa	ab
Marker210288	aaxbb	ab	--	aa	--	bb	--	bb	--	bb	bb	--	aa	bb	bb	aa	--	ab	--	ab	bb	bb	--	ab	bb	bb	bb	bb	aa	bb	aa	aa	bb	aa	aa	bb	ab	bb	--	ab	bb	ab	aa	bb	aa	bb	aa	aa	ab
Marker189646	aaxbb	ab	ab	aa	bb	bb	bb	bb	bb	bb	bb	ab	aa	bb	bb	aa	ab	ab	ab	ab	bb	bb	ab	ab	bb	bb	bb	bb	aa	bb	aa	aa	bb	aa	aa	--	ab	bb	aa	ab	bb	ab	aa	bb	ab	ab	aa	aa	ab
Marker200848	aaxbb	ab	ab	aa	bb	bb	bb	bb	bb	bb	bb	ab	aa	bb	bb	aa	ab	ab	ab	ab	bb	bb	aa	--	bb	bb	bb	bb	aa	bb	aa	aa	bb	aa	aa	bb	ab	bb	aa	ab	bb	ab	aa	bb	ab	ab	aa	aa	ab
Marker198962	aaxbb	ab	ab	aa	ab	bb	ab	bb	ab	bb	bb	ab	aa	bb	bb	aa	ab	ab	ab	ab	bb	bb	ab	ab	bb	bb	bb	bb	aa	bb	aa	aa	bb	aa	aa	bb	ab	bb	aa	ab	bb	ab	aa	bb	ab	ab	aa	aa	ab
Marker177827	aaxbb	ab	ab	aa	bb	bb	ab	bb	bb	bb	bb	ab	aa	bb	bb	aa	ab	ab	aa	ab	bb	bb	aa	ab	bb	bb	bb	bb	aa	bb	aa	aa	bb	aa	aa	bb	bb	bb	aa	ab	bb	ab	aa	bb	ab	ab	aa	aa	ab
Marker175569	aaxbb	ab	ab	aa	ab	bb	ab	bb	bb	bb	bb	bb	aa	bb	bb	aa	ab	bb	aa	ab	bb	bb	ab	bb	bb	bb	bb	bb	aa	bb	aa	aa	bb	aa	aa	bb	bb	bb	--	ab	bb	ab	aa	bb	aa	ab	aa	aa	ab
Marker201679	aaxbb	ab	ab	aa	ab	bb	ab	bb	ab	bb	bb	bb	aa	bb	bb	aa	ab	ab	aa	ab	bb	bb	ab	bb	bb	bb	bb	bb	aa	bb	aa	aa	bb	aa	aa	bb	bb	bb	--	ab	bb	ab	aa	bb	ab	bb	aa	aa	ab
Marker39702	aaxbb	aa	bb	aa	bb	ab	ab	ab	bb	aa	ab	bb	ab	aa	aa	aa	aa	ab	aa	bb	bb	bb	aa	bb	aa	ab	ab	ab	bb	bb	aa	aa	ab	bb	aa	ab	ab	aa	--	bb	bb	aa	bb	aa	ab	ab	aa	bb	ab
Marker45642	aaxbb	aa	ab	aa	bb	ab	bb	ab	ab	aa	ab	bb	ab	aa	ab	aa	aa	aa	aa	bb	bb	bb	aa	bb	aa	ab	aa	ab	bb	bb	aa	aa	ab	bb	aa	ab	ab	bb	bb	bb	bb	aa	bb	aa	ab	ab	aa	bb	ab
Marker33983	aaxbb	aa	ab	aa	bb	ab	bb	ab	ab	bb	ab	bb	ab	aa	bb	aa	aa	aa	aa	bb	bb	bb	aa	bb	ab	ab	aa	ab	bb	bb	aa	ab	ab	bb	aa	ab	ab	ab	bb	bb	bb	aa	bb	aa	ab	ab	aa	bb	ab
Marker8004	aaxbb	aa	ab	aa	bb	aa	ab	ab	ab	ab	ab	bb	ab	aa	--	aa	aa	ab	aa	bb	bb	bb	aa	bb	--	ab	ab	ab	bb	bb	aa	ab	ab	bb	aa	aa	ab	aa	ab	bb	bb	aa	bb	aa	ab	ab	aa	bb	ab
Marker29613	aaxbb	aa	ab	aa	bb	aa	bb	ab	ab	ab	ab	bb	ab	aa	ab	aa	aa	ab	aa	bb	bb	bb	aa	bb	ab	ab	ab	bb	bb	bb	aa	ab	ab	bb	aa	ab	ab	ab	--	bb	bb	aa	bb	aa	ab	bb	aa	bb	ab
Marker16539	aaxbb	aa	ab	aa	bb	ab	bb	bb	ab	ab	bb	bb	ab	aa	bb	aa	aa	--	aa	bb	bb	bb	aa	bb	bb	ab	aa	--	bb	bb	aa	ab	ab	bb	aa	aa	aa	bb	ab	bb	bb	aa	bb	aa	ab	ab	aa	bb	ab
Marker46588	aaxbb	aa	bb	aa	bb	ab	ab	bb	bb	ab	--	bb	--	aa	--	aa	aa	ab	aa	bb	bb	bb	aa	bb	bb	ab	--	bb	bb	bb	aa	--	bb	bb	aa	ab	aa	bb	bb	bb	bb	--	bb	aa	ab	ab	aa	bb	ab
Marker29239	aaxbb	aa	bb	aa	bb	ab	bb	ab	bb	ab	bb	bb	ab	aa	aa	aa	aa	aa	aa	bb	bb	bb	aa	bb	bb	ab	ab	ab	bb	bb	aa	ab	ab	bb	aa	ab	ab	ab	bb	bb	bb	--	bb	aa	ab	bb	aa	--	ab
Marker20455	aaxbb	aa	ab	aa	bb	ab	bb	ab	ab	ab	ab	bb	ab	aa	ab	aa	aa	bb	aa	bb	bb	bb	aa	bb	ab	ab	--	ab	bb	bb	aa	ab	ab	bb	aa	ab	ab	aa	bb	bb	bb	ab	bb	aa	ab	ab	aa	bb	bb
Marker43834	aaxbb	aa	ab	aa	bb	aa	ab	ab	bb	bb	bb	bb	ab	aa	ab	aa	aa	--	aa	bb	bb	bb	aa	bb	bb	ab	aa	ab	bb	bb	aa	ab	ab	bb	aa	aa	aa	aa	bb	bb	bb	ab	bb	aa	bb	ab	aa	bb	bb
Marker11896	aaxbb	--	ab	aa	bb	aa	bb	ab	ab	bb	ab	bb	bb	aa	aa	aa	aa	ab	aa	--	bb	bb	aa	bb	ab	ab	aa	ab	bb	bb	aa	ab	ab	bb	aa	ab	ab	aa	ab	bb	bb	ab	bb	aa	bb	ab	aa	bb	bb
Marker20389	aaxbb	aa	ab	aa	bb	aa	bb	ab	bb	bb	bb	bb	bb	aa	--	aa	aa	bb	aa	aa	bb	bb	aa	bb	ab	ab	aa	ab	bb	bb	aa	--	bb	bb	aa	ab	ab	ab	bb	bb	bb	--	bb	aa	bb	ab	aa	bb	bb
Marker20588	aaxbb	aa	ab	aa	bb	ab	bb	ab	--	bb	bb	bb	bb	aa	bb	aa	--	aa	aa	aa	bb	bb	aa	bb	aa	ab	aa	bb	bb	bb	aa	aa	bb	bb	aa	aa	--	ab	bb	bb	bb	ab	bb	aa	ab	ab	aa	aa	bb
Marker46962	aaxbb	aa	bb	aa	bb	ab	ab	bb	bb	bb	bb	--	ab	aa	--	aa	ab	ab	aa	aa	bb	bb	aa	bb	aa	ab	aa	ab	bb	bb	aa	aa	bb	ab	aa	aa	--	ab	--	bb	bb	ab	bb	aa	ab	ab	aa	ab	bb
Marker42695	aaxbb	aa	aa	aa	bb	ab	aa	ab	ab	bb	bb	bb	ab	aa	bb	aa	bb	bb	aa	--	bb	bb	aa	bb	--	ab	aa	bb	bb	bb	aa	aa	ab	--	aa	aa	ab	bb	bb	bb	bb	ab	bb	aa	aa	bb	aa	ab	bb
Marker18531	aaxbb	ab	--	aa	bb	--	--	bb	--	bb	bb	bb	ab	aa	ab	aa	bb	bb	aa	aa	bb	bb	aa	bb	aa	ab	aa	ab	bb	bb	aa	aa	ab	bb	aa	aa	ab	bb	bb	bb	bb	aa	bb	aa	bb	ab	aa	ab	bb
Marker10957	aaxbb	ab	bb	aa	bb	ab	ab	ab	--	bb	bb	bb	ab	aa	ab	aa	bb	bb	aa	aa	bb	bb	aa	bb	aa	ab	aa	bb	bb	bb	aa	aa	--	bb	aa	ab	ab	ab	bb	bb	bb	aa	bb	aa	aa	bb	aa	aa	bb
Marker36137	aaxbb	ab	aa	aa	bb	aa	ab	ab	ab	bb	ab	bb	ab	aa	ab	aa	bb	ab	aa	aa	bb	bb	aa	bb	aa	ab	aa	ab	bb	bb	aa	aa	ab	bb	aa	aa	ab	ab	ab	bb	bb	ab	bb	aa	ab	ab	aa	ab	bb
Marker2023	aaxbb	aa	bb	aa	bb	ab	ab	ab	bb	bb	ab	ab	ab	aa	ab	aa	ab	ab	aa	aa	bb	bb	aa	bb	aa	ab	aa	ab	bb	bb	aa	aa	ab	ab	aa	aa	ab	ab	ab	bb	bb	ab	bb	aa	ab	ab	aa	aa	bb
Marker14921	aaxbb	ab	ab	aa	bb	ab	aa	ab	ab	bb	ab	ab	ab	aa	ab	aa	ab	ab	aa	aa	bb	bb	aa	bb	aa	ab	aa	ab	bb	bb	aa	aa	ab	ab	aa	aa	ab	ab	ab	bb	bb	ab	bb	aa	ab	ab	aa	aa	bb
Marker21442	aaxbb	ab	ab	aa	bb	ab	aa	ab	bb	bb	ab	ab	ab	aa	bb	aa	ab	ab	aa	aa	bb	bb	aa	bb	aa	ab	aa	bb	bb	bb	aa	aa	ab	ab	aa	aa	ab	ab	ab	bb	bb	aa	bb	aa	aa	ab	aa	ab	bb
Marker1350	aaxbb	ab	ab	aa	bb	ab	bb	ab	bb	bb	bb	bb	ab	aa	bb	aa	ab	ab	aa	aa	bb	bb	aa	bb	ab	ab	aa	bb	bb	bb	aa	aa	ab	aa	aa	aa	ab	ab	ab	bb	bb	aa	bb	aa	ab	ab	aa	ab	bb
Marker42488	aaxbb	ab	ab	aa	bb	ab	ab	ab	ab	bb	bb	ab	ab	aa	bb	aa	ab	bb	aa	aa	bb	bb	aa	ab	ab	ab	aa	ab	bb	bb	aa	aa	ab	aa	aa	aa	ab	ab	ab	bb	bb	ab	bb	aa	bb	ab	aa	ab	bb
Marker4781	aaxbb	ab	aa	aa	bb	bb	bb	ab	bb	bb	bb	--	ab	aa	ab	aa	bb	aa	aa	aa	bb	bb	aa	bb	ab	ab	aa	ab	bb	bb	aa	aa	bb	bb	aa	aa	ab	--	ab	bb	bb	--	bb	aa	--	aa	aa	ab	bb
Marker21398	aaxbb	--	--	aa	bb	bb	bb	ab	bb	bb	bb	bb	ab	aa	bb	aa	bb	aa	aa	aa	bb	bb	aa	bb	ab	ab	aa	bb	bb	bb	aa	aa	ab	aa	aa	aa	ab	ab	ab	bb	bb	--	bb	aa	ab	ab	aa	aa	bb
Marker26653	aaxbb	--	ab	aa	bb	aa	bb	ab	--	bb	bb	--	ab	aa	--	aa	ab	aa	aa	aa	bb	bb	aa	bb	ab	ab	aa	ab	bb	bb	aa	aa	--	aa	aa	aa	ab	--	ab	bb	bb	aa	bb	aa	aa	aa	aa	ab	bb
Marker29722	aaxbb	aa	aa	aa	bb	aa	aa	ab	aa	bb	bb	--	ab	aa	ab	aa	--	ab	aa	aa	bb	bb	aa	ab	ab	ab	aa	ab	bb	bb	--	aa	--	aa	aa	aa	ab	--	ab	bb	bb	ab	bb	aa	aa	ab	aa	aa	bb
Marker8048	aaxbb	ab	ab	aa	bb	ab	ab	ab	ab	bb	bb	ab	ab	aa	ab	aa	ab	ab	aa	aa	bb	bb	aa	ab	ab	ab	aa	ab	bb	bb	aa	aa	ab	ab	aa	aa	ab	ab	ab	bb	bb	ab	bb	aa	ab	ab	aa	ab	bb
Marker42490	aaxbb	ab	bb	aa	bb	ab	aa	ab	ab	bb	bb	bb	ab	aa	ab	aa	ab	ab	aa	aa	bb	bb	aa	ab	ab	ab	aa	ab	bb	bb	aa	aa	ab	ab	aa	aa	ab	aa	ab	bb	bb	ab	bb	aa	bb	ab	aa	ab	bb
Marker31682	aaxbb	ab	ab	aa	bb	ab	ab	ab	aa	bb	--	ab	ab	aa	--	aa	ab	aa	aa	aa	bb	bb	aa	bb	ab	ab	aa	ab	bb	bb	aa	aa	bb	ab	--	aa	ab	--	ab	bb	bb	ab	bb	aa	--	bb	aa	ab	bb
Marker44904	aaxbb	aa	bb	aa	bb	ab	ab	ab	aa	bb	bb	ab	ab	aa	ab	aa	ab	aa	aa	aa	bb	bb	aa	bb	ab	ab	aa	bb	bb	bb	aa	aa	bb	bb	aa	aa	ab	aa	ab	bb	bb	ab	bb	aa	ab	ab	aa	ab	bb
Marker32613	aaxbb	--	ab	aa	bb	aa	ab	ab	aa	bb	--	bb	ab	aa	ab	aa	ab	aa	aa	aa	bb	bb	aa	ab	ab	ab	aa	--	bb	bb	aa	aa	ab	aa	aa	aa	ab	--	ab	bb	bb	ab	--	aa	ab	ab	aa	ab	bb
Marker16904	aaxbb	ab	--	aa	bb	--	aa	ab	aa	--	--	ab	ab	aa	ab	aa	ab	aa	aa	aa	bb	bb	aa	--	ab	ab	aa	--	bb	bb	--	aa	--	aa	--	aa	ab	aa	ab	bb	--	ab	bb	aa	aa	ab	aa	aa	bb
Marker36462	aaxbb	ab	bb	aa	bb	aa	aa	ab	aa	bb	bb	ab	ab	aa	bb	aa	ab	aa	aa	aa	bb	bb	aa	ab	ab	ab	aa	--	bb	bb	ab	aa	ab	aa	--	aa	ab	aa	ab	bb	bb	ab	--	aa	ab	ab	aa	ab	bb
Marker6236	aaxbb	ab	bb	aa	bb	ab	ab	ab	aa	bb	ab	aa	ab	aa	--	aa	ab	aa	aa	aa	bb	bb	aa	bb	ab	ab	aa	ab	bb	bb	bb	aa	--	ab	--	aa	ab	aa	ab	bb	--	ab	bb	aa	ab	bb	aa	ab	bb
Marker3838	aaxbb	ab	ab	aa	bb	ab	ab	ab	aa	bb	bb	ab	ab	aa	ab	aa	ab	ab	aa	aa	bb	bb	aa	ab	ab	ab	aa	ab	bb	bb	ab	aa	ab	ab	ab	aa	ab	ab	ab	bb	bb	ab	bb	aa	ab	bb	aa	ab	bb
Marker574	aaxbb	ab	ab	aa	bb	ab	ab	ab	aa	bb	bb	ab	ab	aa	ab	aa	ab	ab	aa	aa	bb	bb	aa	ab	ab	ab	aa	ab	bb	bb	ab	aa	ab	ab	ab	aa	ab	ab	ab	bb	bb	ab	bb	aa	ab	bb	aa	ab	bb
Marker10443	aaxbb	aa	ab	aa	bb	ab	ab	ab	aa	ab	bb	ab	ab	aa	ab	aa	ab	aa	aa	aa	bb	bb	aa	ab	ab	ab	aa	aa	bb	bb	ab	aa	ab	bb	ab	aa	ab	ab	ab	bb	ab	ab	ab	aa	ab	bb	aa	ab	bb
Marker47983	aaxbb	aa	ab	aa	bb	aa	ab	ab	aa	ab	ab	ab	ab	aa	--	aa	ab	--	aa	aa	bb	bb	aa	ab	ab	ab	aa	bb	bb	bb	bb	aa	bb	bb	ab	aa	ab	ab	ab	bb	bb	ab	ab	aa	ab	bb	aa	ab	bb
Marker19320	aaxbb	--	bb	aa	bb	ab	aa	ab	aa	bb	bb	aa	ab	aa	ab	aa	ab	aa	aa	aa	bb	bb	aa	ab	ab	ab	aa	aa	bb	bb	ab	aa	ab	aa	ab	aa	ab	ab	ab	bb	bb	ab	--	aa	ab	bb	aa	aa	bb
Marker8265	aaxbb	--	--	aa	--	--	aa	ab	aa	--	--	aa	--	aa	--	aa	ab	--	aa	aa	bb	bb	aa	--	ab	--	aa	aa	bb	bb	--	aa	--	bb	bb	aa	--	--	ab	bb	--	ab	--	--	ab	bb	aa	ab	bb
Marker32071	aaxbb	ab	bb	aa	ab	ab	aa	ab	aa	ab	bb	aa	ab	aa	bb	aa	ab	ab	aa	aa	bb	bb	aa	ab	ab	bb	aa	--	bb	bb	bb	aa	bb	bb	ab	aa	ab	aa	ab	bb	ab	ab	bb	aa	ab	bb	aa	ab	bb
Marker21617	aaxbb	bb	bb	aa	bb	ab	--	ab	aa	ab	ab	aa	ab	aa	bb	aa	ab	aa	aa	aa	bb	bb	aa	ab	ab	ab	aa	ab	bb	bb	ab	aa	ab	ab	ab	aa	ab	aa	ab	bb	ab	ab	ab	aa	ab	bb	aa	ab	bb
Marker45673	aaxbb	ab	ab	aa	ab	ab	ab	ab	aa	ab	bb	aa	ab	aa	ab	aa	ab	ab	aa	aa	bb	bb	aa	ab	ab	ab	aa	ab	bb	bb	ab	aa	ab	ab	ab	aa	ab	ab	ab	bb	ab	ab	ab	aa	ab	bb	aa	ab	bb
Marker44228	aaxbb	ab	ab	aa	ab	ab	ab	ab	aa	aa	bb	aa	ab	ab	aa	aa	ab	aa	aa	aa	bb	bb	aa	bb	ab	ab	aa	ab	bb	bb	ab	aa	ab	ab	ab	aa	aa	ab	ab	bb	ab	ab	ab	aa	ab	bb	aa	ab	bb
Marker35408	aaxbb	--	ab	aa	ab	ab	ab	ab	aa	--	bb	aa	bb	ab	ab	aa	ab	aa	aa	aa	bb	bb	aa	bb	ab	ab	aa	bb	bb	bb	ab	aa	ab	bb	ab	aa	ab	ab	ab	bb	ab	ab	bb	ab	ab	bb	aa	ab	bb
Marker44913	aaxbb	ab	ab	aa	ab	ab	--	ab	aa	aa	--	aa	ab	aa	--	aa	ab	aa	aa	aa	bb	bb	aa	bb	ab	bb	aa	bb	bb	bb	bb	aa	--	--	ab	aa	aa	aa	ab	bb	ab	ab	ab	--	ab	bb	aa	ab	bb
Marker37647	aaxbb	bb	ab	aa	ab	--	ab	ab	aa	aa	bb	aa	bb	ab	aa	aa	ab	aa	aa	aa	bb	bb	aa	--	ab	ab	aa	ab	bb	bb	bb	aa	bb	ab	bb	aa	aa	ab	ab	bb	ab	--	ab	ab	ab	bb	aa	aa	bb
Marker40121	aaxbb	bb	ab	aa	ab	ab	ab	ab	aa	aa	bb	aa	bb	ab	ab	aa	ab	aa	aa	aa	bb	bb	aa	ab	ab	bb	aa	ab	bb	bb	ab	aa	--	ab	bb	aa	--	ab	--	bb	ab	ab	ab	ab	ab	bb	aa	--	bb
Marker212	aaxbb	bb	bb	--	ab	ab	--	bb	aa	aa	bb	aa	bb	bb	ab	aa	bb	aa	aa	aa	bb	bb	aa	ab	ab	ab	aa	ab	bb	bb	ab	aa	bb	ab	bb	aa	ab	ab	bb	bb	--	--	ab	ab	ab	bb	aa	aa	bb
Marker10615	aaxbb	bb	bb	--	ab	ab	aa	bb	aa	aa	bb	aa	bb	bb	aa	aa	ab	aa	aa	aa	bb	bb	aa	bb	ab	ab	aa	ab	bb	bb	ab	aa	ab	ab	bb	aa	bb	ab	ab	bb	ab	bb	--	ab	ab	bb	aa	aa	bb
Marker47924	aaxbb	bb	ab	bb	ab	bb	aa	ab	aa	aa	bb	aa	bb	ab	ab	aa	ab	aa	aa	aa	bb	bb	aa	bb	ab	bb	ab	ab	bb	bb	aa	aa	ab	ab	bb	aa	aa	ab	ab	bb	ab	ab	ab	ab	ab	bb	aa	aa	bb
Marker18143	aaxbb	bb	bb	--	ab	bb	ab	--	aa	aa	bb	aa	bb	ab	aa	aa	ab	aa	aa	aa	bb	bb	aa	bb	--	bb	ab	aa	bb	bb	aa	aa	bb	ab	--	aa	aa	ab	bb	bb	ab	bb	ab	--	ab	bb	aa	aa	bb
Marker34460	aaxbb	bb	bb	ab	ab	--	ab	bb	aa	aa	bb	aa	bb	bb	ab	aa	bb	aa	aa	aa	bb	bb	aa	bb	bb	bb	ab	--	bb	bb	aa	aa	ab	aa	bb	aa	aa	ab	bb	bb	aa	bb	--	bb	ab	bb	aa	aa	bb
Marker11142	aaxbb	bb	bb	bb	ab	bb	--	ab	aa	aa	bb	aa	bb	bb	ab	aa	ab	aa	aa	aa	bb	bb	aa	--	bb	bb	aa	aa	bb	bb	ab	aa	bb	aa	--	aa	aa	ab	bb	bb	ab	bb	--	bb	--	bb	aa	aa	bb
Marker34810	aaxbb	bb	ab	ab	ab	ab	ab	ab	aa	aa	bb	aa	bb	--	--	aa	--	aa	aa	aa	bb	bb	aa	--	bb	bb	--	aa	bb	bb	--	aa	bb	aa	bb	aa	bb	bb	--	bb	ab	bb	--	bb	ab	bb	aa	aa	bb
Marker37237	aaxbb	bb	bb	bb	ab	ab	ab	ab	aa	aa	bb	aa	bb	bb	aa	aa	bb	aa	aa	aa	bb	bb	aa	bb	ab	bb	aa	ab	bb	bb	ab	aa	bb	aa	bb	aa	bb	bb	ab	bb	aa	--	--	bb	aa	bb	aa	aa	bb
Marker32942	aaxbb	bb	bb	ab	ab	bb	aa	ab	aa	aa	bb	aa	bb	--	ab	aa	bb	aa	aa	aa	bb	bb	aa	--	ab	bb	ab	--	bb	bb	--	aa	ab	aa	--	aa	bb	bb	ab	bb	aa	aa	ab	bb	aa	bb	aa	aa	bb
Marker27564	aaxbb	bb	ab	--	ab	bb	aa	ab	aa	aa	bb	aa	bb	ab	ab	aa	aa	aa	aa	aa	bb	bb	aa	--	bb	bb	--	bb	bb	bb	aa	aa	bb	ab	bb	aa	--	bb	ab	bb	ab	aa	aa	bb	ab	bb	aa	aa	bb
Marker43978	aaxbb	bb	ab	--	aa	ab	--	ab	aa	aa	bb	aa	bb	--	ab	aa	aa	aa	aa	aa	bb	bb	aa	--	ab	bb	--	--	bb	bb	ab	aa	bb	--	--	aa	--	bb	--	bb	ab	aa	--	bb	aa	bb	aa	aa	bb
Marker11056	aaxbb	bb	--	aa	ab	ab	aa	ab	aa	aa	bb	aa	bb	ab	ab	aa	aa	aa	aa	aa	bb	bb	aa	aa	--	bb	ab	bb	bb	bb	bb	aa	--	aa	bb	aa	aa	bb	ab	bb	ab	--	ab	bb	aa	bb	aa	aa	bb
Marker34864	aaxbb	bb	--	--	--	--	aa	ab	aa	aa	bb	aa	bb	bb	--	aa	--	aa	aa	aa	bb	bb	aa	--	--	bb	--	--	bb	bb	--	aa	--	aa	bb	aa	--	--	--	bb	--	bb	aa	--	--	bb	aa	aa	bb
Marker25557	aaxbb	bb	ab	ab	ab	ab	--	ab	aa	aa	bb	aa	bb	bb	ab	aa	ab	aa	aa	aa	bb	bb	aa	bb	--	bb	aa	bb	bb	bb	bb	aa	ab	aa	bb	aa	--	ab	ab	bb	ab	bb	aa	--	ab	bb	aa	aa	bb
Marker14428	aaxbb	bb	ab	aa	ab	ab	--	ab	aa	aa	bb	aa	bb	bb	ab	aa	ab	aa	aa	aa	bb	bb	aa	ab	ab	bb	aa	ab	bb	bb	bb	aa	ab	aa	bb	aa	ab	ab	ab	bb	ab	ab	ab	--	ab	bb	aa	aa	bb
Marker39770	aaxbb	bb	ab	--	aa	ab	ab	ab	aa	aa	bb	aa	bb	bb	aa	aa	ab	aa	aa	aa	bb	bb	aa	ab	ab	bb	aa	bb	bb	bb	ab	aa	bb	aa	--	aa	--	bb	ab	bb	ab	aa	--	ab	aa	bb	aa	aa	bb
Marker16617	aaxbb	bb	ab	aa	aa	ab	ab	ab	aa	aa	bb	aa	bb	bb	aa	aa	ab	aa	aa	aa	bb	bb	aa	aa	ab	bb	ab	ab	bb	bb	ab	aa	bb	ab	bb	aa	ab	ab	ab	bb	ab	ab	aa	ab	ab	bb	aa	aa	bb
Marker19519	aaxbb	bb	ab	ab	--	ab	ab	ab	aa	aa	bb	aa	bb	bb	aa	aa	ab	aa	aa	aa	bb	bb	aa	aa	ab	bb	ab	--	bb	bb	ab	aa	ab	ab	--	aa	ab	ab	ab	bb	ab	ab	aa	ab	ab	bb	aa	aa	bb
Marker14576	aaxbb	bb	ab	ab	ab	ab	ab	ab	aa	aa	bb	aa	bb	ab	ab	aa	ab	aa	aa	aa	bb	bb	aa	aa	ab	bb	ab	bb	bb	bb	ab	aa	ab	ab	bb	aa	ab	ab	ab	bb	ab	ab	ab	ab	ab	bb	aa	aa	bb
Marker41381	aaxbb	bb	ab	ab	ab	ab	ab	ab	aa	aa	bb	aa	bb	ab	--	aa	ab	aa	aa	aa	bb	bb	aa	ab	ab	bb	ab	ab	bb	bb	ab	aa	ab	ab	bb	aa	ab	ab	ab	bb	ab	ab	ab	ab	ab	bb	aa	aa	bb
Marker23190	aaxbb	bb	ab	ab	ab	ab	ab	ab	aa	aa	bb	aa	bb	ab	ab	aa	ab	aa	aa	aa	bb	bb	aa	ab	ab	bb	ab	ab	bb	bb	ab	aa	ab	ab	ab	aa	ab	ab	ab	bb	ab	ab	ab	ab	ab	bb	aa	aa	bb
Marker23594	aaxbb	bb	ab	ab	ab	ab	ab	ab	aa	aa	bb	aa	bb	ab	ab	aa	ab	aa	aa	aa	bb	bb	aa	ab	ab	bb	ab	ab	bb	bb	ab	aa	ab	ab	ab	aa	ab	ab	ab	bb	ab	ab	ab	ab	ab	bb	aa	aa	bb
Marker36414	aaxbb	bb	ab	ab	ab	ab	ab	ab	aa	aa	bb	aa	bb	ab	ab	aa	ab	aa	aa	aa	bb	bb	aa	ab	ab	bb	ab	ab	bb	bb	ab	aa	ab	ab	ab	aa	ab	ab	ab	bb	ab	ab	ab	ab	ab	bb	aa	aa	bb
Marker46468	aaxbb	bb	ab	ab	ab	ab	ab	ab	aa	aa	bb	aa	bb	ab	ab	aa	ab	aa	aa	aa	bb	bb	aa	ab	ab	bb	ab	ab	bb	bb	ab	aa	ab	ab	ab	aa	ab	ab	ab	bb	ab	ab	ab	ab	ab	bb	aa	aa	bb
Marker17072	aaxbb	bb	ab	ab	ab	ab	ab	ab	aa	aa	bb	aa	bb	ab	ab	aa	ab	aa	aa	aa	bb	bb	aa	ab	ab	bb	ab	ab	bb	bb	ab	aa	aa	ab	ab	aa	ab	ab	ab	bb	ab	ab	ab	ab	ab	bb	aa	aa	bb
Marker9711	aaxbb	bb	ab	ab	ab	ab	ab	ab	aa	aa	bb	aa	bb	--	ab	aa	ab	aa	aa	aa	bb	bb	aa	ab	ab	bb	ab	ab	bb	bb	ab	aa	aa	ab	ab	aa	ab	ab	ab	bb	ab	ab	ab	ab	ab	bb	aa	aa	bb
Marker19590	aaxbb	bb	ab	ab	ab	ab	ab	ab	aa	aa	bb	aa	bb	bb	ab	aa	ab	aa	aa	aa	bb	bb	aa	ab	ab	bb	ab	ab	bb	bb	ab	aa	aa	ab	ab	aa	ab	ab	ab	bb	ab	ab	ab	ab	ab	bb	aa	aa	bb
Marker24003	aaxbb	bb	ab	ab	ab	ab	ab	ab	aa	aa	bb	aa	bb	bb	ab	aa	ab	aa	aa	aa	bb	bb	aa	ab	ab	bb	ab	ab	bb	bb	ab	aa	ab	ab	ab	aa	ab	ab	ab	bb	ab	ab	ab	ab	ab	bb	aa	aa	bb
Marker5846	aaxbb	bb	ab	ab	ab	ab	ab	ab	aa	aa	bb	aa	bb	bb	ab	aa	ab	aa	aa	aa	bb	bb	aa	ab	ab	bb	ab	ab	bb	bb	ab	aa	ab	ab	ab	aa	ab	ab	ab	bb	ab	ab	ab	ab	ab	bb	aa	aa	bb
Marker28780	aaxbb	bb	ab	ab	ab	ab	ab	ab	aa	aa	bb	aa	bb	ab	ab	aa	ab	aa	aa	aa	bb	bb	aa	ab	ab	bb	ab	ab	bb	bb	ab	aa	ab	ab	ab	aa	ab	ab	ab	bb	ab	ab	ab	ab	ab	bb	aa	aa	bb
Marker31138	aaxbb	bb	ab	ab	ab	ab	ab	ab	aa	aa	bb	aa	bb	ab	ab	aa	ab	aa	aa	aa	bb	bb	aa	ab	ab	bb	ab	ab	bb	bb	ab	aa	ab	ab	ab	aa	ab	ab	ab	bb	ab	ab	ab	ab	ab	bb	aa	aa	bb
Marker40696	aaxbb	bb	ab	ab	ab	ab	ab	ab	aa	aa	bb	aa	bb	ab	ab	aa	ab	aa	aa	aa	bb	bb	aa	ab	ab	bb	ab	ab	bb	bb	ab	aa	ab	ab	ab	aa	ab	ab	ab	bb	ab	ab	ab	ab	ab	bb	aa	aa	bb
Marker32707	aaxbb	bb	ab	ab	ab	ab	ab	ab	aa	aa	bb	aa	bb	ab	ab	aa	ab	aa	aa	aa	bb	bb	aa	ab	ab	ab	ab	ab	bb	bb	ab	aa	ab	ab	ab	aa	ab	ab	ab	bb	ab	ab	ab	ab	ab	bb	aa	aa	bb
Marker8714	aaxbb	bb	ab	ab	ab	ab	ab	ab	aa	aa	bb	aa	bb	ab	ab	aa	ab	aa	aa	aa	bb	bb	aa	ab	ab	--	ab	ab	bb	bb	ab	aa	ab	ab	ab	aa	ab	ab	ab	bb	ab	ab	ab	ab	ab	bb	aa	aa	bb
Marker5138	aaxbb	bb	ab	ab	ab	ab	ab	ab	aa	aa	bb	aa	bb	ab	ab	aa	ab	aa	aa	aa	bb	bb	aa	ab	ab	ab	ab	ab	bb	bb	ab	aa	ab	ab	ab	aa	ab	ab	ab	bb	ab	ab	ab	ab	ab	bb	aa	aa	bb
Marker3269	aaxbb	bb	ab	ab	ab	ab	ab	ab	aa	aa	bb	aa	bb	ab	ab	aa	ab	aa	aa	aa	bb	bb	aa	ab	ab	ab	ab	ab	bb	bb	ab	aa	ab	ab	ab	aa	ab	ab	ab	bb	ab	ab	ab	ab	ab	bb	aa	aa	bb
Marker1732	aaxbb	bb	ab	ab	ab	ab	ab	ab	aa	aa	bb	aa	bb	ab	ab	aa	ab	aa	aa	aa	bb	bb	aa	ab	ab	bb	ab	ab	bb	bb	ab	aa	ab	ab	ab	aa	ab	ab	ab	bb	ab	ab	ab	ab	ab	bb	aa	aa	bb
Marker47291	aaxbb	bb	ab	ab	ab	ab	ab	ab	aa	aa	bb	aa	bb	ab	ab	aa	ab	aa	aa	aa	bb	bb	aa	ab	ab	bb	ab	ab	bb	bb	ab	aa	ab	ab	ab	aa	ab	ab	ab	bb	ab	ab	ab	ab	ab	bb	aa	aa	bb
Marker38826	aaxbb	bb	ab	ab	ab	ab	ab	ab	aa	aa	bb	aa	bb	ab	ab	aa	ab	aa	aa	aa	bb	bb	aa	ab	ab	bb	ab	ab	bb	bb	ab	aa	ab	ab	ab	aa	ab	ab	ab	bb	ab	ab	ab	ab	ab	bb	aa	aa	bb
Marker26958	aaxbb	bb	ab	ab	ab	ab	ab	ab	aa	aa	bb	aa	bb	ab	ab	aa	ab	aa	aa	aa	bb	bb	aa	ab	ab	bb	ab	ab	bb	bb	ab	aa	ab	ab	ab	aa	ab	ab	ab	bb	ab	ab	ab	ab	ab	bb	aa	aa	bb
Marker15875	aaxbb	bb	ab	ab	ab	ab	ab	ab	aa	aa	bb	aa	bb	ab	ab	aa	ab	aa	aa	aa	bb	bb	aa	ab	ab	bb	ab	ab	bb	bb	ab	aa	ab	ab	ab	aa	ab	ab	ab	bb	ab	ab	ab	ab	ab	bb	aa	aa	bb
Marker18726	aaxbb	bb	ab	ab	ab	ab	ab	bb	aa	aa	bb	aa	bb	ab	ab	aa	ab	aa	aa	aa	bb	bb	aa	aa	ab	bb	ab	ab	bb	bb	ab	aa	ab	ab	ab	aa	ab	ab	ab	bb	ab	ab	ab	ab	ab	bb	aa	aa	bb
Marker19133	aaxbb	bb	ab	ab	ab	--	ab	bb	aa	aa	bb	aa	bb	ab	ab	aa	ab	aa	aa	aa	bb	bb	aa	ab	aa	bb	ab	ab	bb	bb	ab	aa	ab	ab	ab	aa	ab	ab	ab	bb	ab	ab	ab	ab	ab	bb	aa	aa	bb
Marker19300	aaxbb	bb	ab	ab	ab	ab	ab	bb	aa	aa	bb	aa	bb	ab	ab	aa	ab	aa	aa	aa	bb	bb	aa	ab	aa	bb	ab	ab	bb	bb	ab	aa	ab	ab	ab	aa	ab	ab	ab	bb	ab	ab	ab	ab	ab	bb	aa	aa	bb
Marker25076	aaxbb	bb	ab	ab	ab	ab	ab	ab	aa	aa	bb	aa	bb	ab	ab	aa	ab	aa	aa	aa	bb	bb	aa	ab	aa	bb	ab	ab	bb	bb	ab	aa	ab	ab	ab	aa	ab	ab	ab	bb	ab	ab	ab	ab	ab	bb	aa	aa	bb
Marker37587	aaxbb	bb	ab	ab	ab	ab	ab	ab	aa	aa	bb	aa	bb	ab	ab	aa	ab	aa	aa	aa	bb	bb	aa	aa	ab	bb	ab	ab	bb	bb	ab	aa	ab	ab	ab	aa	ab	ab	ab	bb	ab	ab	ab	ab	ab	bb	aa	aa	bb
Marker9084	aaxbb	bb	ab	ab	ab	ab	ab	ab	aa	aa	bb	aa	bb	ab	ab	aa	ab	aa	aa	aa	bb	bb	aa	aa	ab	bb	ab	ab	bb	bb	ab	aa	ab	ab	ab	aa	ab	ab	ab	bb	ab	ab	ab	ab	ab	bb	aa	aa	bb
Marker5061	aaxbb	bb	ab	ab	aa	ab	ab	ab	aa	aa	bb	aa	bb	ab	ab	aa	ab	aa	aa	aa	bb	bb	aa	aa	ab	bb	ab	ab	bb	bb	ab	aa	ab	ab	ab	aa	ab	ab	ab	bb	ab	ab	ab	ab	ab	bb	aa	aa	bb
Marker44595	aaxbb	bb	ab	ab	ab	ab	ab	ab	aa	aa	bb	aa	bb	ab	ab	aa	ab	aa	aa	aa	bb	bb	aa	aa	ab	bb	ab	ab	bb	bb	ab	aa	ab	ab	ab	aa	ab	ab	ab	bb	ab	ab	ab	ab	ab	bb	aa	aa	bb
Marker4943	aaxbb	bb	ab	ab	ab	ab	ab	ab	aa	aa	bb	aa	bb	ab	ab	aa	ab	aa	aa	aa	bb	bb	aa	aa	ab	bb	ab	ab	bb	bb	ab	aa	ab	ab	ab	aa	ab	ab	ab	bb	ab	bb	ab	ab	ab	bb	aa	aa	bb
Marker44432	aaxbb	bb	ab	ab	aa	ab	ab	ab	aa	aa	bb	aa	bb	ab	ab	aa	ab	aa	aa	aa	bb	bb	aa	ab	ab	bb	ab	ab	bb	bb	ab	aa	ab	ab	ab	aa	ab	ab	ab	bb	ab	bb	ab	ab	ab	bb	aa	aa	bb
Marker15889	aaxbb	bb	ab	ab	--	ab	ab	ab	aa	aa	bb	aa	bb	ab	ab	aa	ab	aa	aa	aa	bb	bb	aa	ab	ab	bb	ab	ab	bb	bb	ab	aa	ab	ab	ab	aa	ab	ab	ab	bb	ab	bb	ab	--	ab	bb	aa	aa	bb
Marker36434	aaxbb	bb	ab	ab	aa	ab	ab	ab	aa	aa	bb	aa	bb	ab	ab	aa	ab	aa	aa	aa	bb	bb	aa	aa	ab	bb	ab	ab	bb	bb	ab	aa	ab	ab	ab	aa	ab	ab	ab	bb	ab	ab	ab	bb	ab	bb	aa	aa	bb
Marker46019	aaxbb	bb	ab	ab	ab	ab	ab	ab	aa	aa	bb	aa	bb	ab	ab	aa	ab	aa	aa	aa	bb	bb	aa	aa	ab	bb	ab	ab	bb	bb	ab	aa	ab	ab	ab	aa	ab	ab	ab	bb	ab	ab	ab	bb	ab	bb	aa	aa	bb
Marker8380	aaxbb	bb	ab	ab	ab	ab	ab	ab	aa	aa	bb	aa	bb	ab	ab	aa	ab	aa	aa	aa	bb	bb	aa	aa	ab	bb	ab	ab	bb	bb	ab	aa	ab	ab	ab	aa	ab	ab	ab	bb	ab	ab	ab	bb	ab	bb	aa	aa	bb
Marker41984	aaxbb	bb	ab	ab	ab	ab	bb	ab	aa	aa	bb	aa	bb	ab	aa	aa	ab	aa	aa	aa	bb	bb	aa	aa	ab	bb	ab	ab	bb	bb	ab	aa	ab	bb	ab	aa	ab	ab	ab	bb	--	ab	ab	bb	ab	bb	aa	aa	bb
Marker24157	aaxbb	bb	ab	ab	ab	ab	bb	ab	aa	aa	bb	aa	bb	ab	aa	aa	ab	aa	aa	aa	bb	bb	aa	ab	ab	bb	ab	ab	bb	bb	ab	aa	ab	ab	ab	aa	ab	ab	ab	bb	ab	ab	ab	ab	ab	bb	aa	aa	bb
Marker6683	aaxbb	bb	ab	aa	ab	ab	--	ab	aa	aa	bb	aa	bb	ab	aa	aa	ab	aa	aa	aa	bb	bb	aa	aa	ab	bb	ab	ab	bb	bb	ab	aa	ab	ab	ab	aa	ab	ab	ab	bb	ab	ab	--	ab	ab	bb	aa	aa	bb
Marker30395	aaxbb	bb	--	--	ab	ab	bb	--	aa	aa	bb	aa	bb	--	--	aa	ab	aa	aa	aa	bb	bb	aa	--	ab	bb	--	--	bb	bb	ab	aa	--	ab	--	aa	--	ab	--	bb	ab	ab	--	--	ab	bb	aa	aa	bb
Marker1193	aaxbb	bb	ab	aa	ab	ab	bb	ab	aa	aa	bb	aa	bb	ab	aa	aa	ab	aa	aa	aa	bb	bb	aa	ab	ab	bb	ab	aa	bb	bb	ab	aa	ab	bb	ab	aa	ab	ab	aa	bb	--	ab	ab	bb	ab	bb	aa	aa	bb
Marker41513	aaxbb	bb	ab	aa	ab	ab	ab	ab	aa	aa	bb	aa	bb	ab	--	aa	ab	aa	aa	aa	bb	bb	aa	aa	ab	bb	ab	aa	bb	bb	ab	aa	ab	ab	ab	aa	ab	ab	aa	bb	--	ab	ab	bb	ab	bb	aa	aa	bb
Marker30975	aaxbb	bb	ab	aa	ab	ab	--	ab	aa	aa	bb	aa	bb	ab	ab	aa	ab	aa	aa	aa	bb	bb	aa	ab	ab	bb	ab	aa	bb	bb	ab	aa	ab	bb	--	aa	ab	ab	aa	bb	ab	ab	ab	--	ab	bb	aa	aa	bb
Marker44274	aaxbb	bb	ab	ab	ab	ab	ab	ab	aa	aa	bb	aa	bb	ab	ab	aa	ab	aa	aa	aa	bb	bb	aa	ab	ab	bb	ab	ab	bb	bb	ab	aa	ab	ab	ab	aa	ab	ab	ab	bb	ab	ab	ab	aa	ab	bb	aa	aa	bb
Marker44558	aaxbb	bb	ab	ab	ab	ab	ab	ab	aa	aa	bb	aa	bb	ab	ab	aa	ab	aa	aa	aa	bb	bb	aa	bb	ab	bb	ab	ab	bb	bb	ab	aa	ab	ab	ab	aa	ab	ab	ab	bb	ab	ab	ab	aa	ab	bb	aa	aa	bb
Marker23595	aaxbb	bb	ab	ab	ab	ab	ab	ab	aa	aa	bb	aa	bb	ab	ab	aa	ab	aa	aa	aa	bb	bb	aa	bb	ab	bb	ab	--	bb	bb	ab	aa	ab	ab	ab	aa	ab	ab	ab	bb	aa	ab	ab	aa	ab	bb	aa	aa	bb
Marker30631	aaxbb	bb	ab	ab	ab	ab	--	ab	aa	aa	bb	aa	bb	ab	ab	aa	ab	aa	aa	aa	bb	bb	aa	bb	ab	bb	ab	ab	bb	bb	ab	aa	ab	ab	ab	aa	ab	ab	ab	bb	aa	ab	ab	ab	ab	bb	aa	aa	bb
Marker13139	aaxbb	bb	ab	ab	ab	bb	ab	ab	aa	aa	bb	aa	bb	ab	ab	aa	ab	aa	aa	aa	bb	bb	aa	bb	ab	bb	ab	ab	bb	bb	ab	aa	ab	ab	aa	aa	ab	ab	ab	bb	aa	bb	ab	ab	ab	bb	aa	aa	bb
Marker24964	aaxbb	bb	ab	ab	ab	ab	ab	ab	aa	aa	bb	aa	bb	ab	ab	aa	ab	aa	aa	aa	bb	bb	aa	bb	ab	bb	ab	--	bb	bb	ab	aa	ab	ab	ab	aa	bb	ab	ab	bb	ab	--	--	ab	ab	bb	aa	aa	bb
Marker36673	aaxbb	bb	ab	ab	ab	ab	ab	ab	aa	aa	bb	aa	bb	ab	ab	aa	ab	aa	aa	aa	bb	bb	aa	--	ab	bb	ab	ab	bb	bb	ab	aa	ab	--	--	aa	ab	ab	ab	bb	ab	ab	ab	ab	ab	bb	aa	aa	bb
Marker13946	aaxbb	bb	ab	ab	ab	ab	ab	ab	aa	aa	bb	aa	bb	ab	ab	aa	ab	aa	aa	aa	bb	bb	aa	ab	ab	bb	ab	ab	bb	bb	ab	aa	ab	ab	ab	aa	ab	ab	ab	bb	ab	ab	ab	ab	ab	bb	aa	aa	bb
Marker34914	aaxbb	bb	ab	ab	ab	bb	ab	ab	aa	aa	bb	aa	bb	ab	ab	aa	ab	aa	aa	aa	bb	bb	aa	ab	ab	bb	ab	ab	bb	bb	ab	aa	ab	ab	ab	aa	ab	ab	ab	bb	ab	ab	ab	ab	ab	bb	aa	aa	bb
Marker2589	aaxbb	bb	ab	ab	ab	--	ab	ab	aa	aa	bb	aa	bb	ab	ab	aa	ab	aa	aa	aa	bb	bb	aa	ab	ab	bb	ab	ab	bb	bb	ab	aa	ab	ab	ab	aa	ab	ab	aa	bb	ab	ab	bb	ab	ab	bb	aa	aa	bb
Marker6284	aaxbb	bb	--	ab	--	aa	--	aa	aa	aa	bb	aa	bb	ab	--	aa	ab	aa	aa	aa	bb	bb	aa	--	ab	bb	ab	ab	bb	bb	ab	aa	ab	ab	ab	aa	--	ab	--	bb	ab	--	bb	--	--	bb	aa	aa	bb
Marker34357	aaxbb	bb	ab	ab	ab	bb	ab	ab	aa	aa	bb	aa	bb	ab	ab	aa	ab	aa	aa	aa	bb	bb	aa	aa	ab	bb	ab	ab	bb	bb	ab	aa	ab	bb	--	aa	ab	ab	--	bb	ab	--	bb	ab	ab	bb	aa	aa	bb
Marker5618	aaxbb	bb	ab	ab	bb	aa	--	bb	aa	aa	bb	aa	bb	bb	bb	aa	ab	aa	aa	aa	bb	bb	aa	--	ab	bb	ab	ab	bb	bb	ab	aa	ab	--	aa	aa	ab	ab	bb	bb	aa	aa	bb	ab	aa	bb	aa	aa	bb
Marker48005	aaxbb	bb	ab	ab	--	aa	--	bb	aa	aa	bb	aa	bb	ab	bb	aa	ab	aa	aa	aa	bb	bb	aa	aa	ab	bb	ab	ab	bb	bb	ab	aa	ab	bb	aa	aa	bb	ab	aa	bb	aa	ab	bb	bb	aa	bb	aa	aa	bb
Marker8061	aaxbb	bb	--	ab	--	bb	ab	bb	aa	aa	bb	aa	bb	--	--	aa	ab	aa	aa	aa	bb	bb	aa	--	ab	bb	ab	ab	bb	bb	ab	aa	ab	--	aa	aa	--	ab	--	bb	--	aa	--	bb	ab	bb	aa	aa	bb
Marker4762	aaxbb	bb	--	ab	ab	bb	ab	aa	aa	aa	bb	aa	bb	bb	ab	aa	ab	aa	aa	aa	bb	bb	aa	aa	ab	bb	ab	ab	bb	bb	ab	aa	ab	--	aa	aa	bb	ab	bb	bb	--	--	bb	bb	aa	bb	aa	aa	bb
Marker40214	aaxbb	bb	--	ab	bb	--	ab	aa	aa	aa	bb	aa	bb	bb	bb	aa	ab	aa	aa	aa	bb	bb	aa	--	ab	bb	ab	ab	bb	bb	ab	aa	ab	--	--	aa	bb	ab	bb	bb	aa	aa	ab	--	aa	bb	aa	aa	bb
Marker3338	aaxbb	bb	aa	ab	ab	ab	ab	aa	aa	aa	bb	aa	bb	ab	bb	aa	ab	aa	aa	aa	bb	bb	aa	ab	ab	bb	ab	ab	bb	bb	ab	aa	ab	bb	ab	aa	ab	ab	aa	bb	--	aa	ab	ab	aa	bb	aa	aa	bb
Marker4205	aaxbb	bb	aa	ab	bb	aa	ab	ab	aa	aa	bb	aa	bb	ab	--	aa	ab	aa	aa	aa	bb	bb	aa	aa	ab	bb	ab	ab	bb	bb	ab	aa	ab	bb	ab	aa	--	ab	--	bb	--	aa	ab	--	ab	bb	aa	aa	bb
Marker846	aaxbb	bb	--	ab	ab	ab	ab	--	aa	aa	bb	aa	bb	ab	--	aa	ab	aa	aa	aa	bb	bb	aa	--	ab	bb	ab	ab	bb	bb	ab	aa	ab	bb	--	aa	ab	ab	--	bb	aa	aa	--	--	--	bb	aa	aa	bb
Marker31933	aaxbb	bb	aa	ab	ab	--	ab	--	aa	aa	bb	aa	bb	ab	ab	aa	ab	aa	aa	aa	bb	bb	aa	aa	ab	bb	ab	ab	bb	bb	ab	aa	ab	ab	--	aa	--	ab	aa	bb	ab	ab	ab	bb	ab	bb	aa	aa	bb
Marker37950	aaxbb	bb	aa	ab	ab	ab	ab	ab	aa	aa	bb	aa	bb	ab	--	aa	ab	aa	aa	aa	bb	bb	aa	--	ab	bb	ab	ab	bb	bb	ab	aa	ab	ab	ab	aa	ab	ab	aa	bb	ab	--	ab	bb	ab	bb	aa	aa	bb
Marker6877	aaxbb	bb	ab	ab	ab	ab	ab	ab	aa	aa	bb	aa	bb	ab	ab	aa	ab	aa	aa	aa	bb	bb	aa	aa	ab	bb	ab	ab	bb	bb	ab	aa	ab	ab	ab	aa	ab	ab	ab	bb	ab	--	ab	bb	ab	bb	aa	aa	bb
Marker42049	aaxbb	bb	ab	ab	ab	ab	ab	ab	aa	aa	bb	aa	bb	ab	ab	aa	ab	aa	aa	aa	bb	bb	aa	aa	ab	bb	ab	ab	bb	bb	ab	aa	ab	ab	ab	aa	ab	ab	ab	bb	ab	ab	ab	ab	ab	bb	aa	aa	bb
Marker858	aaxbb	bb	ab	ab	ab	ab	ab	ab	aa	aa	bb	aa	bb	ab	ab	aa	ab	aa	aa	aa	bb	bb	aa	ab	ab	bb	ab	ab	bb	bb	ab	aa	ab	ab	ab	aa	ab	ab	ab	bb	ab	ab	ab	bb	ab	bb	aa	aa	bb
Marker6653	aaxbb	bb	ab	ab	ab	ab	ab	ab	aa	aa	bb	aa	bb	ab	ab	aa	ab	aa	aa	aa	bb	bb	aa	ab	ab	bb	ab	ab	bb	bb	ab	aa	ab	ab	ab	aa	ab	ab	ab	bb	ab	ab	ab	bb	ab	bb	aa	aa	bb
Marker40527	aaxbb	bb	ab	ab	ab	ab	ab	ab	aa	aa	bb	aa	bb	--	ab	aa	ab	aa	aa	aa	bb	bb	aa	ab	ab	bb	ab	ab	bb	bb	ab	aa	ab	ab	aa	aa	aa	ab	ab	bb	ab	ab	ab	bb	ab	bb	aa	aa	bb
Marker15777	aaxbb	bb	ab	ab	aa	aa	ab	aa	aa	aa	bb	aa	bb	ab	aa	aa	ab	aa	aa	aa	bb	bb	aa	aa	ab	bb	ab	ab	bb	bb	aa	aa	ab	ab	--	aa	aa	ab	ab	bb	ab	ab	aa	ab	ab	bb	aa	aa	bb
Marker6969	aaxbb	bb	--	ab	--	ab	ab	ab	aa	aa	bb	aa	bb	bb	--	aa	ab	aa	aa	aa	bb	bb	aa	aa	ab	bb	ab	ab	bb	bb	ab	aa	ab	ab	ab	aa	ab	ab	ab	bb	ab	--	aa	aa	ab	bb	aa	aa	bb
Marker25260	aaxbb	bb	ab	ab	aa	aa	--	aa	aa	aa	bb	aa	bb	bb	ab	aa	ab	aa	aa	aa	bb	bb	aa	aa	ab	bb	ab	ab	bb	bb	aa	aa	ab	ab	ab	aa	ab	ab	ab	bb	ab	bb	aa	ab	ab	bb	aa	aa	bb
Marker10699	aaxbb	bb	ab	ab	ab	aa	aa	aa	aa	aa	bb	aa	bb	bb	aa	aa	--	aa	aa	aa	bb	bb	aa	aa	ab	bb	ab	ab	bb	bb	aa	aa	ab	ab	aa	aa	aa	ab	ab	bb	ab	bb	ab	aa	ab	bb	aa	aa	bb
Marker34266	aaxbb	bb	--	--	aa	--	--	ab	aa	aa	bb	aa	bb	bb	aa	aa	ab	aa	aa	aa	bb	bb	aa	ab	ab	bb	ab	bb	bb	bb	aa	aa	ab	ab	aa	aa	aa	ab	ab	bb	aa	bb	ab	ab	ab	bb	aa	aa	bb
Marker47230	aaxbb	bb	--	ab	ab	aa	aa	ab	aa	aa	bb	aa	bb	bb	aa	aa	ab	aa	aa	aa	bb	bb	aa	aa	ab	bb	ab	bb	bb	bb	aa	aa	ab	ab	aa	aa	aa	ab	ab	bb	aa	bb	aa	aa	ab	bb	aa	aa	bb
Marker23324	aaxbb	bb	ab	ab	aa	ab	ab	aa	aa	aa	bb	aa	bb	ab	ab	aa	ab	aa	aa	aa	bb	bb	aa	ab	ab	bb	ab	ab	bb	bb	aa	aa	ab	ab	aa	aa	ab	ab	ab	bb	ab	bb	aa	aa	ab	bb	aa	aa	bb
Marker21727	aaxbb	bb	--	ab	aa	--	bb	--	aa	aa	bb	aa	bb	ab	--	aa	ab	aa	aa	aa	bb	bb	aa	aa	ab	bb	ab	bb	bb	bb	aa	aa	ab	ab	--	aa	ab	ab	ab	bb	aa	--	aa	ab	ab	bb	aa	aa	bb
Marker26879	aaxbb	bb	ab	--	ab	bb	bb	--	aa	aa	bb	aa	bb	aa	aa	aa	--	aa	aa	aa	bb	bb	aa	--	--	bb	ab	--	bb	bb	aa	aa	ab	aa	ab	aa	--	ab	ab	bb	--	bb	--	--	ab	bb	aa	aa	bb
Marker26142	aaxbb	bb	ab	ab	aa	bb	bb	--	aa	aa	bb	aa	bb	ab	ab	aa	bb	aa	aa	aa	bb	bb	aa	--	aa	bb	ab	--	bb	bb	aa	aa	ab	ab	--	aa	aa	ab	--	bb	--	bb	--	ab	ab	bb	aa	aa	bb
Marker14038	aaxbb	bb	--	aa	--	--	--	aa	aa	aa	bb	aa	bb	aa	ab	aa	bb	aa	aa	aa	bb	bb	aa	--	aa	bb	--	--	bb	bb	--	aa	ab	aa	--	aa	--	ab	--	bb	aa	--	--	ab	ab	bb	aa	aa	bb
Marker23341	aaxbb	bb	--	aa	--	bb	aa	aa	aa	aa	bb	aa	bb	ab	ab	aa	bb	aa	aa	aa	bb	bb	aa	ab	ab	bb	ab	ab	bb	bb	--	aa	ab	aa	aa	aa	--	ab	aa	bb	--	bb	--	--	ab	bb	aa	aa	bb
Marker37939	aaxbb	bb	--	aa	aa	--	--	ab	aa	aa	bb	aa	bb	aa	ab	aa	--	aa	aa	aa	bb	bb	aa	--	aa	bb	ab	--	bb	bb	--	aa	ab	aa	aa	aa	--	ab	aa	bb	aa	bb	aa	ab	ab	bb	aa	aa	bb
Marker19877	aaxbb	bb	ab	ab	aa	--	aa	ab	aa	aa	bb	aa	bb	aa	ab	aa	ab	aa	aa	aa	bb	bb	aa	--	ab	bb	ab	--	bb	bb	ab	aa	ab	--	ab	aa	aa	ab	aa	bb	aa	bb	--	ab	ab	bb	aa	aa	bb
Marker382	aaxbb	bb	--	ab	bb	aa	--	ab	aa	aa	bb	aa	bb	ab	bb	aa	ab	aa	aa	aa	bb	bb	aa	ab	ab	bb	bb	bb	bb	bb	ab	aa	ab	ab	bb	aa	ab	ab	aa	bb	--	aa	ab	bb	ab	bb	aa	aa	bb
Marker11524	aaxbb	bb	aa	ab	bb	ab	ab	ab	aa	aa	bb	aa	bb	ab	--	aa	ab	aa	aa	aa	bb	bb	aa	bb	ab	bb	bb	bb	bb	bb	ab	aa	ab	bb	bb	aa	ab	ab	--	bb	aa	aa	ab	bb	ab	bb	aa	aa	bb
Marker40597	aaxbb	bb	aa	ab	ab	ab	ab	bb	aa	aa	bb	aa	bb	ab	bb	aa	ab	aa	aa	aa	bb	bb	aa	bb	ab	bb	bb	bb	bb	bb	ab	aa	ab	bb	ab	aa	ab	ab	bb	bb	aa	--	ab	ab	ab	bb	aa	aa	bb
Marker41493	aaxbb	bb	ab	ab	ab	ab	ab	bb	aa	aa	bb	aa	bb	ab	bb	aa	ab	aa	aa	aa	bb	bb	aa	bb	ab	bb	ab	bb	bb	bb	ab	aa	ab	ab	ab	aa	ab	ab	bb	bb	aa	aa	ab	bb	ab	bb	aa	aa	bb
Marker21824	aaxbb	bb	ab	ab	--	aa	ab	bb	aa	aa	bb	aa	bb	ab	ab	aa	ab	aa	aa	aa	bb	bb	aa	bb	ab	bb	ab	bb	bb	bb	ab	aa	ab	ab	bb	aa	ab	ab	aa	bb	ab	aa	ab	bb	ab	bb	aa	aa	bb
Marker19284	aaxbb	bb	ab	ab	ab	aa	ab	ab	aa	aa	bb	aa	bb	ab	aa	aa	ab	aa	aa	aa	bb	bb	aa	--	bb	bb	aa	bb	bb	bb	ab	aa	ab	bb	bb	aa	ab	ab	--	bb	aa	aa	ab	bb	ab	bb	aa	aa	bb
Marker29260	aaxbb	bb	ab	ab	bb	aa	ab	aa	aa	aa	bb	aa	bb	ab	ab	aa	ab	aa	aa	aa	bb	bb	aa	bb	bb	bb	aa	bb	bb	bb	ab	aa	ab	bb	--	aa	ab	ab	bb	bb	ab	bb	ab	--	ab	bb	aa	aa	bb
Marker44364	aaxbb	bb	--	ab	ab	aa	ab	aa	aa	aa	bb	aa	bb	ab	bb	aa	ab	aa	aa	aa	bb	bb	aa	ab	bb	bb	aa	bb	bb	bb	ab	aa	ab	bb	aa	aa	ab	ab	bb	bb	ab	bb	ab	ab	ab	bb	aa	aa	bb
Marker36410	aaxbb	bb	bb	ab	ab	aa	ab	ab	aa	aa	bb	aa	bb	ab	aa	aa	ab	aa	aa	aa	bb	bb	aa	ab	ab	bb	aa	bb	bb	bb	ab	aa	ab	bb	aa	aa	ab	bb	ab	bb	ab	bb	ab	bb	ab	bb	aa	aa	bb
Marker37940	aaxbb	bb	bb	--	bb	aa	ab	ab	aa	aa	bb	aa	bb	ab	aa	aa	ab	aa	aa	aa	bb	bb	aa	ab	--	bb	ab	bb	bb	bb	ab	aa	ab	ab	bb	aa	ab	bb	ab	bb	ab	bb	ab	ab	ab	bb	aa	aa	bb
Marker30129	aaxbb	bb	bb	--	ab	--	ab	ab	aa	aa	--	aa	bb	ab	ab	aa	ab	aa	aa	aa	bb	bb	aa	ab	aa	bb	aa	bb	bb	bb	bb	aa	ab	bb	bb	aa	ab	bb	ab	bb	--	--	ab	--	aa	bb	aa	aa	bb
Marker27055	aaxbb	bb	bb	bb	--	bb	ab	bb	aa	aa	bb	aa	bb	ab	ab	aa	ab	aa	aa	aa	bb	bb	aa	bb	aa	bb	ab	bb	bb	bb	--	aa	ab	bb	bb	aa	ab	bb	ab	bb	--	ab	--	bb	aa	bb	aa	aa	bb
Marker16931	aaxbb	bb	bb	bb	bb	bb	ab	--	aa	aa	bb	aa	bb	ab	--	aa	ab	aa	aa	aa	bb	bb	aa	--	--	bb	--	bb	bb	bb	--	aa	ab	bb	bb	aa	ab	--	ab	bb	bb	bb	--	--	--	bb	aa	aa	bb
Marker19754	aaxbb	bb	bb	bb	bb	bb	ab	bb	aa	aa	ab	aa	bb	ab	ab	aa	ab	aa	aa	aa	bb	bb	aa	bb	ab	bb	--	bb	bb	bb	bb	aa	ab	bb	bb	aa	ab	bb	ab	bb	bb	--	--	bb	ab	bb	aa	aa	bb
Marker45776	aaxbb	bb	bb	--	bb	ab	ab	ab	aa	aa	ab	aa	bb	ab	--	aa	ab	aa	aa	aa	bb	bb	aa	ab	aa	bb	ab	bb	bb	bb	bb	aa	ab	--	--	aa	ab	ab	ab	bb	bb	ab	ab	bb	ab	bb	aa	aa	bb
Marker27310	aaxbb	bb	bb	--	ab	bb	ab	bb	aa	aa	bb	aa	bb	ab	ab	aa	ab	aa	aa	aa	bb	bb	aa	ab	ab	bb	ab	bb	bb	bb	ab	aa	ab	bb	aa	aa	ab	ab	ab	bb	ab	bb	--	bb	ab	bb	aa	aa	bb
Marker2848	aaxbb	bb	ab	ab	ab	bb	ab	ab	aa	aa	ab	aa	bb	ab	ab	aa	ab	aa	aa	aa	bb	bb	aa	ab	ab	bb	ab	bb	bb	bb	ab	aa	ab	ab	aa	aa	ab	ab	ab	bb	ab	bb	--	ab	aa	bb	aa	aa	bb
Marker40025	aaxbb	bb	aa	ab	ab	bb	ab	ab	aa	aa	bb	aa	bb	ab	aa	aa	aa	aa	aa	aa	bb	bb	aa	ab	ab	bb	ab	bb	bb	bb	ab	aa	bb	ab	bb	aa	ab	ab	ab	bb	aa	ab	aa	ab	ab	bb	aa	aa	bb
Marker45168	aaxbb	bb	aa	ab	ab	--	ab	ab	aa	aa	bb	aa	bb	ab	ab	aa	ab	aa	aa	aa	bb	bb	aa	aa	ab	bb	ab	bb	bb	bb	ab	aa	ab	ab	bb	aa	bb	ab	bb	bb	ab	ab	aa	--	ab	bb	aa	aa	bb
Marker3931	aaxbb	bb	aa	ab	ab	--	ab	ab	aa	aa	bb	aa	bb	ab	ab	aa	aa	aa	aa	aa	bb	bb	aa	aa	ab	ab	ab	--	bb	bb	ab	aa	bb	ab	aa	aa	bb	ab	bb	bb	--	ab	bb	bb	ab	bb	aa	aa	bb
Marker20731	aaxbb	bb	--	ab	ab	bb	aa	ab	aa	aa	bb	aa	bb	ab	--	aa	ab	aa	aa	aa	bb	bb	aa	aa	ab	ab	aa	bb	bb	bb	ab	aa	--	ab	aa	aa	ab	ab	--	bb	aa	--	bb	bb	ab	bb	aa	aa	bb
Marker7904	aaxbb	bb	--	ab	ab	bb	aa	ab	aa	aa	bb	aa	bb	ab	aa	aa	--	aa	aa	aa	bb	bb	aa	aa	ab	ab	aa	--	bb	bb	ab	aa	--	ab	--	aa	ab	ab	bb	bb	aa	ab	bb	bb	ab	bb	aa	aa	bb
Marker43077	aaxbb	bb	ab	ab	ab	ab	aa	ab	aa	aa	bb	aa	bb	ab	--	aa	--	aa	aa	aa	bb	bb	aa	--	ab	bb	--	bb	bb	bb	ab	aa	bb	ab	aa	aa	--	ab	ab	bb	ab	--	--	--	ab	bb	aa	aa	bb
Marker20499	aaxbb	bb	ab	ab	ab	bb	ab	ab	aa	aa	bb	aa	bb	ab	aa	aa	aa	aa	aa	aa	bb	bb	aa	ab	ab	bb	ab	bb	bb	bb	ab	aa	ab	ab	bb	aa	bb	ab	ab	bb	aa	ab	--	bb	ab	bb	aa	aa	bb
Marker2369	aaxbb	bb	ab	ab	ab	ab	ab	ab	aa	aa	bb	aa	bb	ab	bb	aa	ab	aa	aa	aa	bb	bb	aa	ab	ab	bb	ab	--	bb	bb	ab	aa	ab	ab	bb	aa	ab	bb	ab	bb	aa	ab	ab	--	ab	bb	aa	aa	bb
Marker8290	aaxbb	bb	ab	bb	ab	bb	ab	ab	aa	aa	bb	aa	bb	ab	bb	aa	ab	aa	aa	aa	bb	bb	aa	bb	ab	bb	--	bb	bb	bb	ab	aa	ab	ab	bb	aa	--	bb	ab	bb	aa	ab	--	ab	ab	bb	aa	aa	bb
Marker23396	aaxbb	bb	ab	bb	ab	ab	ab	ab	aa	aa	bb	aa	bb	ab	bb	aa	ab	aa	aa	aa	bb	bb	aa	bb	ab	bb	ab	bb	bb	bb	ab	aa	ab	ab	aa	aa	ab	bb	ab	bb	ab	ab	bb	ab	ab	bb	aa	aa	bb
Marker42665	aaxbb	bb	ab	bb	ab	ab	ab	ab	aa	aa	bb	aa	bb	ab	ab	aa	ab	aa	aa	aa	bb	bb	aa	ab	ab	bb	aa	bb	bb	bb	ab	aa	ab	ab	aa	aa	ab	ab	ab	bb	ab	ab	--	ab	ab	bb	aa	aa	bb
Marker13361	aaxbb	bb	ab	--	ab	aa	ab	ab	aa	aa	bb	aa	bb	ab	ab	aa	ab	aa	aa	aa	bb	bb	aa	ab	ab	bb	ab	ab	bb	bb	ab	aa	ab	ab	bb	aa	aa	ab	ab	bb	aa	ab	bb	ab	ab	bb	aa	aa	bb
Marker21911	aaxbb	bb	ab	ab	ab	aa	ab	ab	aa	aa	bb	aa	bb	ab	ab	aa	ab	aa	aa	aa	bb	bb	aa	ab	ab	bb	ab	ab	bb	bb	ab	aa	ab	ab	ab	aa	aa	ab	ab	bb	ab	ab	ab	ab	ab	bb	aa	aa	bb
Marker10634	aaxbb	bb	ab	ab	ab	aa	ab	ab	aa	aa	bb	aa	bb	ab	ab	aa	ab	aa	aa	aa	bb	bb	aa	ab	ab	bb	aa	ab	bb	bb	ab	aa	ab	ab	ab	aa	aa	ab	ab	bb	ab	ab	bb	ab	ab	bb	aa	aa	bb
Marker25915	aaxbb	bb	ab	ab	ab	ab	ab	ab	aa	aa	bb	aa	bb	ab	ab	aa	ab	aa	aa	aa	bb	bb	aa	ab	ab	bb	aa	ab	bb	bb	ab	aa	ab	ab	ab	aa	ab	ab	ab	bb	ab	ab	bb	ab	ab	bb	aa	aa	bb
Marker11894	aaxbb	bb	ab	ab	ab	ab	ab	ab	aa	aa	bb	aa	bb	ab	ab	aa	ab	aa	aa	aa	bb	bb	aa	ab	ab	bb	aa	ab	bb	bb	ab	aa	ab	ab	ab	aa	ab	ab	ab	bb	aa	ab	ab	ab	ab	bb	aa	aa	bb
Marker37747	aaxbb	bb	ab	ab	ab	ab	ab	ab	aa	aa	bb	aa	bb	ab	ab	aa	ab	aa	aa	aa	bb	bb	aa	ab	ab	bb	ab	ab	bb	bb	ab	aa	ab	ab	ab	aa	ab	ab	ab	bb	aa	ab	bb	ab	ab	bb	aa	aa	bb
Marker24617	aaxbb	bb	ab	ab	ab	ab	ab	ab	aa	aa	bb	aa	bb	ab	ab	aa	ab	aa	aa	aa	bb	bb	aa	ab	ab	bb	ab	ab	bb	bb	ab	aa	ab	ab	ab	aa	ab	ab	ab	bb	ab	ab	bb	ab	ab	bb	aa	aa	bb
Marker28102	aaxbb	bb	ab	ab	ab	ab	ab	ab	aa	aa	bb	aa	bb	ab	ab	aa	ab	aa	aa	aa	bb	bb	aa	ab	ab	bb	ab	ab	bb	bb	ab	aa	ab	ab	ab	aa	ab	ab	ab	bb	ab	ab	bb	ab	ab	bb	aa	aa	bb
Marker33364	aaxbb	bb	ab	ab	ab	ab	ab	ab	aa	aa	bb	aa	bb	ab	ab	aa	ab	aa	aa	aa	bb	bb	aa	ab	ab	bb	ab	ab	bb	bb	ab	aa	ab	ab	ab	aa	ab	ab	ab	bb	ab	ab	bb	ab	ab	bb	aa	aa	bb
Marker16116	aaxbb	bb	ab	ab	ab	ab	ab	ab	aa	aa	bb	aa	bb	ab	ab	aa	ab	aa	aa	aa	bb	bb	aa	ab	ab	bb	ab	ab	bb	bb	ab	aa	ab	ab	ab	aa	ab	ab	ab	bb	ab	ab	bb	ab	ab	bb	aa	aa	bb
Marker33646	aaxbb	bb	ab	ab	ab	ab	ab	ab	aa	aa	bb	aa	bb	ab	ab	aa	ab	aa	aa	aa	bb	bb	aa	ab	ab	bb	ab	ab	bb	bb	ab	aa	ab	ab	ab	aa	ab	ab	ab	bb	ab	ab	--	ab	ab	bb	aa	aa	bb
Marker4999	aaxbb	bb	ab	ab	ab	ab	ab	ab	aa	aa	bb	aa	bb	ab	ab	aa	ab	aa	aa	aa	bb	bb	aa	ab	ab	bb	ab	bb	bb	bb	ab	aa	ab	ab	ab	aa	ab	ab	ab	bb	ab	ab	ab	ab	ab	bb	aa	aa	bb
Marker40812	aaxbb	bb	ab	ab	ab	ab	ab	ab	aa	aa	bb	aa	bb	ab	ab	aa	ab	aa	aa	aa	bb	bb	aa	ab	ab	bb	ab	bb	bb	bb	ab	aa	ab	ab	ab	aa	ab	ab	ab	bb	ab	ab	bb	ab	ab	bb	aa	aa	bb
Marker31867	aaxbb	bb	ab	ab	ab	ab	ab	ab	aa	aa	bb	aa	bb	ab	ab	aa	ab	aa	aa	aa	bb	bb	aa	ab	ab	bb	ab	bb	bb	bb	ab	aa	ab	ab	ab	aa	ab	ab	ab	bb	ab	ab	bb	ab	ab	bb	aa	aa	bb
Marker12395	aaxbb	bb	ab	ab	ab	ab	ab	ab	aa	aa	bb	aa	bb	ab	ab	aa	ab	aa	aa	aa	bb	bb	aa	ab	ab	bb	ab	ab	bb	bb	ab	aa	ab	ab	ab	aa	ab	ab	ab	bb	ab	ab	--	ab	ab	bb	aa	aa	bb
Marker240	aaxbb	bb	ab	ab	ab	ab	ab	ab	aa	aa	bb	aa	bb	ab	ab	aa	ab	aa	aa	aa	bb	bb	aa	ab	ab	bb	ab	ab	bb	bb	ab	aa	ab	ab	ab	aa	ab	ab	ab	bb	ab	ab	ab	ab	ab	bb	aa	aa	bb
Marker37421	aaxbb	bb	ab	ab	ab	ab	ab	ab	aa	aa	bb	aa	bb	ab	ab	aa	ab	aa	aa	aa	bb	bb	aa	ab	ab	bb	ab	ab	bb	bb	ab	aa	ab	ab	ab	aa	ab	ab	ab	bb	ab	ab	ab	ab	ab	bb	aa	aa	bb
Marker26385	aaxbb	bb	ab	ab	ab	ab	ab	ab	aa	aa	bb	aa	bb	ab	ab	aa	ab	aa	aa	aa	bb	bb	aa	ab	ab	bb	ab	ab	bb	bb	ab	aa	ab	ab	ab	aa	ab	ab	ab	bb	ab	ab	ab	ab	ab	bb	aa	aa	bb
Marker30091	aaxbb	bb	aa	ab	ab	ab	ab	ab	aa	aa	bb	aa	bb	ab	ab	aa	ab	aa	aa	aa	bb	bb	aa	ab	ab	bb	ab	ab	bb	bb	ab	aa	ab	ab	ab	aa	ab	ab	ab	bb	ab	ab	ab	ab	ab	bb	aa	aa	bb
Marker36853	aaxbb	bb	aa	ab	ab	ab	ab	ab	aa	aa	bb	aa	bb	ab	ab	aa	ab	aa	aa	aa	bb	bb	aa	aa	ab	bb	ab	ab	bb	bb	ab	aa	ab	bb	--	aa	ab	ab	ab	bb	ab	aa	ab	ab	ab	bb	aa	aa	bb
Marker22384	aaxbb	bb	aa	ab	bb	ab	ab	ab	aa	aa	bb	aa	bb	ab	bb	aa	ab	aa	aa	aa	bb	bb	aa	aa	ab	bb	ab	ab	bb	bb	ab	aa	ab	--	ab	aa	ab	ab	ab	bb	ab	ab	ab	ab	aa	bb	aa	aa	bb
Marker33789	aaxbb	bb	--	ab	bb	ab	ab	ab	aa	aa	bb	aa	bb	ab	--	aa	ab	aa	aa	aa	bb	bb	aa	aa	ab	bb	ab	ab	bb	bb	ab	aa	ab	bb	ab	aa	ab	ab	ab	bb	--	aa	ab	ab	aa	bb	aa	aa	bb
Marker11697	aaxbb	bb	ab	ab	bb	aa	ab	bb	aa	aa	bb	aa	bb	--	bb	aa	ab	aa	aa	aa	bb	bb	aa	ab	ab	bb	ab	--	bb	bb	ab	aa	ab	aa	aa	aa	ab	bb	ab	bb	bb	aa	ab	aa	aa	bb	aa	aa	bb
Marker19079	aaxbb	bb	ab	ab	bb	--	ab	--	aa	aa	bb	aa	bb	ab	ab	aa	ab	aa	aa	aa	bb	bb	aa	ab	ab	bb	ab	ab	bb	bb	ab	aa	ab	aa	aa	aa	ab	bb	ab	bb	ab	aa	ab	ab	ab	bb	aa	aa	bb
Marker19663	aaxbb	bb	ab	ab	--	ab	ab	ab	aa	aa	bb	aa	bb	ab	ab	aa	ab	aa	aa	aa	bb	bb	aa	ab	ab	bb	ab	bb	bb	bb	ab	aa	ab	aa	--	aa	ab	bb	ab	bb	--	ab	ab	aa	ab	bb	aa	aa	bb
Marker36245	aaxbb	bb	ab	ab	bb	aa	ab	bb	aa	aa	bb	aa	bb	bb	ab	aa	ab	aa	aa	aa	bb	bb	aa	ab	ab	bb	ab	bb	bb	bb	ab	aa	ab	ab	aa	aa	ab	ab	ab	bb	bb	--	ab	aa	aa	bb	aa	aa	bb
Marker22247	aaxbb	bb	ab	ab	bb	aa	ab	ab	aa	aa	bb	aa	bb	--	bb	aa	ab	aa	aa	aa	bb	bb	aa	ab	ab	bb	ab	bb	bb	bb	ab	aa	ab	ab	--	aa	ab	--	ab	bb	ab	aa	ab	ab	aa	bb	aa	aa	bb
Marker37505	aaxbb	bb	ab	ab	ab	--	ab	ab	aa	aa	bb	aa	bb	bb	ab	aa	ab	aa	aa	aa	bb	bb	aa	ab	ab	bb	ab	aa	bb	bb	ab	aa	ab	ab	bb	aa	ab	ab	ab	bb	bb	ab	ab	ab	aa	bb	aa	aa	bb
Marker8410	aaxbb	bb	ab	ab	ab	ab	ab	--	aa	aa	bb	aa	bb	bb	--	aa	ab	aa	aa	aa	bb	bb	aa	ab	ab	bb	ab	aa	bb	bb	ab	aa	ab	ab	bb	aa	ab	ab	ab	bb	bb	--	ab	--	ab	bb	aa	aa	bb
Marker6047	aaxbb	bb	ab	ab	ab	aa	ab	bb	aa	aa	bb	aa	bb	bb	ab	aa	ab	aa	aa	aa	bb	bb	aa	ab	ab	bb	ab	aa	bb	bb	ab	aa	ab	ab	bb	aa	ab	ab	ab	bb	ab	ab	ab	ab	--	bb	aa	aa	bb
Marker28233	aaxbb	bb	ab	ab	ab	aa	ab	ab	aa	aa	bb	aa	bb	bb	ab	aa	ab	aa	aa	aa	bb	bb	aa	ab	ab	bb	ab	aa	bb	bb	ab	aa	ab	ab	bb	aa	ab	ab	ab	bb	ab	ab	ab	ab	aa	bb	aa	aa	bb
Marker29092	aaxbb	bb	ab	ab	ab	aa	ab	ab	aa	aa	bb	aa	bb	bb	bb	aa	ab	aa	aa	aa	bb	bb	aa	ab	ab	bb	ab	bb	bb	bb	ab	aa	ab	ab	bb	aa	ab	ab	ab	bb	ab	aa	ab	aa	ab	bb	aa	aa	bb
Marker38521	aaxbb	bb	ab	ab	ab	aa	ab	ab	aa	aa	bb	aa	bb	ab	ab	aa	ab	aa	aa	aa	bb	bb	aa	ab	bb	bb	--	bb	bb	bb	ab	aa	--	ab	aa	aa	aa	ab	aa	bb	ab	aa	ab	--	ab	bb	aa	aa	bb
Marker39553	aaxbb	bb	ab	bb	ab	aa	ab	ab	aa	aa	bb	aa	bb	ab	--	aa	ab	aa	aa	aa	bb	bb	aa	bb	ab	bb	--	ab	bb	bb	ab	aa	aa	ab	aa	aa	--	ab	--	bb	ab	--	ab	ab	ab	bb	aa	aa	bb
Marker7955	aaxbb	bb	ab	bb	ab	aa	ab	ab	aa	aa	bb	aa	bb	bb	ab	aa	ab	aa	aa	aa	bb	bb	aa	ab	ab	bb	bb	bb	bb	bb	ab	aa	ab	ab	aa	aa	aa	ab	aa	bb	ab	aa	bb	ab	ab	bb	aa	aa	bb
Marker7338	aaxbb	bb	ab	bb	ab	aa	ab	ab	aa	aa	bb	aa	bb	bb	ab	aa	ab	aa	aa	aa	bb	bb	aa	--	bb	bb	ab	bb	bb	bb	ab	aa	aa	ab	aa	aa	aa	ab	--	bb	--	aa	bb	ab	ab	bb	aa	aa	bb
Marker40492	aaxbb	bb	ab	ab	ab	ab	ab	ab	aa	aa	bb	aa	bb	bb	--	aa	ab	aa	aa	aa	bb	bb	aa	bb	bb	bb	bb	bb	bb	bb	ab	aa	aa	ab	aa	aa	ab	ab	aa	bb	ab	aa	bb	ab	ab	bb	aa	aa	bb
Marker20655	aaxbb	bb	ab	--	ab	ab	ab	ab	aa	aa	bb	aa	bb	ab	ab	aa	ab	aa	aa	aa	bb	bb	aa	bb	ab	bb	bb	ab	bb	bb	ab	aa	aa	ab	aa	aa	ab	ab	--	bb	--	aa	ab	ab	ab	bb	aa	aa	bb
Marker5550	aaxbb	bb	ab	ab	ab	ab	aa	ab	aa	aa	bb	aa	bb	ab	ab	aa	ab	aa	aa	aa	bb	bb	aa	--	ab	bb	aa	ab	bb	bb	ab	aa	ab	ab	ab	aa	bb	ab	ab	bb	aa	ab	--	--	ab	bb	aa	aa	bb
Marker25133	aaxbb	bb	aa	ab	ab	bb	aa	ab	aa	aa	bb	aa	bb	ab	--	aa	ab	aa	aa	aa	bb	bb	aa	--	ab	bb	aa	--	bb	bb	ab	aa	--	ab	--	aa	--	ab	--	bb	aa	--	aa	ab	ab	bb	aa	aa	bb
Marker446	aaxbb	bb	aa	ab	ab	bb	aa	ab	aa	aa	bb	aa	bb	ab	ab	aa	ab	aa	aa	aa	bb	bb	aa	ab	ab	bb	--	--	bb	bb	ab	aa	ab	ab	ab	aa	ab	ab	aa	bb	aa	ab	aa	--	ab	bb	aa	aa	bb
Marker12873	aaxbb	bb	ab	aa	ab	bb	aa	ab	aa	aa	bb	aa	bb	ab	bb	aa	ab	aa	aa	aa	bb	bb	aa	--	ab	bb	aa	aa	bb	bb	ab	aa	bb	ab	--	aa	bb	ab	aa	bb	--	bb	--	aa	ab	bb	aa	aa	bb
Marker28858	aaxbb	bb	--	--	ab	--	--	ab	aa	aa	bb	aa	bb	ab	bb	aa	ab	aa	aa	aa	bb	bb	aa	ab	ab	bb	ab	--	bb	bb	ab	aa	--	ab	--	aa	ab	ab	ab	bb	aa	--	--	aa	ab	bb	aa	aa	bb
Marker26821	aaxbb	bb	ab	ab	ab	ab	aa	ab	aa	aa	bb	aa	bb	ab	bb	aa	ab	aa	aa	aa	bb	bb	aa	--	ab	bb	--	--	bb	bb	ab	aa	bb	ab	--	aa	--	ab	--	bb	aa	bb	--	aa	ab	bb	aa	aa	bb
Marker38910	aaxbb	bb	ab	aa	ab	ab	aa	ab	aa	aa	bb	aa	bb	ab	bb	aa	ab	aa	aa	aa	bb	bb	aa	ab	ab	bb	ab	ab	bb	bb	ab	aa	--	ab	aa	aa	--	ab	aa	bb	aa	ab	ab	aa	ab	bb	aa	aa	bb
Marker16562	aaxbb	bb	ab	--	ab	ab	aa	ab	aa	aa	bb	aa	bb	ab	ab	aa	ab	aa	aa	aa	bb	bb	aa	--	ab	bb	aa	ab	bb	bb	ab	aa	bb	ab	aa	aa	bb	ab	aa	bb	aa	--	--	ab	ab	bb	aa	aa	bb
Marker16025	aaxbb	bb	--	aa	ab	ab	--	ab	aa	aa	bb	aa	bb	ab	bb	aa	ab	aa	aa	aa	bb	bb	aa	bb	ab	bb	aa	aa	bb	bb	ab	aa	bb	ab	--	aa	bb	ab	aa	bb	aa	ab	--	ab	ab	bb	aa	aa	bb
Marker45458	aaxbb	bb	--	--	ab	--	--	ab	aa	aa	bb	aa	bb	ab	--	aa	ab	aa	aa	aa	bb	bb	aa	--	ab	bb	--	--	bb	bb	ab	aa	ab	ab	ab	aa	--	ab	--	bb	aa	--	--	--	ab	bb	aa	aa	bb
Marker35570	aaxbb	bb	ab	ab	ab	ab	bb	bb	aa	aa	bb	aa	bb	--	ab	aa	ab	aa	aa	aa	bb	bb	aa	bb	ab	bb	aa	aa	bb	bb	aa	aa	ab	aa	aa	aa	ab	ab	ab	bb	ab	ab	aa	ab	ab	bb	aa	aa	bb
Marker14325	aaxbb	bb	bb	--	ab	ab	ab	ab	aa	aa	bb	aa	bb	ab	ab	aa	ab	aa	aa	aa	bb	bb	aa	bb	--	--	--	aa	bb	bb	aa	aa	ab	aa	aa	aa	--	ab	ab	bb	ab	ab	ab	ab	ab	bb	aa	aa	ab
Marker32164	aaxbb	bb	ab	ab	ab	bb	ab	bb	aa	aa	bb	aa	bb	--	ab	aa	ab	aa	aa	aa	bb	bb	aa	ab	ab	bb	ab	aa	bb	bb	ab	aa	ab	aa	aa	ab	ab	ab	ab	bb	ab	ab	ab	ab	ab	bb	aa	aa	ab
Marker9082	aaxbb	bb	ab	ab	ab	bb	ab	bb	aa	aa	bb	aa	bb	ab	ab	aa	ab	aa	--	aa	ab	bb	aa	ab	bb	ab	aa	aa	bb	bb	--	aa	--	--	ab	--	bb	ab	aa	bb	ab	ab	ab	ab	ab	bb	aa	aa	ab
Marker36867	aaxbb	bb	ab	--	ab	ab	ab	bb	aa	aa	bb	--	bb	aa	ab	aa	ab	aa	aa	aa	ab	bb	aa	ab	bb	ab	aa	aa	bb	bb	aa	aa	bb	ab	ab	ab	ab	ab	bb	bb	ab	ab	ab	ab	ab	bb	aa	aa	ab
Marker16815	aaxbb	bb	ab	ab	ab	ab	bb	bb	aa	aa	bb	aa	bb	ab	ab	aa	ab	aa	aa	aa	ab	bb	aa	ab	ab	bb	ab	aa	bb	bb	aa	aa	bb	ab	ab	ab	ab	ab	ab	bb	ab	ab	aa	ab	ab	bb	ab	aa	ab
Marker46691	aaxbb	bb	ab	ab	ab	ab	ab	bb	aa	aa	bb	aa	bb	aa	ab	aa	ab	aa	aa	aa	ab	bb	aa	ab	bb	bb	ab	aa	bb	bb	aa	--	bb	ab	ab	ab	ab	ab	aa	bb	ab	ab	aa	bb	ab	bb	aa	aa	ab
Marker1481	aaxbb	ab	ab	ab	ab	ab	bb	bb	ab	aa	bb	ab	bb	aa	ab	aa	ab	aa	--	aa	ab	bb	aa	bb	bb	ab	ab	aa	bb	ab	aa	bb	bb	ab	ab	ab	ab	ab	aa	bb	ab	ab	aa	ab	ab	bb	aa	bb	ab
Marker37246	aaxbb	bb	ab	bb	ab	bb	ab	bb	ab	aa	bb	ab	bb	ab	ab	aa	ab	aa	aa	aa	ab	bb	ab	ab	ab	bb	aa	aa	bb	ab	aa	aa	aa	ab	aa	ab	bb	ab	ab	bb	ab	ab	aa	ab	ab	bb	aa	bb	ab
Marker41797	aaxbb	bb	bb	bb	ab	ab	bb	bb	aa	aa	bb	aa	bb	ab	ab	aa	ab	aa	--	aa	ab	bb	ab	ab	ab	bb	ab	aa	bb	bb	aa	aa	aa	ab	ab	ab	bb	aa	--	bb	ab	ab	aa	ab	ab	bb	aa	bb	ab
Marker47948	aaxbb	bb	bb	bb	ab	bb	bb	bb	aa	aa	bb	aa	bb	ab	ab	aa	ab	aa	ab	aa	bb	bb	ab	ab	bb	ab	aa	aa	bb	bb	aa	aa	ab	ab	ab	ab	bb	aa	bb	bb	ab	ab	aa	--	--	bb	aa	--	ab
Marker13986	aaxbb	bb	bb	bb	ab	ab	ab	bb	ab	aa	bb	aa	bb	ab	ab	aa	ab	aa	aa	aa	ab	bb	ab	ab	bb	bb	aa	aa	bb	bb	aa	aa	aa	ab	ab	ab	bb	aa	aa	bb	ab	ab	aa	ab	aa	bb	ab	bb	ab
Marker287	aaxbb	ab	bb	bb	ab	ab	ab	bb	ab	aa	bb	aa	bb	ab	ab	aa	ab	aa	ab	aa	bb	bb	ab	bb	bb	bb	--	aa	bb	bb	aa	bb	bb	ab	ab	ab	bb	aa	bb	bb	ab	ab	aa	bb	aa	bb	ab	bb	ab
Marker12626	aaxbb	ab	bb	ab	ab	ab	ab	bb	ab	aa	bb	ab	bb	ab	ab	aa	ab	aa	ab	aa	ab	bb	ab	bb	bb	bb	aa	aa	bb	bb	aa	--	bb	ab	ab	ab	bb	aa	ab	bb	ab	ab	aa	ab	aa	bb	ab	bb	ab
Marker23262	aaxbb	ab	bb	ab	ab	ab	ab	bb	ab	aa	bb	ab	bb	ab	ab	aa	ab	aa	ab	aa	ab	bb	ab	bb	bb	bb	aa	ab	bb	ab	aa	bb	ab	aa	ab	ab	bb	aa	ab	bb	ab	ab	aa	ab	aa	bb	ab	bb	ab
Marker24639	aaxbb	ab	bb	--	ab	--	bb	bb	ab	aa	bb	--	bb	ab	ab	--	ab	aa	--	aa	bb	bb	--	--	bb	bb	aa	--	bb	--	aa	--	aa	ab	ab	ab	bb	aa	--	--	ab	ab	aa	--	--	bb	--	bb	ab
Marker39354	aaxbb	ab	bb	aa	ab	--	bb	bb	ab	aa	bb	aa	bb	ab	ab	aa	ab	aa	bb	aa	ab	bb	--	--	bb	bb	aa	bb	bb	ab	aa	aa	aa	aa	ab	--	bb	aa	bb	bb	ab	ab	aa	ab	aa	bb	--	bb	ab
Marker18784	aaxbb	ab	bb	aa	ab	aa	ab	bb	ab	aa	bb	--	bb	ab	ab	aa	ab	aa	--	aa	ab	bb	ab	--	bb	bb	aa	bb	bb	ab	aa	bb	ab	aa	ab	ab	bb	aa	aa	--	ab	ab	aa	bb	aa	bb	aa	bb	ab
Marker10457	aaxbb	--	bb	--	ab	aa	--	bb	ab	aa	bb	bb	bb	ab	ab	ab	ab	aa	bb	aa	bb	bb	--	bb	bb	bb	aa	bb	bb	bb	aa	bb	--	aa	ab	ab	bb	aa	bb	--	ab	ab	aa	bb	aa	bb	ab	bb	ab
Marker16701	aaxbb	ab	bb	--	ab	ab	bb	bb	ab	aa	bb	ab	bb	ab	ab	ab	ab	aa	bb	aa	ab	bb	ab	bb	bb	bb	aa	ab	bb	ab	aa	bb	ab	aa	ab	ab	bb	aa	ab	bb	ab	ab	aa	ab	aa	bb	ab	bb	ab
Marker10580	aaxbb	ab	bb	aa	ab	ab	bb	bb	ab	aa	bb	bb	bb	ab	ab	aa	ab	aa	bb	aa	ab	bb	ab	bb	bb	bb	aa	bb	bb	ab	aa	bb	ab	aa	--	ab	bb	aa	ab	bb	ab	ab	aa	bb	aa	bb	aa	bb	ab
Marker35963	aaxbb	ab	bb	ab	ab	ab	bb	bb	ab	aa	bb	bb	bb	ab	ab	ab	ab	aa	bb	aa	ab	bb	ab	bb	bb	bb	aa	ab	bb	ab	aa	bb	ab	aa	ab	ab	bb	aa	ab	ab	ab	ab	aa	ab	aa	bb	ab	bb	ab
Marker6336	aaxbb	ab	bb	ab	ab	ab	bb	bb	ab	aa	bb	bb	bb	ab	ab	ab	ab	aa	bb	aa	ab	bb	ab	bb	bb	bb	aa	bb	bb	aa	aa	bb	ab	aa	ab	ab	bb	aa	ab	ab	ab	bb	aa	ab	aa	bb	ab	bb	ab
Marker20831	aaxbb	ab	bb	ab	ab	ab	bb	bb	ab	aa	bb	bb	bb	ab	ab	ab	ab	aa	bb	aa	ab	bb	ab	bb	bb	bb	aa	ab	bb	ab	aa	bb	ab	aa	ab	ab	bb	aa	ab	ab	ab	ab	aa	ab	aa	bb	ab	bb	ab
Marker39068	aaxbb	ab	bb	ab	ab	ab	bb	bb	ab	aa	bb	bb	bb	ab	ab	ab	ab	aa	bb	aa	ab	bb	bb	bb	bb	bb	aa	bb	bb	aa	aa	bb	ab	aa	ab	bb	bb	aa	ab	ab	ab	ab	aa	bb	aa	bb	ab	bb	ab
Marker21301	aaxbb	bb	bb	aa	ab	--	bb	bb	--	aa	bb	bb	bb	ab	ab	--	ab	aa	bb	aa	ab	bb	bb	bb	bb	bb	aa	ab	bb	bb	aa	bb	ab	aa	ab	bb	bb	aa	ab	ab	ab	ab	aa	--	aa	bb	ab	bb	ab
Marker14123	aaxbb	ab	bb	aa	ab	aa	bb	bb	--	aa	bb	bb	bb	ab	aa	ab	ab	aa	bb	aa	bb	bb	bb	bb	bb	bb	aa	--	bb	bb	aa	bb	--	aa	bb	aa	bb	aa	ab	ab	aa	--	aa	ab	aa	bb	ab	bb	ab
Marker14381	aaxbb	ab	bb	aa	ab	aa	bb	bb	ab	aa	bb	bb	bb	ab	ab	aa	ab	aa	bb	aa	bb	bb	bb	bb	bb	bb	aa	ab	bb	bb	aa	bb	ab	aa	bb	aa	bb	aa	ab	ab	aa	ab	aa	ab	ab	bb	ab	bb	ab
Marker40343	aaxbb	ab	bb	ab	ab	ab	bb	bb	ab	aa	bb	bb	bb	ab	ab	ab	ab	aa	bb	aa	ab	bb	ab	bb	bb	bb	aa	ab	bb	ab	aa	bb	ab	aa	ab	ab	bb	aa	ab	ab	aa	bb	aa	ab	ab	bb	ab	bb	ab
Marker11698	aaxbb	ab	bb	ab	ab	aa	bb	bb	--	aa	bb	bb	bb	ab	--	--	ab	aa	bb	aa	bb	bb	ab	bb	bb	bb	aa	ab	bb	aa	aa	bb	ab	aa	ab	bb	bb	aa	aa	ab	aa	bb	aa	bb	ab	bb	ab	bb	ab
Marker44986	aaxbb	--	--	--	ab	--	bb	bb	--	aa	bb	bb	bb	ab	ab	aa	ab	aa	bb	aa	--	bb	bb	bb	bb	bb	aa	--	bb	bb	aa	bb	ab	aa	--	bb	bb	aa	aa	bb	--	bb	aa	aa	ab	bb	ab	bb	--
Marker36951	aaxbb	bb	bb	ab	ab	aa	bb	bb	ab	--	bb	bb	bb	ab	--	ab	ab	aa	bb	aa	ab	bb	bb	bb	bb	bb	aa	ab	bb	aa	aa	bb	aa	aa	bb	bb	bb	aa	aa	bb	aa	bb	aa	aa	ab	bb	ab	bb	ab
Marker27624	aaxbb	bb	ab	aa	ab	aa	bb	bb	ab	aa	bb	bb	bb	ab	aa	ab	ab	aa	bb	aa	ab	bb	bb	bb	bb	bb	aa	ab	bb	aa	aa	bb	--	aa	bb	aa	bb	aa	ab	--	aa	bb	aa	aa	aa	bb	ab	bb	ab
Marker35492	aaxbb	bb	ab	ab	ab	aa	bb	bb	ab	--	bb	bb	bb	ab	aa	ab	ab	aa	bb	aa	ab	bb	bb	bb	bb	bb	aa	ab	bb	aa	aa	bb	aa	aa	bb	--	bb	aa	aa	ab	aa	bb	aa	bb	--	bb	ab	bb	aa
Marker32438	aaxbb	bb	ab	--	ab	--	bb	bb	--	aa	bb	bb	bb	ab	--	ab	ab	aa	bb	aa	bb	bb	bb	bb	bb	bb	aa	ab	bb	aa	aa	bb	aa	aa	--	--	bb	aa	ab	--	aa	bb	aa	--	ab	bb	ab	bb	aa
Marker39960	aaxbb	bb	--	ab	ab	aa	bb	bb	ab	aa	bb	bb	bb	ab	--	ab	ab	aa	bb	aa	ab	bb	bb	bb	bb	bb	aa	ab	bb	ab	aa	bb	aa	aa	bb	bb	bb	aa	aa	ab	aa	bb	aa	aa	ab	bb	ab	bb	aa
Marker43397	aaxbb	ab	ab	ab	ab	aa	bb	bb	ab	aa	bb	bb	bb	ab	aa	ab	ab	aa	bb	aa	ab	bb	bb	bb	bb	bb	aa	ab	bb	bb	aa	bb	ab	aa	bb	ab	bb	aa	ab	bb	aa	bb	aa	ab	ab	bb	ab	bb	ab
Marker38425	aaxbb	ab	ab	ab	ab	aa	bb	bb	ab	ab	ab	bb	bb	ab	ab	ab	ab	aa	bb	aa	ab	bb	bb	bb	bb	bb	aa	ab	bb	ab	aa	bb	ab	aa	bb	ab	bb	aa	ab	ab	aa	bb	aa	bb	ab	bb	ab	bb	ab
Marker7046	aaxbb	ab	ab	ab	ab	aa	bb	bb	ab	aa	bb	bb	bb	ab	aa	ab	ab	aa	bb	aa	ab	bb	bb	bb	bb	bb	aa	ab	bb	ab	aa	bb	ab	aa	bb	ab	bb	aa	ab	ab	aa	ab	aa	ab	ab	bb	ab	bb	ab
Marker4717	aaxbb	ab	ab	ab	ab	aa	bb	bb	ab	aa	ab	bb	bb	ab	aa	ab	ab	aa	bb	aa	ab	bb	bb	bb	bb	bb	aa	ab	bb	bb	aa	bb	ab	aa	bb	aa	bb	aa	bb	ab	aa	ab	aa	ab	aa	bb	ab	bb	ab
Marker33526	aaxbb	ab	ab	ab	ab	aa	bb	bb	ab	--	bb	bb	bb	ab	aa	ab	ab	aa	bb	aa	ab	bb	bb	bb	bb	bb	aa	ab	bb	ab	bb	bb	ab	aa	bb	ab	bb	aa	ab	ab	aa	bb	aa	ab	aa	bb	ab	bb	ab
Marker35850	aaxbb	ab	--	--	--	aa	bb	bb	--	ab	bb	bb	--	--	aa	ab	--	aa	bb	aa	ab	bb	bb	bb	bb	bb	aa	ab	bb	--	--	bb	--	aa	bb	--	bb	aa	--	--	aa	--	aa	--	--	bb	ab	--	--
Marker36124	aaxbb	ab	aa	aa	ab	aa	bb	bb	aa	ab	bb	bb	bb	ab	aa	ab	aa	aa	bb	aa	ab	bb	bb	bb	bb	bb	aa	ab	bb	aa	bb	bb	ab	aa	bb	ab	bb	aa	ab	ab	aa	bb	aa	ab	aa	bb	ab	bb	ab
Marker22992	aaxbb	ab	ab	ab	ab	aa	bb	bb	ab	ab	ab	bb	ab	bb	aa	ab	aa	aa	bb	aa	ab	bb	bb	bb	bb	bb	aa	ab	bb	ab	bb	bb	ab	aa	bb	aa	bb	aa	ab	ab	aa	bb	aa	ab	aa	bb	ab	bb	aa
Marker4143	aaxbb	ab	aa	ab	ab	aa	bb	bb	ab	ab	bb	bb	ab	bb	aa	ab	ab	aa	bb	aa	ab	bb	bb	bb	bb	bb	aa	ab	bb	ab	bb	bb	ab	aa	bb	ab	bb	aa	bb	ab	aa	bb	aa	aa	aa	bb	ab	bb	aa
Marker43927	aaxbb	ab	ab	ab	ab	aa	bb	bb	ab	ab	bb	bb	ab	ab	aa	ab	ab	aa	bb	aa	ab	bb	bb	bb	bb	bb	aa	ab	bb	ab	bb	bb	ab	aa	bb	ab	bb	aa	bb	ab	aa	ab	aa	ab	ab	bb	ab	bb	aa
Marker32538	aaxbb	ab	ab	ab	aa	aa	bb	bb	ab	ab	bb	--	ab	ab	aa	ab	ab	aa	bb	aa	ab	bb	bb	bb	bb	bb	aa	ab	bb	ab	bb	bb	ab	aa	bb	--	bb	aa	aa	aa	aa	bb	aa	bb	ab	bb	ab	bb	aa
Marker14934	aaxbb	--	aa	aa	aa	aa	bb	bb	--	ab	bb	bb	ab	ab	aa	ab	aa	aa	bb	aa	ab	bb	bb	bb	bb	bb	aa	ab	bb	ab	--	bb	ab	aa	bb	ab	bb	aa	aa	ab	aa	ab	aa	bb	ab	bb	ab	bb	aa
Marker1679	aaxbb	--	ab	ab	bb	aa	bb	bb	aa	ab	bb	--	ab	bb	aa	ab	--	aa	bb	aa	ab	bb	bb	bb	bb	bb	aa	ab	bb	aa	bb	bb	--	--	bb	ab	bb	aa	--	aa	aa	ab	aa	bb	ab	bb	ab	bb	ab
Marker2441	aaxbb	--	aa	--	--	aa	bb	--	aa	ab	bb	--	--	--	aa	ab	--	aa	bb	aa	ab	bb	bb	bb	--	--	aa	ab	bb	aa	bb	--	--	bb	bb	--	bb	aa	--	--	--	--	aa	--	--	--	ab	aa	aa
Marker27415	aaxbb	aa	aa	aa	aa	aa	bb	ab	aa	ab	bb	ab	ab	aa	aa	ab	ab	aa	bb	aa	ab	bb	bb	bb	bb	ab	aa	ab	bb	aa	bb	ab	--	ab	bb	aa	bb	aa	bb	ab	ab	--	aa	--	ab	ab	ab	aa	ab
Marker12209	aaxbb	aa	aa	aa	bb	aa	bb	ab	aa	ab	bb	ab	ab	aa	aa	ab	--	aa	bb	aa	ab	bb	bb	bb	--	ab	aa	ab	bb	aa	bb	--	aa	bb	bb	ab	bb	aa	--	ab	ab	ab	aa	aa	ab	ab	ab	aa	ab
Marker33229	aaxbb	ab	aa	aa	bb	aa	bb	ab	aa	ab	bb	ab	ab	ab	aa	ab	ab	aa	bb	aa	ab	bb	bb	bb	ab	ab	aa	ab	bb	aa	bb	ab	ab	ab	bb	ab	bb	aa	ab	ab	ab	ab	aa	aa	ab	ab	ab	aa	ab
Marker28461	aaxbb	aa	aa	aa	aa	aa	bb	ab	aa	ab	bb	ab	ab	ab	aa	ab	ab	aa	bb	aa	ab	bb	bb	bb	ab	ab	aa	ab	bb	aa	bb	ab	ab	bb	bb	aa	bb	aa	ab	ab	ab	ab	aa	aa	ab	ab	ab	aa	ab
Marker38514	aaxbb	aa	aa	aa	bb	aa	bb	ab	aa	ab	bb	ab	ab	ab	aa	ab	ab	aa	bb	aa	ab	bb	bb	bb	ab	ab	aa	ab	bb	aa	bb	ab	ab	ab	bb	ab	bb	aa	ab	ab	ab	ab	aa	aa	ab	ab	ab	ab	ab
Marker41186	aaxbb	aa	aa	aa	bb	aa	bb	ab	aa	ab	bb	ab	ab	bb	aa	ab	ab	aa	bb	aa	ab	bb	bb	bb	bb	ab	aa	ab	bb	aa	bb	ab	ab	ab	bb	ab	bb	aa	ab	aa	ab	ab	aa	aa	ab	bb	ab	ab	aa
Marker41293	aaxbb	aa	aa	aa	aa	aa	bb	ab	aa	ab	bb	ab	ab	ab	aa	ab	ab	aa	bb	aa	ab	bb	bb	bb	bb	bb	aa	ab	bb	aa	bb	ab	aa	ab	bb	ab	bb	ab	ab	aa	ab	ab	aa	aa	ab	bb	ab	ab	ab
Marker14832	aaxbb	aa	aa	aa	bb	aa	bb	ab	aa	ab	bb	ab	ab	bb	aa	ab	ab	aa	bb	aa	ab	bb	bb	bb	bb	ab	aa	ab	bb	aa	bb	ab	aa	ab	bb	ab	bb	aa	ab	ab	--	ab	aa	aa	ab	bb	ab	ab	ab
Marker22363	aaxbb	aa	aa	aa	--	aa	bb	ab	aa	ab	bb	ab	ab	ab	aa	ab	ab	aa	bb	aa	aa	bb	bb	bb	bb	ab	aa	ab	bb	aa	bb	bb	ab	bb	bb	ab	bb	aa	bb	ab	aa	ab	aa	aa	ab	bb	ab	ab	ab
Marker23045	aaxbb	aa	aa	aa	aa	aa	bb	ab	aa	ab	bb	ab	ab	--	aa	ab	ab	aa	bb	aa	aa	bb	bb	bb	bb	ab	aa	ab	bb	aa	bb	bb	ab	--	bb	ab	bb	aa	bb	aa	aa	ab	aa	aa	ab	ab	ab	--	aa
Marker33707	aaxbb	aa	aa	aa	bb	aa	bb	ab	aa	ab	bb	ab	ab	aa	aa	ab	ab	aa	bb	aa	aa	bb	bb	bb	bb	--	aa	ab	bb	aa	bb	--	ab	aa	bb	aa	ab	ab	bb	ab	aa	ab	aa	aa	ab	ab	ab	--	ab
Marker38552	aaxbb	aa	aa	aa	bb	aa	bb	ab	aa	ab	bb	ab	ab	aa	aa	ab	ab	aa	bb	aa	aa	bb	bb	bb	bb	ab	aa	ab	bb	aa	bb	--	aa	aa	bb	aa	bb	ab	--	aa	ab	ab	aa	aa	ab	ab	ab	aa	ab
Marker7578	aaxbb	aa	aa	aa	bb	aa	bb	ab	aa	ab	bb	ab	ab	aa	aa	ab	ab	aa	bb	aa	aa	bb	bb	bb	--	bb	aa	ab	bb	aa	bb	bb	ab	aa	bb	aa	ab	ab	ab	ab	ab	ab	aa	aa	ab	ab	ab	--	ab
Marker37983	aaxbb	aa	aa	aa	bb	aa	bb	ab	aa	ab	bb	ab	ab	aa	aa	ab	ab	aa	bb	aa	aa	bb	bb	bb	bb	bb	aa	ab	bb	aa	bb	bb	ab	bb	bb	ab	ab	aa	ab	ab	ab	ab	aa	aa	ab	ab	ab	aa	ab
Marker141651	aaxbb	aa	ab	bb	bb	ab	ab	bb	aa	aa	ab	ab	bb	aa	ab	aa	bb	bb	ab	aa	aa	bb	ab	bb	ab	ab	ab	ab	ab	ab	bb	ab	aa	ab	aa	ab	ab	ab	bb	aa	bb	ab	ab	ab	aa	ab	aa	bb	ab
Marker149267	aaxbb	aa	ab	bb	bb	ab	aa	ab	aa	aa	aa	ab	bb	aa	ab	aa	bb	bb	ab	aa	aa	ab	ab	bb	ab	ab	ab	ab	ab	ab	bb	ab	aa	ab	aa	ab	ab	ab	ab	aa	bb	ab	ab	ab	aa	ab	aa	ab	ab
Marker147978	aaxbb	aa	ab	bb	ab	bb	aa	ab	aa	aa	ab	ab	bb	ab	ab	aa	bb	bb	ab	aa	aa	bb	ab	bb	ab	ab	ab	ab	ab	ab	bb	ab	aa	ab	aa	ab	ab	ab	ab	ab	bb	ab	ab	ab	aa	ab	ab	ab	ab
Marker148865	aaxbb	aa	ab	bb	ab	ab	aa	bb	aa	ab	ab	ab	bb	ab	ab	aa	bb	ab	ab	aa	aa	ab	ab	bb	ab	ab	ab	ab	ab	ab	bb	ab	aa	ab	aa	ab	ab	ab	ab	ab	ab	ab	ab	ab	aa	aa	ab	ab	aa
Marker138369	aaxbb	aa	ab	bb	bb	--	aa	bb	aa	ab	ab	ab	bb	ab	aa	aa	bb	ab	ab	aa	aa	ab	aa	bb	ab	ab	ab	ab	ab	ab	bb	ab	aa	ab	aa	aa	aa	ab	ab	aa	bb	aa	ab	ab	aa	aa	ab	ab	aa
Marker136437	aaxbb	aa	ab	--	bb	ab	aa	bb	aa	ab	aa	ab	bb	ab	--	aa	bb	--	ab	aa	aa	bb	--	bb	ab	ab	ab	ab	ab	--	bb	ab	aa	aa	aa	aa	--	ab	ab	aa	bb	aa	ab	--	aa	aa	aa	ab	aa
Marker135009	aaxbb	aa	ab	bb	bb	bb	--	ab	aa	aa	ab	ab	bb	aa	aa	aa	bb	bb	ab	aa	aa	ab	--	bb	ab	ab	ab	ab	ab	bb	bb	ab	aa	aa	aa	aa	aa	ab	--	aa	bb	aa	ab	aa	aa	ab	--	--	ab
Marker129070	aaxbb	bb	--	--	--	--	--	--	aa	--	--	ab	bb	--	--	aa	--	--	--	--	aa	--	--	bb	ab	--	ab	ab	ab	--	bb	ab	aa	--	aa	--	--	ab	--	--	--	--	--	--	aa	--	--	bb	--
Marker128651	aaxbb	--	ab	--	bb	ab	ab	bb	aa	aa	ab	ab	bb	aa	aa	aa	--	bb	bb	ab	aa	ab	aa	bb	ab	ab	ab	ab	ab	bb	bb	ab	aa	ab	aa	aa	aa	ab	bb	aa	ab	bb	--	aa	aa	aa	aa	bb	ab
Marker149816	aaxbb	bb	ab	ab	ab	ab	aa	--	aa	aa	ab	ab	bb	aa	aa	aa	ab	bb	ab	aa	aa	ab	ab	bb	ab	--	ab	ab	ab	bb	bb	ab	aa	ab	aa	aa	aa	ab	bb	aa	ab	ab	ab	aa	aa	ab	aa	ab	ab
Marker150099	aaxbb	bb	ab	--	ab	ab	ab	ab	aa	aa	aa	ab	bb	aa	aa	aa	bb	bb	ab	aa	aa	ab	ab	bb	ab	ab	ab	ab	ab	bb	bb	ab	aa	aa	aa	aa	aa	ab	ab	aa	ab	ab	aa	aa	aa	ab	aa	ab	bb
Marker159973	aaxbb	bb	aa	ab	ab	ab	ab	ab	aa	aa	ab	ab	bb	aa	aa	aa	bb	bb	ab	ab	aa	ab	ab	bb	ab	ab	ab	ab	ab	bb	bb	ab	aa	aa	aa	aa	aa	ab	aa	aa	ab	bb	ab	aa	aa	ab	aa	ab	bb
Marker127630	aaxbb	bb	aa	ab	aa	ab	ab	ab	aa	aa	aa	ab	bb	aa	aa	aa	bb	bb	ab	ab	aa	ab	aa	bb	ab	ab	ab	ab	ab	bb	bb	ab	aa	ab	aa	aa	aa	ab	bb	aa	ab	ab	ab	aa	aa	ab	aa	ab	ab
Marker159847	aaxbb	bb	bb	bb	aa	aa	aa	ab	aa	aa	aa	ab	bb	aa	aa	aa	--	bb	bb	aa	aa	bb	--	bb	ab	bb	ab	ab	ab	bb	bb	ab	aa	ab	aa	aa	aa	ab	--	aa	ab	--	ab	aa	aa	ab	aa	bb	ab
Marker154627	aaxbb	bb	bb	bb	aa	--	aa	ab	aa	aa	ab	ab	bb	aa	aa	aa	ab	bb	bb	ab	aa	bb	ab	bb	ab	ab	ab	ab	ab	bb	bb	ab	aa	ab	aa	aa	aa	ab	ab	aa	ab	aa	aa	aa	aa	ab	aa	ab	ab
Marker154511	aaxbb	bb	ab	ab	--	aa	ab	ab	aa	aa	ab	ab	bb	aa	aa	aa	ab	bb	bb	ab	aa	bb	--	bb	ab	bb	ab	ab	ab	bb	bb	ab	aa	--	aa	aa	aa	ab	aa	aa	bb	bb	--	aa	aa	aa	aa	ab	ab
Marker150142	aaxbb	bb	aa	--	--	aa	ab	ab	aa	aa	ab	ab	bb	aa	aa	aa	bb	bb	bb	ab	aa	bb	ab	bb	ab	bb	ab	ab	ab	bb	bb	ab	aa	aa	aa	aa	aa	ab	bb	aa	bb	bb	aa	aa	aa	aa	aa	ab	bb
Marker159493	aaxbb	bb	--	--	aa	--	--	ab	aa	aa	ab	ab	bb	aa	aa	aa	--	bb	--	--	aa	--	--	bb	ab	ab	ab	ab	ab	bb	bb	ab	aa	aa	aa	aa	aa	ab	--	aa	ab	--	--	aa	aa	--	aa	ab	ab
Marker169298	aaxbb	bb	bb	ab	aa	ab	ab	ab	aa	aa	aa	ab	bb	aa	aa	aa	ab	bb	bb	ab	aa	ab	ab	bb	ab	ab	ab	ab	ab	bb	bb	ab	aa	ab	aa	aa	aa	ab	aa	aa	--	aa	aa	aa	aa	ab	aa	bb	ab
Marker153915	aaxbb	bb	ab	ab	aa	ab	ab	ab	aa	aa	ab	ab	bb	aa	aa	aa	ab	bb	bb	ab	aa	ab	ab	bb	ab	ab	ab	ab	ab	bb	bb	ab	aa	ab	aa	aa	aa	ab	aa	aa	ab	aa	ab	aa	aa	ab	aa	ab	ab
Marker132940	aaxbb	bb	ab	--	aa	aa	ab	ab	aa	aa	ab	aa	bb	aa	aa	aa	ab	bb	bb	ab	aa	ab	bb	bb	ab	ab	ab	ab	ab	bb	bb	ab	aa	bb	aa	aa	aa	ab	ab	aa	ab	aa	--	aa	aa	ab	aa	ab	ab
Marker168771	aaxbb	bb	--	--	aa	aa	--	ab	aa	aa	bb	aa	bb	aa	aa	aa	ab	bb	--	ab	aa	--	ab	bb	--	--	ab	aa	--	bb	bb	bb	aa	bb	aa	aa	aa	bb	bb	aa	ab	aa	--	aa	aa	ab	aa	aa	ab
Marker143684	aaxbb	bb	--	aa	aa	aa	--	ab	aa	aa	ab	ab	aa	aa	aa	aa	ab	bb	--	ab	aa	ab	ab	bb	--	ab	ab	aa	ab	bb	bb	bb	aa	aa	aa	aa	aa	--	bb	aa	ab	--	ab	aa	aa	ab	aa	ab	ab
Marker153248	aaxbb	bb	ab	ab	aa	aa	ab	ab	aa	aa	ab	ab	bb	aa	aa	aa	ab	bb	bb	ab	aa	ab	ab	bb	ab	bb	ab	ab	ab	bb	bb	ab	aa	ab	aa	aa	aa	ab	ab	aa	ab	aa	ab	aa	aa	ab	aa	ab	ab
Marker133599	aaxbb	bb	ab	ab	aa	aa	aa	ab	aa	aa	ab	ab	--	aa	aa	aa	ab	bb	--	ab	aa	ab	--	bb	bb	ab	ab	ab	ab	bb	bb	ab	aa	bb	aa	aa	aa	ab	aa	aa	ab	aa	aa	aa	aa	ab	aa	bb	ab
Marker148019	aaxbb	bb	ab	aa	aa	aa	ab	ab	aa	aa	ab	ab	bb	aa	aa	aa	ab	bb	--	ab	aa	ab	bb	bb	--	ab	ab	ab	ab	bb	bb	ab	aa	ab	aa	aa	aa	ab	--	aa	ab	aa	aa	aa	aa	ab	aa	ab	ab
Marker128874	aaxbb	bb	ab	ab	aa	--	--	ab	aa	aa	bb	ab	bb	aa	aa	aa	ab	bb	bb	ab	aa	--	ab	bb	bb	bb	ab	aa	ab	bb	bb	ab	aa	bb	aa	aa	aa	ab	aa	aa	ab	aa	aa	aa	aa	ab	aa	aa	bb
Marker139610	aaxbb	bb	ab	--	aa	aa	ab	ab	aa	aa	bb	aa	aa	aa	aa	--	ab	bb	bb	ab	aa	aa	bb	bb	ab	bb	ab	aa	bb	bb	bb	bb	aa	--	aa	aa	aa	bb	aa	aa	ab	aa	ab	aa	aa	ab	aa	bb	bb
Marker128476	aaxbb	bb	ab	bb	aa	aa	--	ab	aa	aa	bb	aa	aa	aa	aa	ab	ab	bb	bb	ab	aa	aa	ab	bb	ab	--	ab	--	ab	bb	bb	ab	aa	--	--	--	aa	bb	ab	aa	aa	aa	ab	aa	aa	ab	aa	ab	bb
Marker134582	aaxbb	bb	ab	aa	aa	aa	aa	ab	aa	aa	bb	aa	aa	aa	aa	--	ab	bb	bb	ab	aa	aa	--	bb	ab	bb	ab	ab	bb	bb	bb	ab	aa	aa	aa	aa	aa	bb	aa	aa	aa	aa	ab	aa	aa	ab	aa	bb	aa
Marker127015	aaxbb	bb	ab	ab	aa	--	ab	ab	aa	aa	ab	aa	aa	aa	aa	bb	ab	bb	ab	ab	aa	aa	bb	bb	bb	ab	ab	ab	bb	bb	bb	ab	aa	ab	aa	aa	aa	bb	aa	aa	aa	aa	aa	aa	aa	ab	aa	aa	aa
Marker161263	aaxbb	bb	ab	ab	aa	aa	ab	ab	aa	aa	ab	aa	aa	aa	aa	bb	ab	bb	--	ab	aa	aa	ab	bb	ab	bb	ab	ab	ab	bb	bb	ab	aa	bb	ab	--	aa	bb	--	aa	--	aa	--	aa	aa	ab	aa	ab	aa
Marker141782	aaxbb	bb	ab	ab	aa	aa	ab	ab	aa	aa	ab	aa	aa	aa	aa	ab	ab	bb	bb	ab	aa	aa	ab	bb	ab	bb	ab	ab	ab	bb	bb	ab	aa	ab	aa	aa	aa	bb	bb	aa	ab	aa	ab	aa	aa	ab	aa	ab	aa
Marker161170	aaxbb	bb	ab	ab	aa	aa	ab	ab	aa	aa	ab	aa	aa	aa	aa	ab	ab	bb	bb	ab	aa	aa	ab	bb	ab	bb	ab	ab	ab	bb	bb	bb	aa	ab	ab	ab	aa	bb	bb	aa	aa	aa	ab	aa	aa	ab	aa	aa	ab
Marker133634	aaxbb	bb	ab	bb	aa	ab	ab	ab	aa	aa	ab	aa	aa	aa	aa	bb	ab	bb	ab	ab	aa	aa	ab	bb	ab	bb	ab	ab	ab	bb	bb	ab	aa	ab	ab	ab	aa	bb	ab	aa	aa	aa	ab	aa	aa	ab	aa	aa	bb
Marker146274	aaxbb	bb	ab	ab	aa	aa	aa	ab	aa	aa	ab	aa	aa	aa	aa	ab	ab	bb	ab	ab	aa	aa	ab	bb	ab	bb	ab	ab	ab	bb	bb	ab	aa	bb	ab	ab	aa	bb	ab	aa	aa	aa	ab	aa	aa	ab	aa	aa	bb
Marker135341	aaxbb	bb	ab	ab	aa	aa	aa	ab	aa	aa	ab	aa	aa	aa	aa	bb	ab	bb	ab	ab	aa	aa	ab	bb	ab	bb	ab	ab	ab	bb	bb	ab	aa	ab	ab	ab	aa	bb	ab	aa	aa	aa	ab	aa	aa	ab	aa	ab	ab
Marker168080	aaxbb	bb	ab	ab	aa	aa	aa	ab	aa	aa	ab	aa	aa	aa	aa	bb	ab	bb	bb	ab	aa	aa	ab	bb	ab	bb	ab	ab	ab	bb	bb	bb	aa	aa	aa	ab	aa	bb	--	aa	aa	aa	ab	aa	aa	ab	aa	ab	ab
Marker134304	aaxbb	bb	ab	bb	aa	ab	ab	ab	aa	aa	ab	aa	aa	aa	aa	ab	ab	bb	bb	ab	aa	aa	ab	bb	ab	bb	ab	ab	ab	bb	bb	ab	aa	ab	ab	ab	aa	ab	ab	aa	aa	aa	ab	aa	aa	ab	aa	ab	ab
Marker124244	aaxbb	bb	ab	bb	aa	aa	ab	ab	aa	aa	ab	aa	aa	aa	aa	bb	ab	bb	ab	ab	aa	aa	ab	bb	ab	bb	ab	ab	ab	bb	bb	ab	aa	aa	ab	ab	aa	ab	bb	aa	aa	aa	ab	aa	aa	ab	aa	aa	ab
Marker162950	aaxbb	bb	aa	bb	aa	aa	ab	ab	aa	aa	--	aa	aa	aa	aa	bb	ab	bb	bb	ab	aa	aa	ab	bb	ab	bb	ab	ab	ab	bb	bb	ab	aa	aa	ab	aa	--	aa	bb	aa	aa	aa	bb	aa	aa	ab	aa	ab	ab
Marker147114	aaxbb	bb	--	--	aa	aa	ab	ab	aa	aa	--	aa	aa	--	aa	--	ab	bb	bb	ab	aa	aa	--	bb	ab	bb	ab	ab	--	bb	bb	--	aa	--	ab	--	--	--	--	aa	--	aa	--	aa	aa	ab	aa	ab	bb
Marker140098	aaxbb	bb	--	bb	aa	ab	aa	ab	aa	aa	ab	aa	aa	aa	aa	bb	ab	bb	bb	ab	aa	aa	ab	bb	ab	bb	ab	ab	ab	bb	bb	--	aa	aa	ab	ab	aa	ab	ab	aa	aa	aa	ab	aa	aa	ab	aa	aa	bb
Marker168891	aaxbb	bb	ab	bb	aa	ab	aa	ab	aa	aa	ab	aa	aa	aa	aa	bb	ab	bb	ab	ab	aa	aa	ab	bb	ab	bb	ab	ab	ab	bb	bb	ab	aa	ab	ab	ab	aa	ab	bb	aa	aa	aa	bb	aa	aa	ab	aa	aa	ab
Marker158604	aaxbb	bb	ab	bb	aa	aa	aa	ab	aa	aa	ab	aa	aa	ab	aa	bb	ab	bb	ab	ab	aa	aa	ab	bb	ab	bb	ab	ab	ab	bb	bb	ab	aa	ab	ab	ab	ab	ab	bb	aa	aa	aa	ab	aa	aa	ab	aa	ab	bb
Marker127616	aaxbb	bb	ab	ab	aa	ab	ab	ab	aa	aa	ab	aa	aa	ab	aa	bb	ab	bb	ab	ab	aa	aa	ab	bb	ab	bb	ab	ab	aa	bb	bb	ab	aa	ab	ab	ab	ab	ab	ab	aa	ab	aa	ab	aa	aa	ab	aa	ab	bb
Marker144642	aaxbb	bb	aa	bb	aa	ab	ab	ab	aa	aa	ab	aa	aa	--	aa	bb	ab	bb	ab	ab	aa	aa	--	bb	ab	bb	ab	ab	aa	bb	bb	ab	aa	ab	ab	--	aa	ab	ab	aa	ab	aa	bb	aa	aa	ab	aa	--	bb
Marker122538	aaxbb	bb	aa	--	aa	--	bb	ab	--	aa	aa	aa	aa	--	aa	bb	--	bb	ab	--	aa	aa	ab	bb	ab	bb	ab	ab	aa	bb	bb	ab	aa	--	ab	ab	--	aa	--	aa	--	aa	bb	aa	aa	ab	aa	bb	ab
Marker132118	aaxbb	bb	ab	bb	aa	ab	bb	ab	aa	aa	aa	--	aa	bb	aa	bb	ab	bb	ab	bb	aa	aa	bb	bb	ab	bb	ab	ab	ab	bb	bb	ab	aa	ab	ab	ab	ab	ab	ab	aa	--	aa	ab	aa	aa	ab	aa	ab	bb
Marker159352	aaxbb	bb	bb	bb	aa	ab	ab	ab	aa	aa	ab	ab	aa	bb	aa	bb	--	bb	ab	bb	aa	aa	bb	bb	ab	bb	ab	ab	ab	bb	bb	ab	aa	ab	ab	ab	ab	aa	--	aa	aa	aa	--	aa	aa	ab	aa	ab	bb
Marker128076	aaxbb	bb	bb	bb	aa	ab	ab	ab	aa	aa	ab	bb	aa	ab	aa	bb	aa	bb	ab	bb	aa	aa	bb	bb	ab	bb	ab	ab	ab	bb	bb	bb	aa	bb	ab	aa	ab	aa	ab	aa	aa	aa	ab	aa	aa	ab	aa	ab	bb
Marker163949	aaxbb	bb	--	bb	aa	--	ab	ab	bb	aa	ab	bb	aa	ab	aa	bb	aa	bb	bb	bb	aa	aa	bb	bb	ab	bb	ab	ab	ab	bb	bb	ab	aa	bb	ab	aa	ab	aa	--	aa	aa	aa	ab	aa	aa	ab	aa	bb	bb
Marker162576	aaxbb	bb	aa	--	aa	--	--	ab	--	aa	--	--	aa	--	aa	bb	--	bb	--	bb	aa	aa	--	bb	ab	bb	ab	ab	--	bb	bb	--	aa	--	ab	--	ab	--	--	aa	ab	aa	ab	aa	aa	ab	aa	bb	bb
Marker123012	aaxbb	bb	bb	bb	aa	--	bb	ab	--	aa	ab	--	aa	bb	aa	bb	--	bb	--	bb	aa	aa	--	bb	ab	--	ab	ab	--	bb	bb	bb	aa	bb	ab	--	ab	aa	--	aa	--	aa	ab	aa	aa	ab	aa	bb	bb
Marker155161	aaxbb	bb	bb	bb	aa	aa	ab	ab	--	aa	--	ab	aa	ab	aa	bb	ab	bb	bb	bb	aa	aa	bb	bb	ab	bb	ab	ab	ab	bb	bb	bb	aa	--	ab	aa	ab	--	--	aa	ab	aa	ab	aa	aa	ab	aa	bb	bb
Marker120982	aaxbb	bb	bb	bb	aa	ab	bb	ab	bb	aa	--	bb	aa	ab	aa	bb	aa	bb	bb	bb	aa	aa	bb	bb	ab	bb	ab	ab	ab	bb	bb	ab	aa	ab	ab	ab	ab	aa	ab	aa	ab	aa	ab	aa	aa	ab	aa	ab	bb
Marker143461	aaxbb	bb	ab	ab	aa	ab	ab	ab	bb	aa	aa	ab	aa	ab	aa	bb	ab	bb	ab	bb	aa	aa	bb	bb	ab	bb	ab	ab	ab	bb	bb	ab	aa	ab	ab	ab	ab	aa	ab	aa	ab	aa	ab	aa	aa	ab	aa	ab	bb
Marker132777	aaxbb	aa	ab	bb	aa	aa	ab	ab	ab	aa	aa	bb	aa	ab	aa	bb	aa	bb	ab	bb	aa	aa	bb	bb	ab	bb	ab	ab	bb	bb	bb	ab	aa	--	ab	aa	ab	--	ab	aa	ab	aa	ab	aa	aa	ab	aa	ab	bb
Marker140922	aaxbb	bb	--	bb	aa	aa	ab	ab	ab	aa	ab	aa	aa	ab	aa	bb	ab	bb	ab	bb	aa	aa	bb	bb	ab	bb	ab	ab	ab	bb	bb	ab	aa	aa	ab	ab	ab	ab	ab	aa	ab	aa	ab	aa	aa	ab	aa	bb	bb
Marker134694	aaxbb	bb	bb	ab	aa	aa	bb	ab	aa	aa	aa	aa	aa	ab	aa	bb	ab	bb	ab	bb	aa	aa	bb	bb	ab	ab	ab	ab	ab	bb	bb	ab	aa	aa	ab	ab	ab	--	ab	aa	ab	aa	ab	aa	aa	ab	aa	ab	bb
Marker141339	aaxbb	bb	ab	ab	aa	ab	bb	ab	ab	aa	ab	ab	aa	ab	aa	bb	ab	bb	ab	bb	aa	aa	bb	bb	ab	ab	ab	ab	ab	bb	bb	bb	aa	ab	ab	ab	ab	ab	bb	aa	ab	aa	ab	aa	aa	ab	aa	ab	bb
Marker166381	aaxbb	bb	ab	bb	aa	ab	ab	ab	aa	aa	ab	aa	aa	ab	aa	bb	aa	bb	ab	bb	aa	aa	bb	bb	ab	ab	ab	ab	ab	bb	bb	ab	aa	ab	ab	aa	ab	ab	ab	aa	ab	aa	ab	aa	aa	ab	aa	ab	bb
Marker156560	aaxbb	bb	ab	ab	aa	ab	ab	ab	--	aa	ab	bb	aa	ab	aa	bb	ab	bb	bb	bb	ab	aa	bb	bb	ab	bb	ab	ab	ab	bb	bb	ab	aa	ab	ab	aa	ab	aa	ab	aa	ab	aa	ab	aa	aa	ab	aa	ab	bb
Marker132564	aaxbb	aa	ab	bb	aa	aa	ab	bb	bb	aa	ab	aa	aa	ab	aa	bb	ab	bb	ab	bb	ab	aa	bb	bb	ab	bb	ab	ab	ab	bb	bb	bb	aa	aa	ab	aa	ab	aa	bb	bb	ab	aa	ab	aa	aa	ab	aa	ab	bb
Marker166690	aaxbb	aa	ab	bb	aa	ab	bb	bb	ab	--	ab	ab	aa	ab	aa	bb	aa	bb	ab	bb	ab	aa	bb	bb	ab	bb	ab	ab	bb	bb	bb	bb	aa	ab	ab	aa	ab	aa	--	bb	ab	aa	ab	aa	--	ab	aa	ab	bb
Marker150294	aaxbb	--	ab	--	aa	ab	ab	bb	bb	aa	bb	ab	aa	ab	aa	bb	aa	bb	ab	bb	ab	aa	bb	bb	ab	bb	ab	ab	bb	bb	bb	bb	aa	ab	ab	aa	ab	--	ab	bb	ab	aa	ab	aa	aa	ab	aa	ab	bb
Marker151879	aaxbb	aa	ab	bb	aa	ab	--	bb	bb	aa	bb	ab	aa	ab	aa	bb	aa	bb	ab	bb	ab	aa	ab	bb	ab	bb	ab	ab	bb	bb	bb	bb	aa	--	ab	aa	ab	aa	bb	bb	ab	aa	ab	aa	ab	ab	bb	ab	bb
Marker123032	aaxbb	aa	ab	bb	aa	ab	ab	bb	ab	aa	ab	ab	aa	aa	aa	bb	aa	bb	bb	bb	ab	aa	ab	bb	ab	bb	ab	aa	bb	bb	bb	bb	aa	ab	ab	aa	ab	aa	ab	bb	ab	aa	ab	aa	ab	ab	bb	ab	bb
Marker156839	aaxbb	--	ab	bb	aa	ab	bb	bb	bb	aa	bb	aa	aa	ab	--	bb	--	bb	bb	bb	ab	aa	ab	bb	ab	bb	ab	aa	bb	bb	bb	bb	aa	ab	ab	ab	ab	aa	bb	bb	ab	aa	bb	aa	ab	ab	bb	ab	bb
Marker160736	aaxbb	aa	ab	bb	aa	ab	ab	bb	ab	aa	ab	ab	aa	ab	aa	bb	aa	bb	ab	bb	ab	aa	ab	bb	ab	bb	ab	aa	bb	bb	bb	bb	aa	ab	ab	ab	ab	aa	ab	bb	ab	aa	bb	aa	ab	ab	bb	ab	bb
Marker138965	aaxbb	aa	ab	bb	aa	ab	--	bb	ab	ab	ab	ab	aa	ab	aa	bb	aa	bb	ab	bb	ab	aa	ab	bb	ab	bb	ab	aa	bb	bb	bb	bb	aa	ab	ab	ab	ab	aa	ab	bb	ab	aa	bb	aa	ab	ab	bb	ab	bb
Marker123950	aaxbb	aa	ab	ab	aa	ab	ab	bb	ab	ab	ab	ab	aa	aa	ab	bb	aa	bb	ab	bb	ab	aa	ab	bb	ab	bb	ab	aa	bb	ab	bb	bb	aa	ab	ab	ab	ab	aa	ab	bb	ab	aa	bb	aa	ab	ab	bb	ab	bb
Marker166036	aaxbb	aa	ab	ab	aa	ab	ab	bb	bb	ab	ab	ab	aa	aa	ab	bb	aa	bb	bb	bb	ab	aa	bb	bb	ab	bb	ab	aa	bb	ab	bb	bb	aa	ab	ab	ab	ab	aa	ab	bb	ab	aa	bb	aa	ab	ab	bb	ab	bb
Marker164355	aaxbb	aa	ab	ab	aa	ab	ab	bb	ab	bb	ab	aa	aa	aa	ab	bb	aa	bb	ab	bb	ab	aa	ab	bb	ab	bb	ab	aa	bb	ab	bb	bb	aa	ab	ab	ab	aa	aa	bb	bb	ab	aa	bb	aa	ab	ab	bb	ab	bb
Marker143942	aaxbb	aa	ab	ab	aa	ab	ab	bb	ab	bb	ab	ab	aa	aa	ab	bb	aa	bb	ab	bb	ab	aa	ab	bb	ab	bb	ab	aa	bb	ab	bb	bb	aa	ab	ab	ab	aa	aa	ab	bb	ab	aa	bb	aa	ab	ab	bb	ab	bb
Marker166804	aaxbb	aa	aa	ab	aa	ab	ab	bb	ab	bb	ab	aa	aa	aa	ab	bb	aa	bb	ab	bb	ab	aa	ab	bb	ab	bb	ab	aa	bb	ab	bb	bb	aa	ab	ab	aa	ab	aa	ab	bb	ab	aa	bb	aa	ab	ab	bb	ab	bb
Marker121823	aaxbb	aa	aa	ab	aa	ab	--	bb	ab	bb	ab	ab	aa	aa	ab	bb	aa	bb	ab	bb	ab	aa	ab	bb	ab	bb	ab	aa	bb	ab	bb	bb	aa	ab	ab	aa	ab	aa	bb	bb	ab	aa	bb	aa	ab	ab	bb	ab	bb
Marker169490	aaxbb	aa	aa	ab	aa	ab	ab	bb	ab	bb	ab	aa	aa	aa	ab	bb	aa	bb	ab	bb	ab	aa	ab	bb	ab	bb	ab	aa	bb	ab	bb	bb	aa	ab	ab	ab	ab	aa	ab	bb	ab	aa	bb	aa	ab	ab	bb	ab	bb
Marker133256	aaxbb	aa	ab	bb	aa	ab	ab	bb	ab	bb	ab	ab	aa	aa	ab	bb	aa	bb	bb	bb	ab	aa	ab	bb	ab	bb	ab	aa	bb	ab	bb	bb	aa	ab	ab	aa	ab	aa	ab	bb	ab	aa	bb	--	ab	ab	bb	ab	bb
Marker162159	aaxbb	aa	--	bb	aa	aa	--	bb	aa	bb	ab	ab	aa	aa	aa	bb	aa	bb	bb	bb	ab	aa	aa	bb	ab	bb	aa	aa	bb	aa	bb	bb	aa	ab	--	aa	--	aa	--	bb	ab	aa	bb	aa	ab	ab	bb	bb	bb
Marker144414	aaxbb	aa	ab	bb	aa	aa	ab	bb	aa	bb	aa	ab	aa	aa	ab	bb	aa	bb	ab	bb	ab	aa	aa	bb	ab	bb	ab	aa	bb	ab	bb	bb	aa	ab	bb	aa	aa	aa	--	bb	ab	aa	bb	aa	ab	ab	bb	ab	bb
Marker165199	aaxbb	aa	--	--	aa	bb	aa	bb	--	bb	aa	--	aa	aa	aa	bb	aa	bb	--	bb	ab	aa	aa	bb	ab	bb	--	aa	bb	--	bb	bb	aa	--	--	--	--	aa	--	bb	--	aa	bb	--	ab	ab	bb	bb	bb
Marker164250	aaxbb	aa	--	bb	aa	aa	ab	bb	ab	bb	bb	bb	aa	aa	aa	bb	aa	bb	ab	bb	ab	aa	aa	bb	ab	bb	aa	aa	bb	bb	bb	bb	aa	--	--	--	aa	aa	bb	bb	--	aa	bb	--	ab	ab	bb	ab	bb
Marker165085	aaxbb	aa	ab	bb	aa	--	aa	bb	--	bb	bb	ab	aa	aa	--	bb	aa	bb	bb	bb	ab	aa	--	bb	ab	bb	aa	aa	bb	bb	bb	bb	aa	aa	bb	aa	aa	aa	aa	bb	ab	aa	bb	--	ab	ab	bb	--	bb
Marker147814	aaxbb	aa	ab	--	aa	bb	--	bb	--	bb	--	bb	aa	aa	--	bb	aa	bb	--	bb	--	aa	--	bb	--	bb	--	aa	bb	--	bb	bb	aa	aa	bb	--	--	aa	--	bb	ab	aa	bb	--	ab	ab	bb	ab	bb
Marker155776	aaxbb	aa	ab	--	aa	--	aa	bb	ab	bb	aa	bb	aa	aa	aa	bb	aa	bb	ab	bb	--	aa	--	bb	ab	bb	ab	aa	bb	bb	bb	bb	aa	ab	--	aa	aa	aa	aa	bb	aa	aa	bb	aa	ab	ab	bb	bb	bb
Marker129434	aaxbb	aa	ab	bb	aa	ab	aa	bb	ab	bb	ab	bb	aa	aa	ab	bb	aa	bb	bb	bb	ab	aa	aa	bb	ab	bb	ab	aa	bb	aa	bb	bb	aa	ab	bb	ab	aa	aa	--	bb	aa	aa	bb	aa	ab	ab	bb	ab	bb
Marker124087	aaxbb	aa	ab	bb	aa	ab	aa	bb	ab	bb	ab	ab	aa	aa	ab	bb	aa	bb	ab	bb	ab	aa	aa	bb	ab	bb	--	aa	bb	aa	bb	bb	aa	--	--	aa	--	aa	aa	bb	aa	aa	bb	aa	ab	ab	bb	ab	bb
Marker123846	aaxbb	aa	ab	bb	aa	--	--	bb	aa	bb	ab	ab	aa	aa	ab	bb	aa	bb	bb	bb	ab	aa	--	bb	aa	bb	ab	aa	bb	ab	bb	bb	aa	aa	bb	aa	aa	aa	aa	bb	aa	aa	bb	aa	ab	ab	bb	--	bb
Marker133266	aaxbb	aa	ab	ab	aa	ab	--	bb	aa	bb	aa	bb	aa	aa	ab	bb	aa	bb	ab	bb	ab	aa	aa	bb	aa	bb	ab	aa	bb	ab	bb	bb	aa	ab	bb	--	aa	aa	--	bb	aa	aa	bb	aa	ab	ab	bb	ab	bb
Marker151848	aaxbb	aa	ab	--	aa	bb	aa	bb	--	bb	--	bb	aa	aa	aa	bb	aa	bb	ab	bb	--	aa	aa	bb	aa	bb	ab	aa	bb	--	bb	bb	aa	ab	bb	aa	aa	aa	bb	bb	--	aa	bb	aa	ab	ab	bb	ab	bb
Marker122881	aaxbb	aa	ab	ab	aa	--	--	bb	ab	bb	--	ab	aa	aa	ab	bb	aa	bb	bb	bb	ab	aa	aa	bb	ab	bb	--	aa	bb	aa	bb	bb	aa	bb	aa	aa	aa	aa	bb	bb	aa	aa	bb	--	ab	ab	bb	--	bb
Marker139346	aaxbb	aa	ab	--	aa	--	--	bb	--	bb	--	--	aa	aa	--	bb	aa	bb	--	bb	--	aa	--	bb	--	bb	ab	aa	bb	--	bb	bb	aa	bb	aa	--	aa	aa	--	bb	ab	aa	bb	--	ab	ab	bb	aa	bb
Marker166580	aaxbb	aa	ab	bb	aa	--	--	bb	bb	bb	bb	aa	aa	aa	--	bb	aa	bb	--	bb	ab	aa	--	bb	bb	bb	ab	aa	bb	--	bb	bb	aa	bb	--	ab	aa	aa	--	bb	ab	aa	bb	bb	ab	ab	bb	aa	bb
Marker136605	aaxbb	aa	ab	--	aa	ab	aa	bb	ab	bb	aa	aa	aa	aa	aa	bb	aa	bb	--	bb	aa	aa	aa	bb	ab	bb	ab	aa	bb	--	bb	bb	aa	bb	aa	ab	aa	aa	--	bb	ab	aa	bb	--	ab	ab	bb	aa	bb
Marker149006	aaxbb	aa	ab	aa	aa	--	aa	bb	aa	bb	bb	aa	aa	aa	--	bb	aa	bb	ab	bb	aa	aa	aa	bb	bb	bb	ab	aa	bb	ab	bb	bb	aa	bb	aa	aa	aa	aa	aa	bb	ab	aa	bb	bb	ab	ab	bb	--	bb
Marker158034	aaxbb	aa	ab	aa	aa	ab	ab	bb	ab	bb	aa	--	aa	aa	aa	bb	aa	bb	ab	bb	ab	aa	aa	bb	bb	bb	ab	aa	bb	ab	bb	bb	aa	ab	--	ab	aa	aa	--	bb	ab	aa	bb	bb	ab	ab	bb	ab	bb
Marker124651	aaxbb	aa	ab	aa	aa	ab	--	bb	--	bb	aa	--	aa	aa	--	bb	aa	bb	ab	bb	aa	aa	aa	bb	--	bb	ab	aa	bb	--	bb	bb	aa	--	aa	--	aa	aa	ab	bb	ab	aa	bb	bb	ab	ab	bb	ab	bb
Marker121159	aaxbb	aa	ab	aa	aa	ab	--	bb	bb	bb	bb	aa	aa	aa	ab	bb	aa	bb	ab	bb	--	aa	aa	bb	ab	bb	ab	aa	bb	ab	bb	bb	aa	aa	aa	ab	aa	aa	aa	bb	ab	aa	bb	--	ab	ab	bb	ab	bb
Marker122468	aaxbb	aa	ab	ab	aa	ab	ab	bb	bb	bb	bb	--	aa	aa	--	bb	aa	bb	ab	bb	aa	aa	aa	bb	--	bb	ab	aa	bb	ab	bb	bb	aa	aa	bb	ab	aa	aa	ab	bb	ab	aa	bb	bb	ab	ab	bb	ab	bb
Marker164588	aaxbb	aa	ab	ab	aa	ab	ab	bb	ab	bb	ab	ab	aa	aa	ab	bb	aa	bb	ab	bb	ab	aa	ab	bb	--	ab	ab	aa	bb	ab	bb	bb	aa	aa	bb	ab	aa	aa	bb	bb	ab	aa	bb	--	aa	ab	bb	ab	bb
Marker149993	aaxbb	aa	ab	ab	aa	ab	ab	bb	ab	bb	ab	ab	aa	aa	ab	bb	aa	bb	ab	bb	ab	aa	ab	bb	ab	ab	ab	aa	bb	ab	bb	bb	aa	aa	bb	ab	aa	aa	ab	bb	ab	aa	bb	aa	aa	ab	bb	ab	bb
Marker150641	aaxbb	aa	ab	ab	aa	ab	ab	bb	ab	bb	ab	ab	aa	aa	ab	bb	aa	bb	ab	bb	ab	aa	ab	bb	ab	ab	ab	aa	bb	ab	bb	bb	aa	aa	bb	ab	aa	aa	bb	bb	ab	aa	bb	ab	ab	ab	bb	ab	bb
Marker144490	aaxbb	aa	ab	ab	aa	ab	ab	bb	bb	bb	ab	ab	aa	aa	ab	bb	aa	bb	ab	bb	ab	aa	ab	bb	ab	--	ab	aa	bb	ab	bb	bb	aa	--	bb	ab	aa	aa	--	bb	ab	aa	bb	ab	aa	ab	bb	ab	bb
Marker164787	aaxbb	aa	ab	ab	aa	ab	ab	bb	bb	bb	ab	--	aa	aa	ab	bb	aa	bb	ab	bb	ab	aa	ab	bb	ab	bb	ab	aa	bb	ab	bb	bb	aa	--	ab	ab	aa	aa	--	bb	ab	aa	bb	ab	ab	ab	bb	ab	bb
Marker151671	aaxbb	aa	ab	--	aa	ab	ab	bb	ab	bb	ab	ab	aa	aa	ab	bb	aa	bb	ab	bb	--	aa	bb	bb	ab	bb	ab	aa	bb	ab	bb	bb	aa	ab	ab	ab	aa	aa	--	bb	ab	aa	bb	aa	ab	ab	bb	ab	bb
Marker152158	aaxbb	aa	ab	ab	aa	ab	bb	bb	ab	bb	ab	bb	aa	aa	ab	bb	aa	bb	ab	bb	ab	aa	--	bb	ab	bb	ab	aa	bb	ab	bb	bb	aa	ab	ab	ab	aa	aa	ab	bb	ab	aa	bb	ab	ab	ab	bb	ab	bb
Marker128081	aaxbb	aa	ab	ab	aa	ab	bb	bb	ab	bb	ab	bb	aa	aa	ab	bb	aa	bb	ab	bb	ab	aa	--	bb	ab	bb	ab	aa	bb	ab	bb	bb	aa	ab	ab	ab	aa	aa	ab	bb	ab	aa	bb	aa	bb	ab	bb	ab	bb
Marker127764	aaxbb	aa	ab	ab	aa	ab	--	bb	aa	bb	ab	aa	aa	aa	ab	bb	aa	bb	ab	bb	ab	aa	bb	bb	ab	bb	ab	aa	bb	ab	bb	bb	aa	ab	bb	ab	aa	aa	ab	bb	ab	aa	bb	aa	ab	ab	bb	ab	bb
Marker144524	aaxbb	aa	ab	ab	aa	ab	ab	bb	aa	bb	ab	aa	aa	aa	ab	bb	aa	bb	ab	bb	ab	aa	bb	bb	ab	bb	ab	aa	bb	ab	bb	bb	aa	ab	bb	ab	aa	aa	ab	bb	ab	aa	bb	ab	--	ab	bb	ab	bb
Marker159562	aaxbb	aa	ab	ab	aa	ab	ab	bb	aa	bb	ab	ab	aa	aa	ab	bb	aa	bb	ab	bb	ab	aa	bb	bb	ab	bb	ab	aa	bb	ab	bb	bb	aa	ab	bb	ab	aa	aa	ab	bb	ab	aa	bb	ab	bb	ab	bb	ab	bb
Marker148966	aaxbb	aa	ab	ab	aa	ab	bb	bb	aa	bb	ab	--	aa	aa	ab	bb	aa	bb	ab	bb	ab	aa	bb	bb	ab	bb	ab	aa	bb	ab	bb	bb	aa	ab	--	ab	aa	aa	ab	bb	ab	aa	bb	--	bb	ab	bb	ab	bb
Marker169243	aaxbb	aa	ab	ab	aa	ab	bb	bb	ab	bb	ab	ab	aa	aa	ab	bb	aa	bb	ab	bb	ab	aa	bb	bb	ab	bb	ab	aa	bb	ab	bb	bb	aa	ab	ab	ab	aa	aa	ab	bb	ab	aa	bb	ab	ab	ab	bb	bb	bb
Marker167744	aaxbb	aa	ab	ab	aa	ab	bb	bb	aa	bb	ab	bb	aa	aa	ab	bb	aa	bb	ab	bb	ab	aa	ab	bb	ab	bb	ab	aa	bb	ab	bb	bb	aa	ab	bb	ab	aa	aa	ab	bb	ab	aa	bb	ab	ab	ab	bb	bb	bb
Marker147995	aaxbb	aa	ab	ab	aa	ab	bb	bb	aa	bb	ab	bb	aa	aa	ab	bb	aa	bb	ab	bb	ab	aa	ab	bb	ab	bb	ab	aa	bb	ab	bb	bb	aa	ab	ab	ab	aa	aa	ab	bb	ab	aa	bb	ab	ab	ab	bb	bb	bb
Marker144676	aaxbb	aa	ab	ab	aa	ab	ab	bb	ab	bb	ab	ab	aa	aa	ab	bb	aa	bb	ab	bb	ab	aa	ab	bb	ab	bb	ab	aa	bb	ab	bb	bb	aa	ab	ab	ab	aa	aa	ab	bb	ab	aa	bb	ab	ab	ab	bb	ab	bb
Marker159049	aaxbb	aa	ab	ab	aa	ab	ab	bb	ab	bb	ab	ab	aa	aa	ab	bb	aa	bb	ab	bb	ab	aa	ab	bb	ab	bb	ab	aa	bb	ab	bb	bb	aa	ab	ab	ab	aa	aa	ab	bb	ab	aa	bb	ab	ab	ab	bb	ab	bb
Marker129988	aaxbb	aa	ab	ab	aa	ab	ab	bb	ab	bb	ab	ab	aa	aa	ab	bb	aa	bb	ab	bb	ab	aa	ab	bb	ab	bb	ab	aa	bb	ab	bb	bb	aa	ab	ab	ab	aa	aa	ab	bb	ab	aa	bb	ab	ab	ab	bb	ab	bb
Marker125780	aaxbb	aa	ab	ab	aa	ab	ab	bb	ab	bb	ab	ab	aa	aa	ab	bb	aa	bb	ab	bb	ab	aa	ab	bb	ab	bb	ab	aa	bb	ab	bb	bb	aa	ab	ab	ab	aa	aa	ab	bb	ab	aa	bb	ab	ab	ab	bb	ab	bb
Marker122507	aaxbb	aa	ab	ab	aa	ab	ab	bb	ab	bb	ab	ab	aa	aa	ab	bb	aa	bb	ab	bb	ab	aa	ab	bb	ab	bb	ab	aa	bb	ab	bb	bb	aa	ab	ab	ab	ab	aa	ab	bb	ab	aa	bb	ab	ab	ab	bb	ab	bb
Marker142372	aaxbb	aa	ab	ab	aa	ab	ab	bb	ab	bb	ab	ab	aa	aa	ab	bb	aa	bb	ab	bb	ab	aa	ab	bb	ab	bb	ab	aa	bb	ab	bb	bb	aa	ab	ab	ab	ab	aa	ab	bb	ab	aa	bb	ab	ab	ab	bb	ab	bb
Marker150334	aaxbb	aa	ab	ab	aa	ab	ab	bb	ab	bb	ab	ab	aa	aa	ab	bb	aa	bb	ab	bb	ab	aa	ab	bb	ab	bb	ab	aa	bb	ab	bb	bb	aa	ab	ab	ab	aa	aa	ab	bb	ab	aa	bb	ab	ab	ab	bb	ab	bb
Marker138783	aaxbb	aa	ab	ab	aa	ab	ab	bb	ab	bb	ab	ab	aa	aa	ab	bb	aa	bb	ab	bb	ab	aa	ab	bb	ab	bb	ab	aa	bb	ab	bb	bb	aa	ab	ab	ab	aa	aa	ab	bb	ab	aa	bb	ab	ab	ab	bb	ab	bb
Marker149323	aaxbb	aa	ab	ab	aa	ab	ab	bb	ab	bb	ab	ab	aa	aa	ab	bb	aa	bb	ab	bb	ab	aa	ab	bb	ab	bb	ab	aa	bb	ab	bb	bb	aa	ab	ab	ab	aa	aa	ab	bb	ab	aa	bb	ab	ab	ab	bb	ab	bb
Marker135983	aaxbb	aa	ab	ab	aa	ab	ab	bb	ab	bb	ab	ab	aa	aa	ab	bb	aa	bb	ab	bb	ab	aa	ab	bb	ab	bb	ab	aa	bb	ab	bb	bb	aa	ab	ab	ab	aa	aa	ab	bb	ab	aa	bb	ab	ab	ab	bb	ab	bb
Marker163970	aaxbb	aa	ab	ab	aa	ab	ab	bb	ab	bb	ab	ab	aa	aa	ab	bb	aa	bb	ab	bb	ab	aa	ab	bb	ab	bb	ab	aa	bb	ab	bb	bb	aa	ab	ab	ab	aa	aa	ab	bb	ab	aa	bb	ab	ab	ab	bb	ab	bb
Marker129812	aaxbb	aa	ab	ab	aa	ab	ab	bb	ab	bb	ab	ab	aa	aa	ab	bb	aa	bb	ab	bb	ab	aa	ab	bb	ab	bb	ab	aa	bb	ab	bb	bb	aa	ab	ab	ab	aa	aa	ab	bb	ab	aa	bb	ab	ab	ab	bb	ab	bb
Marker143340	aaxbb	aa	ab	ab	aa	ab	ab	bb	ab	bb	ab	ab	aa	aa	ab	bb	aa	bb	ab	bb	ab	aa	ab	bb	ab	bb	ab	aa	bb	ab	bb	bb	aa	ab	ab	ab	aa	aa	ab	bb	ab	aa	bb	ab	ab	ab	bb	ab	bb
Marker131904	aaxbb	aa	ab	ab	aa	ab	ab	bb	ab	bb	ab	ab	aa	aa	ab	bb	aa	bb	ab	bb	ab	aa	ab	bb	ab	bb	ab	aa	bb	ab	bb	bb	aa	ab	ab	ab	aa	aa	ab	bb	ab	aa	bb	ab	ab	ab	bb	ab	bb
Marker163755	aaxbb	aa	ab	ab	aa	ab	ab	bb	ab	bb	ab	ab	aa	aa	ab	bb	aa	bb	ab	bb	ab	aa	ab	bb	ab	bb	ab	aa	bb	ab	bb	bb	aa	ab	ab	ab	aa	aa	ab	bb	ab	aa	bb	ab	ab	ab	bb	ab	bb
Marker152770	aaxbb	aa	ab	ab	aa	ab	ab	bb	ab	bb	ab	ab	aa	aa	ab	bb	aa	bb	ab	bb	ab	aa	ab	bb	ab	bb	ab	aa	bb	ab	bb	bb	aa	ab	ab	ab	aa	aa	ab	bb	ab	aa	bb	ab	ab	ab	bb	ab	bb
Marker130477	aaxbb	aa	ab	ab	aa	ab	ab	bb	ab	bb	ab	ab	aa	aa	ab	bb	aa	bb	ab	bb	ab	aa	ab	bb	ab	bb	ab	aa	bb	ab	bb	bb	aa	ab	ab	ab	aa	aa	ab	bb	ab	aa	bb	ab	ab	ab	bb	ab	bb
Marker168512	aaxbb	aa	ab	ab	aa	ab	ab	bb	ab	bb	ab	ab	aa	aa	ab	bb	aa	bb	ab	bb	ab	aa	ab	bb	ab	bb	ab	aa	bb	ab	bb	bb	aa	ab	ab	ab	aa	aa	ab	bb	ab	aa	bb	ab	ab	ab	bb	ab	bb
Marker163578	aaxbb	aa	ab	ab	aa	ab	ab	bb	ab	bb	ab	ab	aa	aa	ab	bb	aa	bb	ab	bb	ab	aa	ab	bb	ab	bb	ab	aa	bb	ab	bb	bb	aa	ab	ab	ab	aa	aa	ab	bb	ab	aa	bb	ab	ab	ab	bb	ab	bb
Marker147618	aaxbb	aa	ab	ab	aa	ab	ab	bb	ab	bb	ab	ab	aa	aa	ab	bb	aa	bb	ab	bb	ab	aa	ab	bb	ab	ab	ab	aa	ab	ab	bb	bb	aa	ab	ab	ab	aa	aa	ab	bb	ab	aa	bb	ab	ab	ab	bb	ab	bb
Marker166380	aaxbb	aa	ab	ab	aa	ab	ab	bb	ab	bb	ab	ab	aa	aa	ab	bb	aa	bb	ab	bb	ab	aa	ab	bb	ab	ab	ab	aa	ab	ab	bb	bb	aa	ab	ab	ab	aa	aa	ab	bb	ab	aa	bb	ab	ab	ab	bb	ab	bb
Marker161164	aaxbb	aa	ab	ab	aa	ab	ab	bb	ab	bb	ab	ab	aa	aa	ab	bb	aa	bb	ab	bb	ab	aa	ab	bb	ab	ab	ab	aa	ab	ab	bb	bb	aa	ab	ab	ab	aa	aa	ab	bb	ab	aa	bb	ab	ab	ab	bb	ab	bb
Marker145555	aaxbb	aa	ab	ab	aa	ab	ab	bb	ab	bb	ab	ab	aa	aa	ab	bb	aa	bb	ab	bb	ab	aa	ab	bb	ab	bb	ab	aa	ab	ab	bb	bb	aa	ab	ab	ab	aa	aa	ab	bb	ab	aa	bb	ab	ab	ab	bb	ab	bb
Marker130609	aaxbb	aa	ab	ab	aa	ab	ab	bb	ab	bb	ab	ab	aa	aa	ab	bb	aa	bb	ab	bb	ab	aa	ab	bb	ab	bb	ab	aa	ab	ab	bb	bb	aa	ab	ab	ab	aa	aa	ab	bb	ab	aa	bb	ab	ab	ab	bb	ab	bb
Marker135426	aaxbb	aa	ab	ab	aa	ab	ab	bb	ab	bb	ab	ab	aa	aa	ab	bb	aa	bb	ab	bb	ab	aa	ab	bb	ab	bb	ab	aa	bb	ab	bb	bb	aa	ab	ab	ab	aa	aa	ab	bb	ab	aa	bb	ab	ab	ab	bb	ab	bb
Marker152870	aaxbb	aa	ab	ab	aa	ab	ab	bb	ab	bb	ab	ab	aa	aa	ab	bb	aa	bb	ab	bb	ab	aa	ab	bb	ab	bb	ab	aa	bb	ab	bb	bb	aa	ab	ab	ab	aa	aa	ab	bb	ab	aa	bb	ab	ab	ab	bb	ab	bb
Marker160840	aaxbb	aa	ab	ab	aa	ab	ab	bb	ab	bb	ab	ab	aa	aa	ab	bb	aa	bb	ab	bb	ab	aa	ab	bb	ab	bb	ab	aa	bb	ab	bb	bb	aa	ab	ab	ab	aa	aa	ab	bb	ab	aa	bb	ab	ab	ab	bb	ab	bb
Marker135685	aaxbb	aa	ab	ab	aa	ab	ab	bb	ab	bb	ab	ab	aa	aa	ab	bb	aa	bb	ab	bb	ab	aa	ab	bb	ab	bb	ab	aa	bb	ab	bb	bb	aa	ab	ab	ab	aa	aa	ab	bb	ab	aa	bb	ab	ab	ab	bb	ab	bb
Marker153272	aaxbb	aa	ab	ab	aa	ab	ab	bb	ab	bb	ab	ab	aa	aa	ab	bb	aa	bb	ab	bb	ab	aa	ab	bb	ab	bb	ab	aa	bb	ab	bb	bb	aa	ab	ab	ab	aa	aa	ab	bb	ab	aa	bb	ab	ab	ab	bb	ab	bb
Marker162660	aaxbb	aa	ab	ab	aa	ab	ab	bb	ab	bb	ab	ab	aa	aa	ab	bb	aa	bb	ab	bb	ab	aa	ab	bb	ab	bb	ab	aa	bb	ab	bb	bb	aa	ab	ab	ab	aa	aa	ab	bb	ab	aa	bb	ab	ab	ab	bb	ab	bb
Marker159622	aaxbb	aa	ab	ab	aa	ab	ab	bb	ab	bb	ab	ab	aa	aa	ab	bb	aa	bb	ab	bb	ab	aa	ab	bb	ab	bb	ab	aa	bb	ab	bb	bb	aa	ab	ab	ab	aa	aa	ab	bb	ab	aa	bb	ab	ab	ab	bb	ab	bb
Marker157513	aaxbb	aa	bb	ab	aa	ab	ab	bb	ab	bb	ab	ab	aa	aa	ab	bb	aa	bb	ab	bb	ab	aa	ab	bb	ab	bb	ab	aa	bb	ab	bb	bb	aa	ab	ab	ab	aa	aa	ab	bb	ab	aa	bb	ab	ab	ab	bb	ab	bb
Marker159358	aaxbb	aa	bb	ab	aa	ab	ab	bb	ab	bb	ab	ab	aa	aa	ab	bb	aa	bb	ab	bb	ab	aa	ab	bb	ab	bb	ab	aa	bb	ab	bb	bb	aa	ab	ab	ab	aa	aa	ab	bb	ab	aa	bb	ab	ab	ab	bb	ab	bb
Marker169135	aaxbb	aa	bb	ab	aa	ab	ab	bb	ab	bb	ab	ab	aa	aa	ab	bb	aa	bb	ab	bb	ab	aa	ab	bb	ab	bb	ab	aa	bb	ab	bb	bb	aa	ab	ab	ab	aa	aa	ab	bb	ab	aa	bb	ab	ab	ab	bb	ab	bb
Marker121994	aaxbb	aa	bb	ab	aa	ab	ab	bb	ab	bb	ab	ab	aa	aa	ab	bb	aa	bb	ab	bb	ab	aa	ab	bb	ab	bb	ab	aa	bb	ab	bb	bb	aa	ab	ab	ab	aa	aa	ab	bb	ab	aa	bb	ab	ab	ab	bb	ab	bb
Marker161821	aaxbb	aa	bb	ab	aa	ab	ab	bb	ab	bb	ab	ab	aa	aa	ab	bb	aa	bb	ab	bb	ab	aa	ab	bb	ab	bb	ab	aa	bb	ab	bb	bb	aa	ab	ab	ab	aa	aa	ab	bb	ab	aa	bb	ab	ab	ab	bb	ab	bb
Marker141190	aaxbb	aa	ab	ab	aa	ab	ab	bb	ab	bb	ab	ab	aa	aa	ab	bb	aa	bb	ab	bb	ab	aa	ab	bb	ab	bb	ab	aa	bb	ab	bb	bb	aa	ab	ab	ab	aa	aa	ab	bb	ab	aa	bb	ab	ab	ab	bb	ab	bb
Marker122971	aaxbb	aa	ab	ab	aa	ab	ab	bb	ab	bb	ab	ab	aa	aa	ab	bb	aa	bb	ab	bb	ab	aa	ab	bb	ab	bb	ab	aa	bb	ab	bb	bb	aa	ab	ab	ab	aa	aa	ab	bb	ab	aa	bb	ab	ab	ab	bb	ab	bb
Marker124026	aaxbb	aa	ab	ab	aa	ab	ab	bb	ab	bb	ab	ab	aa	aa	ab	bb	aa	bb	ab	bb	ab	aa	ab	bb	ab	bb	ab	aa	bb	ab	bb	bb	aa	ab	ab	ab	aa	aa	ab	bb	ab	aa	bb	ab	ab	ab	bb	ab	bb
Marker137759	aaxbb	aa	ab	ab	aa	ab	ab	bb	ab	bb	ab	ab	aa	aa	ab	bb	aa	bb	ab	bb	ab	aa	ab	bb	ab	bb	ab	aa	bb	ab	bb	bb	aa	ab	ab	ab	aa	aa	ab	bb	ab	aa	bb	ab	ab	ab	bb	ab	bb
Marker140865	aaxbb	aa	ab	ab	aa	ab	ab	bb	ab	bb	ab	ab	aa	aa	ab	bb	aa	bb	ab	bb	ab	aa	ab	bb	ab	bb	ab	aa	bb	ab	bb	bb	aa	ab	ab	ab	ab	aa	ab	bb	ab	aa	bb	ab	ab	ab	bb	ab	bb
Marker120701	aaxbb	aa	ab	ab	aa	ab	ab	bb	ab	bb	ab	ab	aa	aa	ab	bb	aa	bb	ab	bb	ab	aa	ab	bb	ab	bb	ab	aa	bb	ab	bb	bb	aa	ab	ab	ab	aa	aa	ab	bb	ab	aa	bb	ab	ab	ab	bb	ab	bb
Marker131834	aaxbb	aa	ab	ab	aa	ab	ab	bb	ab	bb	ab	ab	aa	aa	ab	bb	aa	bb	ab	bb	ab	aa	ab	bb	ab	bb	ab	aa	bb	ab	bb	bb	aa	ab	ab	ab	aa	aa	ab	bb	ab	aa	bb	ab	ab	ab	bb	ab	bb
Marker135580	aaxbb	aa	ab	ab	aa	ab	--	bb	ab	bb	ab	ab	aa	aa	ab	bb	aa	bb	ab	bb	ab	aa	ab	bb	ab	bb	ab	aa	bb	ab	bb	bb	aa	ab	ab	ab	aa	aa	ab	bb	ab	aa	bb	ab	ab	ab	bb	ab	bb
Marker168226	aaxbb	aa	--	ab	aa	ab	ab	bb	ab	bb	ab	ab	aa	aa	ab	bb	aa	bb	ab	bb	ab	aa	ab	bb	ab	bb	ab	aa	bb	ab	bb	bb	aa	ab	ab	ab	aa	aa	--	bb	ab	aa	bb	ab	ab	ab	bb	ab	bb
Marker142417	aaxbb	aa	ab	ab	aa	ab	ab	bb	ab	bb	ab	ab	aa	aa	ab	bb	aa	bb	ab	bb	ab	aa	ab	bb	ab	bb	ab	aa	bb	ab	bb	bb	aa	ab	ab	ab	aa	aa	ab	bb	ab	aa	bb	ab	ab	ab	bb	ab	bb
Marker157594	aaxbb	aa	ab	ab	aa	ab	--	bb	ab	bb	ab	ab	aa	aa	ab	bb	aa	bb	ab	bb	ab	aa	ab	bb	ab	bb	ab	aa	bb	ab	bb	bb	aa	ab	ab	ab	aa	aa	ab	bb	ab	aa	bb	ab	ab	ab	bb	ab	bb
Marker152997	aaxbb	aa	ab	ab	aa	bb	ab	bb	ab	bb	ab	ab	aa	aa	ab	bb	aa	bb	ab	bb	ab	aa	ab	bb	ab	bb	ab	aa	bb	ab	bb	bb	aa	ab	ab	ab	aa	aa	--	bb	ab	aa	bb	ab	ab	ab	bb	ab	bb
Marker121102	aaxbb	aa	ab	ab	aa	bb	ab	bb	ab	bb	ab	--	aa	aa	ab	bb	aa	bb	ab	bb	bb	aa	ab	bb	ab	bb	ab	aa	bb	ab	bb	bb	aa	ab	--	ab	aa	aa	ab	bb	ab	aa	bb	ab	ab	ab	bb	ab	bb
Marker128774	aaxbb	aa	ab	ab	aa	bb	ab	bb	ab	bb	ab	ab	aa	aa	ab	bb	aa	bb	ab	bb	bb	aa	ab	bb	ab	bb	ab	aa	bb	ab	bb	bb	aa	ab	ab	ab	aa	aa	ab	bb	ab	aa	bb	ab	ab	ab	bb	ab	bb
Marker126008	aaxbb	aa	bb	ab	aa	ab	ab	bb	ab	bb	ab	bb	aa	aa	ab	bb	aa	bb	ab	bb	bb	aa	ab	bb	ab	bb	ab	aa	bb	ab	bb	bb	aa	ab	ab	ab	aa	aa	bb	bb	ab	aa	bb	ab	ab	ab	bb	ab	bb
Marker122218	aaxbb	aa	bb	ab	aa	ab	aa	bb	ab	bb	ab	bb	aa	aa	ab	bb	aa	bb	ab	bb	ab	aa	ab	bb	ab	bb	ab	aa	bb	ab	bb	bb	aa	ab	bb	ab	aa	aa	bb	bb	ab	aa	bb	ab	ab	ab	bb	ab	bb
Marker124231	aaxbb	aa	bb	ab	aa	ab	aa	bb	ab	bb	ab	bb	aa	aa	ab	bb	aa	bb	ab	bb	bb	aa	ab	bb	ab	bb	ab	aa	bb	ab	bb	bb	aa	ab	bb	ab	aa	aa	ab	bb	ab	aa	bb	ab	ab	ab	bb	ab	bb
Marker129040	aaxbb	aa	bb	aa	aa	--	--	bb	ab	bb	ab	ab	aa	aa	ab	bb	aa	bb	ab	bb	ab	aa	ab	bb	ab	bb	ab	aa	bb	ab	bb	bb	aa	ab	bb	ab	aa	aa	bb	bb	ab	aa	bb	ab	ab	ab	bb	ab	bb
Marker142454	aaxbb	aa	ab	aa	aa	ab	aa	bb	ab	bb	ab	--	aa	aa	ab	bb	aa	bb	ab	bb	ab	aa	ab	bb	ab	bb	ab	aa	bb	ab	bb	bb	aa	ab	ab	ab	aa	aa	--	bb	ab	aa	bb	ab	ab	ab	bb	ab	bb
Marker129796	aaxbb	aa	--	aa	aa	ab	ab	bb	ab	bb	ab	bb	aa	aa	ab	bb	aa	bb	ab	bb	ab	aa	ab	bb	ab	bb	ab	aa	bb	ab	bb	bb	aa	ab	ab	ab	aa	aa	ab	bb	ab	aa	bb	ab	ab	ab	bb	ab	bb
Marker129935	aaxbb	aa	ab	ab	aa	ab	ab	bb	ab	bb	ab	ab	aa	aa	ab	bb	aa	bb	ab	bb	ab	aa	ab	bb	ab	bb	ab	aa	bb	ab	bb	bb	aa	ab	bb	ab	aa	aa	ab	bb	ab	aa	bb	ab	ab	ab	bb	ab	bb
Marker142020	aaxbb	aa	ab	ab	aa	ab	ab	bb	ab	bb	ab	ab	aa	aa	ab	bb	aa	bb	ab	bb	ab	aa	ab	bb	ab	bb	ab	aa	bb	ab	bb	bb	aa	ab	bb	ab	aa	aa	ab	bb	ab	aa	bb	ab	ab	ab	bb	ab	bb
Marker139521	aaxbb	aa	ab	ab	aa	ab	ab	bb	ab	bb	ab	ab	aa	aa	ab	bb	aa	bb	ab	bb	ab	aa	ab	bb	ab	bb	ab	aa	bb	ab	bb	bb	aa	ab	bb	ab	aa	aa	bb	bb	ab	aa	bb	ab	ab	ab	bb	ab	bb
Marker155245	aaxbb	aa	ab	ab	aa	ab	ab	bb	ab	bb	ab	ab	aa	aa	ab	bb	aa	bb	ab	bb	ab	aa	ab	bb	ab	bb	bb	aa	bb	ab	bb	bb	aa	ab	bb	ab	aa	aa	bb	bb	ab	aa	bb	ab	ab	ab	bb	ab	bb
Marker145707	aaxbb	aa	ab	ab	aa	ab	ab	bb	ab	bb	ab	ab	aa	aa	ab	bb	aa	bb	ab	bb	ab	aa	ab	bb	ab	bb	bb	aa	bb	ab	bb	bb	aa	ab	bb	ab	aa	aa	bb	bb	ab	aa	bb	ab	ab	ab	bb	ab	bb
Marker141527	aaxbb	aa	ab	ab	aa	ab	ab	bb	ab	bb	ab	ab	aa	aa	ab	bb	aa	bb	ab	bb	ab	aa	ab	bb	ab	bb	bb	aa	bb	ab	bb	bb	aa	ab	--	ab	aa	aa	bb	bb	ab	aa	bb	ab	ab	ab	bb	ab	bb
Marker155815	aaxbb	aa	bb	ab	aa	ab	ab	bb	ab	bb	ab	ab	aa	aa	ab	bb	aa	bb	ab	bb	ab	aa	ab	bb	ab	bb	bb	aa	bb	ab	bb	bb	aa	ab	ab	ab	aa	aa	--	bb	ab	aa	bb	ab	ab	ab	bb	ab	bb
Marker137418	aaxbb	aa	ab	ab	aa	ab	ab	bb	ab	bb	ab	ab	aa	aa	ab	bb	aa	bb	ab	bb	ab	aa	ab	bb	ab	bb	bb	aa	bb	ab	bb	bb	aa	ab	ab	ab	aa	aa	ab	bb	ab	aa	bb	ab	ab	ab	bb	ab	bb
Marker129021	aaxbb	aa	ab	ab	aa	ab	ab	bb	ab	bb	ab	ab	aa	aa	ab	bb	aa	bb	ab	bb	ab	aa	ab	bb	ab	bb	bb	aa	bb	ab	bb	bb	aa	ab	ab	ab	aa	aa	ab	bb	ab	aa	bb	ab	ab	ab	bb	ab	bb
Marker145072	aaxbb	aa	bb	ab	aa	bb	ab	bb	ab	bb	ab	ab	aa	aa	ab	bb	aa	bb	ab	bb	ab	aa	ab	bb	ab	bb	ab	aa	bb	ab	bb	bb	aa	ab	--	aa	aa	aa	ab	bb	ab	aa	bb	ab	ab	ab	bb	ab	bb
Marker148928	aaxbb	aa	bb	ab	aa	ab	bb	bb	ab	bb	ab	ab	aa	aa	ab	bb	aa	bb	ab	bb	ab	aa	ab	bb	ab	bb	ab	aa	bb	ab	bb	bb	aa	ab	bb	aa	aa	aa	bb	bb	ab	aa	bb	ab	ab	bb	bb	ab	bb
Marker143835	aaxbb	aa	bb	ab	aa	bb	bb	bb	ab	bb	bb	ab	aa	aa	ab	bb	aa	bb	ab	bb	ab	aa	ab	bb	ab	bb	ab	aa	bb	ab	bb	bb	aa	ab	ab	aa	aa	aa	bb	bb	ab	aa	bb	ab	ab	bb	bb	ab	bb
Marker150899	aaxbb	aa	bb	ab	aa	bb	bb	bb	ab	bb	bb	ab	aa	aa	ab	bb	aa	bb	ab	bb	ab	aa	ab	bb	ab	bb	ab	aa	bb	ab	bb	bb	aa	ab	ab	ab	aa	aa	ab	bb	ab	aa	bb	ab	ab	ab	bb	ab	bb
Marker169774	aaxbb	aa	bb	ab	aa	bb	ab	bb	ab	bb	bb	ab	aa	aa	ab	bb	aa	bb	ab	bb	ab	aa	ab	bb	ab	bb	ab	aa	bb	ab	bb	bb	aa	ab	ab	ab	aa	aa	bb	bb	ab	aa	bb	ab	ab	ab	bb	ab	bb
Marker147091	aaxbb	aa	ab	ab	aa	ab	--	bb	ab	bb	bb	ab	aa	aa	ab	bb	aa	bb	ab	bb	ab	aa	ab	bb	ab	bb	ab	aa	bb	ab	bb	bb	aa	ab	bb	ab	aa	aa	--	bb	ab	aa	bb	ab	ab	bb	bb	ab	bb
Marker147678	aaxbb	aa	ab	ab	aa	--	ab	bb	bb	bb	bb	ab	aa	aa	ab	bb	aa	bb	ab	bb	ab	aa	aa	bb	--	bb	aa	aa	bb	aa	bb	bb	aa	ab	aa	bb	aa	aa	--	bb	aa	aa	bb	bb	bb	ab	bb	ab	bb
Marker139159	aaxbb	aa	ab	ab	aa	--	bb	bb	--	bb	bb	--	aa	aa	aa	bb	aa	bb	ab	bb	ab	aa	--	bb	--	bb	--	aa	bb	bb	bb	bb	aa	ab	ab	bb	aa	aa	--	bb	aa	aa	bb	--	bb	bb	bb	ab	bb
Marker164582	aaxbb	aa	ab	ab	aa	bb	bb	bb	aa	bb	--	bb	aa	aa	aa	bb	aa	bb	ab	bb	aa	aa	aa	bb	aa	bb	ab	aa	bb	bb	bb	bb	aa	bb	--	ab	aa	aa	bb	bb	aa	aa	bb	--	ab	--	bb	ab	bb
Marker153245	aaxbb	aa	ab	ab	aa	bb	--	bb	--	bb	bb	--	aa	aa	ab	bb	aa	bb	ab	bb	--	aa	aa	bb	aa	bb	aa	aa	bb	--	bb	bb	aa	bb	ab	--	aa	aa	bb	bb	--	aa	bb	bb	ab	bb	bb	ab	bb
Marker129306	aaxbb	aa	ab	ab	aa	ab	ab	bb	--	bb	bb	bb	aa	aa	ab	bb	aa	bb	ab	bb	ab	aa	aa	bb	aa	bb	--	aa	bb	bb	bb	bb	aa	ab	ab	--	aa	aa	bb	bb	aa	aa	bb	bb	bb	--	bb	ab	bb
Marker122546	aaxbb	aa	ab	ab	aa	bb	--	bb	bb	bb	ab	--	aa	aa	--	bb	aa	bb	ab	bb	--	aa	aa	bb	--	bb	aa	aa	bb	bb	bb	bb	aa	--	--	ab	aa	aa	bb	bb	aa	aa	bb	bb	--	bb	bb	ab	bb
Marker121024	aaxbb	aa	ab	ab	aa	--	bb	bb	--	bb	ab	aa	aa	aa	--	bb	aa	bb	--	bb	bb	aa	aa	bb	aa	bb	aa	aa	bb	aa	bb	bb	aa	--	ab	bb	aa	aa	bb	bb	aa	aa	bb	--	ab	--	bb	ab	bb
Marker131106	aaxbb	aa	--	ab	aa	ab	bb	bb	aa	bb	ab	--	aa	aa	aa	bb	aa	bb	ab	bb	ab	aa	aa	bb	aa	bb	aa	aa	bb	aa	bb	bb	aa	bb	aa	bb	aa	aa	bb	bb	ab	aa	bb	--	ab	--	bb	ab	bb
Marker148270	aaxbb	aa	ab	ab	aa	bb	ab	bb	bb	bb	ab	bb	aa	aa	ab	bb	aa	bb	ab	bb	aa	aa	aa	bb	aa	bb	aa	aa	bb	aa	bb	bb	aa	bb	aa	ab	aa	aa	bb	bb	ab	aa	bb	--	ab	ab	bb	ab	bb
Marker161525	aaxbb	aa	ab	ab	aa	bb	bb	bb	bb	bb	ab	--	aa	aa	ab	bb	aa	bb	ab	bb	aa	aa	aa	bb	aa	bb	ab	aa	bb	aa	bb	bb	aa	ab	aa	--	aa	aa	bb	bb	ab	aa	bb	bb	bb	ab	bb	ab	bb
Marker162168	aaxbb	aa	--	ab	aa	--	--	bb	--	bb	bb	--	aa	aa	ab	bb	aa	bb	ab	bb	aa	aa	--	bb	aa	bb	--	aa	bb	aa	bb	bb	aa	ab	--	ab	aa	aa	bb	bb	--	aa	bb	bb	ab	ab	bb	ab	bb
Marker144325	aaxbb	aa	ab	ab	aa	--	ab	bb	aa	bb	bb	bb	aa	aa	--	bb	aa	bb	--	bb	aa	aa	bb	bb	--	bb	aa	aa	bb	aa	bb	bb	aa	ab	--	--	aa	aa	bb	bb	ab	aa	bb	bb	ab	ab	bb	ab	bb
Marker160829	aaxbb	aa	aa	ab	aa	bb	bb	bb	aa	bb	ab	bb	aa	aa	--	bb	aa	bb	ab	bb	bb	aa	bb	bb	aa	bb	ab	aa	bb	aa	bb	bb	aa	ab	ab	ab	aa	aa	bb	bb	ab	aa	bb	bb	ab	bb	bb	ab	bb
Marker158505	aaxbb	aa	--	ab	aa	bb	bb	bb	aa	bb	--	--	aa	aa	bb	bb	aa	bb	--	bb	--	aa	--	bb	aa	bb	ab	aa	bb	aa	bb	bb	aa	ab	aa	ab	aa	aa	--	bb	aa	aa	bb	--	ab	bb	bb	ab	bb
Marker165672	aaxbb	aa	aa	ab	aa	bb	--	bb	--	bb	ab	bb	aa	aa	bb	bb	aa	bb	ab	bb	ab	aa	aa	bb	aa	bb	ab	aa	bb	--	bb	bb	aa	ab	aa	ab	aa	aa	--	bb	aa	aa	bb	--	ab	bb	bb	ab	bb
Marker161050	aaxbb	aa	--	ab	aa	--	--	bb	aa	bb	bb	--	aa	aa	bb	bb	aa	bb	--	bb	ab	aa	--	bb	--	bb	--	aa	bb	--	bb	bb	aa	ab	ab	--	aa	aa	--	bb	--	aa	bb	--	ab	bb	bb	ab	bb
Marker158773	aaxbb	aa	ab	ab	aa	ab	ab	bb	aa	bb	bb	aa	aa	aa	bb	bb	aa	bb	ab	bb	ab	aa	bb	bb	bb	bb	ab	aa	bb	--	bb	bb	aa	ab	ab	ab	aa	aa	--	bb	ab	aa	bb	--	ab	bb	bb	ab	bb
Marker155578	aaxbb	aa	ab	ab	aa	--	ab	bb	aa	bb	ab	aa	aa	aa	--	bb	aa	bb	--	bb	ab	aa	bb	bb	bb	bb	ab	aa	bb	aa	bb	bb	aa	ab	ab	ab	aa	aa	bb	bb	ab	aa	bb	bb	ab	ab	bb	ab	bb
Marker144222	aaxbb	aa	ab	ab	aa	bb	--	bb	ab	bb	bb	aa	aa	aa	--	bb	aa	bb	ab	bb	--	aa	bb	bb	bb	bb	aa	aa	bb	aa	bb	bb	aa	ab	--	ab	aa	aa	bb	bb	ab	aa	bb	--	ab	ab	bb	ab	bb
Marker164793	aaxbb	aa	ab	ab	aa	bb	--	bb	aa	bb	ab	aa	aa	aa	--	bb	aa	bb	ab	bb	bb	aa	bb	bb	ab	bb	ab	aa	bb	aa	bb	bb	aa	ab	--	ab	aa	aa	--	bb	ab	aa	bb	--	ab	ab	bb	ab	bb
Marker147849	aaxbb	aa	ab	ab	aa	bb	ab	bb	aa	bb	ab	aa	aa	aa	ab	bb	aa	bb	ab	bb	ab	aa	bb	bb	ab	bb	--	aa	bb	aa	bb	bb	aa	ab	ab	ab	aa	aa	bb	bb	ab	aa	bb	bb	ab	ab	bb	ab	bb
Marker124513	aaxbb	aa	--	ab	aa	ab	ab	bb	ab	bb	ab	--	aa	aa	--	bb	aa	bb	ab	bb	bb	aa	--	bb	--	bb	aa	aa	bb	--	bb	bb	aa	ab	ab	ab	aa	aa	--	bb	ab	aa	bb	bb	ab	bb	bb	ab	bb
Marker167684	aaxbb	aa	ab	ab	aa	bb	ab	bb	aa	bb	ab	bb	aa	aa	bb	bb	aa	bb	ab	bb	ab	aa	bb	bb	ab	bb	aa	aa	bb	bb	bb	bb	aa	ab	ab	ab	aa	aa	bb	bb	ab	aa	bb	--	ab	ab	bb	ab	bb
Marker166089	aaxbb	aa	--	ab	aa	bb	ab	bb	aa	bb	bb	bb	aa	aa	bb	bb	aa	bb	ab	bb	ab	aa	bb	bb	ab	bb	ab	aa	bb	bb	bb	bb	aa	ab	ab	ab	aa	aa	--	bb	ab	aa	bb	bb	ab	ab	bb	ab	bb
Marker153082	aaxbb	aa	ab	ab	aa	bb	ab	bb	--	bb	bb	--	aa	aa	bb	bb	aa	bb	bb	bb	bb	aa	bb	bb	ab	bb	ab	aa	bb	--	bb	bb	aa	ab	ab	ab	aa	aa	--	bb	ab	aa	bb	--	ab	ab	bb	ab	bb
Marker140597	aaxbb	aa	--	ab	aa	ab	bb	bb	ab	bb	ab	bb	aa	aa	ab	bb	aa	bb	bb	bb	bb	aa	bb	bb	ab	bb	ab	aa	bb	bb	bb	bb	aa	bb	ab	ab	aa	aa	bb	bb	ab	aa	bb	bb	ab	ab	bb	ab	bb
Marker155644	aaxbb	aa	aa	ab	aa	--	bb	bb	--	bb	aa	bb	aa	aa	bb	bb	aa	bb	bb	bb	ab	aa	bb	bb	ab	bb	ab	aa	bb	ab	bb	bb	aa	bb	--	ab	aa	aa	aa	bb	ab	aa	bb	--	ab	ab	bb	ab	bb
Marker153631	aaxbb	aa	aa	ab	aa	ab	--	bb	bb	bb	aa	bb	aa	aa	--	bb	aa	bb	ab	bb	ab	aa	aa	bb	ab	bb	ab	aa	bb	--	bb	bb	aa	bb	bb	ab	aa	aa	aa	bb	ab	aa	bb	--	ab	ab	bb	ab	bb
Marker135102	aaxbb	aa	aa	ab	aa	bb	--	bb	--	bb	aa	bb	aa	aa	bb	bb	aa	bb	bb	bb	bb	aa	aa	bb	--	bb	ab	aa	bb	ab	bb	bb	aa	--	bb	aa	aa	aa	ab	bb	ab	aa	bb	--	ab	ab	bb	ab	bb
Marker134529	aaxbb	aa	ab	ab	aa	ab	ab	bb	bb	bb	bb	bb	aa	aa	ab	bb	aa	bb	ab	bb	ab	aa	aa	bb	ab	bb	ab	aa	bb	ab	bb	ab	aa	bb	ab	aa	aa	aa	ab	bb	aa	aa	bb	bb	ab	ab	bb	ab	bb
Marker150986	aaxbb	aa	ab	ab	aa	ab	ab	bb	ab	bb	aa	bb	aa	aa	--	bb	aa	bb	ab	bb	ab	aa	aa	--	ab	bb	ab	aa	bb	ab	bb	bb	aa	ab	ab	aa	aa	aa	aa	bb	aa	aa	bb	bb	ab	ab	bb	ab	bb
Marker142548	aaxbb	aa	ab	ab	ab	ab	ab	bb	bb	bb	ab	bb	aa	aa	ab	bb	aa	bb	ab	bb	ab	aa	aa	bb	ab	bb	ab	aa	bb	ab	bb	ab	aa	ab	bb	aa	aa	aa	aa	bb	ab	aa	bb	bb	ab	ab	bb	ab	bb
Marker153536	aaxbb	ab	--	ab	--	--	--	bb	--	bb	bb	bb	aa	aa	ab	bb	aa	bb	ab	bb	ab	aa	aa	ab	ab	bb	ab	aa	bb	ab	bb	ab	aa	ab	bb	aa	aa	aa	--	bb	bb	aa	bb	bb	aa	ab	bb	ab	bb
Marker152868	aaxbb	ab	ab	ab	ab	ab	ab	bb	bb	bb	ab	bb	aa	aa	ab	bb	aa	bb	ab	bb	ab	aa	aa	--	ab	bb	ab	aa	bb	ab	bb	ab	aa	ab	ab	aa	aa	aa	aa	bb	aa	aa	bb	bb	ab	ab	bb	ab	bb
Marker139242	aaxbb	ab	ab	aa	ab	ab	ab	bb	ab	bb	ab	bb	aa	aa	ab	bb	aa	bb	ab	bb	ab	aa	aa	bb	ab	bb	ab	aa	bb	ab	bb	ab	aa	ab	ab	aa	aa	aa	ab	bb	ab	aa	bb	bb	ab	ab	bb	ab	bb
Marker154233	aaxbb	aa	ab	aa	ab	ab	ab	bb	ab	bb	ab	bb	aa	aa	ab	bb	aa	bb	ab	bb	ab	aa	aa	bb	ab	bb	ab	aa	bb	ab	bb	ab	aa	ab	ab	aa	aa	aa	ab	bb	ab	aa	bb	bb	ab	ab	bb	ab	bb
Marker152714	aaxbb	aa	ab	--	ab	ab	ab	bb	ab	bb	ab	bb	aa	aa	ab	bb	aa	bb	ab	bb	bb	aa	aa	bb	ab	bb	ab	aa	bb	ab	bb	ab	aa	bb	ab	aa	aa	aa	bb	bb	ab	aa	bb	bb	ab	ab	bb	ab	bb
Marker169286	aaxbb	aa	ab	ab	ab	ab	aa	bb	ab	bb	ab	bb	aa	aa	ab	bb	aa	bb	ab	bb	bb	aa	aa	ab	ab	bb	ab	aa	bb	ab	bb	bb	aa	ab	bb	aa	aa	aa	bb	bb	bb	aa	bb	bb	ab	ab	bb	ab	bb
Marker138026	aaxbb	ab	ab	ab	ab	ab	ab	bb	ab	bb	ab	bb	aa	aa	ab	bb	aa	bb	ab	bb	bb	aa	aa	ab	bb	bb	aa	aa	bb	bb	bb	ab	aa	ab	ab	aa	aa	aa	ab	bb	bb	aa	bb	bb	aa	ab	bb	ab	bb
Marker169591	aaxbb	ab	ab	aa	ab	aa	ab	bb	bb	bb	bb	bb	aa	aa	ab	bb	aa	bb	ab	bb	ab	aa	aa	bb	bb	bb	--	aa	bb	ab	bb	ab	aa	ab	ab	aa	aa	aa	bb	bb	bb	aa	bb	bb	ab	ab	bb	ab	bb
Marker148393	aaxbb	--	ab	--	--	--	aa	bb	--	bb	ab	bb	aa	aa	ab	--	aa	--	ab	--	ab	aa	aa	--	bb	--	aa	aa	bb	ab	bb	bb	aa	ab	ab	aa	--	aa	bb	bb	aa	aa	--	bb	--	--	bb	ab	bb
Marker137275	aaxbb	bb	ab	aa	aa	aa	ab	bb	--	bb	bb	bb	aa	aa	ab	--	aa	--	ab	bb	ab	aa	aa	ab	--	bb	ab	aa	bb	--	bb	bb	aa	ab	ab	aa	ab	aa	--	bb	bb	--	bb	bb	aa	ab	bb	ab	ab
Marker160002	aaxbb	bb	ab	ab	aa	ab	ab	bb	aa	bb	ab	bb	aa	aa	ab	aa	aa	ab	ab	bb	ab	aa	aa	--	ab	bb	ab	aa	bb	--	--	ab	aa	ab	ab	aa	aa	aa	aa	bb	--	--	bb	bb	aa	ab	bb	ab	ab
Marker123631	aaxbb	ab	ab	ab	ab	aa	--	bb	bb	bb	bb	bb	aa	ab	ab	aa	ab	bb	ab	aa	ab	aa	aa	--	ab	ab	ab	aa	bb	bb	bb	ab	aa	--	ab	aa	ab	aa	ab	bb	aa	aa	bb	bb	aa	ab	bb	ab	ab
Marker164618	aaxbb	ab	ab	--	aa	aa	aa	bb	aa	bb	ab	bb	aa	aa	--	--	ab	ab	ab	aa	ab	aa	ab	--	ab	bb	aa	aa	bb	--	bb	ab	aa	ab	ab	aa	ab	aa	aa	bb	aa	--	ab	bb	aa	ab	--	ab	ab
Marker162077	aaxbb	ab	ab	aa	ab	--	ab	bb	bb	bb	ab	bb	aa	aa	aa	aa	ab	ab	ab	--	ab	aa	aa	ab	ab	bb	--	--	bb	bb	bb	ab	aa	bb	--	aa	ab	aa	bb	bb	aa	ab	ab	bb	aa	ab	bb	ab	ab
Marker133233	aaxbb	aa	ab	ab	aa	aa	aa	bb	bb	bb	ab	bb	--	ab	aa	aa	--	--	ab	aa	ab	aa	aa	ab	ab	bb	bb	aa	bb	--	bb	--	aa	bb	--	aa	ab	aa	ab	bb	aa	aa	--	bb	aa	aa	--	ab	bb
Marker145623	aaxbb	bb	ab	ab	ab	aa	ab	bb	ab	bb	ab	bb	aa	--	aa	aa	ab	ab	ab	aa	ab	aa	aa	ab	ab	bb	ab	ab	bb	bb	ab	ab	aa	ab	--	aa	ab	aa	ab	bb	bb	aa	bb	bb	aa	ab	bb	ab	bb
Marker146667	aaxbb	ab	ab	aa	ab	aa	ab	bb	aa	bb	ab	bb	aa	ab	bb	aa	ab	ab	ab	aa	ab	aa	ab	ab	bb	ab	bb	--	bb	bb	--	ab	aa	bb	bb	aa	aa	aa	ab	bb	aa	aa	bb	bb	aa	aa	bb	ab	--
Marker122052	aaxbb	ab	ab	ab	ab	aa	ab	bb	--	bb	ab	bb	aa	aa	ab	aa	aa	aa	ab	aa	ab	aa	aa	aa	ab	--	bb	--	bb	bb	ab	ab	aa	ab	ab	aa	ab	aa	ab	bb	aa	ab	ab	bb	aa	aa	ab	ab	ab
Marker145042	aaxbb	bb	ab	aa	ab	aa	ab	bb	bb	bb	ab	bb	ab	ab	ab	aa	ab	ab	aa	aa	ab	aa	ab	ab	bb	ab	bb	ab	bb	bb	ab	ab	aa	bb	bb	aa	ab	aa	aa	bb	aa	--	ab	bb	ab	aa	bb	ab	ab
Marker160994	aaxbb	bb	ab	aa	aa	aa	ab	bb	ab	bb	ab	bb	ab	ab	--	aa	aa	ab	aa	aa	ab	--	ab	ab	bb	ab	bb	ab	bb	bb	ab	ab	aa	ab	--	aa	ab	aa	ab	bb	aa	ab	bb	bb	ab	aa	ab	ab	ab
Marker130731	aaxbb	aa	ab	ab	ab	aa	ab	bb	bb	bb	ab	bb	ab	aa	aa	aa	ab	aa	aa	aa	ab	aa	ab	ab	bb	ab	bb	aa	bb	bb	ab	ab	aa	ab	bb	aa	ab	aa	aa	bb	aa	ab	aa	bb	ab	aa	ab	ab	ab
Marker126331	aaxbb	aa	ab	ab	ab	aa	ab	bb	ab	bb	ab	bb	ab	aa	ab	aa	ab	ab	aa	aa	ab	aa	ab	ab	bb	ab	bb	aa	bb	bb	ab	ab	aa	ab	ab	aa	ab	aa	ab	bb	aa	ab	ab	bb	aa	aa	ab	ab	ab
Marker139977	aaxbb	bb	ab	aa	ab	aa	ab	bb	bb	bb	ab	bb	ab	ab	bb	aa	ab	ab	aa	aa	ab	aa	ab	ab	bb	ab	bb	ab	bb	bb	bb	ab	aa	ab	ab	aa	ab	aa	ab	bb	aa	ab	ab	bb	ab	ab	ab	ab	ab
Marker128711	aaxbb	--	ab	aa	ab	aa	aa	bb	--	bb	ab	bb	ab	aa	bb	aa	ab	--	aa	aa	bb	--	ab	--	bb	ab	ab	--	bb	bb	ab	ab	aa	bb	bb	aa	ab	aa	ab	bb	aa	ab	--	--	--	ab	ab	bb	ab
Marker124494	aaxbb	bb	ab	aa	ab	aa	ab	bb	ab	bb	ab	bb	aa	--	bb	aa	ab	ab	ab	aa	bb	ab	ab	aa	bb	ab	bb	--	bb	bb	ab	ab	aa	ab	bb	aa	ab	aa	--	bb	aa	ab	aa	ab	ab	ab	ab	ab	ab
Marker134186	aaxbb	bb	ab	aa	ab	aa	ab	bb	ab	bb	ab	bb	ab	ab	ab	aa	ab	ab	ab	aa	bb	ab	aa	aa	bb	ab	ab	ab	bb	bb	ab	ab	aa	ab	bb	aa	ab	aa	ab	bb	aa	ab	ab	ab	ab	ab	ab	ab	ab
Marker150751	aaxbb	bb	ab	aa	ab	aa	aa	bb	ab	bb	ab	bb	ab	ab	ab	aa	ab	aa	ab	aa	bb	aa	ab	aa	bb	ab	bb	ab	bb	bb	ab	ab	aa	ab	bb	aa	ab	aa	--	bb	aa	ab	ab	ab	ab	ab	ab	bb	ab
Marker141950	aaxbb	ab	ab	aa	ab	aa	ab	bb	ab	bb	ab	bb	aa	--	bb	aa	ab	aa	ab	aa	bb	aa	ab	aa	bb	ab	ab	ab	bb	bb	ab	ab	aa	bb	bb	aa	ab	aa	--	bb	aa	ab	ab	ab	aa	ab	ab	bb	ab
Marker127376	aaxbb	ab	ab	aa	ab	aa	ab	bb	--	bb	ab	bb	ab	ab	ab	aa	ab	ab	ab	aa	bb	ab	--	aa	bb	ab	bb	--	bb	bb	ab	ab	aa	ab	bb	aa	ab	aa	--	bb	aa	ab	aa	ab	aa	ab	ab	--	ab
Marker128106	aaxbb	bb	ab	aa	ab	aa	ab	bb	bb	bb	ab	bb	ab	ab	--	aa	ab	aa	aa	aa	ab	aa	ab	aa	bb	ab	bb	ab	bb	bb	ab	ab	aa	bb	bb	aa	ab	aa	ab	bb	aa	ab	aa	bb	aa	ab	ab	bb	ab
Marker169392	aaxbb	bb	ab	aa	ab	aa	aa	bb	bb	bb	ab	bb	aa	aa	--	aa	ab	ab	--	aa	ab	aa	ab	aa	bb	ab	bb	--	bb	bb	ab	ab	aa	ab	bb	aa	ab	aa	ab	bb	aa	ab	ab	bb	ab	aa	ab	bb	ab
Marker155366	aaxbb	ab	ab	aa	ab	aa	aa	bb	--	bb	ab	bb	aa	ab	ab	aa	ab	ab	ab	aa	bb	ab	aa	--	bb	ab	bb	ab	bb	bb	ab	ab	aa	ab	bb	aa	ab	aa	ab	bb	aa	ab	aa	bb	ab	ab	ab	bb	ab
Marker363022	aaxbb	aa	aa	ab	aa	bb	aa	ab	bb	ab	ab	bb	bb	aa	bb	ab	aa	aa	aa	ab	bb	ab	bb	bb	ab	aa	bb	--	ab	bb	aa	ab	aa	aa	aa	ab	bb	ab	aa	ab	ab	ab	aa	bb	bb	ab	bb	aa	aa
Marker372708	aaxbb	aa	aa	ab	aa	bb	aa	ab	bb	aa	ab	bb	bb	aa	bb	ab	aa	aa	aa	ab	bb	ab	bb	bb	ab	aa	bb	ab	ab	bb	aa	ab	aa	aa	aa	--	bb	ab	aa	--	ab	ab	aa	bb	bb	ab	bb	ab	aa
Marker376318	aaxbb	aa	aa	ab	aa	bb	aa	ab	bb	aa	ab	bb	bb	aa	bb	ab	aa	aa	--	ab	bb	ab	bb	bb	ab	aa	bb	aa	bb	bb	aa	ab	aa	aa	aa	ab	aa	bb	aa	ab	ab	ab	aa	bb	bb	ab	bb	--	aa
Marker375143	aaxbb	ab	aa	ab	aa	bb	aa	ab	bb	ab	ab	bb	bb	aa	bb	ab	aa	aa	aa	ab	bb	ab	bb	bb	ab	aa	bb	aa	bb	bb	aa	ab	aa	aa	aa	aa	bb	bb	aa	aa	ab	ab	aa	bb	bb	ab	bb	ab	aa
Marker358360	aaxbb	ab	aa	ab	aa	bb	ab	ab	bb	ab	ab	bb	bb	aa	bb	ab	aa	aa	ab	ab	bb	ab	ab	bb	ab	aa	bb	ab	ab	bb	aa	ab	aa	aa	aa	aa	ab	ab	aa	--	ab	ab	aa	bb	bb	ab	bb	aa	aa
Marker358556	aaxbb	ab	aa	ab	aa	bb	ab	ab	bb	aa	ab	bb	bb	aa	bb	ab	aa	aa	ab	ab	bb	ab	ab	bb	ab	bb	bb	ab	ab	bb	aa	ab	aa	aa	aa	ab	ab	ab	aa	ab	ab	ab	aa	bb	bb	ab	bb	ab	aa
Marker368690	aaxbb	ab	aa	ab	aa	bb	ab	ab	bb	aa	ab	bb	bb	aa	bb	ab	aa	aa	bb	ab	bb	ab	aa	bb	ab	bb	bb	aa	ab	bb	aa	ab	aa	aa	aa	ab	ab	ab	aa	ab	ab	ab	aa	bb	bb	ab	bb	aa	aa
Marker376977	aaxbb	ab	aa	ab	aa	bb	aa	ab	bb	ab	ab	bb	bb	aa	bb	ab	aa	aa	bb	ab	bb	ab	ab	bb	ab	bb	bb	ab	bb	bb	aa	ab	aa	aa	aa	ab	--	--	aa	aa	ab	ab	aa	bb	bb	ab	bb	ab	aa
Marker386630	aaxbb	ab	aa	ab	aa	bb	aa	ab	bb	ab	ab	bb	bb	aa	bb	ab	aa	aa	ab	ab	bb	ab	ab	ab	ab	bb	bb	ab	ab	bb	aa	ab	aa	aa	aa	aa	aa	ab	aa	ab	ab	ab	aa	bb	bb	ab	bb	ab	aa
Marker382336	aaxbb	ab	aa	ab	aa	bb	aa	ab	bb	ab	ab	bb	bb	aa	bb	ab	aa	aa	ab	ab	bb	ab	ab	ab	ab	bb	bb	ab	ab	bb	aa	ab	aa	aa	ab	ab	aa	ab	aa	ab	ab	ab	aa	bb	bb	ab	bb	ab	aa
Marker370476	aaxbb	ab	aa	bb	aa	bb	aa	ab	bb	ab	ab	bb	bb	aa	bb	ab	aa	aa	ab	ab	bb	ab	aa	ab	ab	bb	bb	ab	ab	bb	aa	ab	aa	aa	ab	ab	aa	ab	aa	ab	ab	bb	aa	bb	bb	ab	bb	ab	aa
Marker369589	aaxbb	ab	aa	bb	aa	bb	aa	ab	--	ab	ab	bb	bb	aa	bb	ab	ab	aa	bb	ab	bb	--	aa	bb	ab	bb	bb	ab	ab	bb	aa	ab	aa	aa	bb	ab	aa	ab	aa	ab	aa	ab	aa	bb	bb	ab	bb	ab	aa
Marker376296	aaxbb	ab	aa	bb	aa	bb	aa	ab	bb	ab	ab	bb	bb	aa	bb	aa	ab	aa	ab	ab	bb	ab	aa	ab	ab	bb	bb	ab	ab	bb	aa	ab	aa	aa	ab	aa	aa	ab	aa	aa	ab	ab	aa	bb	bb	ab	bb	aa	aa
Marker394294	aaxbb	--	aa	--	aa	bb	aa	ab	bb	ab	aa	bb	bb	aa	--	--	aa	aa	bb	ab	bb	ab	aa	bb	ab	bb	--	bb	ab	bb	aa	ab	aa	aa	ab	aa	aa	bb	aa	--	--	bb	aa	bb	bb	ab	bb	--	aa
Marker370053	aaxbb	ab	aa	bb	aa	bb	aa	ab	bb	ab	aa	bb	bb	--	--	aa	ab	aa	bb	ab	bb	ab	aa	ab	ab	bb	bb	bb	ab	bb	aa	ab	aa	aa	bb	--	aa	ab	aa	aa	aa	ab	aa	bb	bb	ab	bb	ab	aa
Marker373417	aaxbb	aa	aa	bb	aa	bb	aa	ab	ab	ab	ab	bb	bb	aa	bb	aa	ab	aa	bb	ab	bb	aa	ab	bb	ab	bb	bb	ab	ab	bb	aa	ab	aa	aa	bb	ab	aa	ab	aa	ab	ab	ab	aa	bb	bb	ab	bb	ab	aa
Marker386278	aaxbb	ab	aa	bb	aa	bb	aa	ab	bb	ab	ab	bb	ab	aa	ab	ab	ab	aa	bb	aa	bb	aa	aa	ab	ab	bb	bb	ab	ab	bb	aa	ab	aa	aa	bb	ab	aa	bb	aa	aa	ab	ab	aa	bb	bb	ab	bb	ab	aa
Marker380041	aaxbb	aa	aa	bb	aa	bb	aa	ab	bb	ab	ab	bb	ab	aa	ab	ab	aa	aa	bb	aa	bb	aa	ab	ab	ab	bb	bb	aa	bb	ab	aa	ab	aa	aa	bb	--	aa	ab	aa	ab	aa	bb	aa	bb	bb	ab	bb	ab	aa
Marker393845	aaxbb	ab	aa	bb	aa	bb	aa	ab	ab	ab	aa	bb	ab	ab	ab	ab	ab	aa	bb	aa	bb	aa	aa	ab	ab	bb	ab	ab	bb	ab	aa	ab	aa	aa	bb	ab	aa	aa	aa	ab	--	ab	aa	bb	bb	ab	bb	ab	aa
Marker375042	aaxbb	aa	aa	bb	aa	bb	aa	ab	ab	ab	ab	bb	ab	ab	ab	ab	ab	aa	bb	aa	bb	aa	ab	ab	ab	bb	aa	bb	ab	ab	aa	aa	aa	aa	bb	aa	aa	bb	aa	ab	ab	bb	aa	bb	bb	ab	bb	ab	aa
Marker366672	aaxbb	ab	aa	bb	aa	bb	aa	ab	ab	ab	ab	bb	ab	ab	--	aa	ab	aa	bb	aa	bb	aa	ab	ab	ab	bb	ab	aa	ab	ab	aa	aa	aa	aa	bb	ab	aa	bb	aa	bb	ab	bb	aa	bb	bb	ab	bb	ab	aa
Marker393562	aaxbb	--	aa	bb	aa	bb	aa	ab	--	--	bb	bb	ab	aa	--	aa	ab	aa	bb	--	bb	--	aa	ab	aa	bb	ab	ab	ab	bb	aa	ab	aa	aa	bb	bb	aa	ab	aa	bb	aa	bb	aa	bb	--	ab	bb	aa	--
Marker362075	aaxbb	--	aa	bb	aa	bb	aa	ab	bb	ab	bb	bb	--	aa	bb	aa	ab	aa	bb	aa	bb	--	aa	ab	--	bb	ab	--	ab	--	--	ab	aa	aa	bb	aa	aa	bb	aa	bb	bb	--	aa	bb	bb	ab	bb	--	--
Marker357520	aaxbb	aa	aa	bb	aa	bb	aa	ab	--	ab	ab	bb	ab	ab	ab	ab	ab	aa	bb	aa	bb	--	aa	ab	ab	bb	aa	aa	--	--	bb	aa	aa	--	bb	aa	aa	bb	aa	ab	bb	bb	aa	bb	ab	ab	bb	aa	aa
Marker370106	aaxbb	ab	aa	bb	aa	bb	aa	ab	ab	bb	--	bb	ab	ab	ab	ab	ab	aa	bb	aa	bb	--	ab	ab	ab	bb	aa	ab	ab	ab	ab	aa	aa	ab	bb	bb	aa	aa	aa	bb	bb	bb	--	bb	bb	ab	bb	aa	ab
Marker382766	aaxbb	--	aa	bb	aa	bb	aa	ab	bb	ab	--	bb	ab	ab	ab	ab	ab	aa	bb	aa	bb	aa	ab	ab	aa	bb	--	bb	ab	ab	--	aa	aa	ab	bb	--	aa	aa	aa	ab	ab	bb	aa	bb	--	ab	bb	ab	--
Marker369331	aaxbb	bb	aa	bb	aa	bb	aa	ab	bb	ab	bb	bb	ab	--	ab	bb	ab	aa	bb	aa	bb	aa	aa	ab	aa	bb	--	bb	ab	ab	bb	aa	aa	aa	bb	bb	aa	aa	aa	bb	ab	bb	aa	bb	ab	ab	bb	aa	aa
Marker390424	aaxbb	bb	aa	bb	aa	bb	aa	ab	--	ab	--	bb	--	--	ab	bb	--	aa	bb	aa	bb	aa	ab	--	--	bb	--	bb	--	ab	aa	--	aa	aa	bb	--	aa	aa	aa	--	--	bb	--	bb	--	ab	bb	--	aa
Marker376460	aaxbb	--	aa	bb	aa	bb	aa	ab	bb	--	--	bb	--	--	ab	--	--	aa	bb	aa	bb	--	--	--	--	bb	--	--	--	ab	--	--	aa	--	bb	--	aa	--	aa	bb	bb	bb	--	bb	--	ab	bb	ab	aa
Marker358964	aaxbb	bb	--	bb	aa	ab	aa	ab	bb	--	bb	bb	bb	ab	ab	bb	--	aa	bb	aa	bb	ab	--	aa	aa	bb	--	ab	bb	ab	ab	--	aa	ab	bb	bb	aa	aa	aa	bb	ab	bb	--	bb	ab	ab	bb	aa	aa
Marker359652	aaxbb	bb	aa	bb	aa	ab	ab	ab	ab	bb	ab	bb	bb	ab	ab	bb	bb	aa	bb	aa	bb	ab	ab	ab	aa	bb	--	ab	bb	ab	bb	aa	aa	ab	bb	bb	aa	--	aa	bb	ab	bb	--	bb	ab	ab	bb	ab	--
Marker365741	aaxbb	ab	aa	bb	aa	ab	ab	ab	ab	ab	ab	ab	ab	ab	ab	bb	ab	aa	bb	aa	bb	ab	ab	ab	ab	bb	aa	ab	ab	ab	ab	aa	aa	ab	bb	bb	aa	aa	aa	ab	ab	bb	aa	bb	ab	ab	bb	ab	ab
Marker392759	aaxbb	bb	aa	bb	aa	ab	aa	ab	bb	bb	ab	bb	bb	ab	ab	bb	ab	aa	bb	aa	bb	ab	ab	ab	aa	bb	aa	ab	ab	ab	aa	aa	aa	ab	bb	bb	aa	aa	aa	ab	ab	bb	aa	bb	ab	ab	bb	ab	ab
Marker376396	aaxbb	ab	aa	bb	aa	ab	aa	ab	bb	ab	ab	bb	ab	ab	ab	--	ab	aa	bb	aa	bb	ab	ab	ab	aa	bb	aa	ab	ab	ab	ab	aa	aa	aa	bb	ab	aa	aa	aa	ab	ab	bb	aa	bb	ab	ab	bb	ab	aa
Marker384098	aaxbb	ab	aa	bb	aa	ab	ab	ab	ab	ab	ab	bb	ab	ab	ab	bb	bb	aa	bb	aa	bb	ab	ab	ab	ab	bb	aa	ab	ab	ab	ab	aa	aa	ab	bb	ab	aa	aa	aa	ab	ab	bb	aa	bb	ab	ab	bb	ab	aa
Marker360981	aaxbb	bb	aa	bb	aa	ab	ab	ab	ab	ab	ab	bb	ab	ab	ab	bb	ab	aa	bb	aa	bb	ab	ab	aa	aa	bb	aa	ab	bb	ab	aa	aa	aa	ab	bb	ab	aa	aa	aa	ab	ab	bb	aa	bb	ab	ab	bb	ab	aa
Marker362342	aaxbb	bb	ab	bb	aa	ab	ab	ab	aa	bb	ab	bb	ab	ab	ab	bb	ab	aa	bb	aa	bb	ab	--	aa	aa	bb	aa	ab	bb	ab	aa	aa	aa	ab	bb	bb	aa	aa	aa	ab	--	bb	aa	bb	ab	ab	bb	ab	ab
Marker373080	aaxbb	bb	ab	bb	aa	ab	ab	ab	aa	ab	ab	ab	ab	ab	ab	bb	ab	aa	bb	aa	bb	ab	ab	aa	aa	bb	aa	bb	ab	ab	ab	aa	aa	ab	bb	bb	aa	aa	aa	ab	bb	bb	aa	bb	ab	ab	bb	ab	ab
Marker370444	aaxbb	bb	ab	ab	aa	ab	ab	ab	aa	ab	ab	ab	ab	ab	ab	bb	bb	aa	bb	aa	bb	ab	ab	aa	aa	bb	aa	ab	ab	ab	ab	aa	aa	ab	bb	bb	aa	aa	aa	bb	ab	bb	aa	bb	ab	ab	bb	ab	ab
Marker360200	aaxbb	bb	ab	bb	aa	ab	ab	ab	aa	ab	ab	ab	ab	ab	ab	bb	ab	aa	bb	aa	bb	ab	ab	aa	aa	bb	aa	ab	ab	ab	ab	aa	aa	ab	bb	bb	aa	aa	aa	bb	ab	bb	aa	bb	ab	ab	bb	ab	ab
Marker370121	aaxbb	bb	ab	ab	aa	ab	ab	ab	aa	ab	ab	ab	ab	ab	ab	bb	ab	aa	bb	aa	bb	ab	ab	aa	aa	bb	aa	ab	ab	ab	ab	aa	aa	ab	bb	bb	aa	aa	aa	ab	ab	bb	aa	bb	ab	ab	bb	ab	ab
Marker377901	aaxbb	bb	aa	bb	aa	ab	aa	ab	aa	ab	ab	bb	ab	ab	ab	bb	ab	aa	bb	aa	bb	ab	ab	aa	ab	bb	aa	ab	ab	ab	ab	aa	aa	ab	bb	bb	aa	aa	aa	ab	ab	bb	aa	bb	ab	ab	bb	ab	ab
Marker359299	aaxbb	bb	ab	--	aa	ab	aa	ab	aa	ab	ab	bb	ab	ab	ab	bb	--	aa	bb	aa	bb	ab	ab	aa	aa	bb	aa	ab	bb	ab	--	aa	aa	ab	bb	bb	aa	aa	aa	--	ab	bb	aa	bb	ab	ab	bb	ab	ab
Marker369761	aaxbb	bb	ab	bb	aa	ab	--	ab	aa	ab	ab	ab	ab	ab	ab	bb	aa	aa	bb	aa	bb	ab	aa	aa	ab	bb	aa	bb	ab	ab	aa	aa	aa	ab	bb	bb	aa	aa	aa	ab	ab	bb	aa	bb	ab	ab	bb	ab	ab
Marker381745	aaxbb	bb	aa	ab	aa	ab	ab	ab	aa	ab	ab	bb	ab	ab	ab	bb	aa	aa	bb	aa	bb	ab	--	aa	ab	bb	aa	ab	ab	ab	aa	aa	aa	ab	bb	bb	aa	aa	aa	ab	bb	bb	aa	bb	ab	ab	bb	ab	ab
Marker363453	aaxbb	bb	aa	bb	aa	ab	ab	--	aa	ab	ab	bb	ab	ab	ab	bb	aa	aa	bb	aa	bb	ab	ab	aa	aa	bb	aa	ab	ab	ab	ab	aa	aa	ab	--	bb	aa	aa	aa	ab	--	bb	aa	bb	ab	ab	bb	ab	--
Marker363024	aaxbb	bb	aa	bb	aa	ab	ab	bb	aa	ab	ab	ab	ab	ab	ab	bb	bb	aa	bb	aa	bb	ab	--	aa	aa	bb	aa	bb	ab	ab	ab	aa	aa	ab	bb	bb	aa	aa	--	ab	bb	bb	aa	bb	ab	ab	bb	ab	ab
Marker388823	aaxbb	bb	aa	bb	aa	ab	--	bb	aa	bb	ab	ab	ab	ab	--	bb	bb	aa	bb	aa	bb	ab	aa	aa	--	bb	aa	bb	ab	ab	ab	aa	aa	ab	ab	bb	aa	aa	aa	ab	--	bb	--	bb	ab	ab	bb	ab	ab
Marker361635	aaxbb	bb	aa	bb	aa	aa	--	bb	aa	--	--	bb	ab	--	--	bb	--	--	bb	aa	bb	--	--	aa	--	bb	aa	--	--	ab	--	aa	aa	ab	--	bb	--	aa	--	--	bb	bb	--	bb	ab	--	bb	ab	bb
Marker370687	aaxbb	ab	aa	bb	aa	aa	--	ab	aa	bb	aa	bb	ab	bb	aa	bb	ab	aa	bb	--	bb	bb	aa	aa	ab	bb	aa	aa	ab	ab	ab	aa	aa	ab	--	bb	ab	aa	--	ab	bb	bb	--	bb	ab	bb	bb	bb	bb
Marker367248	aaxbb	bb	aa	bb	aa	aa	ab	bb	aa	bb	--	ab	ab	ab	ab	bb	aa	--	bb	ab	bb	bb	aa	aa	ab	bb	aa	aa	bb	ab	aa	aa	aa	ab	ab	bb	ab	aa	aa	bb	bb	bb	--	bb	ab	bb	bb	bb	bb
Marker375120	aaxbb	bb	aa	bb	aa	aa	--	--	aa	--	aa	ab	ab	ab	ab	bb	ab	--	bb	aa	--	bb	aa	aa	ab	bb	aa	aa	--	ab	aa	aa	aa	ab	bb	bb	aa	aa	--	bb	bb	bb	ab	bb	ab	bb	bb	bb	bb
Marker373324	aaxbb	ab	aa	bb	aa	aa	ab	ab	aa	ab	aa	ab	ab	ab	ab	bb	aa	ab	bb	ab	ab	bb	aa	aa	ab	ab	aa	aa	ab	ab	ab	aa	aa	ab	bb	bb	aa	aa	ab	ab	bb	bb	--	bb	ab	ab	bb	ab	bb
Marker386833	aaxbb	ab	aa	bb	aa	ab	ab	ab	aa	ab	aa	ab	ab	ab	aa	bb	ab	ab	bb	ab	ab	bb	aa	aa	ab	ab	aa	aa	ab	ab	ab	aa	aa	ab	ab	bb	ab	aa	ab	ab	bb	bb	ab	bb	ab	ab	bb	bb	bb
Marker385920	aaxbb	ab	aa	bb	aa	ab	ab	ab	aa	ab	aa	ab	ab	ab	ab	bb	ab	ab	bb	ab	ab	bb	aa	aa	ab	ab	aa	aa	ab	ab	ab	aa	aa	ab	ab	bb	ab	aa	aa	bb	bb	bb	ab	bb	ab	ab	bb	ab	bb
Marker384581	aaxbb	bb	aa	bb	aa	ab	ab	ab	aa	ab	ab	ab	ab	ab	aa	bb	ab	ab	bb	ab	ab	bb	aa	aa	ab	bb	aa	ab	bb	ab	ab	aa	aa	ab	ab	bb	aa	aa	ab	ab	bb	bb	ab	bb	ab	ab	bb	ab	bb
Marker384540	aaxbb	ab	aa	bb	aa	ab	ab	ab	aa	ab	ab	aa	ab	bb	aa	bb	ab	ab	bb	aa	ab	bb	aa	aa	ab	ab	aa	ab	ab	ab	ab	aa	aa	ab	bb	bb	--	aa	ab	aa	bb	bb	ab	bb	ab	ab	bb	ab	bb
Marker387319	aaxbb	ab	aa	bb	aa	aa	ab	ab	aa	ab	aa	aa	ab	--	aa	bb	aa	--	bb	--	bb	bb	aa	aa	ab	bb	aa	--	--	ab	ab	aa	aa	ab	bb	bb	--	aa	--	aa	bb	bb	--	bb	ab	ab	bb	ab	bb
Marker364031	aaxbb	bb	aa	bb	aa	aa	ab	ab	aa	ab	aa	--	ab	bb	ab	bb	ab	aa	bb	aa	bb	bb	aa	aa	aa	bb	aa	aa	bb	ab	--	aa	aa	ab	--	bb	aa	aa	--	ab	bb	bb	ab	bb	ab	ab	bb	--	bb
Marker390062	aaxbb	--	aa	bb	aa	--	ab	--	aa	ab	aa	--	ab	bb	--	bb	aa	aa	bb	aa	bb	bb	aa	aa	ab	bb	aa	ab	--	ab	ab	aa	aa	ab	--	bb	--	aa	aa	--	bb	bb	ab	bb	ab	ab	bb	ab	bb
Marker390800	aaxbb	bb	aa	bb	aa	aa	ab	ab	aa	ab	ab	ab	ab	bb	ab	bb	aa	aa	bb	aa	bb	bb	aa	aa	ab	bb	aa	aa	bb	ab	aa	aa	aa	ab	bb	bb	aa	aa	ab	ab	bb	bb	ab	bb	ab	ab	bb	ab	bb
Marker362958	aaxbb	ab	aa	bb	aa	ab	ab	aa	aa	ab	aa	ab	ab	bb	ab	bb	ab	aa	bb	aa	bb	bb	aa	aa	ab	ab	aa	ab	ab	ab	ab	aa	aa	ab	bb	bb	aa	aa	ab	ab	bb	bb	bb	bb	ab	ab	bb	ab	bb
Marker394250	aaxbb	bb	aa	bb	aa	ab	ab	ab	aa	ab	aa	ab	ab	bb	aa	bb	ab	aa	bb	ab	ab	bb	aa	aa	aa	bb	aa	ab	--	ab	aa	aa	aa	ab	bb	bb	aa	aa	aa	ab	bb	bb	bb	bb	ab	ab	bb	--	bb
Marker385155	aaxbb	--	aa	bb	aa	--	aa	ab	aa	ab	--	aa	--	ab	--	bb	--	--	bb	--	--	bb	aa	aa	--	--	aa	--	ab	ab	--	aa	aa	ab	bb	bb	--	aa	--	ab	bb	bb	--	bb	ab	--	bb	ab	bb
Marker360203	aaxbb	bb	aa	bb	aa	--	ab	ab	aa	ab	aa	ab	aa	bb	aa	bb	ab	aa	bb	aa	bb	--	aa	aa	aa	--	aa	ab	bb	ab	aa	aa	aa	ab	bb	bb	--	aa	ab	--	bb	bb	aa	bb	ab	bb	bb	ab	bb
Marker358233	aaxbb	bb	aa	bb	aa	--	ab	ab	aa	ab	aa	--	aa	bb	aa	bb	aa	aa	bb	ab	bb	bb	aa	aa	aa	ab	aa	aa	bb	ab	ab	aa	aa	ab	bb	bb	ab	aa	ab	aa	bb	bb	--	bb	ab	bb	bb	bb	bb
Marker358797	aaxbb	--	aa	bb	aa	aa	aa	--	aa	ab	aa	--	aa	--	aa	bb	aa	--	bb	ab	ab	--	aa	aa	ab	--	aa	aa	bb	ab	--	aa	aa	ab	ab	bb	--	aa	--	--	bb	bb	aa	bb	ab	bb	bb	bb	bb
Marker376075	aaxbb	--	aa	bb	aa	aa	aa	aa	aa	ab	aa	--	ab	ab	--	bb	aa	ab	bb	--	--	--	aa	aa	--	--	aa	aa	bb	ab	aa	aa	aa	ab	aa	bb	ab	aa	aa	aa	bb	bb	--	bb	ab	bb	bb	bb	bb
Marker358782	aaxbb	--	aa	bb	aa	ab	--	aa	aa	ab	aa	aa	--	--	aa	bb	aa	ab	bb	--	--	aa	aa	aa	bb	--	aa	aa	--	ab	aa	aa	aa	ab	--	bb	--	aa	aa	ab	bb	bb	--	bb	ab	bb	bb	--	bb
Marker390079	aaxbb	bb	aa	bb	aa	ab	ab	aa	aa	ab	aa	--	aa	ab	aa	ab	aa	bb	bb	ab	ab	aa	aa	aa	bb	ab	aa	aa	bb	ab	--	aa	aa	ab	aa	bb	aa	aa	ab	--	bb	bb	bb	bb	ab	bb	bb	ab	bb
Marker358814	aaxbb	ab	aa	bb	aa	ab	ab	ab	aa	ab	aa	aa	aa	ab	aa	bb	aa	bb	bb	ab	ab	aa	aa	aa	ab	ab	aa	aa	ab	ab	ab	aa	aa	ab	aa	bb	aa	aa	--	ab	bb	bb	bb	bb	ab	bb	bb	ab	bb
Marker375101	aaxbb	ab	aa	bb	aa	ab	ab	ab	aa	ab	aa	--	aa	ab	--	bb	aa	aa	bb	ab	ab	ab	aa	aa	bb	ab	aa	aa	ab	ab	ab	aa	aa	ab	--	bb	ab	aa	--	ab	bb	bb	bb	bb	ab	bb	bb	ab	bb
Marker379670	aaxbb	ab	aa	bb	aa	ab	ab	ab	aa	ab	aa	aa	ab	ab	ab	ab	aa	bb	bb	ab	bb	ab	aa	aa	ab	ab	aa	aa	ab	ab	ab	aa	aa	ab	ab	bb	ab	aa	ab	ab	bb	bb	bb	bb	ab	bb	bb	ab	bb
Marker389972	aaxbb	ab	aa	bb	aa	ab	ab	ab	aa	ab	aa	ab	ab	ab	--	ab	aa	--	bb	ab	bb	ab	aa	aa	ab	ab	aa	aa	ab	ab	ab	aa	aa	ab	ab	bb	ab	aa	ab	ab	bb	bb	bb	bb	ab	bb	bb	ab	bb
Marker357636	aaxbb	ab	aa	bb	aa	ab	ab	ab	aa	ab	aa	ab	ab	ab	ab	ab	aa	ab	bb	ab	ab	ab	aa	aa	ab	ab	aa	aa	ab	ab	ab	aa	aa	ab	ab	bb	ab	aa	ab	ab	bb	bb	ab	bb	ab	bb	bb	ab	bb
Marker381210	aaxbb	ab	aa	bb	aa	ab	ab	ab	aa	ab	aa	ab	ab	ab	ab	ab	aa	ab	bb	ab	ab	ab	aa	aa	ab	ab	aa	aa	ab	ab	ab	aa	aa	ab	ab	bb	ab	aa	ab	ab	bb	bb	ab	bb	ab	bb	bb	ab	bb
Marker390358	aaxbb	ab	aa	bb	aa	ab	ab	ab	aa	ab	aa	ab	ab	ab	ab	ab	aa	ab	bb	ab	ab	ab	aa	aa	ab	ab	aa	aa	ab	ab	ab	aa	aa	ab	ab	bb	ab	aa	ab	ab	bb	bb	ab	bb	ab	bb	bb	ab	bb
Marker388016	aaxbb	ab	aa	bb	aa	ab	ab	ab	aa	ab	aa	ab	ab	ab	ab	ab	aa	ab	bb	ab	ab	ab	aa	aa	ab	ab	aa	aa	ab	ab	ab	aa	aa	ab	ab	bb	ab	aa	ab	ab	bb	bb	ab	bb	ab	bb	bb	ab	bb
Marker376720	aaxbb	ab	aa	bb	aa	ab	ab	ab	aa	ab	aa	ab	ab	ab	ab	ab	aa	ab	bb	ab	ab	ab	aa	aa	ab	ab	aa	aa	ab	ab	ab	aa	aa	ab	ab	bb	ab	aa	ab	ab	bb	bb	ab	bb	ab	bb	bb	ab	bb
Marker381687	aaxbb	ab	aa	bb	aa	ab	ab	ab	aa	ab	aa	ab	ab	ab	ab	ab	aa	ab	bb	ab	ab	ab	aa	aa	ab	ab	aa	aa	ab	ab	ab	aa	aa	ab	ab	bb	ab	aa	ab	ab	bb	bb	ab	bb	ab	bb	bb	ab	bb
Marker366470	aaxbb	ab	aa	bb	aa	ab	ab	ab	aa	ab	aa	ab	ab	ab	ab	ab	aa	ab	bb	ab	ab	ab	aa	aa	ab	ab	aa	aa	ab	ab	ab	aa	aa	ab	ab	bb	ab	aa	ab	ab	bb	bb	ab	bb	ab	bb	bb	ab	bb
Marker367389	aaxbb	ab	aa	bb	aa	ab	ab	ab	aa	ab	aa	ab	ab	ab	ab	ab	aa	ab	bb	ab	ab	ab	aa	aa	ab	ab	aa	aa	ab	ab	ab	aa	aa	ab	ab	bb	ab	aa	ab	ab	bb	bb	ab	bb	ab	bb	bb	ab	bb
Marker386205	aaxbb	ab	aa	bb	aa	ab	ab	ab	aa	ab	aa	ab	ab	ab	ab	ab	aa	ab	bb	ab	ab	bb	aa	aa	ab	ab	aa	aa	ab	ab	ab	aa	aa	ab	ab	bb	ab	aa	ab	ab	bb	bb	ab	bb	ab	bb	bb	ab	bb
Marker394659	aaxbb	ab	aa	bb	aa	ab	ab	ab	aa	ab	aa	ab	ab	ab	ab	ab	aa	ab	bb	ab	ab	bb	aa	aa	ab	ab	aa	aa	bb	ab	ab	aa	aa	ab	ab	bb	ab	aa	ab	ab	bb	bb	aa	bb	aa	bb	bb	ab	bb
Marker370419	aaxbb	ab	aa	bb	aa	ab	ab	ab	aa	ab	aa	aa	ab	ab	ab	ab	aa	ab	bb	ab	ab	bb	aa	aa	ab	ab	aa	aa	bb	ab	ab	aa	aa	ab	ab	bb	ab	aa	ab	ab	bb	bb	--	bb	--	bb	bb	ab	bb
Marker378154	aaxbb	ab	aa	bb	aa	ab	ab	ab	aa	ab	aa	aa	ab	ab	ab	ab	aa	ab	bb	ab	ab	--	aa	aa	ab	ab	aa	aa	bb	ab	ab	aa	aa	ab	ab	bb	ab	aa	ab	ab	bb	bb	aa	bb	aa	bb	bb	ab	bb
Marker375580	aaxbb	ab	aa	bb	aa	ab	ab	ab	aa	ab	aa	aa	ab	ab	ab	ab	aa	ab	bb	ab	ab	bb	aa	aa	ab	ab	aa	aa	bb	ab	ab	aa	aa	ab	ab	bb	ab	aa	ab	ab	bb	bb	aa	bb	aa	bb	bb	ab	bb
Marker370000	aaxbb	ab	aa	bb	aa	ab	ab	ab	aa	ab	aa	ab	ab	aa	ab	ab	aa	ab	bb	ab	ab	bb	aa	aa	ab	ab	aa	aa	ab	ab	ab	aa	aa	ab	ab	bb	ab	aa	ab	ab	bb	bb	ab	bb	ab	bb	bb	ab	bb
Marker393377	aaxbb	ab	aa	bb	aa	ab	ab	ab	aa	ab	aa	ab	ab	aa	ab	ab	aa	ab	bb	ab	ab	ab	aa	aa	ab	ab	aa	aa	ab	ab	ab	aa	aa	ab	ab	bb	ab	aa	ab	ab	bb	bb	ab	bb	ab	bb	bb	ab	bb
Marker383949	aaxbb	ab	aa	bb	aa	ab	ab	ab	aa	ab	aa	ab	ab	aa	ab	ab	aa	ab	bb	ab	ab	ab	aa	aa	ab	ab	aa	aa	ab	ab	ab	aa	aa	ab	ab	bb	ab	aa	ab	ab	bb	bb	ab	bb	ab	bb	bb	ab	bb
Marker362450	aaxbb	ab	aa	bb	aa	ab	ab	ab	aa	ab	aa	ab	ab	ab	ab	ab	aa	ab	bb	ab	ab	ab	aa	aa	ab	ab	aa	aa	ab	ab	ab	aa	aa	ab	ab	bb	ab	aa	ab	ab	bb	bb	ab	bb	ab	bb	bb	ab	bb
Marker365307	aaxbb	ab	aa	bb	aa	ab	ab	ab	aa	ab	aa	--	ab	ab	ab	ab	aa	ab	bb	ab	ab	ab	aa	aa	ab	ab	aa	aa	ab	ab	ab	aa	aa	ab	ab	bb	ab	aa	ab	ab	bb	bb	ab	bb	ab	bb	bb	ab	bb
Marker383998	aaxbb	ab	aa	bb	aa	ab	ab	ab	aa	ab	aa	ab	ab	ab	ab	ab	aa	ab	bb	ab	ab	ab	aa	aa	ab	ab	aa	aa	ab	ab	ab	aa	aa	ab	ab	bb	ab	aa	ab	ab	bb	bb	ab	bb	ab	bb	bb	ab	bb
Marker369030	aaxbb	ab	aa	bb	aa	ab	ab	ab	aa	ab	aa	ab	ab	ab	ab	ab	aa	ab	bb	ab	ab	ab	aa	aa	ab	ab	aa	aa	ab	ab	ab	aa	aa	ab	ab	bb	ab	aa	ab	ab	bb	bb	ab	bb	ab	bb	bb	ab	bb
Marker369231	aaxbb	ab	aa	bb	aa	ab	ab	ab	aa	ab	aa	ab	ab	ab	ab	ab	aa	ab	bb	ab	ab	ab	aa	aa	ab	ab	aa	aa	ab	ab	ab	aa	aa	ab	ab	bb	ab	aa	ab	ab	bb	bb	ab	bb	ab	bb	bb	ab	bb
Marker362994	aaxbb	ab	aa	bb	aa	ab	ab	ab	aa	ab	aa	ab	ab	ab	ab	ab	aa	ab	bb	ab	ab	ab	aa	aa	ab	ab	aa	aa	ab	ab	ab	aa	aa	ab	ab	bb	ab	aa	ab	ab	bb	bb	ab	bb	ab	bb	bb	ab	bb
Marker380816	aaxbb	ab	aa	bb	aa	ab	ab	ab	aa	ab	aa	ab	ab	ab	ab	ab	aa	ab	bb	ab	ab	ab	aa	aa	ab	ab	aa	aa	ab	ab	ab	aa	aa	ab	ab	bb	ab	aa	ab	ab	bb	bb	ab	bb	ab	bb	bb	ab	bb
Marker360654	aaxbb	ab	aa	bb	ab	ab	ab	ab	aa	ab	aa	ab	ab	ab	ab	bb	aa	ab	bb	ab	ab	bb	aa	aa	ab	ab	aa	aa	ab	ab	ab	aa	aa	ab	ab	bb	ab	aa	ab	ab	bb	bb	ab	bb	ab	ab	bb	ab	bb
Marker393155	aaxbb	ab	aa	bb	ab	ab	ab	ab	aa	ab	aa	ab	ab	ab	ab	bb	aa	ab	bb	ab	ab	bb	aa	aa	ab	ab	aa	aa	ab	ab	ab	aa	aa	ab	ab	bb	ab	aa	ab	ab	bb	bb	ab	bb	ab	ab	bb	ab	bb
Marker358569	aaxbb	ab	aa	bb	ab	ab	ab	ab	aa	ab	aa	ab	ab	ab	ab	bb	aa	ab	bb	ab	ab	ab	aa	aa	ab	ab	aa	aa	ab	ab	ab	aa	aa	ab	ab	bb	ab	aa	ab	ab	bb	bb	ab	bb	ab	bb	bb	ab	bb
Marker366148	aaxbb	ab	aa	bb	aa	ab	ab	ab	aa	ab	aa	ab	ab	ab	ab	ab	aa	ab	bb	ab	ab	ab	aa	aa	ab	ab	aa	aa	ab	ab	ab	aa	aa	ab	ab	bb	ab	aa	ab	ab	bb	bb	ab	bb	ab	ab	bb	ab	bb
Marker375824	aaxbb	ab	aa	bb	aa	ab	ab	ab	aa	ab	aa	ab	ab	ab	ab	ab	aa	ab	bb	ab	ab	bb	aa	aa	ab	ab	aa	aa	ab	ab	ab	aa	aa	ab	ab	bb	ab	aa	ab	ab	bb	bb	ab	bb	ab	ab	bb	ab	bb
Marker381100	aaxbb	ab	aa	bb	aa	ab	ab	ab	aa	ab	aa	--	ab	ab	ab	bb	aa	ab	bb	ab	ab	bb	aa	aa	ab	ab	aa	aa	ab	ab	ab	aa	aa	ab	ab	bb	ab	aa	bb	ab	bb	bb	ab	bb	ab	bb	bb	ab	bb
Marker386357	aaxbb	ab	aa	bb	aa	aa	ab	ab	aa	ab	aa	ab	ab	ab	--	bb	aa	ab	bb	ab	ab	ab	aa	aa	ab	ab	aa	aa	ab	ab	ab	aa	aa	ab	ab	bb	ab	aa	bb	ab	bb	bb	ab	bb	ab	bb	bb	ab	bb
Marker390107	aaxbb	ab	aa	bb	aa	aa	ab	ab	aa	ab	aa	bb	ab	ab	aa	ab	aa	ab	bb	ab	ab	ab	aa	aa	ab	ab	aa	aa	ab	ab	ab	aa	aa	ab	aa	bb	ab	aa	bb	ab	bb	bb	ab	bb	ab	bb	bb	ab	bb
Marker395040	aaxbb	ab	aa	bb	aa	aa	ab	ab	aa	ab	aa	bb	ab	ab	ab	ab	aa	ab	bb	ab	ab	bb	aa	aa	ab	ab	aa	aa	ab	ab	ab	aa	aa	ab	aa	bb	ab	aa	bb	ab	bb	bb	ab	bb	ab	bb	bb	ab	bb
Marker392224	aaxbb	ab	aa	bb	aa	aa	ab	ab	aa	ab	aa	ab	ab	ab	ab	ab	aa	ab	bb	ab	ab	ab	aa	aa	ab	ab	aa	aa	ab	ab	ab	aa	aa	ab	aa	bb	ab	aa	aa	ab	bb	bb	ab	bb	ab	bb	bb	ab	bb
Marker381955	aaxbb	ab	aa	bb	aa	aa	ab	ab	aa	ab	aa	bb	ab	ab	ab	ab	aa	ab	bb	ab	ab	bb	aa	aa	ab	ab	aa	aa	ab	ab	ab	aa	aa	ab	ab	bb	ab	aa	aa	ab	bb	bb	ab	bb	ab	bb	bb	ab	bb
Marker384481	aaxbb	ab	aa	bb	aa	ab	ab	ab	aa	ab	aa	ab	ab	ab	ab	ab	aa	ab	bb	ab	ab	ab	aa	aa	ab	ab	aa	aa	ab	ab	ab	aa	aa	ab	ab	bb	ab	aa	ab	ab	bb	bb	ab	bb	ab	bb	bb	aa	bb
Marker383465	aaxbb	ab	aa	bb	aa	ab	ab	ab	aa	ab	aa	aa	ab	ab	ab	ab	aa	ab	bb	ab	ab	ab	aa	aa	ab	ab	aa	aa	ab	ab	ab	aa	aa	ab	ab	bb	ab	aa	ab	ab	bb	bb	ab	bb	ab	bb	bb	aa	bb
Marker388855	aaxbb	ab	aa	bb	aa	bb	ab	ab	aa	ab	aa	aa	ab	ab	ab	aa	aa	aa	bb	aa	ab	ab	aa	aa	ab	ab	aa	aa	ab	ab	ab	aa	aa	bb	ab	bb	aa	aa	ab	ab	bb	bb	ab	bb	ab	bb	bb	aa	bb
Marker370509	aaxbb	ab	aa	bb	aa	ab	ab	ab	aa	aa	aa	aa	ab	ab	ab	aa	aa	aa	bb	aa	ab	ab	aa	aa	ab	ab	aa	aa	ab	ab	ab	aa	aa	ab	ab	bb	aa	aa	ab	ab	bb	bb	ab	bb	ab	bb	bb	aa	bb
Marker391324	aaxbb	aa	aa	bb	aa	bb	ab	ab	aa	aa	aa	aa	ab	ab	ab	ab	aa	aa	bb	aa	ab	--	aa	aa	ab	--	aa	aa	ab	ab	aa	aa	aa	bb	ab	bb	aa	aa	ab	ab	bb	bb	ab	bb	ab	bb	bb	aa	bb
Marker380027	aaxbb	aa	aa	bb	aa	bb	ab	ab	aa	aa	aa	aa	--	ab	aa	aa	aa	ab	bb	aa	ab	ab	aa	aa	ab	ab	aa	aa	ab	ab	aa	aa	aa	ab	ab	bb	ab	aa	ab	ab	bb	bb	--	bb	ab	bb	bb	ab	bb
Marker362938	aaxbb	aa	aa	bb	aa	ab	ab	ab	aa	aa	aa	--	bb	bb	aa	aa	aa	aa	bb	aa	aa	ab	aa	aa	ab	--	aa	aa	ab	--	ab	aa	aa	bb	ab	bb	--	aa	ab	--	bb	bb	--	bb	ab	bb	bb	--	bb
Marker381767	aaxbb	aa	aa	bb	aa	--	ab	ab	aa	ab	aa	aa	--	bb	--	aa	aa	aa	bb	ab	aa	ab	aa	aa	ab	aa	aa	aa	ab	bb	--	aa	aa	bb	ab	bb	ab	aa	--	--	bb	bb	--	bb	ab	bb	bb	--	bb
Marker392856	aaxbb	--	aa	bb	aa	ab	ab	ab	aa	--	aa	aa	bb	--	aa	--	aa	--	bb	aa	ab	bb	aa	aa	ab	aa	aa	aa	ab	bb	aa	aa	aa	ab	ab	bb	ab	aa	--	ab	bb	bb	aa	bb	ab	bb	bb	ab	bb
Marker356714	aaxbb	aa	aa	bb	aa	ab	ab	ab	aa	aa	aa	aa	bb	--	ab	ab	aa	aa	bb	aa	--	bb	aa	aa	ab	aa	aa	aa	ab	ab	ab	aa	aa	ab	ab	bb	aa	aa	--	--	bb	bb	aa	bb	ab	bb	bb	--	bb
Marker373663	aaxbb	ab	aa	bb	aa	ab	ab	ab	aa	aa	aa	ab	bb	ab	--	--	aa	--	bb	--	aa	bb	aa	aa	ab	ab	aa	aa	ab	--	--	aa	aa	ab	ab	bb	--	aa	--	--	bb	bb	--	bb	ab	bb	bb	ab	bb
Marker390646	aaxbb	--	aa	bb	aa	ab	ab	ab	aa	aa	aa	aa	bb	--	ab	ab	aa	ab	bb	ab	--	--	aa	aa	ab	--	aa	aa	ab	bb	ab	aa	aa	ab	ab	bb	aa	aa	ab	aa	bb	bb	--	bb	ab	bb	bb	ab	bb
Marker360518	aaxbb	ab	aa	bb	aa	ab	ab	ab	aa	ab	aa	ab	bb	bb	ab	ab	aa	--	bb	ab	ab	bb	aa	aa	ab	aa	aa	aa	ab	bb	ab	aa	aa	--	ab	bb	ab	aa	ab	aa	bb	bb	--	bb	ab	bb	bb	ab	bb
Marker371715	aaxbb	ab	aa	bb	aa	bb	ab	ab	aa	ab	aa	ab	ab	ab	ab	ab	aa	ab	bb	ab	ab	ab	aa	aa	ab	aa	aa	aa	ab	ab	ab	aa	aa	ab	ab	bb	--	aa	ab	ab	bb	bb	ab	bb	ab	bb	bb	ab	bb
Marker389996	aaxbb	ab	aa	bb	aa	bb	ab	ab	aa	ab	aa	ab	ab	ab	ab	ab	aa	ab	bb	aa	ab	ab	aa	aa	ab	aa	aa	aa	bb	ab	ab	aa	aa	bb	ab	bb	--	aa	ab	aa	bb	bb	ab	bb	ab	bb	bb	ab	bb
Marker376623	aaxbb	ab	aa	bb	aa	bb	ab	ab	aa	ab	aa	ab	ab	ab	ab	ab	aa	ab	bb	ab	ab	ab	aa	aa	ab	aa	aa	aa	bb	ab	ab	aa	aa	bb	ab	bb	ab	aa	ab	ab	bb	bb	ab	bb	ab	bb	bb	ab	bb
Marker388068	aaxbb	ab	aa	bb	aa	ab	ab	ab	aa	ab	aa	ab	ab	ab	ab	ab	aa	ab	bb	ab	ab	ab	aa	aa	ab	ab	aa	aa	bb	ab	ab	aa	aa	--	ab	bb	ab	aa	ab	ab	bb	bb	ab	bb	ab	bb	bb	ab	bb
Marker386091	aaxbb	ab	aa	bb	aa	bb	ab	ab	aa	ab	aa	ab	ab	ab	ab	ab	aa	ab	bb	--	ab	ab	aa	aa	ab	ab	aa	aa	ab	ab	ab	aa	aa	ab	ab	bb	ab	aa	bb	ab	bb	bb	ab	bb	ab	bb	bb	ab	bb
Marker394541	aaxbb	ab	aa	bb	aa	bb	ab	ab	aa	ab	aa	ab	ab	ab	ab	ab	aa	ab	bb	--	ab	ab	aa	aa	ab	ab	aa	aa	ab	ab	ab	aa	aa	ab	ab	bb	ab	aa	bb	ab	bb	bb	ab	bb	ab	bb	bb	ab	bb
Marker380527	aaxbb	ab	aa	bb	aa	bb	ab	ab	aa	ab	aa	ab	ab	ab	ab	ab	aa	ab	bb	ab	ab	ab	aa	aa	ab	ab	aa	aa	ab	ab	ab	aa	aa	ab	ab	bb	ab	aa	bb	ab	bb	bb	ab	bb	ab	bb	bb	ab	bb
Marker390334	aaxbb	ab	aa	bb	aa	bb	ab	ab	aa	ab	aa	ab	ab	ab	ab	ab	aa	ab	bb	ab	ab	ab	aa	aa	ab	ab	aa	aa	ab	ab	ab	aa	aa	ab	ab	bb	ab	aa	bb	ab	bb	bb	ab	bb	ab	bb	bb	ab	bb
Marker384011	aaxbb	ab	aa	bb	aa	bb	ab	ab	aa	ab	aa	ab	ab	ab	ab	ab	aa	ab	bb	ab	ab	ab	aa	aa	ab	ab	aa	aa	ab	ab	ab	aa	aa	ab	ab	bb	ab	aa	bb	ab	bb	bb	ab	bb	ab	bb	bb	ab	bb
Marker391742	aaxbb	ab	aa	bb	aa	bb	ab	ab	aa	ab	aa	ab	ab	ab	ab	ab	aa	ab	bb	ab	ab	ab	aa	aa	ab	ab	aa	aa	ab	ab	ab	aa	aa	ab	ab	bb	ab	aa	ab	ab	bb	bb	ab	bb	ab	bb	bb	ab	bb
Marker357279	aaxbb	ab	aa	bb	aa	bb	ab	ab	aa	ab	aa	ab	ab	ab	ab	ab	aa	ab	bb	ab	ab	ab	aa	aa	ab	ab	aa	aa	ab	ab	ab	aa	aa	ab	ab	bb	ab	aa	ab	ab	bb	bb	ab	bb	ab	bb	bb	ab	bb
Marker366990	aaxbb	ab	aa	bb	aa	ab	ab	ab	aa	ab	aa	ab	ab	ab	ab	ab	aa	ab	bb	ab	ab	ab	aa	aa	ab	ab	aa	aa	ab	ab	ab	aa	aa	ab	--	bb	ab	aa	aa	ab	bb	bb	ab	bb	ab	bb	bb	ab	bb
Marker357378	aaxbb	ab	aa	bb	aa	ab	ab	ab	aa	ab	aa	ab	ab	ab	ab	ab	aa	ab	bb	ab	ab	ab	aa	aa	bb	bb	aa	aa	ab	ab	ab	aa	aa	ab	--	bb	ab	aa	aa	ab	bb	bb	ab	bb	aa	bb	bb	ab	bb
Marker383482	aaxbb	ab	aa	bb	aa	ab	ab	ab	aa	ab	aa	ab	ab	aa	ab	ab	aa	ab	bb	ab	ab	ab	aa	aa	bb	bb	aa	aa	ab	ab	ab	aa	aa	ab	ab	bb	ab	aa	--	--	bb	bb	ab	bb	ab	bb	bb	ab	bb
Marker385431	aaxbb	ab	aa	bb	aa	ab	ab	ab	aa	ab	aa	ab	ab	aa	ab	ab	aa	ab	bb	ab	ab	ab	aa	aa	bb	bb	aa	aa	ab	ab	ab	aa	aa	ab	ab	bb	ab	aa	ab	aa	bb	bb	ab	bb	aa	bb	bb	ab	bb
Marker382710	aaxbb	ab	aa	bb	aa	ab	ab	ab	aa	ab	aa	ab	ab	ab	ab	ab	aa	ab	bb	ab	--	ab	aa	aa	bb	ab	aa	aa	ab	ab	ab	aa	aa	ab	ab	bb	ab	aa	ab	aa	bb	bb	ab	bb	aa	bb	bb	ab	bb
Marker373228	aaxbb	ab	aa	bb	aa	ab	ab	ab	aa	ab	aa	ab	ab	ab	ab	ab	aa	ab	bb	ab	ab	ab	aa	aa	ab	ab	aa	aa	ab	ab	ab	aa	aa	ab	ab	bb	ab	aa	ab	aa	bb	bb	ab	bb	ab	bb	bb	ab	bb
Marker358186	aaxbb	ab	aa	bb	aa	ab	ab	ab	aa	ab	aa	ab	ab	ab	ab	ab	aa	ab	bb	ab	ab	ab	aa	aa	ab	ab	aa	aa	ab	ab	ab	aa	aa	ab	ab	bb	ab	aa	ab	bb	bb	bb	ab	bb	ab	bb	bb	ab	bb
Marker374847	aaxbb	ab	aa	bb	aa	ab	ab	ab	aa	ab	aa	aa	ab	ab	ab	ab	aa	ab	bb	ab	bb	ab	aa	aa	bb	ab	aa	aa	ab	bb	ab	aa	aa	ab	aa	bb	ab	aa	ab	bb	bb	bb	ab	bb	ab	bb	bb	ab	bb
Marker379928	aaxbb	ab	aa	bb	aa	ab	ab	ab	aa	ab	aa	aa	ab	aa	ab	ab	aa	ab	bb	ab	bb	ab	aa	aa	bb	ab	aa	aa	ab	bb	ab	aa	aa	ab	aa	bb	ab	aa	--	bb	bb	bb	ab	bb	ab	bb	bb	ab	bb
Marker381096	aaxbb	ab	aa	bb	aa	ab	ab	ab	aa	ab	aa	aa	ab	aa	--	ab	aa	ab	bb	ab	bb	ab	aa	aa	ab	ab	aa	aa	ab	bb	ab	aa	aa	--	aa	bb	ab	aa	aa	ab	bb	bb	ab	bb	ab	bb	bb	ab	bb
Marker380532	aaxbb	ab	aa	bb	aa	bb	ab	ab	aa	ab	aa	aa	ab	ab	ab	ab	aa	ab	bb	ab	ab	ab	aa	aa	--	ab	aa	aa	ab	--	--	aa	aa	bb	ab	bb	ab	aa	--	ab	bb	bb	ab	bb	--	bb	bb	ab	bb
Marker358719	aaxbb	ab	aa	bb	aa	bb	ab	ab	aa	ab	aa	--	ab	ab	--	ab	aa	ab	bb	ab	ab	ab	aa	aa	bb	ab	aa	aa	aa	ab	ab	aa	aa	aa	--	bb	ab	aa	--	ab	bb	bb	ab	bb	--	bb	bb	ab	bb
Marker390264	aaxbb	ab	aa	bb	aa	bb	ab	ab	aa	ab	aa	ab	ab	aa	ab	ab	aa	ab	bb	ab	ab	ab	aa	aa	ab	ab	aa	aa	aa	ab	ab	aa	aa	ab	ab	bb	ab	aa	aa	ab	bb	bb	ab	bb	aa	bb	bb	ab	bb
Marker380505	aaxbb	ab	aa	bb	aa	bb	ab	ab	aa	ab	aa	ab	ab	ab	ab	ab	aa	ab	bb	ab	ab	ab	aa	aa	bb	ab	aa	aa	aa	bb	ab	aa	aa	bb	ab	bb	ab	aa	ab	bb	bb	bb	ab	bb	aa	bb	bb	ab	bb
Marker365330	aaxbb	ab	aa	bb	aa	bb	ab	ab	aa	ab	aa	ab	ab	--	--	ab	aa	ab	bb	ab	ab	ab	aa	aa	ab	ab	aa	aa	ab	bb	--	aa	aa	bb	ab	bb	ab	aa	ab	ab	bb	bb	ab	bb	aa	bb	bb	ab	bb
Marker388728	aaxbb	ab	aa	bb	aa	ab	ab	ab	aa	ab	aa	ab	ab	ab	--	ab	aa	ab	bb	ab	ab	ab	aa	aa	ab	ab	aa	aa	--	--	ab	aa	aa	aa	ab	bb	ab	aa	ab	--	bb	bb	ab	bb	aa	bb	bb	ab	bb
Marker367017	aaxbb	ab	aa	bb	aa	ab	ab	ab	aa	aa	aa	--	ab	ab	ab	ab	aa	ab	bb	ab	ab	ab	aa	aa	ab	ab	aa	aa	bb	ab	aa	aa	aa	aa	ab	bb	ab	aa	ab	aa	bb	bb	--	bb	aa	bb	bb	ab	bb
Marker364833	aaxbb	ab	aa	bb	aa	ab	ab	ab	aa	ab	aa	ab	ab	ab	ab	ab	aa	ab	bb	ab	ab	ab	aa	aa	ab	ab	aa	aa	bb	--	aa	aa	aa	ab	ab	bb	ab	aa	ab	--	bb	bb	ab	bb	aa	bb	bb	ab	bb
Marker394605	aaxbb	ab	aa	bb	aa	ab	ab	ab	aa	aa	aa	aa	ab	ab	ab	ab	aa	ab	bb	ab	ab	ab	aa	aa	ab	ab	aa	aa	bb	ab	aa	aa	aa	--	bb	bb	ab	aa	ab	bb	bb	bb	ab	bb	aa	bb	bb	ab	bb
Marker382489	aaxbb	ab	aa	bb	aa	ab	ab	ab	aa	aa	aa	ab	ab	ab	ab	ab	aa	ab	bb	ab	ab	ab	aa	aa	ab	ab	aa	aa	bb	ab	aa	aa	aa	ab	--	bb	ab	aa	ab	bb	bb	bb	--	bb	aa	bb	bb	ab	bb
Marker394857	aaxbb	ab	aa	bb	aa	ab	ab	ab	aa	aa	aa	aa	ab	ab	ab	ab	aa	ab	bb	ab	ab	ab	aa	aa	ab	ab	aa	aa	ab	ab	aa	aa	aa	ab	bb	bb	ab	aa	ab	--	bb	bb	ab	bb	ab	bb	bb	ab	bb
Marker361339	aaxbb	ab	aa	bb	aa	ab	ab	ab	aa	aa	aa	--	ab	ab	ab	ab	aa	ab	bb	ab	ab	--	aa	aa	ab	ab	aa	aa	bb	ab	ab	aa	aa	ab	bb	bb	ab	aa	ab	ab	bb	bb	ab	bb	aa	bb	bb	ab	bb
Marker372682	aaxbb	ab	aa	bb	aa	ab	ab	ab	aa	ab	aa	--	ab	ab	ab	ab	aa	ab	bb	ab	ab	ab	aa	aa	bb	ab	aa	aa	bb	ab	aa	aa	aa	ab	ab	bb	ab	aa	ab	aa	bb	bb	bb	bb	ab	bb	bb	ab	bb
Marker390131	aaxbb	ab	aa	bb	aa	bb	ab	ab	aa	ab	aa	--	ab	ab	ab	ab	aa	aa	bb	ab	ab	bb	aa	aa	bb	ab	aa	aa	ab	--	aa	aa	aa	ab	ab	bb	ab	aa	ab	aa	bb	bb	--	bb	ab	bb	bb	ab	bb
Marker369237	aaxbb	ab	aa	bb	aa	bb	ab	ab	aa	--	aa	aa	ab	ab	ab	ab	aa	aa	bb	ab	ab	--	aa	aa	bb	ab	aa	aa	--	ab	aa	aa	aa	ab	ab	bb	ab	aa	ab	--	bb	bb	--	bb	aa	bb	bb	ab	bb
Marker381763	aaxbb	ab	aa	bb	aa	bb	ab	ab	aa	--	aa	--	ab	ab	ab	ab	aa	aa	bb	ab	ab	bb	aa	aa	ab	ab	aa	aa	ab	--	aa	aa	aa	aa	ab	bb	ab	aa	ab	bb	bb	bb	bb	bb	--	bb	bb	ab	bb
Marker380441	aaxbb	ab	aa	bb	aa	--	ab	ab	aa	ab	aa	aa	ab	ab	ab	ab	aa	ab	bb	ab	ab	bb	aa	aa	ab	ab	aa	aa	ab	ab	ab	aa	aa	aa	--	bb	ab	aa	ab	bb	bb	bb	bb	bb	aa	bb	bb	ab	bb
Marker372898	aaxbb	ab	aa	bb	aa	bb	ab	ab	aa	ab	aa	aa	ab	ab	ab	ab	aa	aa	bb	ab	ab	bb	aa	aa	ab	ab	aa	aa	ab	ab	ab	aa	aa	aa	ab	bb	ab	aa	ab	bb	bb	bb	bb	bb	--	bb	bb	ab	bb
Marker369948	aaxbb	ab	aa	bb	aa	ab	ab	ab	aa	ab	aa	ab	ab	ab	ab	ab	aa	ab	bb	ab	ab	bb	aa	aa	ab	ab	aa	aa	ab	ab	ab	aa	aa	ab	ab	bb	ab	aa	ab	--	bb	bb	bb	bb	ab	bb	bb	aa	bb
Marker371090	aaxbb	ab	aa	bb	aa	--	ab	ab	aa	ab	aa	ab	ab	bb	ab	ab	aa	--	bb	ab	ab	bb	aa	aa	ab	ab	aa	aa	ab	ab	ab	aa	aa	ab	ab	bb	ab	aa	ab	aa	bb	bb	bb	bb	ab	bb	bb	aa	bb
Marker357544	aaxbb	ab	aa	bb	aa	bb	bb	ab	aa	ab	aa	bb	ab	bb	ab	ab	aa	ab	bb	ab	ab	bb	aa	aa	ab	ab	aa	aa	ab	ab	ab	aa	aa	ab	ab	bb	ab	aa	ab	--	bb	bb	bb	bb	ab	bb	bb	aa	bb
Marker380367	aaxbb	ab	aa	bb	aa	bb	bb	ab	aa	ab	aa	bb	ab	--	ab	ab	aa	ab	bb	aa	ab	bb	aa	aa	ab	ab	aa	aa	ab	--	bb	aa	aa	ab	ab	bb	ab	aa	ab	aa	bb	bb	bb	bb	ab	bb	bb	aa	bb
Marker390126	aaxbb	ab	aa	bb	aa	ab	--	ab	aa	ab	aa	bb	ab	--	ab	ab	aa	ab	bb	--	ab	bb	aa	aa	ab	ab	aa	aa	ab	bb	bb	aa	aa	ab	ab	bb	ab	aa	ab	aa	bb	bb	bb	bb	ab	bb	bb	aa	bb
Marker383893	aaxbb	ab	aa	bb	aa	ab	bb	ab	aa	ab	aa	bb	ab	bb	ab	ab	aa	ab	bb	aa	ab	bb	aa	aa	ab	ab	aa	aa	ab	bb	bb	aa	aa	ab	ab	bb	ab	aa	ab	aa	bb	bb	bb	bb	ab	bb	bb	aa	bb
Marker367680	aaxbb	ab	aa	bb	aa	bb	ab	ab	aa	ab	aa	bb	ab	ab	ab	ab	aa	bb	bb	aa	ab	bb	aa	aa	ab	ab	aa	aa	ab	bb	bb	aa	aa	ab	ab	bb	ab	aa	bb	bb	bb	bb	bb	bb	ab	bb	bb	aa	bb
Marker376515	aaxbb	ab	aa	bb	aa	ab	ab	ab	aa	ab	aa	bb	ab	ab	ab	ab	aa	bb	bb	ab	ab	bb	aa	aa	ab	ab	aa	aa	ab	bb	ab	aa	aa	ab	ab	bb	ab	aa	bb	bb	bb	bb	bb	bb	ab	bb	bb	ab	bb
Marker392547	aaxbb	ab	aa	bb	aa	ab	ab	ab	aa	ab	aa	ab	ab	ab	ab	ab	aa	ab	bb	ab	ab	bb	aa	aa	ab	ab	aa	aa	ab	bb	bb	aa	aa	ab	ab	bb	ab	aa	--	bb	bb	bb	bb	bb	ab	bb	bb	ab	bb
Marker387593	aaxbb	ab	aa	bb	aa	ab	ab	ab	aa	ab	aa	ab	ab	ab	ab	ab	aa	bb	bb	aa	ab	bb	aa	aa	ab	--	aa	aa	ab	ab	bb	aa	aa	ab	ab	bb	ab	aa	bb	bb	bb	bb	bb	bb	ab	bb	bb	ab	bb
Marker379185	aaxbb	ab	aa	bb	aa	--	ab	ab	aa	ab	aa	ab	ab	--	ab	ab	aa	--	bb	aa	ab	bb	aa	aa	ab	bb	aa	aa	--	ab	bb	aa	aa	ab	ab	bb	ab	aa	bb	bb	bb	bb	bb	bb	ab	bb	bb	aa	bb
Marker365981	aaxbb	ab	aa	bb	aa	--	--	ab	aa	ab	aa	--	ab	--	ab	ab	aa	bb	bb	--	ab	bb	aa	aa	ab	bb	aa	aa	ab	ab	bb	aa	aa	ab	ab	bb	ab	aa	bb	--	bb	bb	bb	bb	ab	bb	bb	--	bb
Marker356339	aaxbb	ab	aa	bb	aa	bb	bb	--	aa	ab	aa	bb	bb	ab	ab	--	aa	--	bb	ab	bb	bb	aa	aa	--	--	aa	aa	ab	ab	bb	aa	aa	aa	--	bb	--	aa	--	bb	bb	bb	bb	bb	ab	bb	bb	ab	bb
Marker384070	aaxbb	ab	aa	bb	aa	ab	bb	ab	aa	ab	aa	bb	ab	ab	ab	bb	aa	ab	bb	--	bb	bb	aa	aa	aa	bb	aa	aa	ab	ab	ab	aa	aa	--	aa	bb	ab	aa	aa	--	bb	bb	bb	bb	ab	bb	bb	ab	bb
Marker378127	aaxbb	ab	aa	bb	aa	bb	bb	ab	aa	ab	aa	aa	--	ab	ab	bb	aa	ab	bb	--	ab	bb	aa	aa	aa	bb	aa	aa	bb	--	bb	aa	aa	--	aa	bb	bb	aa	aa	bb	bb	bb	bb	bb	ab	bb	bb	--	bb
Marker379100	aaxbb	ab	aa	bb	aa	--	bb	bb	aa	bb	aa	--	--	ab	ab	bb	aa	--	bb	ab	ab	bb	aa	aa	aa	ab	aa	aa	--	--	bb	aa	aa	aa	aa	bb	--	aa	bb	bb	bb	bb	bb	bb	ab	bb	bb	ab	bb
Marker371321	aaxbb	ab	aa	bb	aa	bb	--	bb	aa	bb	aa	bb	bb	ab	ab	bb	aa	bb	bb	ab	ab	bb	aa	aa	ab	bb	aa	aa	ab	--	bb	aa	aa	ab	aa	bb	bb	aa	bb	bb	bb	bb	bb	bb	ab	bb	bb	ab	bb
Marker383379	aaxbb	ab	aa	bb	aa	ab	--	bb	aa	--	aa	--	--	--	ab	bb	aa	--	bb	ab	--	bb	aa	aa	--	--	aa	aa	--	--	--	aa	aa	ab	--	bb	--	aa	--	ab	bb	bb	--	bb	ab	bb	bb	ab	bb
Marker387087	aaxbb	ab	aa	bb	aa	ab	ab	--	aa	ab	aa	aa	--	ab	ab	--	aa	--	bb	ab	ab	bb	aa	aa	--	bb	aa	aa	ab	--	--	aa	aa	--	ab	bb	--	aa	aa	bb	bb	bb	--	bb	ab	bb	bb	ab	bb
Marker375303	aaxbb	ab	aa	bb	aa	bb	ab	bb	aa	bb	aa	bb	ab	ab	ab	ab	aa	bb	bb	--	bb	bb	aa	aa	ab	bb	aa	aa	ab	ab	ab	aa	aa	--	aa	bb	bb	aa	bb	ab	bb	bb	--	bb	ab	bb	bb	ab	bb
Marker376207	aaxbb	ab	aa	bb	aa	ab	ab	bb	aa	ab	aa	aa	bb	--	ab	ab	aa	bb	bb	--	ab	bb	aa	aa	ab	bb	aa	aa	--	ab	bb	aa	aa	ab	ab	bb	bb	aa	aa	ab	bb	bb	bb	bb	ab	bb	bb	--	bb
Marker364841	aaxbb	ab	aa	bb	aa	ab	ab	--	aa	ab	aa	aa	--	ab	ab	ab	aa	--	bb	ab	ab	bb	aa	aa	ab	--	aa	aa	ab	ab	--	aa	aa	--	ab	bb	--	aa	aa	bb	bb	bb	--	bb	bb	bb	bb	--	bb
Marker387082	aaxbb	ab	aa	bb	aa	ab	ab	ab	aa	ab	aa	--	ab	--	ab	ab	aa	ab	bb	ab	ab	bb	aa	aa	ab	ab	aa	aa	bb	ab	bb	aa	aa	ab	ab	bb	ab	aa	aa	--	bb	bb	bb	bb	bb	bb	bb	ab	bb
Marker385411	aaxbb	ab	aa	bb	aa	ab	ab	ab	aa	ab	aa	ab	ab	ab	ab	ab	aa	ab	bb	ab	bb	bb	aa	aa	ab	ab	aa	aa	ab	ab	--	aa	aa	ab	--	bb	ab	aa	aa	bb	bb	bb	--	bb	bb	bb	bb	ab	bb
Marker366438	aaxbb	ab	aa	bb	aa	ab	ab	ab	aa	ab	aa	ab	ab	ab	ab	ab	aa	ab	bb	bb	bb	bb	aa	aa	ab	ab	aa	aa	ab	ab	ab	aa	aa	ab	ab	bb	--	aa	aa	bb	bb	bb	--	bb	bb	bb	bb	aa	bb
Marker379009	aaxbb	ab	aa	bb	aa	ab	ab	--	aa	ab	aa	ab	ab	ab	ab	ab	aa	--	bb	bb	bb	bb	aa	aa	ab	ab	aa	aa	bb	--	bb	aa	aa	ab	ab	bb	ab	aa	--	bb	bb	bb	bb	bb	ab	bb	bb	aa	bb
Marker385459	aaxbb	ab	aa	bb	aa	ab	ab	ab	aa	ab	aa	--	ab	--	ab	ab	aa	--	bb	bb	bb	bb	aa	aa	ab	--	aa	aa	bb	ab	ab	aa	aa	ab	ab	bb	bb	aa	aa	bb	bb	bb	bb	bb	bb	bb	bb	aa	bb
Marker381226	aaxbb	ab	aa	bb	aa	ab	--	bb	aa	ab	aa	aa	ab	--	ab	ab	aa	ab	bb	--	ab	bb	aa	aa	ab	ab	aa	aa	bb	--	ab	aa	aa	--	--	bb	bb	aa	aa	--	bb	bb	--	bb	bb	bb	bb	aa	bb
Marker359885	aaxbb	ab	aa	bb	aa	aa	ab	bb	aa	bb	aa	--	bb	ab	--	bb	aa	ab	bb	ab	ab	bb	aa	aa	ab	--	aa	aa	--	--	aa	aa	aa	aa	aa	bb	ab	aa	ab	bb	bb	bb	ab	bb	ab	bb	bb	ab	bb
Marker363778	aaxbb	ab	aa	bb	aa	ab	ab	ab	aa	ab	aa	ab	bb	aa	aa	bb	aa	ab	bb	ab	ab	ab	aa	aa	ab	ab	aa	aa	ab	ab	aa	aa	aa	aa	--	bb	ab	aa	ab	bb	bb	bb	aa	bb	ab	bb	bb	ab	bb
Marker391237	aaxbb	ab	aa	bb	aa	aa	ab	ab	aa	bb	aa	ab	bb	aa	aa	ab	aa	ab	bb	ab	bb	ab	aa	aa	ab	ab	aa	aa	ab	--	ab	aa	aa	--	ab	bb	ab	aa	aa	--	bb	bb	aa	bb	ab	bb	bb	ab	bb
Marker358514	aaxbb	ab	aa	bb	aa	--	--	ab	aa	ab	aa	ab	ab	--	ab	bb	aa	ab	bb	ab	--	bb	aa	aa	ab	ab	aa	aa	ab	ab	aa	aa	aa	aa	ab	bb	ab	aa	aa	bb	bb	bb	ab	bb	ab	bb	bb	ab	bb
Marker366279	aaxbb	ab	aa	bb	aa	aa	--	bb	aa	bb	aa	--	--	ab	--	bb	aa	ab	bb	--	ab	--	aa	aa	ab	ab	aa	aa	ab	ab	aa	aa	aa	aa	ab	bb	ab	aa	aa	--	bb	bb	--	bb	ab	bb	bb	--	bb
Marker362780	aaxbb	ab	aa	bb	aa	ab	ab	bb	aa	--	aa	--	--	--	--	bb	aa	ab	bb	ab	bb	ab	aa	aa	bb	ab	aa	aa	ab	aa	aa	aa	aa	--	aa	bb	ab	aa	--	bb	bb	bb	ab	bb	--	bb	bb	ab	bb
Marker358917	aaxbb	ab	aa	bb	aa	ab	ab	ab	aa	ab	aa	ab	ab	ab	ab	bb	aa	ab	bb	ab	bb	bb	aa	aa	bb	ab	aa	aa	ab	aa	ab	aa	aa	ab	aa	bb	ab	aa	ab	--	bb	bb	--	bb	ab	bb	bb	ab	bb
Marker389078	aaxbb	--	aa	bb	aa	--	--	ab	aa	bb	aa	--	ab	aa	ab	--	aa	--	bb	--	ab	--	aa	aa	ab	ab	aa	aa	aa	--	ab	aa	aa	--	aa	bb	ab	aa	aa	bb	bb	bb	aa	bb	aa	bb	bb	aa	bb
Marker386990	aaxbb	aa	aa	bb	aa	ab	ab	ab	aa	ab	aa	aa	ab	ab	ab	--	aa	bb	bb	ab	ab	bb	aa	aa	bb	ab	aa	aa	ab	--	--	aa	aa	bb	aa	bb	ab	aa	ab	ab	bb	bb	--	bb	ab	bb	bb	aa	bb
Marker365284	aaxbb	aa	aa	bb	aa	ab	--	ab	aa	ab	aa	ab	ab	aa	--	ab	aa	bb	bb	aa	--	ab	aa	aa	bb	--	aa	aa	aa	aa	bb	aa	aa	bb	aa	bb	ab	aa	--	--	bb	bb	--	bb	aa	bb	bb	aa	bb
Marker367661	aaxbb	aa	aa	bb	aa	--	--	ab	aa	--	aa	--	ab	--	--	aa	aa	bb	bb	--	--	bb	aa	aa	--	aa	aa	aa	ab	aa	bb	aa	aa	bb	aa	bb	ab	aa	--	bb	bb	bb	--	bb	aa	bb	bb	aa	bb
Marker360740	aaxbb	--	aa	bb	aa	ab	aa	ab	aa	bb	aa	aa	ab	aa	aa	--	aa	--	bb	aa	ab	bb	aa	aa	--	aa	aa	aa	aa	--	ab	aa	aa	aa	aa	bb	ab	aa	--	--	bb	bb	ab	bb	aa	bb	bb	--	bb
Marker373188	aaxbb	ab	aa	bb	aa	ab	aa	ab	aa	bb	aa	aa	ab	aa	aa	aa	aa	ab	bb	aa	ab	bb	aa	aa	ab	aa	aa	aa	ab	ab	bb	aa	aa	aa	ab	bb	ab	aa	ab	bb	bb	bb	aa	bb	ab	bb	bb	ab	bb
Marker379342	aaxbb	ab	aa	bb	aa	ab	--	ab	aa	ab	aa	ab	ab	aa	aa	aa	aa	ab	bb	aa	--	ab	aa	aa	ab	--	aa	aa	aa	ab	--	aa	aa	--	--	bb	ab	aa	aa	bb	bb	bb	aa	bb	ab	bb	bb	aa	bb
Marker380509	aaxbb	ab	aa	bb	aa	ab	--	ab	aa	ab	aa	ab	ab	ab	ab	ab	aa	ab	bb	ab	ab	ab	aa	aa	ab	ab	aa	aa	ab	ab	bb	aa	aa	aa	ab	bb	ab	aa	ab	ab	bb	bb	aa	bb	ab	bb	bb	--	bb
Marker385608	aaxbb	ab	aa	bb	aa	ab	ab	ab	aa	ab	aa	ab	ab	ab	ab	ab	aa	ab	bb	ab	ab	ab	aa	aa	ab	ab	aa	aa	ab	ab	ab	aa	aa	aa	ab	bb	ab	aa	ab	--	bb	bb	aa	bb	ab	bb	bb	ab	bb
Marker375293	aaxbb	ab	aa	bb	aa	ab	ab	ab	aa	ab	aa	ab	ab	ab	ab	ab	aa	ab	bb	ab	ab	ab	aa	aa	ab	ab	aa	aa	ab	ab	ab	aa	aa	ab	ab	bb	ab	aa	ab	ab	bb	bb	--	bb	ab	bb	bb	--	bb
Marker378657	aaxbb	ab	aa	bb	aa	ab	ab	ab	aa	ab	aa	ab	ab	ab	ab	bb	aa	ab	bb	ab	ab	bb	aa	aa	ab	ab	aa	aa	ab	ab	ab	aa	aa	ab	ab	bb	ab	aa	ab	ab	bb	bb	ab	bb	ab	bb	bb	ab	bb
Marker367806	aaxbb	ab	aa	bb	aa	aa	aa	ab	aa	ab	aa	ab	ab	ab	ab	ab	aa	ab	bb	ab	ab	ab	aa	aa	ab	ab	aa	aa	ab	ab	ab	aa	aa	ab	ab	bb	ab	aa	ab	ab	bb	bb	ab	bb	ab	bb	bb	ab	bb
Marker376253	aaxbb	ab	aa	bb	aa	aa	aa	ab	aa	ab	aa	ab	ab	ab	ab	ab	aa	ab	bb	ab	ab	ab	aa	aa	ab	ab	aa	aa	ab	ab	ab	aa	aa	ab	ab	bb	ab	aa	ab	ab	bb	bb	ab	bb	ab	bb	bb	ab	bb
Marker373964	aaxbb	ab	aa	bb	aa	aa	aa	ab	aa	ab	aa	ab	ab	ab	ab	ab	aa	ab	bb	aa	ab	ab	aa	aa	ab	ab	aa	aa	ab	ab	ab	aa	aa	ab	ab	bb	ab	aa	--	ab	bb	bb	ab	bb	ab	bb	bb	ab	bb
Marker368315	aaxbb	ab	aa	bb	aa	aa	aa	ab	aa	ab	aa	ab	ab	ab	ab	ab	aa	ab	bb	aa	ab	ab	aa	aa	ab	ab	aa	aa	ab	ab	ab	aa	aa	ab	ab	bb	ab	aa	ab	ab	bb	bb	ab	bb	ab	bb	bb	ab	bb
Marker378075	aaxbb	ab	aa	bb	aa	aa	--	ab	aa	ab	aa	ab	ab	ab	ab	ab	aa	ab	bb	aa	ab	ab	aa	aa	ab	ab	aa	aa	ab	ab	ab	aa	aa	ab	ab	bb	ab	aa	--	ab	bb	bb	ab	bb	ab	bb	bb	ab	bb
Marker358381	aaxbb	ab	aa	bb	aa	aa	ab	ab	aa	ab	aa	ab	ab	ab	ab	ab	aa	ab	bb	ab	ab	ab	aa	aa	ab	ab	aa	aa	ab	ab	ab	aa	aa	ab	ab	bb	ab	aa	aa	ab	bb	bb	ab	bb	ab	bb	bb	ab	bb
Marker380710	aaxbb	aa	aa	bb	aa	aa	ab	ab	aa	ab	aa	ab	ab	ab	ab	ab	aa	ab	bb	ab	ab	ab	aa	aa	ab	ab	aa	aa	ab	ab	ab	aa	aa	ab	ab	bb	ab	aa	ab	ab	bb	bb	ab	bb	ab	bb	bb	ab	bb
Marker386147	aaxbb	aa	aa	bb	aa	aa	ab	ab	aa	ab	aa	ab	ab	ab	ab	ab	aa	ab	bb	ab	ab	ab	aa	aa	ab	ab	aa	aa	ab	ab	ab	aa	aa	ab	ab	bb	ab	aa	aa	ab	bb	bb	ab	bb	ab	bb	bb	ab	bb
Marker384104	aaxbb	aa	aa	bb	aa	ab	ab	ab	aa	ab	aa	ab	ab	ab	ab	ab	aa	ab	bb	ab	ab	ab	aa	aa	ab	ab	aa	aa	ab	ab	ab	aa	aa	ab	ab	bb	ab	aa	aa	ab	bb	bb	ab	bb	ab	bb	bb	ab	bb
Marker377289	aaxbb	ab	aa	bb	aa	ab	ab	ab	aa	ab	aa	ab	ab	ab	ab	ab	aa	ab	bb	ab	ab	ab	aa	aa	ab	ab	aa	aa	ab	ab	ab	aa	aa	ab	ab	bb	ab	aa	aa	ab	bb	bb	ab	bb	ab	bb	bb	aa	bb
Marker369842	aaxbb	ab	aa	bb	aa	ab	ab	ab	aa	ab	aa	ab	ab	ab	ab	ab	aa	ab	bb	ab	ab	ab	aa	aa	ab	ab	aa	aa	ab	ab	ab	aa	aa	ab	ab	bb	ab	aa	aa	ab	bb	bb	ab	bb	ab	bb	bb	ab	bb
Marker369216	aaxbb	ab	aa	bb	aa	ab	ab	ab	aa	ab	aa	ab	ab	ab	ab	ab	aa	ab	bb	ab	ab	ab	aa	aa	ab	ab	aa	aa	ab	ab	ab	aa	aa	ab	ab	bb	ab	aa	aa	ab	bb	bb	ab	bb	ab	bb	bb	ab	bb
Marker389195	aaxbb	ab	aa	bb	aa	ab	ab	ab	aa	ab	aa	ab	ab	ab	ab	ab	aa	ab	bb	ab	ab	ab	aa	aa	ab	ab	aa	aa	ab	ab	ab	aa	aa	ab	ab	bb	ab	aa	ab	ab	bb	bb	aa	bb	ab	bb	bb	ab	bb
Marker370117	aaxbb	ab	aa	bb	aa	ab	ab	ab	aa	ab	aa	ab	ab	ab	ab	ab	aa	ab	bb	ab	ab	ab	aa	aa	ab	ab	aa	aa	ab	ab	ab	aa	aa	ab	ab	bb	ab	aa	ab	--	bb	bb	aa	bb	ab	bb	bb	ab	bb
Marker358490	aaxbb	ab	aa	bb	aa	ab	ab	ab	aa	ab	aa	ab	ab	ab	ab	ab	aa	ab	bb	ab	ab	ab	aa	aa	ab	ab	aa	aa	ab	ab	ab	aa	aa	ab	ab	bb	ab	aa	ab	aa	bb	bb	--	bb	ab	bb	bb	--	bb
Marker390081	aaxbb	ab	aa	bb	aa	ab	ab	ab	aa	ab	aa	ab	ab	ab	ab	ab	aa	ab	bb	ab	ab	ab	aa	aa	ab	ab	aa	aa	ab	ab	ab	aa	aa	ab	ab	bb	ab	aa	ab	aa	bb	bb	aa	bb	ab	bb	bb	aa	bb
Marker362874	aaxbb	ab	aa	bb	aa	ab	ab	ab	aa	ab	aa	ab	ab	ab	ab	ab	aa	ab	bb	ab	ab	ab	aa	aa	aa	ab	aa	aa	ab	ab	bb	aa	aa	ab	ab	bb	ab	aa	ab	aa	bb	bb	ab	bb	ab	bb	bb	aa	bb
Marker388543	aaxbb	ab	aa	bb	aa	ab	ab	ab	aa	ab	aa	ab	ab	ab	ab	ab	aa	ab	bb	ab	ab	ab	aa	aa	aa	ab	aa	aa	ab	ab	ab	aa	aa	ab	ab	bb	ab	aa	ab	aa	bb	bb	ab	bb	ab	bb	bb	ab	bb
Marker384246	aaxbb	ab	aa	bb	aa	ab	ab	ab	aa	ab	aa	ab	ab	ab	ab	ab	aa	ab	bb	ab	ab	ab	aa	aa	aa	ab	aa	aa	ab	ab	bb	aa	aa	ab	ab	bb	ab	aa	ab	aa	bb	bb	ab	bb	ab	bb	bb	aa	bb
Marker360533	aaxbb	ab	aa	bb	aa	ab	ab	ab	aa	ab	aa	ab	ab	ab	ab	ab	aa	ab	bb	ab	ab	ab	aa	aa	ab	ab	aa	aa	ab	ab	--	aa	aa	ab	--	bb	ab	aa	ab	--	bb	bb	--	bb	ab	bb	bb	--	bb
Marker385373	aaxbb	ab	aa	bb	aa	ab	ab	ab	aa	ab	aa	ab	ab	ab	ab	ab	aa	ab	bb	ab	ab	ab	aa	aa	ab	ab	aa	aa	ab	ab	ab	aa	aa	ab	ab	bb	ab	aa	ab	ab	bb	bb	ab	bb	ab	bb	bb	aa	bb
Marker356648	aaxbb	ab	aa	bb	aa	ab	ab	ab	aa	ab	aa	ab	ab	ab	ab	ab	aa	ab	bb	ab	ab	ab	aa	aa	ab	ab	aa	aa	ab	ab	ab	aa	aa	ab	ab	bb	ab	aa	ab	ab	bb	bb	ab	bb	ab	bb	bb	aa	bb
Marker385919	aaxbb	ab	aa	bb	aa	ab	ab	ab	aa	ab	aa	ab	ab	ab	ab	ab	aa	ab	bb	ab	ab	ab	aa	aa	ab	ab	aa	aa	ab	ab	ab	aa	aa	ab	ab	bb	ab	aa	ab	ab	bb	bb	ab	bb	ab	bb	bb	aa	bb
Marker362574	aaxbb	ab	aa	bb	aa	ab	ab	ab	aa	ab	aa	ab	ab	ab	ab	ab	aa	ab	bb	ab	ab	ab	aa	aa	ab	ab	aa	aa	ab	ab	ab	aa	aa	ab	ab	bb	ab	aa	ab	ab	bb	bb	--	bb	ab	bb	bb	ab	bb
Marker374877	aaxbb	ab	aa	bb	aa	ab	ab	ab	aa	ab	aa	ab	ab	ab	ab	ab	aa	ab	bb	ab	ab	ab	aa	aa	ab	ab	aa	aa	ab	aa	ab	aa	aa	ab	--	bb	ab	aa	ab	bb	bb	bb	--	bb	ab	bb	bb	bb	bb
Marker394284	aaxbb	ab	aa	bb	aa	ab	ab	ab	aa	ab	aa	ab	ab	ab	ab	ab	aa	ab	bb	ab	ab	ab	aa	aa	ab	ab	aa	aa	ab	aa	bb	aa	aa	ab	--	bb	ab	aa	ab	--	bb	bb	--	bb	ab	bb	bb	bb	bb
Marker382728	aaxbb	ab	aa	bb	aa	ab	ab	ab	aa	ab	aa	ab	ab	ab	ab	ab	aa	ab	bb	ab	ab	ab	aa	aa	ab	ab	aa	aa	ab	aa	--	aa	aa	ab	--	bb	ab	aa	ab	--	bb	bb	aa	bb	ab	bb	bb	--	bb
Marker391920	aaxbb	ab	aa	bb	aa	ab	ab	ab	aa	ab	aa	ab	ab	ab	ab	ab	aa	ab	bb	ab	ab	ab	aa	aa	ab	ab	aa	aa	ab	ab	ab	aa	aa	ab	ab	bb	ab	aa	ab	bb	bb	bb	aa	bb	ab	bb	bb	bb	bb
Marker377071	aaxbb	ab	aa	bb	aa	ab	ab	ab	aa	ab	aa	ab	ab	ab	ab	ab	aa	aa	bb	ab	ab	ab	aa	aa	ab	--	aa	aa	ab	ab	bb	aa	aa	ab	ab	bb	ab	aa	ab	bb	bb	bb	aa	bb	ab	bb	bb	bb	bb
Marker383884	aaxbb	ab	aa	bb	aa	ab	ab	ab	aa	ab	aa	ab	ab	ab	ab	ab	aa	--	bb	ab	ab	ab	aa	aa	ab	ab	aa	aa	ab	ab	--	aa	aa	ab	ab	bb	ab	aa	ab	ab	bb	bb	aa	bb	ab	bb	bb	bb	bb
Marker387096	aaxbb	ab	aa	bb	aa	ab	ab	ab	aa	ab	aa	ab	ab	ab	ab	ab	aa	aa	bb	ab	ab	ab	aa	aa	ab	ab	aa	aa	ab	ab	ab	aa	aa	ab	bb	bb	ab	aa	ab	bb	bb	bb	aa	bb	ab	bb	bb	bb	bb
Marker357934	aaxbb	ab	aa	bb	aa	ab	ab	ab	aa	ab	aa	ab	ab	ab	ab	ab	aa	aa	bb	ab	ab	ab	aa	aa	ab	ab	aa	aa	ab	ab	bb	aa	aa	ab	bb	bb	ab	aa	ab	ab	bb	bb	ab	bb	ab	bb	bb	ab	bb
Marker395068	aaxbb	ab	aa	bb	aa	ab	ab	ab	aa	ab	aa	ab	ab	ab	ab	ab	aa	ab	bb	ab	ab	ab	aa	aa	ab	aa	aa	aa	ab	ab	bb	aa	aa	ab	bb	bb	ab	aa	ab	ab	bb	bb	ab	bb	ab	bb	bb	ab	bb
Marker366226	aaxbb	ab	aa	bb	aa	ab	ab	ab	aa	ab	aa	ab	ab	ab	ab	ab	aa	ab	bb	ab	ab	ab	aa	aa	ab	aa	aa	aa	ab	ab	bb	aa	aa	ab	bb	bb	ab	aa	ab	--	bb	bb	ab	bb	ab	bb	bb	--	bb
Marker375090	aaxbb	ab	aa	bb	aa	ab	ab	ab	aa	ab	aa	ab	ab	ab	ab	ab	aa	--	bb	ab	ab	ab	aa	aa	ab	aa	aa	aa	ab	ab	--	aa	aa	ab	bb	bb	ab	aa	ab	ab	bb	bb	--	bb	ab	bb	bb	ab	bb
Marker379908	aaxbb	ab	aa	bb	aa	ab	ab	ab	aa	ab	aa	ab	ab	ab	ab	ab	aa	ab	bb	ab	ab	ab	aa	aa	ab	aa	aa	aa	ab	ab	ab	aa	aa	ab	bb	bb	ab	aa	ab	ab	bb	bb	aa	bb	ab	bb	bb	--	bb
Marker379567	aaxbb	ab	aa	bb	aa	ab	ab	ab	aa	ab	aa	ab	ab	ab	ab	ab	aa	ab	bb	ab	ab	ab	aa	aa	ab	ab	aa	aa	ab	ab	bb	aa	aa	ab	--	bb	ab	aa	ab	ab	bb	bb	ab	bb	ab	bb	bb	ab	bb
Marker389061	aaxbb	ab	aa	bb	aa	ab	ab	ab	aa	ab	aa	ab	ab	ab	ab	ab	aa	ab	bb	ab	ab	ab	aa	aa	ab	ab	aa	aa	ab	ab	bb	aa	aa	ab	ab	bb	ab	aa	ab	ab	bb	bb	ab	bb	ab	bb	bb	ab	bb
Marker360841	aaxbb	ab	aa	bb	aa	ab	ab	ab	aa	ab	aa	ab	ab	ab	ab	ab	aa	ab	bb	ab	ab	ab	aa	aa	ab	ab	aa	aa	ab	ab	ab	aa	aa	ab	ab	bb	ab	aa	ab	ab	bb	bb	ab	bb	ab	bb	bb	ab	bb
Marker365725	aaxbb	ab	aa	bb	aa	ab	ab	ab	aa	ab	aa	ab	ab	ab	ab	ab	aa	ab	bb	ab	ab	ab	aa	aa	ab	ab	aa	aa	ab	ab	ab	aa	aa	ab	ab	bb	ab	aa	ab	ab	bb	bb	ab	bb	ab	bb	bb	ab	bb
Marker367748	aaxbb	ab	aa	bb	aa	ab	ab	ab	aa	ab	aa	ab	ab	ab	ab	ab	aa	ab	bb	ab	ab	ab	aa	aa	ab	ab	aa	aa	ab	ab	ab	aa	aa	ab	ab	bb	ab	aa	ab	ab	bb	bb	ab	bb	ab	bb	bb	ab	bb
Marker370826	aaxbb	ab	aa	bb	aa	ab	ab	ab	aa	ab	aa	ab	ab	ab	ab	ab	aa	ab	bb	ab	ab	ab	aa	aa	ab	ab	aa	aa	ab	ab	ab	aa	aa	ab	ab	bb	ab	aa	ab	ab	bb	bb	ab	bb	ab	bb	bb	ab	bb
Marker380851	aaxbb	ab	aa	bb	aa	ab	ab	ab	aa	ab	aa	ab	ab	ab	ab	ab	aa	ab	bb	ab	ab	ab	aa	aa	ab	ab	aa	aa	ab	ab	ab	aa	aa	ab	ab	bb	ab	aa	ab	ab	bb	bb	ab	bb	ab	bb	bb	ab	bb
Marker394743	aaxbb	ab	aa	bb	aa	ab	ab	ab	aa	ab	aa	ab	ab	ab	ab	ab	aa	ab	bb	ab	ab	ab	aa	aa	ab	ab	aa	aa	ab	ab	ab	aa	aa	ab	ab	bb	ab	aa	ab	bb	bb	bb	ab	bb	ab	bb	bb	ab	bb
Marker373716	aaxbb	ab	aa	bb	aa	ab	ab	ab	aa	ab	aa	ab	ab	ab	ab	ab	aa	ab	bb	ab	ab	ab	aa	aa	ab	ab	aa	aa	ab	ab	ab	aa	aa	ab	ab	bb	ab	aa	ab	bb	bb	bb	ab	bb	ab	bb	bb	ab	bb
Marker371036	aaxbb	ab	aa	bb	aa	ab	ab	ab	aa	ab	aa	ab	aa	aa	ab	ab	aa	ab	bb	ab	ab	bb	aa	aa	ab	ab	aa	aa	ab	ab	aa	aa	aa	ab	ab	bb	aa	aa	ab	bb	bb	bb	ab	bb	ab	bb	bb	ab	bb
Marker357922	aaxbb	ab	aa	bb	aa	ab	ab	ab	aa	ab	aa	bb	aa	aa	ab	ab	aa	aa	bb	ab	ab	ab	aa	aa	ab	ab	aa	aa	aa	ab	aa	aa	aa	ab	aa	bb	ab	aa	ab	bb	bb	bb	ab	bb	ab	bb	bb	ab	bb
Marker384466	aaxbb	ab	aa	bb	aa	ab	ab	ab	aa	aa	aa	--	aa	--	ab	--	aa	--	bb	ab	ab	--	aa	aa	ab	ab	aa	aa	aa	ab	--	aa	aa	ab	aa	bb	--	aa	ab	--	bb	bb	ab	bb	ab	bb	bb	ab	bb
Marker388921	aaxbb	ab	aa	bb	aa	ab	ab	ab	aa	aa	aa	ab	aa	aa	ab	bb	aa	ab	bb	ab	ab	ab	aa	aa	ab	ab	aa	aa	aa	ab	ab	aa	aa	ab	aa	bb	aa	aa	ab	bb	bb	bb	ab	bb	ab	bb	bb	ab	bb
Marker386444	aaxbb	ab	aa	bb	aa	ab	ab	ab	aa	aa	aa	bb	ab	aa	ab	bb	aa	aa	bb	ab	ab	--	aa	aa	ab	ab	aa	aa	ab	ab	--	aa	aa	ab	aa	bb	ab	aa	ab	bb	bb	bb	ab	bb	ab	bb	bb	ab	bb
Marker372199	aaxbb	ab	aa	bb	aa	ab	ab	ab	aa	--	aa	bb	ab	--	ab	bb	aa	aa	bb	ab	ab	ab	aa	aa	ab	ab	aa	aa	ab	ab	aa	aa	aa	ab	aa	bb	aa	aa	ab	bb	bb	bb	ab	bb	ab	bb	bb	ab	bb
Marker369246	aaxbb	ab	aa	bb	aa	ab	ab	ab	aa	ab	aa	bb	ab	aa	ab	ab	aa	aa	bb	ab	ab	bb	aa	aa	ab	ab	aa	aa	ab	ab	ab	aa	aa	ab	aa	bb	ab	aa	ab	bb	bb	bb	ab	bb	ab	bb	bb	ab	bb
Marker356420	aaxbb	ab	aa	bb	aa	ab	ab	ab	aa	--	aa	bb	ab	aa	ab	ab	aa	aa	bb	ab	ab	bb	aa	aa	ab	ab	aa	aa	aa	ab	--	aa	aa	ab	ab	bb	--	aa	ab	bb	bb	bb	ab	bb	ab	bb	bb	ab	bb
Marker367184	aaxbb	ab	aa	bb	aa	ab	ab	ab	aa	aa	aa	ab	ab	ab	ab	ab	aa	ab	bb	ab	ab	bb	aa	aa	ab	ab	aa	aa	ab	ab	aa	aa	aa	ab	ab	bb	ab	aa	ab	bb	bb	bb	ab	bb	ab	bb	bb	ab	bb
Marker375861	aaxbb	ab	aa	bb	aa	ab	ab	ab	aa	aa	aa	ab	ab	ab	ab	ab	aa	ab	bb	ab	bb	ab	aa	aa	ab	ab	aa	aa	ab	ab	aa	aa	aa	ab	--	bb	--	aa	ab	ab	bb	bb	aa	bb	ab	bb	bb	ab	bb
Marker376371	aaxbb	ab	aa	bb	aa	ab	ab	ab	aa	ab	aa	ab	ab	ab	ab	ab	aa	ab	bb	ab	bb	bb	aa	aa	ab	ab	aa	aa	ab	ab	ab	aa	aa	ab	--	bb	ab	aa	ab	bb	bb	bb	ab	bb	ab	bb	bb	ab	bb
Marker364355	aaxbb	ab	aa	bb	aa	ab	ab	ab	aa	ab	aa	ab	ab	aa	ab	ab	aa	ab	bb	ab	bb	ab	aa	aa	ab	ab	aa	aa	ab	ab	ab	aa	aa	ab	--	bb	ab	aa	ab	bb	bb	bb	aa	bb	ab	bb	bb	ab	bb
Marker362279	aaxbb	ab	aa	bb	aa	ab	ab	ab	aa	aa	aa	ab	ab	aa	ab	ab	aa	ab	bb	ab	ab	bb	aa	aa	ab	ab	aa	aa	ab	ab	--	aa	aa	ab	bb	bb	bb	aa	ab	ab	bb	bb	aa	bb	ab	bb	bb	ab	bb
Marker372724	aaxbb	ab	aa	bb	aa	ab	ab	ab	aa	ab	aa	ab	ab	aa	aa	ab	aa	ab	bb	ab	ab	bb	aa	aa	ab	ab	aa	aa	ab	ab	aa	aa	aa	ab	bb	bb	bb	aa	ab	ab	bb	bb	aa	bb	ab	bb	bb	ab	bb
Marker386374	aaxbb	ab	aa	bb	aa	ab	ab	ab	aa	ab	aa	ab	ab	ab	aa	ab	aa	ab	bb	ab	--	ab	aa	aa	ab	ab	aa	aa	ab	ab	aa	aa	aa	ab	bb	bb	ab	aa	ab	--	bb	bb	aa	bb	ab	bb	bb	ab	bb
Marker374076	aaxbb	ab	aa	bb	aa	ab	ab	ab	aa	ab	aa	ab	ab	ab	aa	ab	aa	ab	bb	ab	ab	ab	aa	aa	ab	ab	aa	aa	ab	ab	aa	aa	aa	ab	ab	bb	ab	aa	ab	ab	bb	bb	aa	bb	ab	bb	bb	ab	bb
Marker387111	aaxbb	ab	aa	bb	aa	ab	aa	ab	aa	ab	aa	ab	ab	ab	ab	ab	aa	ab	bb	ab	ab	ab	aa	aa	ab	ab	aa	aa	ab	ab	ab	aa	aa	ab	ab	bb	ab	aa	ab	ab	bb	bb	aa	bb	ab	bb	bb	ab	bb
Marker389197	aaxbb	ab	aa	bb	aa	ab	aa	ab	aa	ab	aa	bb	ab	ab	ab	ab	aa	ab	bb	ab	ab	bb	aa	aa	ab	ab	aa	aa	ab	ab	ab	aa	aa	ab	ab	bb	ab	aa	ab	bb	bb	bb	aa	bb	ab	bb	bb	ab	bb
Marker388972	aaxbb	ab	aa	bb	aa	ab	aa	ab	aa	ab	aa	bb	ab	ab	ab	ab	aa	ab	bb	ab	bb	bb	aa	aa	ab	ab	aa	aa	ab	ab	ab	aa	aa	ab	bb	bb	ab	aa	ab	ab	bb	bb	--	bb	ab	bb	bb	ab	bb
Marker388139	aaxbb	ab	aa	bb	aa	ab	aa	ab	aa	ab	aa	bb	ab	ab	ab	ab	aa	ab	bb	ab	ab	--	aa	aa	ab	ab	aa	aa	ab	ab	ab	aa	aa	ab	bb	bb	bb	aa	ab	ab	bb	bb	ab	bb	ab	bb	bb	ab	bb
Marker390831	aaxbb	ab	aa	bb	aa	ab	ab	ab	aa	aa	aa	ab	ab	ab	ab	ab	aa	ab	bb	ab	ab	bb	aa	aa	ab	ab	aa	aa	ab	ab	ab	aa	aa	ab	--	bb	bb	aa	ab	ab	bb	bb	ab	bb	ab	bb	bb	ab	bb
Marker390534	aaxbb	ab	aa	bb	aa	ab	ab	ab	aa	aa	aa	ab	ab	ab	ab	ab	aa	ab	bb	ab	ab	bb	aa	aa	ab	ab	aa	aa	ab	ab	ab	aa	aa	ab	--	bb	bb	aa	ab	ab	bb	bb	ab	bb	ab	bb	bb	ab	bb
Marker368747	aaxbb	ab	aa	bb	aa	ab	ab	ab	aa	ab	aa	ab	ab	aa	ab	ab	aa	ab	bb	ab	ab	ab	aa	aa	ab	ab	aa	aa	ab	ab	ab	aa	aa	ab	bb	bb	ab	aa	ab	ab	bb	bb	ab	bb	ab	bb	bb	ab	bb
Marker384842	aaxbb	ab	aa	bb	aa	ab	ab	ab	aa	ab	aa	ab	ab	ab	aa	ab	aa	ab	bb	ab	ab	ab	aa	aa	ab	ab	aa	aa	ab	ab	ab	aa	aa	ab	bb	bb	ab	aa	ab	ab	bb	bb	ab	bb	ab	bb	bb	ab	bb
Marker392793	aaxbb	ab	aa	bb	aa	ab	ab	ab	aa	ab	aa	ab	ab	ab	aa	ab	aa	ab	bb	ab	ab	ab	aa	aa	ab	ab	aa	aa	ab	ab	ab	aa	aa	ab	ab	bb	ab	aa	ab	ab	bb	bb	ab	bb	ab	bb	bb	ab	bb
Marker389603	aaxbb	ab	aa	bb	aa	ab	ab	ab	aa	ab	aa	ab	ab	ab	aa	ab	aa	aa	bb	ab	ab	ab	aa	aa	ab	ab	aa	aa	ab	ab	ab	aa	aa	ab	--	bb	ab	aa	ab	bb	bb	bb	ab	bb	ab	bb	bb	ab	bb
Marker378667	aaxbb	ab	aa	bb	aa	ab	ab	ab	aa	ab	aa	ab	ab	ab	aa	ab	aa	aa	bb	ab	ab	ab	aa	aa	ab	ab	aa	aa	ab	ab	bb	aa	aa	ab	bb	bb	ab	aa	ab	ab	bb	bb	ab	bb	ab	bb	bb	ab	bb
Marker362107	aaxbb	ab	aa	bb	aa	ab	ab	ab	aa	ab	aa	ab	ab	ab	aa	ab	aa	aa	bb	ab	ab	ab	aa	aa	ab	ab	aa	aa	ab	ab	bb	aa	aa	ab	ab	bb	ab	aa	aa	bb	bb	bb	bb	bb	ab	bb	bb	ab	bb
Marker357137	aaxbb	ab	aa	bb	aa	ab	ab	ab	aa	ab	aa	ab	ab	ab	aa	ab	aa	ab	bb	ab	ab	ab	aa	aa	ab	ab	aa	aa	ab	ab	ab	aa	aa	ab	bb	bb	ab	aa	aa	ab	bb	bb	ab	bb	aa	bb	bb	ab	bb
Marker363605	aaxbb	ab	aa	bb	aa	ab	ab	ab	aa	ab	aa	ab	ab	ab	ab	ab	aa	ab	bb	ab	ab	ab	aa	aa	ab	ab	aa	aa	ab	ab	ab	aa	aa	ab	bb	bb	ab	aa	aa	ab	bb	bb	ab	bb	ab	bb	bb	ab	bb
Marker371664	aaxbb	ab	aa	bb	aa	ab	ab	ab	aa	ab	aa	ab	ab	ab	ab	ab	aa	ab	bb	ab	ab	ab	aa	aa	ab	ab	aa	aa	ab	ab	bb	aa	aa	ab	ab	bb	ab	aa	ab	--	bb	bb	ab	bb	ab	bb	bb	ab	bb
Marker364455	aaxbb	ab	aa	bb	aa	ab	ab	ab	aa	ab	aa	ab	ab	ab	--	ab	aa	--	bb	ab	ab	ab	aa	aa	ab	ab	aa	aa	ab	ab	bb	aa	aa	ab	ab	bb	ab	aa	ab	--	bb	bb	bb	bb	ab	bb	bb	ab	bb
Marker362820	aaxbb	ab	aa	bb	aa	ab	ab	ab	aa	ab	aa	ab	ab	ab	ab	ab	aa	ab	bb	ab	ab	ab	aa	aa	ab	ab	aa	aa	ab	ab	--	aa	aa	ab	--	bb	ab	aa	ab	aa	bb	bb	bb	bb	ab	bb	bb	ab	bb
Marker359308	aaxbb	ab	ab	bb	aa	bb	ab	bb	aa	ab	aa	ab	ab	ab	aa	ab	aa	aa	bb	ab	ab	ab	aa	aa	ab	ab	aa	aa	ab	ab	ab	aa	--	ab	--	bb	ab	aa	ab	aa	bb	--	bb	bb	ab	bb	aa	ab	bb
Marker360633	aaxbb	ab	ab	--	aa	bb	ab	ab	aa	ab	aa	--	ab	ab	aa	ab	aa	aa	ab	ab	ab	ab	aa	aa	ab	ab	aa	aa	aa	ab	ab	aa	aa	ab	bb	bb	ab	--	aa	aa	bb	aa	bb	bb	aa	bb	aa	ab	bb
Marker365590	aaxbb	ab	ab	bb	aa	bb	ab	ab	aa	ab	aa	aa	ab	ab	bb	ab	aa	aa	ab	ab	ab	ab	aa	aa	ab	bb	aa	aa	aa	aa	ab	aa	aa	ab	ab	ab	bb	ab	bb	ab	ab	ab	bb	bb	aa	ab	bb	ab	bb
Marker365606	aaxbb	ab	aa	bb	aa	aa	ab	bb	aa	ab	aa	aa	ab	bb	bb	ab	aa	--	ab	ab	ab	ab	aa	aa	ab	bb	aa	aa	--	aa	ab	aa	--	ab	bb	bb	bb	--	bb	ab	bb	aa	bb	bb	aa	ab	aa	ab	--
Marker370025	aaxbb	ab	aa	ab	aa	bb	ab	bb	aa	ab	aa	ab	ab	bb	bb	ab	aa	aa	bb	ab	ab	ab	aa	aa	ab	bb	aa	aa	aa	ab	ab	aa	ab	ab	--	ab	ab	aa	bb	ab	bb	ab	bb	bb	aa	bb	bb	ab	bb
Marker378037	aaxbb	ab	ab	ab	aa	aa	ab	ab	aa	ab	aa	ab	ab	ab	ab	ab	aa	aa	ab	ab	ab	ab	aa	aa	ab	ab	aa	aa	ab	ab	ab	aa	ab	ab	ab	ab	ab	aa	bb	aa	ab	ab	bb	bb	aa	ab	ab	ab	bb
Marker370366	aaxbb	ab	ab	ab	aa	aa	aa	aa	aa	ab	aa	ab	ab	ab	ab	ab	aa	aa	ab	ab	ab	aa	aa	aa	ab	ab	aa	aa	aa	ab	ab	aa	ab	ab	ab	ab	ab	ab	bb	aa	ab	ab	bb	bb	aa	ab	ab	ab	bb
Marker361587	aaxbb	ab	ab	ab	aa	aa	ab	ab	aa	ab	aa	ab	ab	ab	ab	ab	aa	aa	ab	ab	ab	ab	aa	aa	ab	bb	aa	aa	aa	aa	ab	ab	ab	ab	ab	ab	bb	ab	bb	ab	aa	ab	bb	bb	aa	ab	aa	ab	bb
Marker372934	aaxbb	ab	--	bb	aa	aa	ab	bb	aa	ab	ab	ab	ab	ab	ab	ab	aa	aa	ab	ab	ab	aa	aa	aa	ab	bb	aa	aa	aa	aa	ab	ab	ab	ab	ab	bb	ab	ab	--	ab	bb	aa	bb	bb	aa	ab	bb	ab	bb
Marker360392	aaxbb	ab	ab	ab	aa	aa	ab	bb	--	ab	aa	aa	ab	ab	--	ab	aa	aa	ab	ab	ab	--	aa	aa	ab	bb	aa	aa	aa	aa	ab	aa	bb	ab	bb	ab	ab	ab	bb	ab	ab	ab	bb	bb	aa	ab	ab	ab	bb
Marker368020	aaxbb	ab	ab	ab	ab	aa	ab	ab	aa	ab	ab	ab	aa	ab	ab	ab	aa	aa	ab	ab	ab	aa	aa	aa	ab	bb	aa	aa	aa	aa	ab	aa	ab	ab	bb	ab	ab	ab	bb	ab	ab	ab	bb	bb	aa	ab	ab	ab	ab
Marker376564	aaxbb	ab	ab	bb	--	aa	--	aa	aa	ab	--	--	aa	--	aa	ab	aa	aa	aa	ab	ab	--	aa	aa	ab	--	aa	aa	aa	aa	ab	aa	ab	aa	--	--	aa	bb	bb	--	--	aa	bb	bb	aa	bb	--	ab	ab
Marker385993	aaxbb	ab	ab	aa	aa	aa	ab	aa	aa	ab	aa	--	aa	bb	aa	ab	aa	aa	--	aa	ab	ab	aa	aa	ab	bb	aa	aa	aa	aa	bb	ab	bb	--	ab	ab	bb	bb	bb	ab	bb	--	bb	bb	aa	bb	aa	ab	bb
Marker363902	aaxbb	ab	ab	ab	--	aa	aa	--	--	ab	ab	aa	ab	--	ab	ab	aa	aa	--	aa	ab	ab	aa	aa	ab	ab	aa	aa	aa	--	--	--	bb	--	--	bb	bb	--	bb	ab	--	--	bb	bb	aa	ab	bb	--	bb
Marker371594	aaxbb	ab	ab	bb	ab	aa	aa	--	--	ab	--	ab	--	--	--	ab	aa	aa	aa	--	ab	--	--	aa	--	--	--	aa	aa	--	--	--	ab	aa	ab	--	--	ab	bb	ab	aa	--	bb	bb	aa	--	bb	bb	--
Marker389041	aaxbb	ab	ab	ab	ab	aa	aa	bb	ab	ab	ab	ab	ab	ab	ab	ab	aa	aa	aa	aa	ab	ab	aa	aa	aa	bb	ab	aa	aa	aa	bb	ab	bb	aa	ab	ab	aa	ab	bb	ab	aa	ab	bb	bb	aa	ab	ab	ab	aa
Marker381396	aaxbb	ab	ab	ab	ab	aa	ab	bb	ab	ab	aa	ab	ab	ab	aa	ab	aa	aa	aa	ab	ab	ab	ab	aa	aa	bb	ab	aa	aa	ab	ab	ab	ab	ab	ab	ab	aa	bb	bb	ab	aa	ab	bb	bb	aa	ab	ab	ab	ab
Marker389908	aaxbb	ab	ab	aa	ab	aa	aa	bb	ab	ab	ab	aa	bb	--	ab	ab	aa	aa	aa	aa	ab	aa	bb	aa	aa	bb	ab	aa	aa	ab	ab	bb	ab	aa	ab	bb	aa	ab	bb	ab	aa	ab	bb	bb	aa	ab	ab	bb	bb
Marker375097	aaxbb	ab	--	ab	ab	aa	aa	bb	ab	ab	ab	ab	bb	bb	ab	ab	aa	aa	aa	aa	ab	ab	ab	aa	aa	bb	ab	aa	aa	ab	ab	ab	ab	aa	ab	ab	aa	ab	bb	ab	aa	ab	bb	bb	aa	ab	ab	ab	bb
Marker388209	aaxbb	ab	ab	ab	ab	aa	aa	bb	ab	ab	ab	ab	bb	bb	aa	ab	aa	aa	aa	aa	ab	--	bb	aa	aa	bb	bb	aa	aa	ab	bb	bb	ab	aa	ab	ab	aa	ab	bb	ab	aa	ab	bb	bb	aa	ab	ab	ab	aa
Marker380921	aaxbb	ab	ab	aa	ab	aa	aa	bb	ab	bb	ab	aa	bb	ab	--	ab	aa	--	aa	aa	ab	ab	--	aa	aa	bb	bb	aa	aa	aa	aa	bb	bb	aa	aa	--	aa	bb	bb	ab	aa	ab	bb	--	aa	ab	ab	ab	aa
Marker380591	aaxbb	aa	ab	aa	--	aa	--	bb	aa	ab	--	ab	bb	--	--	aa	aa	aa	aa	aa	ab	--	ab	aa	aa	bb	ab	aa	aa	aa	aa	bb	--	--	ab	bb	aa	ab	bb	ab	aa	ab	bb	bb	aa	ab	--	bb	ab
Marker370780	aaxbb	ab	ab	aa	ab	aa	--	ab	ab	ab	ab	aa	bb	ab	ab	ab	aa	aa	aa	aa	ab	bb	bb	aa	aa	bb	bb	aa	aa	ab	ab	bb	ab	aa	ab	--	aa	ab	bb	ab	aa	ab	bb	bb	aa	ab	aa	bb	ab
Marker379290	aaxbb	aa	bb	--	ab	aa	aa	bb	ab	ab	ab	aa	bb	ab	aa	aa	aa	--	aa	aa	ab	bb	bb	aa	aa	bb	--	aa	aa	bb	aa	bb	ab	aa	ab	ab	aa	ab	bb	ab	aa	ab	bb	bb	aa	ab	ab	bb	ab
Marker358452	aaxbb	aa	bb	ab	ab	aa	aa	bb	ab	--	ab	aa	bb	ab	--	aa	aa	bb	aa	aa	ab	bb	aa	aa	aa	bb	bb	aa	aa	bb	aa	bb	ab	aa	--	bb	aa	ab	bb	ab	aa	ab	bb	bb	aa	ab	aa	bb	ab
Marker385528	aaxbb	ab	ab	ab	bb	aa	aa	bb	ab	bb	aa	ab	bb	ab	ab	ab	aa	bb	aa	aa	ab	aa	aa	aa	aa	bb	ab	aa	aa	bb	bb	bb	bb	aa	aa	--	aa	ab	bb	ab	aa	ab	bb	--	aa	ab	ab	bb	ab
Marker388104	aaxbb	ab	ab	ab	ab	aa	bb	ab	aa	bb	aa	aa	bb	aa	--	ab	ab	bb	aa	aa	ab	--	aa	ab	aa	bb	bb	--	aa	ab	bb	bb	bb	aa	aa	ab	aa	ab	bb	ab	aa	bb	bb	bb	aa	ab	ab	bb	ab
Marker369631	aaxbb	aa	ab	ab	bb	aa	bb	ab	aa	ab	aa	aa	bb	--	--	--	--	--	aa	aa	ab	aa	aa	aa	aa	bb	ab	aa	aa	bb	--	bb	bb	aa	--	--	aa	ab	bb	ab	aa	--	bb	ab	aa	ab	aa	bb	ab
Marker364376	aaxbb	ab	ab	ab	bb	aa	bb	ab	aa	ab	ab	aa	bb	ab	--	ab	ab	bb	aa	aa	ab	aa	ab	ab	aa	bb	ab	ab	aa	ab	ab	bb	bb	aa	aa	ab	aa	ab	bb	ab	aa	ab	bb	ab	aa	ab	ab	ab	bb
Marker368412	aaxbb	ab	bb	ab	ab	aa	aa	ab	aa	ab	aa	aa	bb	aa	--	aa	ab	bb	aa	aa	ab	ab	ab	ab	aa	bb	bb	ab	aa	ab	ab	bb	bb	aa	aa	ab	aa	ab	bb	ab	aa	bb	bb	ab	aa	ab	ab	ab	bb
Marker363267	aaxbb	ab	bb	aa	bb	aa	aa	ab	aa	bb	aa	--	bb	--	ab	ab	aa	bb	aa	aa	ab	ab	ab	ab	aa	bb	bb	--	aa	bb	aa	bb	bb	aa	aa	ab	aa	ab	bb	ab	aa	bb	bb	ab	aa	ab	aa	--	ab
Marker350655	aaxbb	ab	ab	ab	bb	bb	bb	ab	ab	ab	aa	bb	ab	ab	ab	ab	aa	aa	aa	ab	bb	bb	bb	aa	bb	ab	bb	aa	bb	bb	ab	ab	aa	ab	ab	aa	ab	bb	aa	aa	ab	aa	ab	bb	ab	ab	aa	bb	ab
Marker340085	aaxbb	ab	ab	ab	bb	bb	bb	ab	ab	ab	aa	bb	bb	ab	ab	ab	aa	aa	aa	ab	ab	bb	ab	aa	bb	ab	bb	aa	bb	bb	ab	ab	ab	ab	ab	ab	ab	bb	aa	aa	ab	aa	ab	bb	ab	ab	aa	bb	ab
Marker344032	aaxbb	ab	ab	ab	bb	bb	bb	ab	ab	ab	aa	bb	ab	ab	ab	ab	aa	aa	aa	ab	ab	bb	bb	aa	bb	ab	bb	aa	bb	bb	ab	ab	aa	ab	ab	aa	ab	bb	aa	aa	ab	ab	bb	bb	ab	ab	aa	bb	ab
Marker331378	aaxbb	ab	ab	ab	bb	bb	bb	aa	ab	ab	aa	bb	bb	aa	ab	aa	aa	aa	aa	ab	ab	bb	bb	--	bb	ab	bb	aa	bb	bb	ab	aa	aa	ab	ab	ab	ab	bb	aa	aa	ab	ab	bb	bb	ab	ab	aa	bb	ab
Marker320044	aaxbb	ab	ab	ab	bb	bb	bb	aa	ab	ab	aa	bb	bb	ab	ab	aa	aa	aa	aa	ab	bb	bb	aa	aa	bb	ab	bb	aa	bb	bb	bb	aa	aa	ab	ab	ab	ab	bb	aa	aa	ab	aa	--	bb	ab	ab	aa	bb	ab
Marker328967	aaxbb	ab	ab	ab	bb	bb	bb	ab	ab	ab	aa	bb	ab	ab	ab	ab	aa	aa	aa	ab	ab	bb	aa	aa	bb	ab	bb	aa	bb	bb	ab	aa	ab	ab	ab	ab	ab	bb	aa	aa	ab	ab	bb	bb	ab	ab	aa	bb	ab
Marker344630	aaxbb	ab	ab	aa	bb	bb	bb	aa	ab	ab	aa	bb	bb	aa	ab	bb	aa	aa	aa	ab	ab	bb	aa	aa	bb	ab	bb	aa	bb	bb	bb	ab	ab	ab	ab	aa	bb	bb	aa	aa	ab	aa	bb	bb	ab	aa	aa	bb	ab
Marker323512	aaxbb	ab	ab	aa	bb	bb	bb	ab	ab	ab	aa	bb	bb	ab	ab	bb	aa	aa	aa	ab	ab	bb	ab	bb	bb	ab	bb	aa	bb	bb	bb	ab	ab	ab	ab	aa	ab	bb	aa	aa	ab	ab	ab	bb	ab	aa	aa	bb	ab
Marker344741	aaxbb	ab	ab	aa	bb	bb	bb	ab	ab	ab	aa	bb	ab	ab	ab	ab	aa	aa	aa	ab	ab	bb	ab	bb	bb	ab	bb	aa	bb	bb	bb	ab	ab	ab	ab	ab	ab	bb	aa	aa	ab	ab	ab	bb	ab	ab	aa	bb	ab
Marker330238	aaxbb	ab	ab	aa	bb	bb	bb	ab	ab	ab	aa	bb	bb	aa	ab	aa	aa	aa	aa	ab	bb	bb	aa	aa	bb	ab	bb	aa	bb	bb	bb	aa	ab	ab	ab	aa	ab	bb	aa	aa	ab	ab	bb	bb	ab	ab	aa	bb	ab
Marker345480	aaxbb	ab	ab	--	bb	bb	bb	aa	ab	ab	aa	bb	bb	ab	ab	aa	aa	aa	aa	ab	ab	bb	ab	bb	bb	ab	bb	aa	bb	bb	bb	ab	ab	--	ab	--	--	bb	aa	aa	ab	aa	bb	bb	ab	ab	aa	bb	ab
Marker347140	aaxbb	ab	ab	--	bb	bb	bb	--	ab	--	aa	--	bb	bb	ab	bb	--	aa	--	ab	bb	bb	ab	bb	bb	ab	bb	aa	bb	bb	bb	aa	ab	--	ab	aa	bb	bb	aa	aa	--	aa	bb	bb	ab	aa	--	bb	aa
Marker330538	aaxbb	ab	ab	aa	bb	bb	bb	ab	ab	ab	aa	--	bb	ab	ab	bb	--	aa	--	ab	ab	bb	aa	bb	bb	ab	bb	ab	bb	bb	ab	ab	ab	aa	aa	aa	bb	bb	aa	aa	ab	aa	bb	--	bb	aa	aa	bb	ab
Marker328132	aaxbb	ab	ab	--	bb	bb	--	bb	ab	ab	aa	bb	bb	aa	ab	bb	aa	aa	ab	ab	ab	--	aa	bb	bb	ab	bb	ab	bb	bb	bb	aa	ab	aa	aa	aa	--	bb	aa	aa	ab	aa	bb	bb	ab	aa	ab	bb	ab
Marker336560	aaxbb	ab	--	aa	bb	bb	bb	ab	ab	bb	aa	aa	bb	aa	ab	--	--	aa	aa	bb	bb	aa	--	--	bb	bb	bb	ab	bb	bb	bb	ab	ab	aa	ab	aa	bb	bb	aa	aa	--	--	bb	bb	bb	aa	--	bb	aa
Marker333674	aaxbb	ab	--	aa	bb	bb	--	ab	ab	bb	aa	--	bb	aa	ab	bb	--	aa	aa	bb	bb	--	ab	bb	bb	bb	bb	aa	--	bb	--	bb	ab	aa	--	aa	--	bb	aa	aa	--	--	bb	--	bb	aa	aa	bb	ab
Marker322005	aaxbb	ab	ab	aa	bb	bb	bb	bb	ab	--	aa	bb	bb	--	ab	bb	--	aa	ab	bb	bb	bb	--	bb	bb	ab	bb	aa	--	bb	--	aa	ab	ab	aa	aa	--	bb	aa	aa	bb	aa	bb	bb	bb	aa	aa	bb	ab
Marker321543	aaxbb	ab	--	aa	bb	bb	--	ab	ab	bb	aa	--	bb	bb	ab	--	bb	aa	ab	bb	bb	bb	--	bb	bb	bb	bb	aa	bb	bb	ab	bb	ab	--	--	aa	bb	bb	aa	aa	bb	aa	bb	bb	bb	aa	ab	bb	aa
Marker329770	aaxbb	ab	ab	aa	bb	bb	bb	ab	ab	ab	aa	bb	bb	bb	ab	ab	bb	aa	ab	ab	bb	ab	aa	bb	bb	ab	bb	ab	bb	bb	ab	bb	ab	--	aa	aa	bb	bb	aa	aa	bb	aa	bb	bb	ab	aa	aa	bb	ab
Marker339150	aaxbb	ab	ab	aa	bb	bb	bb	ab	ab	ab	aa	aa	bb	ab	ab	bb	bb	aa	ab	bb	ab	aa	aa	bb	bb	ab	bb	ab	bb	bb	ab	bb	ab	ab	aa	aa	bb	bb	aa	aa	bb	aa	bb	ab	ab	aa	ab	bb	ab
Marker349114	aaxbb	ab	aa	aa	bb	bb	bb	ab	ab	ab	aa	aa	bb	ab	ab	ab	bb	aa	ab	ab	ab	ab	aa	bb	bb	ab	bb	ab	ab	bb	ab	bb	ab	ab	aa	aa	bb	ab	aa	aa	bb	aa	bb	ab	ab	aa	ab	bb	aa
Marker336932	aaxbb	ab	aa	aa	bb	bb	bb	bb	ab	ab	aa	aa	bb	bb	ab	ab	bb	aa	ab	ab	ab	aa	ab	bb	bb	ab	bb	ab	ab	bb	ab	bb	ab	ab	aa	aa	bb	ab	aa	aa	bb	aa	bb	bb	ab	aa	ab	bb	aa
Marker333273	aaxbb	bb	aa	aa	bb	bb	bb	bb	ab	--	aa	--	bb	--	ab	--	bb	aa	ab	bb	bb	--	--	bb	bb	ab	bb	ab	bb	bb	ab	bb	ab	ab	aa	aa	bb	bb	aa	aa	bb	aa	bb	ab	ab	aa	ab	bb	aa
Marker355193	aaxbb	bb	aa	aa	bb	bb	bb	bb	ab	bb	aa	aa	bb	ab	ab	bb	bb	aa	ab	bb	ab	--	aa	bb	bb	ab	bb	ab	bb	bb	ab	bb	ab	ab	aa	aa	bb	bb	aa	aa	bb	aa	bb	bb	bb	aa	ab	bb	aa
Marker340292	aaxbb	bb	aa	aa	bb	bb	bb	bb	ab	ab	aa	aa	bb	bb	ab	ab	bb	aa	ab	ab	ab	ab	ab	bb	bb	ab	bb	--	ab	bb	ab	bb	ab	ab	aa	aa	bb	bb	aa	aa	bb	aa	bb	ab	ab	aa	ab	bb	aa
Marker351177	aaxbb	ab	aa	aa	bb	bb	bb	ab	ab	ab	aa	aa	bb	--	ab	ab	bb	aa	ab	ab	ab	aa	ab	bb	bb	ab	bb	ab	ab	bb	ab	bb	ab	ab	aa	aa	bb	bb	aa	aa	bb	aa	bb	ab	ab	aa	ab	bb	aa
Marker355145	aaxbb	ab	aa	aa	bb	bb	bb	ab	ab	ab	aa	aa	bb	bb	ab	ab	bb	aa	ab	ab	ab	aa	ab	bb	bb	ab	bb	ab	ab	bb	ab	bb	ab	ab	aa	aa	bb	bb	aa	aa	bb	aa	bb	ab	ab	aa	ab	bb	aa
Marker346023	aaxbb	ab	aa	aa	bb	bb	bb	ab	ab	ab	aa	aa	bb	ab	ab	ab	bb	aa	ab	ab	ab	aa	ab	bb	bb	ab	bb	ab	ab	bb	ab	bb	ab	ab	aa	aa	bb	ab	aa	aa	bb	aa	bb	ab	ab	aa	ab	bb	aa
Marker355220	aaxbb	ab	aa	aa	bb	bb	bb	ab	ab	ab	aa	aa	bb	ab	ab	ab	bb	aa	ab	ab	ab	aa	ab	bb	bb	ab	bb	ab	ab	bb	ab	bb	ab	ab	aa	aa	bb	ab	aa	aa	bb	aa	bb	ab	ab	aa	ab	bb	aa
Marker336952	aaxbb	ab	aa	aa	bb	bb	bb	ab	ab	ab	aa	aa	bb	ab	ab	ab	bb	aa	ab	ab	ab	aa	ab	bb	bb	ab	bb	ab	ab	bb	ab	bb	ab	ab	aa	aa	bb	ab	aa	aa	bb	aa	bb	ab	ab	aa	ab	bb	aa
Marker347841	aaxbb	ab	aa	aa	bb	bb	bb	ab	ab	ab	aa	aa	bb	ab	ab	ab	bb	aa	ab	ab	ab	aa	ab	bb	bb	ab	bb	ab	ab	bb	aa	bb	ab	ab	aa	aa	bb	ab	aa	aa	bb	aa	bb	ab	ab	aa	ab	bb	aa
Marker323673	aaxbb	ab	aa	aa	bb	bb	bb	ab	ab	ab	aa	aa	bb	ab	ab	ab	bb	aa	ab	ab	ab	aa	ab	bb	bb	ab	bb	ab	ab	bb	aa	bb	ab	ab	aa	aa	bb	ab	aa	aa	bb	aa	bb	ab	ab	aa	ab	bb	aa
Marker320423	aaxbb	ab	aa	aa	bb	bb	bb	ab	ab	ab	aa	aa	bb	ab	ab	ab	bb	aa	ab	ab	ab	aa	ab	bb	bb	ab	bb	ab	ab	bb	ab	bb	ab	ab	aa	aa	bb	ab	aa	aa	bb	aa	bb	ab	ab	aa	ab	bb	aa
Marker352876	aaxbb	ab	aa	aa	bb	bb	bb	ab	ab	ab	aa	aa	bb	ab	ab	ab	bb	aa	ab	ab	ab	aa	ab	bb	bb	ab	bb	ab	ab	bb	ab	bb	ab	ab	aa	aa	bb	ab	aa	aa	bb	aa	bb	ab	ab	aa	ab	bb	aa
Marker322360	aaxbb	ab	aa	aa	bb	bb	bb	ab	ab	ab	aa	aa	bb	ab	ab	ab	bb	aa	ab	ab	ab	ab	ab	bb	bb	ab	bb	ab	ab	bb	ab	bb	ab	ab	aa	aa	bb	ab	aa	aa	bb	aa	bb	ab	ab	aa	ab	bb	aa
Marker332948	aaxbb	ab	aa	aa	bb	bb	bb	ab	ab	ab	aa	aa	bb	ab	ab	ab	bb	aa	ab	ab	ab	ab	ab	bb	bb	ab	bb	ab	ab	bb	ab	bb	ab	ab	aa	aa	bb	ab	aa	aa	bb	aa	bb	ab	ab	aa	ab	bb	aa
Marker347379	aaxbb	ab	aa	aa	bb	bb	bb	ab	ab	ab	aa	aa	bb	ab	ab	ab	bb	aa	ab	ab	ab	ab	ab	bb	bb	ab	bb	ab	ab	bb	ab	bb	ab	ab	aa	aa	bb	ab	aa	aa	bb	aa	bb	ab	ab	aa	ab	bb	aa
Marker352882	aaxbb	ab	aa	aa	bb	bb	bb	ab	ab	ab	aa	aa	bb	ab	ab	ab	bb	aa	ab	ab	ab	ab	ab	bb	bb	ab	bb	ab	ab	bb	ab	bb	ab	ab	aa	aa	bb	ab	aa	aa	bb	aa	bb	ab	ab	aa	ab	bb	aa
Marker323777	aaxbb	ab	aa	aa	bb	bb	bb	ab	ab	ab	aa	aa	bb	ab	ab	ab	bb	aa	ab	ab	ab	ab	ab	bb	bb	ab	bb	ab	ab	bb	ab	bb	ab	ab	aa	aa	bb	ab	aa	aa	bb	aa	bb	ab	ab	aa	ab	bb	aa
Marker331218	aaxbb	ab	aa	aa	bb	bb	bb	ab	ab	ab	aa	aa	bb	ab	ab	ab	bb	aa	ab	ab	ab	ab	ab	bb	bb	ab	bb	ab	ab	bb	ab	bb	ab	ab	aa	aa	bb	ab	aa	aa	bb	aa	bb	ab	ab	aa	ab	bb	aa
Marker321141	aaxbb	ab	aa	aa	bb	bb	bb	ab	ab	ab	aa	aa	bb	ab	ab	ab	bb	aa	ab	ab	ab	ab	ab	bb	bb	ab	bb	ab	ab	bb	ab	bb	ab	ab	aa	aa	bb	ab	aa	aa	bb	aa	bb	ab	ab	aa	ab	bb	aa
Marker325347	aaxbb	ab	aa	aa	bb	bb	bb	ab	ab	ab	aa	aa	bb	ab	ab	ab	bb	aa	ab	ab	ab	ab	ab	bb	bb	ab	bb	ab	ab	bb	ab	bb	ab	ab	aa	aa	bb	ab	aa	aa	bb	aa	bb	ab	ab	aa	ab	bb	aa
Marker341674	aaxbb	ab	aa	aa	bb	bb	bb	ab	ab	ab	aa	aa	bb	ab	ab	ab	bb	aa	ab	ab	ab	ab	ab	bb	bb	ab	bb	ab	ab	bb	ab	bb	ab	ab	aa	aa	bb	ab	aa	aa	bb	aa	bb	ab	ab	aa	ab	bb	aa
Marker322739	aaxbb	ab	aa	aa	bb	bb	bb	ab	ab	ab	aa	aa	bb	ab	ab	ab	bb	aa	ab	ab	ab	ab	ab	bb	bb	ab	bb	ab	ab	bb	ab	bb	ab	ab	aa	aa	bb	ab	aa	aa	bb	aa	bb	ab	ab	aa	ab	bb	aa
Marker352063	aaxbb	ab	aa	aa	bb	bb	bb	ab	ab	ab	aa	aa	bb	ab	ab	ab	bb	aa	ab	ab	ab	ab	ab	bb	bb	ab	bb	ab	ab	bb	aa	bb	ab	ab	aa	aa	bb	ab	aa	aa	bb	aa	bb	ab	ab	aa	ab	bb	aa
Marker327547	aaxbb	ab	aa	aa	bb	bb	bb	ab	ab	ab	aa	aa	bb	ab	ab	ab	bb	aa	ab	ab	ab	ab	ab	bb	bb	ab	bb	ab	ab	bb	ab	bb	ab	ab	aa	aa	bb	ab	aa	aa	bb	aa	bb	ab	ab	aa	ab	bb	aa
Marker349274	aaxbb	ab	aa	aa	bb	bb	bb	ab	ab	ab	aa	aa	bb	ab	bb	ab	bb	aa	ab	ab	ab	ab	ab	bb	bb	ab	bb	ab	ab	bb	ab	bb	ab	ab	aa	aa	bb	ab	aa	aa	bb	aa	bb	ab	ab	aa	ab	bb	aa
Marker348772	aaxbb	ab	aa	aa	bb	bb	bb	ab	ab	ab	aa	aa	bb	ab	bb	ab	bb	aa	ab	ab	ab	ab	ab	bb	bb	ab	bb	ab	ab	bb	ab	bb	ab	ab	aa	aa	bb	ab	aa	aa	bb	aa	bb	ab	ab	aa	ab	bb	aa
Marker336741	aaxbb	ab	aa	aa	bb	bb	bb	ab	ab	ab	aa	aa	bb	ab	bb	ab	bb	aa	ab	ab	ab	ab	ab	bb	bb	ab	bb	ab	ab	bb	ab	bb	ab	ab	aa	aa	bb	ab	aa	aa	bb	aa	bb	ab	ab	aa	ab	bb	aa
Marker320421	aaxbb	ab	aa	aa	bb	bb	bb	ab	ab	ab	aa	aa	bb	ab	--	ab	bb	aa	ab	ab	bb	ab	ab	bb	bb	ab	bb	ab	ab	bb	ab	bb	ab	ab	aa	aa	bb	ab	aa	aa	bb	aa	bb	ab	ab	aa	ab	bb	aa
Marker333233	aaxbb	ab	aa	aa	bb	bb	bb	ab	ab	ab	aa	aa	bb	ab	ab	ab	bb	aa	ab	ab	bb	ab	ab	bb	bb	ab	bb	ab	ab	bb	ab	bb	ab	ab	aa	aa	bb	ab	aa	aa	bb	aa	bb	ab	ab	aa	ab	bb	aa
Marker351695	aaxbb	ab	aa	aa	bb	bb	bb	ab	ab	ab	aa	aa	bb	ab	ab	ab	bb	aa	ab	ab	bb	ab	ab	bb	bb	ab	bb	ab	ab	bb	ab	bb	ab	ab	aa	aa	bb	ab	aa	aa	bb	aa	bb	ab	ab	aa	ab	bb	aa
Marker342014	aaxbb	ab	aa	aa	bb	bb	bb	ab	ab	ab	aa	aa	bb	ab	ab	ab	bb	aa	ab	ab	bb	ab	ab	bb	bb	ab	bb	ab	ab	bb	ab	bb	ab	ab	aa	aa	bb	ab	aa	aa	bb	aa	bb	ab	ab	aa	ab	bb	aa
Marker334282	aaxbb	ab	aa	aa	bb	bb	bb	ab	ab	ab	aa	aa	bb	ab	ab	ab	bb	aa	ab	ab	bb	ab	--	bb	bb	ab	bb	ab	ab	bb	ab	bb	--	ab	aa	aa	bb	ab	aa	aa	bb	aa	bb	ab	ab	aa	ab	bb	aa
Marker339176	aaxbb	ab	aa	aa	bb	bb	bb	ab	ab	ab	aa	aa	bb	ab	ab	ab	bb	aa	ab	ab	bb	ab	ab	bb	bb	ab	bb	ab	ab	bb	ab	bb	ab	ab	aa	aa	bb	ab	aa	aa	bb	aa	bb	ab	ab	aa	ab	bb	aa
Marker354285	aaxbb	ab	aa	aa	bb	bb	bb	ab	ab	ab	aa	aa	bb	ab	ab	ab	bb	aa	ab	ab	bb	aa	bb	bb	bb	ab	bb	ab	ab	bb	ab	bb	--	ab	aa	aa	bb	ab	aa	aa	bb	aa	bb	bb	ab	aa	ab	bb	aa
Marker324357	aaxbb	ab	aa	aa	bb	bb	bb	ab	ab	ab	aa	aa	bb	ab	ab	ab	bb	aa	aa	ab	bb	ab	ab	bb	bb	ab	bb	ab	ab	bb	ab	bb	bb	ab	aa	aa	bb	ab	aa	aa	bb	aa	bb	bb	ab	aa	ab	bb	aa
Marker336254	aaxbb	aa	aa	aa	bb	bb	bb	ab	ab	ab	aa	aa	bb	ab	ab	ab	bb	aa	aa	ab	bb	ab	ab	bb	bb	ab	bb	ab	ab	bb	ab	bb	bb	ab	aa	aa	bb	ab	aa	aa	bb	aa	bb	bb	ab	aa	ab	bb	aa
Marker351966	aaxbb	--	aa	aa	bb	bb	bb	ab	ab	ab	aa	aa	bb	ab	ab	ab	bb	aa	ab	ab	bb	aa	bb	bb	bb	ab	bb	ab	ab	bb	ab	bb	bb	ab	aa	aa	bb	ab	aa	aa	bb	aa	bb	bb	ab	aa	ab	bb	aa
Marker340454	aaxbb	aa	aa	aa	bb	bb	bb	ab	ab	ab	aa	aa	bb	ab	ab	ab	bb	aa	aa	ab	--	aa	bb	bb	bb	ab	bb	ab	ab	bb	ab	bb	bb	ab	aa	aa	bb	ab	aa	aa	bb	aa	bb	bb	ab	aa	ab	bb	aa
Marker345803	aaxbb	aa	aa	aa	bb	bb	bb	ab	ab	ab	aa	aa	bb	ab	ab	ab	bb	aa	--	ab	bb	aa	ab	bb	bb	ab	bb	ab	ab	bb	ab	bb	ab	ab	aa	aa	bb	ab	aa	aa	bb	aa	bb	bb	ab	aa	ab	bb	aa
Marker348143	aaxbb	aa	aa	aa	bb	bb	bb	ab	--	ab	aa	aa	bb	--	ab	ab	bb	aa	ab	ab	ab	ab	ab	bb	bb	ab	bb	ab	ab	bb	ab	bb	ab	ab	aa	aa	bb	ab	aa	aa	bb	aa	bb	ab	bb	aa	ab	bb	aa
Marker330682	aaxbb	aa	aa	aa	bb	bb	bb	ab	ab	ab	aa	aa	bb	ab	ab	ab	bb	aa	ab	ab	ab	ab	ab	bb	bb	ab	bb	ab	bb	bb	bb	bb	ab	ab	aa	aa	bb	ab	aa	aa	bb	aa	bb	ab	bb	aa	ab	bb	aa
Marker354042	aaxbb	aa	aa	aa	bb	bb	bb	ab	ab	ab	aa	aa	bb	ab	ab	ab	bb	aa	ab	ab	ab	ab	ab	bb	bb	ab	bb	ab	--	bb	bb	bb	ab	ab	aa	aa	bb	ab	aa	aa	bb	aa	bb	bb	bb	aa	ab	bb	aa
Marker336687	aaxbb	--	aa	aa	bb	bb	bb	ab	--	ab	aa	aa	bb	ab	ab	ab	bb	aa	ab	ab	ab	ab	--	bb	bb	ab	bb	ab	bb	bb	--	bb	ab	ab	aa	aa	bb	ab	aa	aa	bb	aa	bb	--	--	aa	ab	bb	aa
Marker342701	aaxbb	ab	aa	aa	bb	bb	bb	ab	ab	ab	aa	aa	bb	--	ab	ab	bb	aa	ab	ab	ab	ab	--	bb	bb	ab	bb	ab	bb	bb	--	bb	ab	ab	aa	aa	bb	ab	aa	aa	bb	aa	bb	ab	bb	aa	ab	bb	aa
Marker321771	aaxbb	--	aa	aa	bb	bb	bb	ab	ab	ab	aa	aa	bb	aa	ab	ab	bb	aa	ab	ab	ab	ab	ab	bb	bb	ab	bb	ab	ab	bb	bb	bb	ab	ab	aa	aa	bb	ab	aa	aa	bb	aa	bb	ab	--	aa	ab	bb	aa
Marker327620	aaxbb	ab	aa	aa	bb	bb	bb	ab	ab	ab	aa	aa	bb	aa	ab	ab	bb	aa	ab	ab	ab	ab	ab	bb	bb	ab	bb	ab	--	bb	ab	bb	ab	ab	aa	aa	bb	ab	aa	aa	bb	aa	bb	bb	ab	aa	ab	bb	aa
Marker353690	aaxbb	ab	aa	aa	bb	bb	bb	ab	ab	ab	aa	aa	bb	ab	ab	ab	bb	aa	ab	ab	ab	ab	ab	bb	bb	ab	bb	ab	ab	bb	--	bb	ab	ab	aa	aa	bb	ab	aa	aa	bb	aa	bb	ab	ab	aa	ab	bb	aa
Marker332092	aaxbb	ab	aa	aa	bb	bb	bb	ab	ab	ab	aa	aa	bb	aa	ab	ab	bb	aa	ab	ab	ab	ab	ab	bb	bb	ab	bb	ab	ab	bb	ab	bb	ab	ab	aa	aa	bb	ab	aa	aa	bb	aa	bb	ab	ab	aa	ab	bb	aa
Marker339289	aaxbb	ab	aa	aa	bb	bb	bb	ab	ab	ab	aa	aa	bb	aa	ab	ab	bb	aa	ab	ab	ab	ab	ab	bb	bb	ab	bb	ab	ab	bb	ab	bb	ab	ab	aa	aa	bb	ab	aa	aa	bb	aa	bb	ab	ab	aa	ab	bb	aa
Marker332328	aaxbb	ab	aa	aa	bb	bb	bb	ab	ab	ab	aa	aa	bb	ab	ab	ab	bb	aa	ab	ab	ab	ab	ab	bb	bb	ab	bb	ab	ab	bb	ab	bb	ab	ab	aa	aa	bb	ab	aa	aa	bb	aa	bb	ab	ab	aa	ab	bb	aa
Marker328723	aaxbb	ab	aa	aa	bb	bb	bb	ab	ab	ab	aa	aa	bb	ab	ab	ab	bb	aa	ab	ab	ab	ab	ab	bb	bb	ab	bb	ab	ab	bb	ab	bb	ab	ab	aa	aa	bb	ab	aa	aa	bb	aa	bb	ab	ab	aa	ab	bb	aa
Marker345483	aaxbb	ab	aa	aa	bb	bb	bb	ab	ab	ab	aa	aa	bb	ab	ab	ab	bb	aa	ab	ab	ab	ab	ab	bb	bb	ab	bb	ab	ab	bb	ab	bb	ab	ab	aa	aa	bb	ab	aa	aa	bb	aa	bb	ab	ab	aa	ab	bb	aa
Marker334159	aaxbb	ab	aa	aa	bb	bb	bb	ab	ab	ab	aa	aa	bb	ab	ab	ab	bb	aa	ab	ab	ab	ab	ab	bb	bb	ab	bb	ab	ab	bb	ab	bb	ab	ab	aa	aa	bb	ab	aa	aa	bb	aa	bb	ab	ab	aa	ab	bb	aa
Marker342798	aaxbb	ab	aa	aa	bb	bb	bb	ab	ab	ab	aa	aa	bb	ab	ab	ab	bb	aa	ab	ab	ab	ab	ab	bb	bb	ab	bb	ab	ab	bb	ab	bb	ab	ab	aa	aa	bb	ab	aa	aa	bb	aa	bb	ab	ab	aa	ab	bb	aa
Marker331133	aaxbb	ab	aa	aa	bb	bb	bb	ab	ab	ab	aa	aa	bb	ab	ab	ab	bb	aa	ab	ab	ab	ab	ab	bb	bb	ab	bb	ab	ab	bb	ab	bb	ab	ab	aa	aa	bb	ab	aa	aa	bb	aa	bb	ab	ab	aa	ab	bb	aa
Marker332108	aaxbb	ab	aa	aa	bb	bb	bb	ab	ab	ab	aa	aa	bb	ab	ab	ab	bb	aa	ab	ab	ab	ab	ab	bb	bb	ab	bb	ab	ab	bb	ab	bb	ab	ab	aa	aa	bb	ab	aa	aa	bb	aa	bb	ab	ab	aa	ab	bb	aa
Marker333295	aaxbb	ab	aa	aa	bb	bb	bb	ab	ab	ab	aa	aa	bb	ab	ab	ab	bb	aa	ab	ab	ab	ab	ab	bb	bb	ab	bb	ab	ab	bb	ab	bb	ab	ab	aa	aa	bb	ab	aa	aa	bb	aa	bb	ab	ab	aa	ab	bb	aa
Marker328866	aaxbb	ab	aa	aa	bb	bb	bb	ab	ab	ab	aa	aa	bb	ab	ab	ab	bb	aa	ab	ab	ab	ab	ab	bb	bb	ab	bb	ab	ab	bb	ab	bb	ab	ab	aa	aa	bb	ab	aa	aa	bb	aa	bb	ab	ab	aa	ab	bb	aa
Marker342920	aaxbb	ab	aa	aa	bb	bb	bb	ab	ab	ab	aa	aa	bb	ab	ab	ab	bb	aa	ab	ab	ab	ab	ab	bb	bb	ab	bb	ab	ab	bb	ab	bb	ab	ab	aa	aa	bb	ab	aa	aa	bb	aa	bb	ab	ab	aa	ab	bb	aa
Marker332265	aaxbb	ab	aa	aa	bb	bb	bb	ab	ab	ab	aa	aa	bb	ab	ab	ab	bb	aa	ab	ab	ab	ab	ab	bb	bb	ab	bb	ab	ab	bb	ab	bb	ab	ab	aa	aa	bb	ab	aa	aa	bb	aa	bb	ab	ab	aa	ab	bb	aa
Marker335112	aaxbb	ab	aa	aa	bb	bb	bb	ab	ab	ab	aa	aa	bb	ab	ab	ab	bb	aa	ab	ab	ab	ab	ab	bb	bb	ab	bb	ab	ab	bb	ab	bb	ab	ab	aa	aa	bb	ab	aa	aa	bb	aa	bb	ab	ab	aa	ab	bb	aa
Marker323415	aaxbb	ab	aa	aa	bb	bb	bb	ab	ab	ab	aa	aa	bb	ab	ab	ab	bb	aa	ab	ab	ab	ab	ab	bb	bb	ab	bb	ab	ab	bb	ab	bb	ab	ab	aa	aa	bb	ab	aa	aa	bb	aa	bb	ab	ab	aa	ab	bb	aa
Marker346374	aaxbb	ab	aa	aa	bb	bb	bb	ab	ab	ab	aa	aa	bb	ab	ab	ab	bb	aa	ab	ab	ab	ab	ab	bb	bb	ab	bb	ab	ab	bb	ab	bb	ab	ab	aa	aa	bb	ab	aa	aa	bb	aa	bb	ab	ab	aa	ab	bb	aa
Marker349555	aaxbb	ab	aa	aa	bb	bb	bb	ab	ab	ab	aa	aa	bb	ab	ab	ab	bb	aa	ab	ab	ab	ab	ab	bb	bb	ab	bb	ab	ab	bb	ab	bb	ab	ab	aa	aa	bb	ab	aa	aa	bb	aa	bb	ab	ab	aa	ab	bb	aa
Marker351809	aaxbb	ab	aa	aa	bb	bb	bb	ab	ab	ab	aa	aa	bb	ab	ab	ab	bb	aa	ab	ab	ab	ab	ab	bb	bb	ab	bb	ab	ab	bb	ab	bb	ab	ab	aa	aa	bb	ab	aa	aa	bb	aa	bb	ab	ab	aa	ab	bb	aa
Marker324070	aaxbb	ab	aa	aa	bb	bb	bb	ab	ab	ab	aa	aa	bb	ab	ab	ab	bb	aa	ab	ab	ab	ab	ab	bb	bb	ab	bb	ab	ab	bb	ab	bb	ab	ab	aa	aa	bb	ab	aa	aa	bb	aa	bb	ab	ab	aa	ab	bb	aa
Marker325600	aaxbb	ab	aa	aa	bb	bb	bb	ab	ab	ab	aa	aa	bb	ab	ab	ab	bb	aa	ab	ab	ab	ab	ab	bb	bb	ab	bb	ab	ab	bb	ab	bb	ab	ab	aa	aa	bb	ab	aa	aa	bb	aa	bb	ab	ab	aa	ab	bb	aa
Marker343875	aaxbb	ab	aa	aa	bb	bb	bb	ab	ab	ab	aa	aa	bb	ab	ab	ab	bb	aa	ab	ab	ab	ab	ab	bb	bb	ab	bb	ab	ab	bb	ab	bb	ab	ab	aa	aa	bb	ab	aa	aa	bb	aa	bb	ab	ab	aa	ab	bb	aa
Marker329699	aaxbb	ab	aa	aa	bb	bb	bb	ab	ab	ab	aa	aa	bb	ab	ab	ab	bb	aa	ab	ab	ab	ab	ab	bb	bb	ab	bb	ab	ab	bb	ab	bb	ab	--	aa	aa	bb	ab	aa	aa	bb	aa	bb	ab	ab	aa	ab	bb	aa
Marker327312	aaxbb	ab	aa	aa	bb	bb	bb	ab	ab	ab	aa	aa	bb	ab	ab	ab	bb	aa	ab	ab	ab	ab	ab	bb	bb	ab	bb	aa	ab	bb	ab	bb	ab	ab	aa	aa	bb	ab	aa	aa	bb	aa	bb	ab	ab	aa	bb	bb	aa
Marker331207	aaxbb	ab	aa	aa	bb	bb	bb	ab	ab	ab	aa	aa	bb	ab	ab	ab	bb	aa	ab	ab	ab	ab	ab	bb	bb	ab	bb	aa	ab	bb	ab	bb	ab	bb	aa	aa	bb	ab	aa	aa	bb	aa	bb	ab	ab	aa	bb	bb	aa
Marker327325	aaxbb	ab	aa	aa	bb	bb	bb	ab	ab	ab	aa	aa	bb	ab	ab	ab	bb	aa	ab	ab	ab	ab	ab	bb	bb	ab	bb	aa	ab	bb	ab	bb	ab	bb	aa	aa	bb	ab	aa	aa	bb	aa	bb	ab	ab	aa	bb	bb	aa
Marker340336	aaxbb	ab	aa	aa	bb	bb	bb	ab	ab	ab	aa	aa	bb	ab	ab	ab	bb	aa	ab	ab	ab	ab	ab	bb	bb	ab	bb	ab	ab	bb	ab	bb	ab	bb	aa	aa	bb	ab	aa	aa	bb	aa	bb	ab	ab	aa	ab	bb	aa
Marker351623	aaxbb	ab	aa	aa	bb	bb	bb	ab	ab	ab	aa	aa	bb	ab	ab	ab	bb	aa	ab	ab	ab	ab	ab	bb	bb	ab	bb	ab	ab	bb	ab	bb	ab	ab	aa	aa	bb	ab	aa	aa	bb	aa	bb	ab	ab	aa	ab	bb	aa
Marker348544	aaxbb	ab	aa	aa	bb	bb	bb	ab	ab	ab	aa	aa	bb	ab	ab	ab	bb	aa	ab	ab	ab	ab	ab	bb	bb	ab	bb	ab	ab	bb	ab	bb	ab	bb	aa	aa	bb	ab	aa	aa	bb	aa	bb	ab	ab	aa	aa	bb	aa
Marker320788	aaxbb	ab	aa	aa	bb	bb	bb	ab	aa	aa	aa	aa	bb	ab	ab	ab	bb	aa	ab	ab	ab	ab	ab	bb	bb	ab	bb	ab	ab	bb	ab	bb	ab	bb	aa	aa	bb	ab	aa	aa	bb	aa	bb	ab	ab	aa	ab	bb	aa
Marker341652	aaxbb	bb	aa	aa	bb	bb	bb	ab	aa	aa	aa	aa	bb	ab	ab	ab	bb	aa	ab	ab	ab	ab	ab	bb	bb	--	bb	--	ab	bb	ab	bb	ab	--	aa	aa	bb	ab	aa	aa	bb	aa	bb	ab	ab	aa	ab	bb	aa
Marker343150	aaxbb	bb	aa	aa	bb	bb	bb	ab	aa	aa	aa	aa	bb	ab	ab	ab	bb	aa	ab	ab	ab	ab	ab	bb	bb	--	bb	ab	ab	bb	ab	bb	ab	ab	aa	aa	bb	ab	aa	aa	bb	aa	bb	ab	ab	aa	aa	bb	aa
Marker342254	aaxbb	bb	aa	aa	bb	bb	bb	ab	aa	ab	aa	aa	bb	ab	ab	ab	bb	aa	ab	ab	ab	ab	ab	bb	bb	ab	bb	ab	ab	bb	ab	bb	ab	ab	aa	aa	bb	ab	aa	aa	bb	aa	bb	ab	ab	aa	ab	bb	aa
Marker337726	aaxbb	ab	aa	aa	bb	bb	bb	ab	--	--	aa	aa	bb	ab	ab	--	bb	aa	--	ab	ab	ab	--	bb	bb	aa	bb	--	ab	bb	ab	bb	ab	--	aa	aa	bb	ab	aa	aa	bb	aa	bb	ab	ab	aa	aa	bb	aa
Marker346217	aaxbb	ab	aa	aa	bb	bb	bb	ab	--	--	aa	aa	bb	ab	ab	--	bb	aa	--	ab	ab	ab	--	bb	bb	aa	bb	--	ab	bb	ab	bb	ab	bb	aa	aa	bb	ab	aa	aa	bb	aa	bb	ab	ab	aa	--	bb	aa
Marker344334	aaxbb	ab	aa	aa	bb	bb	bb	ab	aa	aa	aa	aa	bb	ab	ab	ab	bb	aa	aa	ab	ab	ab	--	bb	bb	aa	bb	--	ab	bb	ab	bb	ab	ab	aa	aa	bb	ab	aa	aa	bb	aa	bb	ab	ab	aa	aa	bb	aa
Marker341027	aaxbb	ab	aa	aa	bb	bb	bb	ab	ab	aa	aa	aa	bb	ab	ab	aa	bb	aa	aa	ab	ab	ab	--	bb	bb	aa	bb	ab	ab	bb	ab	bb	ab	--	aa	aa	bb	ab	aa	aa	bb	aa	bb	ab	ab	aa	aa	bb	aa
Marker321261	aaxbb	ab	aa	aa	bb	bb	bb	ab	aa	aa	aa	aa	bb	ab	ab	aa	bb	aa	aa	ab	ab	ab	--	bb	bb	aa	bb	aa	ab	bb	ab	bb	ab	bb	aa	aa	bb	ab	aa	aa	bb	aa	bb	ab	ab	aa	ab	bb	aa
Marker338010	aaxbb	ab	aa	aa	bb	bb	bb	ab	aa	aa	aa	aa	bb	ab	ab	aa	bb	aa	ab	ab	ab	ab	ab	bb	bb	aa	bb	aa	ab	bb	ab	bb	ab	ab	aa	aa	bb	ab	aa	aa	bb	aa	bb	ab	ab	aa	ab	bb	aa
Marker328697	aaxbb	ab	aa	aa	bb	bb	bb	ab	aa	ab	aa	aa	bb	ab	ab	aa	bb	aa	ab	ab	ab	ab	ab	bb	bb	ab	bb	--	ab	bb	ab	bb	ab	ab	aa	aa	bb	ab	aa	aa	bb	aa	bb	ab	ab	aa	ab	bb	aa
Marker322856	aaxbb	ab	aa	aa	bb	bb	bb	ab	ab	ab	aa	aa	bb	ab	ab	aa	bb	aa	ab	ab	ab	ab	ab	bb	bb	ab	bb	aa	ab	bb	ab	bb	ab	bb	aa	aa	bb	ab	aa	aa	bb	aa	bb	ab	ab	aa	ab	bb	aa
Marker324137	aaxbb	ab	aa	aa	bb	bb	bb	ab	ab	ab	aa	aa	bb	ab	ab	ab	bb	aa	ab	ab	ab	ab	ab	bb	bb	ab	bb	ab	ab	bb	ab	bb	ab	ab	aa	aa	bb	ab	aa	aa	bb	aa	bb	ab	ab	aa	ab	bb	aa
Marker330994	aaxbb	ab	aa	aa	bb	bb	bb	ab	ab	ab	aa	aa	bb	ab	ab	ab	bb	aa	ab	ab	ab	ab	ab	bb	bb	ab	bb	ab	ab	bb	ab	bb	ab	ab	aa	aa	bb	ab	aa	aa	bb	aa	bb	ab	ab	aa	ab	bb	aa
Marker329662	aaxbb	ab	aa	aa	bb	bb	bb	ab	ab	ab	aa	aa	bb	ab	ab	ab	bb	aa	ab	ab	ab	ab	ab	bb	bb	ab	bb	ab	ab	bb	ab	bb	ab	ab	aa	aa	bb	ab	aa	aa	bb	aa	bb	ab	ab	aa	ab	bb	aa
Marker345099	aaxbb	ab	aa	aa	bb	bb	bb	ab	ab	ab	aa	aa	bb	ab	ab	ab	bb	aa	ab	ab	ab	ab	ab	bb	bb	ab	bb	ab	ab	bb	ab	bb	ab	ab	aa	aa	bb	ab	aa	aa	bb	aa	bb	ab	ab	aa	ab	bb	aa
Marker353415	aaxbb	ab	aa	aa	bb	bb	bb	ab	ab	ab	aa	aa	bb	ab	ab	ab	bb	aa	ab	ab	ab	ab	ab	bb	bb	ab	bb	ab	ab	bb	ab	bb	ab	ab	aa	aa	bb	ab	aa	aa	bb	aa	bb	ab	ab	aa	ab	bb	aa
Marker355037	aaxbb	ab	aa	aa	bb	bb	bb	ab	ab	ab	aa	aa	bb	ab	ab	ab	bb	aa	ab	ab	ab	ab	ab	bb	bb	ab	bb	ab	ab	bb	ab	bb	ab	ab	aa	aa	bb	ab	aa	aa	bb	aa	bb	ab	ab	aa	ab	bb	aa
Marker341722	aaxbb	ab	aa	aa	bb	bb	bb	ab	ab	ab	aa	aa	bb	bb	ab	ab	bb	aa	ab	ab	ab	ab	ab	bb	bb	ab	bb	ab	ab	bb	bb	bb	ab	ab	aa	aa	bb	ab	aa	aa	bb	aa	bb	aa	ab	aa	ab	bb	aa
Marker333557	aaxbb	ab	aa	aa	bb	bb	bb	ab	ab	ab	aa	aa	bb	bb	aa	ab	bb	aa	ab	ab	ab	aa	ab	bb	ab	ab	bb	ab	ab	bb	bb	bb	ab	ab	aa	aa	bb	ab	aa	aa	bb	aa	bb	--	ab	aa	ab	bb	aa
Marker344693	aaxbb	ab	aa	aa	bb	bb	bb	ab	ab	ab	aa	aa	bb	ab	aa	ab	bb	aa	ab	ab	ab	ab	ab	bb	ab	ab	bb	ab	ab	bb	ab	bb	ab	ab	aa	aa	bb	ab	aa	aa	bb	aa	bb	aa	ab	aa	ab	bb	aa
Marker346999	aaxbb	ab	aa	aa	bb	bb	bb	ab	ab	ab	aa	aa	bb	bb	--	bb	bb	aa	ab	ab	ab	ab	ab	bb	ab	bb	bb	ab	ab	bb	bb	bb	aa	ab	aa	aa	bb	ab	aa	aa	bb	aa	bb	ab	ab	aa	ab	bb	aa
Marker336962	aaxbb	ab	aa	aa	bb	bb	bb	ab	ab	bb	aa	aa	bb	bb	ab	ab	bb	aa	ab	ab	ab	ab	ab	bb	bb	ab	bb	ab	ab	bb	--	bb	ab	ab	aa	aa	bb	ab	aa	aa	bb	aa	bb	ab	ab	aa	ab	bb	aa
Marker326947	aaxbb	ab	aa	aa	bb	bb	bb	ab	ab	bb	aa	aa	bb	ab	aa	bb	bb	aa	ab	ab	ab	aa	ab	bb	bb	ab	bb	ab	ab	bb	ab	bb	aa	ab	aa	aa	bb	ab	aa	aa	bb	aa	bb	ab	ab	aa	ab	bb	aa
Marker336609	aaxbb	ab	aa	aa	bb	bb	bb	ab	ab	ab	aa	aa	bb	ab	--	bb	bb	aa	ab	ab	ab	aa	ab	bb	bb	bb	bb	ab	ab	bb	ab	bb	aa	ab	aa	aa	bb	ab	aa	aa	bb	aa	bb	aa	ab	aa	ab	bb	aa
Marker345102	aaxbb	ab	aa	aa	bb	bb	bb	ab	ab	bb	aa	aa	bb	ab	--	bb	bb	aa	ab	ab	ab	aa	ab	bb	bb	bb	bb	ab	ab	bb	--	bb	ab	ab	aa	aa	bb	ab	aa	aa	bb	aa	bb	aa	ab	aa	ab	bb	aa
Marker324386	aaxbb	ab	aa	aa	bb	bb	bb	ab	ab	bb	aa	aa	bb	ab	ab	bb	bb	aa	ab	ab	ab	aa	ab	bb	bb	bb	bb	ab	ab	bb	ab	bb	ab	ab	aa	aa	bb	ab	aa	aa	bb	aa	bb	ab	ab	aa	ab	bb	aa
Marker325605	aaxbb	ab	aa	aa	bb	bb	bb	ab	ab	ab	aa	aa	bb	ab	ab	ab	bb	aa	ab	ab	ab	ab	ab	bb	bb	ab	bb	ab	ab	bb	ab	bb	ab	ab	aa	aa	bb	ab	aa	aa	bb	aa	bb	ab	ab	aa	ab	bb	aa
Marker340153	aaxbb	ab	aa	aa	bb	bb	bb	ab	ab	ab	aa	aa	bb	ab	ab	ab	bb	aa	ab	ab	ab	ab	ab	bb	bb	aa	bb	ab	ab	bb	ab	bb	ab	ab	aa	aa	bb	ab	aa	aa	bb	aa	bb	ab	ab	aa	ab	bb	aa
Marker329164	aaxbb	bb	aa	aa	bb	bb	bb	ab	--	ab	aa	aa	bb	ab	ab	ab	bb	aa	ab	ab	ab	--	bb	bb	bb	aa	bb	ab	ab	bb	ab	bb	ab	aa	aa	aa	bb	ab	aa	aa	bb	aa	bb	ab	ab	aa	ab	bb	aa
Marker354319	aaxbb	bb	aa	aa	bb	bb	bb	ab	--	--	aa	aa	bb	ab	ab	ab	bb	aa	ab	--	aa	aa	--	bb	bb	--	bb	--	bb	bb	aa	bb	ab	--	aa	aa	bb	ab	aa	aa	bb	aa	bb	ab	ab	aa	ab	bb	aa
Marker346756	aaxbb	bb	aa	aa	bb	bb	bb	ab	--	ab	aa	aa	bb	ab	ab	ab	bb	aa	ab	bb	ab	--	bb	bb	bb	aa	bb	bb	ab	bb	--	bb	ab	aa	aa	aa	bb	aa	aa	aa	bb	aa	bb	ab	ab	aa	aa	bb	aa
Marker334835	aaxbb	bb	aa	aa	bb	bb	bb	ab	--	ab	aa	aa	bb	ab	ab	ab	bb	aa	ab	bb	--	aa	bb	bb	bb	--	bb	--	ab	bb	aa	bb	ab	aa	aa	aa	bb	--	aa	aa	bb	aa	bb	ab	ab	aa	aa	bb	aa
Marker320799	aaxbb	ab	aa	aa	bb	bb	bb	ab	ab	ab	aa	aa	bb	ab	ab	ab	bb	aa	ab	bb	ab	aa	bb	bb	bb	aa	bb	--	bb	bb	aa	bb	ab	ab	aa	aa	bb	aa	aa	aa	bb	aa	bb	ab	ab	aa	ab	bb	aa
Marker334385	aaxbb	--	aa	aa	bb	bb	bb	ab	--	ab	aa	aa	bb	ab	ab	ab	bb	aa	ab	--	--	aa	bb	bb	bb	aa	bb	bb	--	bb	ab	bb	ab	--	aa	aa	bb	aa	aa	aa	bb	aa	bb	ab	ab	aa	--	bb	aa
Marker324877	aaxbb	--	aa	aa	bb	bb	bb	ab	ab	ab	aa	aa	bb	ab	ab	ab	bb	aa	ab	--	aa	--	bb	bb	bb	aa	bb	ab	bb	bb	ab	bb	ab	ab	aa	aa	bb	ab	aa	aa	bb	aa	bb	ab	ab	aa	bb	bb	aa
Marker323218	aaxbb	bb	aa	aa	bb	bb	bb	ab	ab	bb	aa	aa	bb	ab	ab	ab	bb	aa	ab	ab	ab	--	--	bb	bb	ab	bb	--	bb	bb	ab	bb	ab	ab	aa	aa	bb	--	aa	aa	bb	aa	bb	ab	ab	aa	bb	bb	aa
Marker347372	aaxbb	bb	aa	aa	bb	bb	bb	ab	--	bb	aa	aa	bb	ab	ab	ab	bb	aa	ab	ab	aa	aa	--	bb	bb	ab	bb	bb	bb	bb	ab	bb	ab	--	aa	aa	bb	--	aa	aa	bb	aa	bb	ab	ab	aa	aa	bb	aa
Marker324176	aaxbb	bb	aa	aa	bb	bb	bb	ab	ab	bb	aa	aa	bb	ab	ab	ab	bb	aa	ab	bb	--	aa	ab	bb	bb	--	bb	--	bb	bb	ab	bb	ab	ab	aa	aa	bb	--	aa	aa	bb	aa	bb	ab	ab	aa	ab	bb	aa
Marker334625	aaxbb	ab	aa	aa	bb	bb	bb	ab	ab	ab	aa	aa	bb	ab	ab	ab	bb	aa	ab	ab	aa	aa	ab	bb	bb	ab	bb	--	ab	bb	ab	bb	ab	ab	aa	aa	bb	ab	aa	aa	bb	aa	bb	ab	ab	aa	ab	bb	aa
Marker327143	aaxbb	ab	aa	aa	bb	bb	bb	ab	ab	ab	aa	aa	bb	ab	ab	ab	bb	aa	ab	ab	aa	ab	--	bb	bb	ab	bb	ab	bb	bb	ab	bb	ab	ab	aa	aa	bb	ab	aa	aa	bb	aa	bb	ab	ab	aa	bb	bb	aa
Marker326845	aaxbb	--	aa	aa	bb	bb	bb	ab	ab	ab	aa	aa	bb	ab	ab	ab	bb	aa	ab	ab	ab	ab	ab	bb	bb	aa	bb	aa	bb	bb	ab	bb	--	ab	aa	aa	bb	ab	aa	aa	bb	aa	bb	ab	ab	aa	--	bb	aa
Marker325342	aaxbb	ab	aa	aa	bb	bb	bb	ab	ab	ab	aa	aa	bb	ab	ab	ab	bb	aa	ab	ab	ab	ab	ab	bb	bb	aa	bb	aa	--	bb	ab	bb	bb	ab	aa	aa	bb	ab	aa	aa	bb	aa	bb	ab	ab	aa	aa	bb	aa
Marker322965	aaxbb	ab	aa	aa	bb	bb	bb	ab	ab	ab	aa	aa	bb	ab	ab	ab	bb	aa	ab	ab	ab	ab	ab	bb	bb	aa	bb	aa	ab	bb	ab	bb	bb	ab	aa	aa	bb	ab	aa	aa	bb	aa	bb	aa	ab	aa	aa	bb	aa
Marker339142	aaxbb	ab	aa	aa	bb	bb	bb	ab	ab	ab	aa	aa	bb	ab	--	ab	bb	aa	ab	ab	ab	bb	ab	bb	bb	ab	bb	aa	ab	bb	ab	bb	bb	ab	aa	aa	bb	ab	aa	aa	bb	aa	bb	ab	ab	aa	aa	bb	aa
Marker327537	aaxbb	ab	aa	aa	bb	bb	bb	ab	ab	ab	aa	aa	bb	ab	ab	ab	bb	aa	ab	ab	ab	bb	ab	bb	bb	ab	bb	--	--	bb	--	bb	bb	ab	aa	aa	bb	--	aa	aa	bb	aa	bb	ab	ab	aa	aa	bb	aa
Marker328012	aaxbb	bb	aa	aa	bb	bb	bb	ab	ab	ab	aa	aa	bb	ab	ab	ab	bb	aa	ab	ab	bb	ab	ab	bb	bb	ab	bb	bb	bb	bb	bb	bb	ab	ab	aa	aa	bb	ab	aa	aa	bb	aa	bb	ab	ab	aa	aa	bb	aa
Marker342726	aaxbb	bb	aa	aa	bb	bb	bb	ab	ab	ab	aa	aa	bb	ab	--	ab	bb	aa	ab	ab	bb	bb	--	bb	bb	ab	bb	bb	bb	bb	bb	bb	bb	ab	aa	aa	bb	--	aa	aa	bb	aa	bb	--	--	aa	--	bb	aa
Marker348831	aaxbb	--	aa	aa	bb	bb	bb	ab	--	ab	aa	aa	bb	--	ab	ab	bb	aa	ab	ab	--	--	--	bb	bb	aa	bb	bb	aa	bb	bb	bb	--	--	aa	aa	bb	bb	aa	aa	bb	aa	bb	ab	ab	aa	--	bb	aa
Marker319538	aaxbb	--	aa	aa	bb	bb	bb	ab	--	ab	aa	aa	bb	--	--	ab	bb	aa	ab	ab	bb	--	aa	bb	bb	--	bb	ab	--	bb	--	bb	bb	ab	aa	aa	bb	--	aa	aa	bb	aa	bb	--	--	aa	aa	bb	aa
Marker321784	aaxbb	ab	aa	aa	bb	bb	bb	ab	--	ab	aa	aa	bb	aa	--	ab	bb	aa	ab	ab	bb	ab	aa	bb	bb	aa	bb	--	ab	bb	ab	bb	bb	ab	aa	aa	bb	ab	aa	aa	bb	aa	bb	ab	ab	aa	--	bb	aa
Marker350778	aaxbb	ab	aa	aa	bb	bb	bb	ab	ab	ab	aa	aa	bb	ab	--	ab	bb	aa	ab	ab	ab	ab	--	bb	bb	ab	bb	--	aa	bb	--	bb	--	ab	aa	aa	bb	bb	aa	aa	bb	aa	bb	ab	ab	aa	aa	bb	aa
Marker327427	aaxbb	ab	aa	aa	bb	bb	bb	--	aa	ab	aa	aa	bb	ab	ab	ab	bb	aa	ab	ab	ab	bb	ab	bb	bb	bb	bb	ab	aa	bb	bb	bb	aa	ab	aa	aa	bb	bb	aa	aa	bb	aa	bb	ab	aa	aa	bb	bb	aa
Marker330019	aaxbb	ab	aa	aa	bb	bb	bb	ab	aa	ab	aa	aa	bb	ab	ab	ab	bb	aa	ab	ab	bb	--	ab	bb	bb	aa	bb	bb	--	bb	ab	bb	--	ab	aa	aa	bb	bb	aa	aa	bb	aa	bb	aa	--	aa	bb	bb	aa
Marker349772	aaxbb	ab	aa	aa	bb	bb	bb	ab	ab	ab	aa	aa	bb	ab	ab	ab	bb	aa	ab	ab	ab	ab	ab	bb	bb	ab	bb	ab	bb	bb	ab	bb	ab	ab	aa	aa	bb	ab	aa	aa	bb	aa	bb	aa	ab	aa	bb	bb	aa
Marker343799	aaxbb	bb	aa	aa	bb	bb	bb	aa	--	ab	aa	aa	bb	aa	bb	ab	bb	aa	ab	ab	ab	--	ab	bb	bb	bb	bb	ab	bb	bb	ab	bb	aa	aa	aa	aa	bb	ab	aa	aa	bb	aa	bb	ab	aa	aa	--	bb	aa
Marker353605	aaxbb	bb	aa	aa	bb	bb	bb	ab	aa	ab	aa	aa	bb	ab	ab	ab	bb	aa	ab	ab	ab	ab	aa	bb	bb	ab	bb	aa	ab	bb	--	bb	ab	ab	aa	aa	bb	ab	aa	aa	bb	aa	bb	ab	ab	aa	bb	bb	aa
Marker326675	aaxbb	aa	aa	aa	bb	bb	bb	aa	aa	ab	aa	aa	bb	aa	bb	aa	bb	aa	ab	ab	aa	ab	aa	bb	bb	bb	bb	--	bb	bb	ab	bb	aa	ab	aa	aa	bb	ab	aa	aa	bb	aa	bb	ab	aa	aa	bb	bb	aa
Marker342743	aaxbb	--	aa	aa	bb	bb	bb	--	aa	ab	aa	aa	bb	--	--	aa	bb	aa	ab	ab	--	ab	ab	bb	bb	ab	bb	bb	--	bb	--	bb	aa	aa	aa	aa	bb	ab	aa	aa	bb	aa	bb	ab	--	aa	bb	bb	aa
Marker348597	aaxbb	aa	aa	aa	bb	bb	bb	aa	aa	ab	aa	aa	bb	--	ab	aa	bb	aa	ab	ab	ab	--	--	bb	bb	ab	bb	aa	ab	bb	ab	bb	--	aa	aa	aa	bb	--	aa	aa	bb	aa	bb	aa	ab	aa	aa	bb	aa
Marker342632	aaxbb	aa	aa	aa	bb	bb	bb	--	--	ab	aa	aa	bb	aa	--	--	bb	aa	ab	ab	aa	ab	--	bb	bb	--	bb	aa	--	bb	ab	bb	--	ab	aa	aa	bb	bb	aa	aa	bb	aa	bb	--	--	aa	--	bb	aa
Marker354249	aaxbb	aa	aa	aa	bb	bb	bb	ab	ab	ab	aa	aa	bb	ab	bb	ab	bb	aa	ab	ab	aa	ab	--	bb	bb	ab	bb	aa	ab	bb	ab	bb	ab	ab	aa	aa	bb	ab	aa	aa	bb	aa	bb	ab	ab	aa	aa	bb	aa
Marker320490	aaxbb	ab	aa	aa	bb	bb	bb	ab	ab	ab	aa	aa	bb	ab	ab	ab	bb	aa	ab	ab	ab	ab	ab	bb	bb	ab	bb	ab	ab	bb	ab	bb	ab	ab	aa	aa	bb	ab	aa	aa	bb	aa	bb	--	ab	aa	ab	bb	aa
Marker322843	aaxbb	ab	aa	aa	bb	bb	bb	ab	ab	ab	aa	aa	bb	ab	ab	ab	bb	aa	ab	ab	ab	ab	ab	bb	bb	ab	bb	ab	ab	bb	ab	bb	ab	ab	aa	aa	bb	ab	aa	aa	bb	aa	bb	ab	ab	aa	ab	bb	aa
Marker346082	aaxbb	ab	aa	aa	bb	bb	bb	ab	ab	ab	aa	aa	bb	ab	ab	ab	bb	aa	ab	ab	ab	ab	ab	bb	bb	ab	bb	ab	ab	bb	ab	bb	ab	ab	aa	aa	bb	ab	aa	aa	bb	aa	bb	ab	ab	aa	ab	bb	aa
Marker337655	aaxbb	ab	aa	aa	bb	bb	bb	ab	ab	ab	aa	aa	bb	ab	ab	ab	bb	aa	ab	ab	ab	ab	ab	bb	bb	ab	bb	ab	ab	bb	ab	bb	ab	ab	aa	aa	bb	ab	aa	aa	bb	aa	bb	ab	ab	aa	ab	bb	aa
Marker341855	aaxbb	ab	aa	aa	bb	bb	bb	ab	ab	ab	aa	aa	bb	ab	ab	ab	bb	aa	ab	ab	ab	ab	ab	bb	bb	ab	bb	ab	ab	bb	ab	bb	ab	ab	aa	aa	bb	ab	aa	aa	bb	aa	bb	ab	ab	aa	ab	bb	aa
Marker336940	aaxbb	ab	aa	aa	bb	bb	bb	ab	ab	ab	aa	aa	bb	aa	ab	ab	bb	aa	ab	ab	ab	ab	ab	bb	bb	ab	bb	ab	ab	bb	ab	bb	ab	ab	aa	aa	bb	ab	aa	aa	bb	aa	bb	ab	ab	aa	ab	bb	aa
Marker336313	aaxbb	ab	aa	aa	bb	bb	bb	ab	ab	ab	aa	aa	bb	ab	ab	ab	bb	aa	ab	ab	ab	ab	ab	bb	bb	ab	bb	ab	ab	bb	ab	bb	ab	ab	aa	aa	bb	ab	aa	aa	bb	aa	bb	ab	ab	aa	ab	bb	aa
Marker337319	aaxbb	ab	aa	aa	bb	bb	bb	ab	ab	ab	aa	aa	bb	ab	ab	ab	bb	aa	ab	ab	ab	ab	ab	bb	bb	ab	bb	ab	ab	bb	ab	bb	ab	ab	aa	aa	bb	ab	aa	aa	bb	aa	bb	ab	ab	aa	ab	bb	aa
Marker327363	aaxbb	ab	aa	aa	bb	bb	bb	ab	ab	ab	aa	aa	bb	aa	ab	ab	bb	aa	ab	ab	ab	ab	ab	bb	bb	ab	bb	ab	ab	bb	ab	bb	ab	ab	aa	aa	bb	ab	aa	aa	bb	aa	bb	aa	ab	aa	aa	bb	aa
Marker335090	aaxbb	ab	aa	aa	bb	bb	bb	ab	ab	ab	aa	aa	bb	ab	ab	ab	bb	aa	ab	ab	ab	ab	ab	bb	bb	ab	bb	ab	ab	bb	ab	bb	ab	ab	aa	aa	bb	ab	aa	aa	bb	aa	bb	aa	ab	aa	aa	bb	aa
Marker355033	aaxbb	ab	aa	aa	bb	bb	bb	ab	ab	ab	aa	aa	bb	ab	ab	ab	bb	aa	ab	ab	ab	ab	ab	bb	bb	ab	bb	ab	ab	bb	ab	bb	ab	ab	aa	aa	bb	ab	aa	aa	bb	aa	bb	aa	ab	aa	ab	bb	aa
Marker327713	aaxbb	ab	aa	aa	bb	bb	bb	ab	ab	ab	aa	aa	bb	ab	ab	ab	bb	aa	ab	ab	ab	ab	ab	bb	bb	ab	bb	ab	ab	bb	ab	bb	ab	ab	aa	aa	bb	ab	aa	aa	bb	aa	bb	ab	ab	aa	aa	bb	aa
Marker348296	aaxbb	ab	aa	aa	bb	bb	bb	ab	aa	ab	aa	aa	bb	aa	ab	ab	bb	aa	ab	ab	ab	ab	ab	bb	bb	ab	bb	ab	ab	bb	ab	bb	ab	ab	aa	aa	bb	ab	aa	aa	bb	aa	bb	ab	ab	aa	aa	bb	aa
Marker329572	aaxbb	ab	aa	aa	bb	bb	bb	ab	aa	ab	aa	aa	bb	aa	ab	ab	bb	aa	ab	ab	ab	ab	ab	bb	bb	ab	bb	ab	ab	bb	aa	bb	ab	ab	aa	aa	bb	ab	aa	aa	bb	aa	bb	ab	ab	aa	aa	bb	aa
Marker346129	aaxbb	ab	aa	aa	bb	bb	bb	ab	ab	ab	aa	aa	bb	ab	ab	ab	bb	aa	ab	ab	ab	ab	ab	bb	bb	ab	bb	ab	ab	bb	aa	bb	ab	ab	aa	aa	bb	ab	aa	aa	bb	aa	bb	ab	ab	aa	aa	bb	aa
Marker322745	aaxbb	ab	aa	aa	bb	bb	bb	ab	aa	ab	aa	aa	bb	--	ab	ab	bb	aa	ab	ab	ab	ab	ab	bb	bb	ab	bb	ab	ab	bb	--	bb	ab	ab	aa	aa	bb	ab	aa	aa	bb	aa	bb	ab	ab	aa	aa	bb	aa
Marker329774	aaxbb	ab	aa	aa	bb	bb	bb	ab	aa	ab	aa	aa	bb	ab	ab	ab	bb	aa	ab	ab	ab	ab	ab	bb	bb	ab	bb	ab	ab	bb	aa	bb	ab	ab	aa	aa	bb	ab	aa	aa	bb	aa	bb	ab	ab	aa	ab	bb	aa
Marker341353	aaxbb	ab	aa	aa	bb	bb	bb	ab	aa	ab	aa	aa	bb	aa	ab	ab	bb	aa	ab	ab	ab	ab	aa	bb	bb	ab	bb	ab	ab	bb	ab	bb	ab	ab	aa	aa	bb	ab	aa	aa	bb	aa	bb	ab	ab	aa	ab	bb	aa
Marker340385	aaxbb	ab	aa	aa	bb	bb	bb	ab	ab	ab	aa	aa	bb	aa	ab	ab	bb	aa	ab	ab	ab	ab	aa	bb	bb	ab	bb	ab	ab	bb	ab	bb	ab	ab	aa	aa	bb	ab	aa	aa	bb	aa	bb	ab	ab	aa	ab	bb	aa
Marker332513	aaxbb	ab	aa	aa	bb	bb	bb	ab	aa	ab	aa	aa	bb	aa	ab	ab	bb	aa	ab	ab	ab	ab	aa	bb	bb	ab	bb	ab	ab	bb	ab	bb	ab	ab	aa	aa	bb	ab	aa	aa	bb	aa	bb	ab	ab	aa	ab	bb	aa
Marker350501	aaxbb	ab	aa	aa	bb	bb	bb	ab	aa	ab	aa	aa	bb	aa	ab	ab	bb	aa	ab	ab	ab	ab	aa	bb	bb	ab	bb	ab	ab	bb	ab	bb	ab	ab	aa	aa	bb	ab	aa	aa	bb	aa	bb	--	ab	aa	ab	bb	aa
Marker350528	aaxbb	ab	aa	aa	bb	bb	bb	ab	ab	ab	aa	aa	bb	ab	ab	ab	bb	aa	ab	ab	ab	aa	ab	bb	bb	ab	bb	ab	ab	bb	ab	bb	ab	aa	aa	aa	bb	ab	aa	aa	bb	aa	bb	ab	ab	aa	aa	bb	aa
Marker328262	aaxbb	ab	aa	aa	bb	bb	bb	ab	aa	bb	aa	aa	bb	ab	bb	ab	bb	aa	ab	ab	ab	ab	ab	bb	bb	aa	bb	ab	ab	bb	ab	bb	ab	aa	aa	aa	bb	ab	aa	aa	bb	aa	bb	ab	ab	aa	--	bb	aa
Marker322868	aaxbb	--	aa	aa	bb	bb	bb	ab	aa	bb	aa	aa	bb	ab	bb	ab	bb	aa	ab	ab	aa	--	--	bb	bb	aa	bb	ab	ab	bb	ab	bb	ab	aa	aa	aa	bb	aa	aa	aa	bb	aa	bb	ab	ab	aa	aa	bb	aa
Marker343658	aaxbb	ab	aa	aa	bb	bb	bb	ab	aa	ab	aa	aa	bb	ab	bb	ab	bb	aa	ab	ab	aa	aa	ab	bb	bb	aa	bb	ab	ab	bb	ab	bb	bb	aa	aa	aa	bb	aa	aa	aa	bb	aa	bb	ab	ab	aa	aa	bb	aa
Marker355589	aaxbb	aa	aa	aa	bb	bb	bb	ab	aa	ab	aa	aa	bb	ab	ab	ab	bb	aa	ab	ab	ab	ab	ab	bb	bb	ab	bb	ab	ab	bb	ab	bb	bb	--	aa	aa	bb	aa	aa	aa	bb	aa	bb	ab	ab	aa	aa	bb	aa
Marker347054	aaxbb	aa	aa	aa	bb	bb	bb	ab	--	bb	aa	aa	bb	--	ab	ab	bb	aa	ab	ab	ab	aa	ab	bb	bb	ab	bb	--	ab	bb	ab	bb	bb	--	aa	aa	bb	ab	aa	aa	bb	aa	bb	ab	ab	aa	aa	bb	aa
Marker320810	aaxbb	--	aa	aa	bb	bb	bb	ab	--	--	aa	aa	bb	--	--	ab	bb	aa	ab	ab	ab	--	--	bb	bb	ab	bb	--	ab	bb	ab	bb	ab	--	aa	aa	bb	--	aa	aa	bb	aa	bb	ab	ab	aa	--	bb	aa
Marker337105	aaxbb	--	aa	aa	bb	bb	bb	ab	ab	ab	aa	aa	bb	ab	ab	ab	bb	aa	ab	ab	--	ab	--	bb	bb	ab	bb	ab	ab	bb	ab	bb	ab	ab	aa	aa	bb	--	aa	aa	bb	aa	bb	ab	ab	aa	aa	bb	aa
Marker332652	aaxbb	ab	aa	aa	bb	bb	bb	ab	aa	ab	aa	aa	bb	--	ab	ab	bb	aa	ab	ab	aa	ab	ab	bb	bb	ab	bb	--	ab	bb	ab	bb	ab	--	aa	aa	bb	ab	aa	aa	bb	aa	bb	ab	ab	aa	aa	bb	aa
Marker350172	aaxbb	--	aa	aa	bb	bb	bb	ab	ab	ab	aa	aa	bb	ab	ab	ab	bb	aa	ab	ab	ab	ab	--	bb	bb	ab	bb	ab	ab	bb	ab	bb	ab	--	aa	aa	bb	--	aa	aa	bb	aa	bb	ab	ab	aa	--	bb	aa
Marker343149	aaxbb	ab	aa	aa	bb	bb	bb	ab	ab	--	aa	aa	bb	ab	ab	ab	bb	aa	aa	ab	--	ab	--	bb	bb	ab	bb	--	ab	bb	ab	bb	ab	bb	aa	aa	bb	--	aa	aa	bb	aa	bb	ab	ab	aa	--	bb	aa
Marker328100	aaxbb	ab	aa	aa	bb	bb	bb	ab	--	bb	aa	aa	bb	ab	ab	ab	bb	aa	aa	ab	aa	aa	ab	bb	bb	ab	bb	bb	ab	bb	bb	bb	ab	bb	aa	aa	bb	--	aa	aa	bb	aa	bb	ab	ab	aa	aa	bb	aa
Marker339779	aaxbb	aa	aa	aa	bb	bb	bb	ab	--	--	aa	aa	bb	ab	ab	ab	bb	aa	aa	ab	aa	--	--	bb	bb	ab	bb	bb	--	bb	bb	bb	ab	--	aa	aa	bb	--	aa	aa	bb	aa	bb	ab	ab	aa	aa	bb	aa
Marker326708	aaxbb	--	aa	aa	bb	bb	bb	ab	ab	--	aa	aa	bb	ab	ab	ab	bb	aa	--	ab	aa	aa	--	bb	bb	ab	bb	bb	--	bb	bb	bb	ab	bb	aa	aa	bb	ab	aa	aa	bb	aa	bb	ab	ab	aa	--	bb	aa
Marker342586	aaxbb	ab	aa	aa	bb	bb	bb	ab	ab	bb	aa	aa	bb	ab	ab	ab	bb	aa	ab	ab	aa	aa	aa	bb	bb	ab	bb	bb	--	bb	ab	bb	ab	ab	aa	aa	bb	ab	aa	aa	bb	aa	bb	ab	ab	aa	--	bb	aa
Marker327649	aaxbb	ab	aa	aa	bb	bb	bb	ab	ab	--	aa	aa	bb	ab	ab	ab	bb	aa	ab	ab	ab	ab	aa	bb	bb	ab	bb	bb	ab	bb	ab	bb	ab	ab	aa	aa	bb	ab	aa	aa	bb	aa	bb	ab	ab	aa	ab	bb	aa
Marker335650	aaxbb	ab	aa	aa	bb	bb	bb	ab	ab	bb	aa	aa	bb	ab	ab	ab	bb	aa	ab	ab	ab	ab	aa	bb	bb	ab	bb	bb	--	bb	ab	bb	ab	ab	aa	aa	bb	--	aa	aa	bb	aa	bb	ab	ab	aa	ab	bb	aa
Marker330870	aaxbb	ab	aa	aa	bb	bb	bb	ab	ab	ab	aa	aa	bb	ab	ab	ab	bb	aa	ab	ab	ab	ab	aa	bb	bb	ab	bb	bb	ab	bb	--	bb	ab	ab	aa	aa	bb	ab	aa	aa	bb	aa	bb	aa	ab	aa	ab	bb	aa
Marker322712	aaxbb	ab	aa	aa	bb	bb	bb	ab	ab	ab	aa	aa	bb	ab	ab	ab	bb	aa	ab	ab	ab	--	aa	bb	bb	ab	bb	ab	ab	bb	ab	bb	ab	ab	aa	aa	bb	ab	aa	aa	bb	aa	bb	aa	ab	aa	ab	bb	aa
Marker345067	aaxbb	ab	aa	aa	bb	bb	bb	ab	ab	ab	aa	aa	bb	ab	ab	ab	bb	aa	ab	ab	ab	bb	ab	bb	bb	ab	bb	--	ab	bb	ab	bb	ab	ab	aa	aa	bb	ab	aa	aa	bb	aa	bb	aa	ab	aa	ab	bb	aa
Marker344123	aaxbb	aa	aa	aa	bb	bb	bb	ab	ab	ab	aa	aa	bb	ab	ab	ab	bb	aa	ab	ab	ab	--	ab	bb	bb	ab	bb	ab	bb	bb	--	bb	ab	ab	aa	aa	bb	ab	aa	aa	bb	aa	bb	--	ab	aa	ab	bb	aa
Marker347421	aaxbb	ab	aa	aa	bb	bb	bb	bb	ab	ab	aa	aa	bb	ab	ab	ab	bb	aa	ab	ab	ab	ab	ab	bb	bb	ab	bb	ab	ab	bb	ab	bb	ab	ab	aa	aa	bb	ab	aa	aa	bb	aa	bb	ab	ab	aa	ab	bb	aa
Marker338786	aaxbb	aa	aa	aa	bb	bb	bb	ab	ab	ab	aa	aa	bb	ab	ab	ab	bb	aa	ab	ab	aa	ab	ab	bb	--	aa	bb	--	bb	bb	ab	bb	ab	ab	aa	aa	bb	ab	aa	aa	bb	aa	bb	aa	--	aa	ab	bb	aa
Marker335421	aaxbb	ab	ab	aa	bb	bb	bb	ab	ab	ab	aa	aa	bb	ab	ab	ab	bb	ab	ab	ab	ab	ab	ab	bb	bb	ab	bb	ab	ab	bb	ab	bb	ab	ab	aa	aa	bb	ab	aa	aa	bb	aa	bb	ab	aa	aa	ab	bb	aa
Marker332637	aaxbb	ab	aa	aa	bb	bb	bb	bb	ab	ab	aa	ab	ab	ab	ab	ab	bb	aa	ab	ab	ab	aa	ab	bb	ab	ab	bb	ab	ab	bb	aa	bb	ab	ab	aa	aa	--	ab	aa	aa	bb	aa	bb	ab	aa	ab	ab	bb	aa
Marker345021	aaxbb	ab	ab	aa	bb	bb	bb	ab	ab	ab	aa	ab	ab	ab	ab	ab	bb	aa	ab	ab	aa	bb	aa	bb	bb	ab	bb	ab	bb	bb	ab	bb	ab	ab	aa	aa	ab	ab	aa	aa	bb	aa	bb	aa	ab	aa	ab	ab	aa
Marker325213	aaxbb	ab	ab	aa	bb	bb	bb	ab	ab	ab	aa	ab	ab	ab	ab	ab	bb	ab	ab	ab	aa	bb	aa	bb	ab	ab	bb	ab	ab	bb	ab	bb	ab	ab	aa	aa	ab	ab	aa	aa	bb	aa	bb	aa	ab	aa	ab	ab	aa
Marker322781	aaxbb	ab	ab	aa	bb	bb	bb	ab	ab	ab	aa	aa	ab	ab	ab	ab	bb	aa	ab	ab	aa	bb	aa	bb	bb	ab	bb	bb	ab	bb	ab	bb	ab	ab	aa	aa	ab	ab	aa	aa	bb	aa	bb	aa	ab	aa	ab	ab	aa
Marker347913	aaxbb	ab	ab	aa	bb	bb	bb	bb	ab	ab	aa	ab	ab	ab	ab	ab	bb	aa	ab	ab	--	aa	aa	bb	ab	ab	bb	bb	ab	bb	ab	bb	ab	ab	aa	aa	ab	ab	aa	aa	bb	aa	bb	aa	ab	aa	ab	bb	aa
Marker334564	aaxbb	ab	ab	aa	bb	bb	bb	bb	ab	--	aa	aa	--	ab	ab	ab	bb	aa	ab	ab	aa	--	aa	bb	bb	ab	bb	ab	bb	bb	aa	bb	bb	ab	aa	aa	ab	ab	aa	aa	bb	aa	bb	aa	ab	aa	ab	bb	aa
Marker321107	aaxbb	--	ab	aa	bb	bb	bb	bb	ab	ab	aa	ab	ab	aa	aa	bb	bb	aa	ab	aa	aa	aa	aa	bb	bb	aa	bb	ab	bb	bb	aa	bb	bb	ab	aa	aa	ab	aa	aa	aa	ab	aa	bb	aa	aa	ab	ab	aa	aa
Marker344262	aaxbb	aa	ab	aa	bb	bb	bb	bb	ab	ab	aa	ab	bb	aa	--	bb	ab	--	ab	aa	aa	ab	aa	bb	ab	aa	bb	ab	bb	bb	aa	--	bb	ab	aa	aa	ab	ab	aa	aa	ab	aa	bb	aa	--	ab	ab	aa	aa
Marker334232	aaxbb	aa	aa	aa	bb	bb	bb	bb	ab	ab	aa	ab	ab	ab	aa	ab	ab	ab	ab	aa	aa	aa	aa	bb	ab	aa	bb	ab	bb	bb	aa	aa	bb	ab	aa	aa	ab	aa	aa	aa	ab	aa	bb	aa	aa	ab	ab	aa	aa
Marker353363	aaxbb	--	aa	aa	bb	bb	bb	bb	ab	bb	aa	--	ab	aa	aa	bb	--	aa	ab	aa	aa	ab	aa	bb	ab	aa	bb	--	bb	bb	aa	aa	bb	ab	aa	aa	ab	aa	aa	aa	ab	aa	bb	ab	aa	aa	ab	aa	aa
Marker322130	aaxbb	aa	ab	aa	bb	bb	bb	bb	ab	bb	aa	ab	bb	ab	aa	ab	ab	ab	ab	aa	aa	ab	aa	bb	ab	aa	bb	bb	bb	bb	aa	aa	bb	ab	aa	aa	ab	aa	aa	aa	bb	aa	bb	ab	ab	ab	ab	aa	aa
Marker344623	aaxbb	aa	ab	aa	bb	bb	bb	bb	ab	bb	aa	aa	ab	ab	aa	ab	ab	ab	ab	aa	aa	aa	aa	bb	ab	aa	bb	bb	bb	bb	aa	bb	bb	ab	aa	aa	ab	ab	aa	aa	ab	aa	bb	ab	aa	ab	ab	aa	aa
Marker321805	aaxbb	aa	ab	aa	bb	bb	bb	bb	ab	bb	aa	ab	bb	ab	aa	ab	ab	aa	ab	aa	aa	ab	aa	bb	ab	aa	bb	bb	bb	bb	aa	bb	bb	ab	aa	aa	ab	ab	aa	aa	ab	aa	bb	ab	aa	ab	ab	aa	aa
Marker327652	aaxbb	aa	ab	aa	bb	bb	bb	bb	ab	bb	aa	ab	ab	ab	aa	ab	bb	ab	ab	ab	aa	ab	aa	bb	ab	aa	bb	ab	bb	bb	aa	bb	bb	ab	aa	aa	ab	ab	aa	aa	ab	aa	bb	ab	ab	ab	ab	aa	aa
Marker256395	aaxbb	bb	ab	bb	ab	aa	aa	bb	aa	bb	aa	bb	bb	bb	bb	bb	ab	bb	--	ab	ab	aa	bb	aa	ab	ab	bb	aa	aa	ab	ab	ab	ab	ab	aa	ab	bb	ab	ab	aa	bb	ab	ab	bb	ab	ab	aa	ab	ab
Marker250120	aaxbb	bb	ab	bb	ab	aa	aa	bb	aa	bb	aa	bb	bb	bb	bb	--	--	--	ab	ab	ab	aa	bb	--	ab	ab	bb	aa	aa	ab	ab	ab	ab	bb	bb	ab	bb	--	ab	aa	bb	ab	bb	bb	ab	ab	aa	ab	ab
Marker273249	aaxbb	--	ab	bb	aa	aa	aa	bb	aa	bb	aa	bb	bb	bb	bb	bb	ab	bb	ab	ab	ab	aa	bb	aa	ab	ab	bb	aa	aa	ab	ab	ab	--	bb	bb	ab	bb	aa	ab	aa	bb	ab	bb	bb	ab	ab	aa	bb	ab
Marker257910	aaxbb	ab	ab	bb	--	--	aa	bb	aa	bb	aa	bb	bb	bb	bb	ab	ab	bb	ab	--	ab	aa	bb	ab	ab	ab	bb	aa	aa	ab	ab	ab	bb	ab	aa	ab	bb	--	ab	aa	--	ab	bb	bb	ab	ab	aa	bb	ab
Marker277147	aaxbb	ab	ab	bb	aa	bb	aa	bb	aa	bb	aa	bb	bb	bb	bb	bb	ab	--	ab	ab	ab	aa	bb	ab	ab	ab	bb	--	aa	ab	ab	ab	bb	--	--	ab	bb	ab	ab	aa	--	--	bb	bb	ab	ab	aa	--	ab
Marker253564	aaxbb	ab	ab	bb	aa	bb	aa	bb	aa	bb	aa	bb	bb	bb	bb	--	aa	bb	ab	bb	ab	aa	bb	ab	ab	ab	bb	aa	aa	ab	ab	ab	bb	bb	bb	ab	bb	ab	ab	aa	ab	ab	bb	bb	ab	ab	aa	bb	ab
Marker267950	aaxbb	ab	ab	bb	aa	ab	aa	bb	ab	bb	aa	aa	bb	bb	bb	ab	ab	bb	ab	bb	ab	aa	bb	ab	ab	ab	bb	aa	aa	ab	ab	ab	ab	ab	ab	ab	bb	ab	ab	aa	ab	ab	bb	bb	ab	ab	aa	ab	ab
Marker268879	aaxbb	ab	ab	bb	ab	--	aa	bb	ab	bb	aa	aa	bb	bb	bb	ab	ab	bb	ab	ab	ab	aa	bb	ab	ab	ab	bb	aa	aa	ab	ab	ab	ab	ab	ab	ab	bb	ab	ab	aa	ab	ab	ab	bb	ab	ab	aa	bb	ab
Marker263709	aaxbb	ab	ab	bb	ab	ab	aa	bb	ab	bb	aa	aa	bb	bb	bb	ab	aa	ab	bb	ab	ab	aa	bb	ab	ab	ab	bb	ab	aa	ab	ab	ab	ab	ab	ab	ab	bb	ab	ab	aa	ab	ab	ab	bb	ab	ab	aa	bb	ab
Marker264608	aaxbb	ab	ab	bb	ab	ab	aa	bb	ab	bb	aa	aa	bb	bb	bb	ab	aa	ab	bb	ab	ab	aa	bb	ab	ab	ab	bb	ab	aa	ab	ab	ab	ab	ab	ab	ab	bb	ab	ab	aa	ab	ab	ab	bb	ab	ab	aa	bb	ab
Marker271907	aaxbb	ab	ab	bb	ab	ab	aa	bb	ab	bb	aa	aa	bb	bb	bb	ab	aa	ab	bb	ab	ab	aa	bb	ab	ab	ab	bb	ab	aa	ab	ab	ab	ab	ab	ab	ab	bb	ab	ab	aa	ab	ab	ab	bb	ab	ab	aa	bb	ab
Marker261146	aaxbb	ab	ab	bb	ab	ab	aa	bb	ab	bb	aa	aa	bb	bb	bb	ab	aa	ab	bb	ab	ab	aa	bb	ab	ab	ab	bb	ab	aa	ab	ab	ab	ab	ab	ab	ab	bb	ab	ab	aa	ab	ab	ab	bb	ab	ab	aa	bb	ab
Marker262111	aaxbb	ab	ab	bb	ab	ab	aa	bb	ab	bb	aa	aa	bb	bb	bb	ab	aa	ab	bb	ab	ab	aa	bb	ab	ab	ab	bb	ab	aa	ab	ab	ab	ab	ab	ab	ab	bb	ab	ab	aa	ab	ab	ab	bb	ab	ab	aa	bb	ab
Marker279196	aaxbb	ab	ab	bb	ab	ab	aa	bb	ab	bb	aa	aa	bb	bb	bb	ab	aa	ab	bb	ab	ab	aa	bb	ab	ab	ab	bb	ab	aa	ab	ab	ab	ab	ab	ab	ab	bb	ab	ab	aa	ab	ab	ab	bb	ab	ab	aa	bb	ab
Marker259638	aaxbb	ab	ab	bb	ab	ab	aa	bb	ab	bb	aa	aa	bb	bb	bb	ab	aa	ab	bb	ab	ab	aa	bb	ab	ab	ab	bb	ab	aa	ab	ab	ab	ab	ab	ab	ab	bb	ab	ab	aa	ab	ab	ab	bb	ab	ab	aa	bb	ab
Marker280308	aaxbb	ab	ab	bb	ab	ab	aa	bb	ab	bb	aa	aa	bb	bb	bb	ab	aa	ab	bb	ab	ab	aa	bb	ab	ab	ab	bb	ab	aa	ab	ab	ab	ab	ab	ab	ab	bb	ab	ab	aa	ab	ab	ab	bb	ab	ab	aa	bb	ab
Marker279526	aaxbb	ab	ab	bb	ab	ab	aa	bb	ab	bb	aa	aa	bb	bb	bb	ab	aa	ab	bb	ab	ab	aa	bb	ab	ab	ab	bb	ab	aa	ab	ab	ab	ab	ab	ab	ab	bb	ab	ab	aa	ab	ab	ab	bb	ab	ab	aa	bb	ab
Marker281516	aaxbb	ab	ab	bb	ab	ab	aa	bb	ab	bb	aa	aa	bb	bb	bb	ab	aa	ab	bb	ab	ab	aa	bb	ab	ab	ab	bb	ab	aa	ab	ab	ab	ab	ab	ab	ab	bb	ab	ab	aa	ab	ab	ab	bb	ab	ab	aa	bb	ab
Marker281197	aaxbb	ab	ab	bb	ab	ab	aa	bb	ab	bb	aa	aa	bb	bb	bb	ab	aa	ab	bb	ab	ab	aa	bb	ab	ab	ab	bb	ab	aa	ab	ab	ab	ab	ab	ab	ab	bb	ab	ab	aa	ab	ab	ab	bb	ab	ab	aa	bb	ab
Marker280626	aaxbb	ab	ab	bb	ab	ab	aa	bb	ab	bb	aa	aa	bb	bb	bb	ab	aa	ab	bb	ab	ab	aa	bb	ab	ab	ab	bb	ab	aa	ab	ab	ab	ab	ab	ab	ab	bb	ab	ab	aa	ab	ab	ab	bb	ab	ab	aa	bb	ab
Marker251859	aaxbb	ab	ab	bb	ab	ab	aa	bb	ab	bb	aa	aa	bb	bb	bb	ab	aa	ab	bb	ab	ab	aa	bb	ab	ab	ab	bb	ab	aa	ab	ab	ab	ab	ab	ab	ab	bb	ab	ab	aa	ab	ab	ab	bb	ab	ab	aa	bb	ab
Marker260957	aaxbb	ab	ab	bb	ab	ab	aa	bb	ab	bb	aa	aa	bb	bb	bb	ab	aa	ab	bb	ab	ab	aa	bb	ab	ab	ab	bb	ab	aa	ab	ab	ab	ab	ab	ab	ab	bb	ab	ab	aa	ab	ab	ab	bb	ab	ab	aa	bb	ab
Marker252279	aaxbb	ab	ab	bb	ab	ab	aa	bb	ab	bb	aa	aa	bb	bb	bb	ab	aa	ab	bb	ab	ab	aa	bb	ab	ab	ab	bb	ab	aa	ab	ab	aa	ab	ab	ab	ab	bb	ab	ab	aa	ab	ab	ab	bb	ab	ab	aa	bb	ab
Marker281821	aaxbb	ab	ab	bb	ab	ab	aa	bb	ab	bb	aa	aa	bb	bb	bb	ab	aa	ab	bb	ab	ab	aa	bb	ab	ab	ab	bb	ab	aa	ab	ab	aa	ab	ab	ab	ab	bb	ab	ab	aa	ab	ab	ab	bb	ab	ab	aa	bb	ab
Marker270212	aaxbb	ab	ab	bb	ab	ab	aa	bb	ab	bb	aa	aa	bb	bb	bb	ab	aa	ab	bb	ab	ab	aa	bb	ab	ab	ab	bb	ab	aa	ab	ab	aa	ab	ab	ab	ab	bb	ab	ab	aa	ab	ab	ab	bb	ab	ab	aa	bb	ab
Marker281277	aaxbb	ab	ab	bb	ab	ab	aa	bb	ab	bb	aa	aa	bb	bb	bb	ab	aa	ab	bb	ab	ab	aa	bb	ab	ab	ab	bb	ab	aa	ab	ab	aa	ab	ab	ab	ab	bb	ab	ab	aa	ab	ab	ab	bb	ab	ab	aa	bb	ab
Marker245515	aaxbb	ab	ab	bb	ab	ab	aa	bb	ab	bb	aa	aa	bb	bb	bb	ab	aa	ab	bb	ab	ab	aa	bb	ab	ab	ab	bb	ab	aa	ab	ab	ab	ab	ab	ab	ab	bb	ab	ab	aa	ab	ab	ab	bb	ab	ab	aa	bb	ab
Marker277364	aaxbb	ab	ab	bb	ab	ab	aa	bb	ab	bb	aa	aa	bb	bb	bb	ab	aa	ab	bb	bb	ab	aa	bb	ab	ab	ab	bb	ab	aa	ab	ab	ab	ab	ab	ab	ab	bb	ab	ab	aa	ab	ab	ab	bb	ab	ab	aa	bb	ab
Marker258971	aaxbb	ab	ab	bb	ab	ab	aa	bb	ab	bb	aa	aa	bb	bb	bb	ab	aa	ab	bb	ab	ab	aa	bb	ab	ab	ab	bb	ab	aa	ab	ab	ab	ab	ab	ab	ab	bb	ab	ab	aa	ab	ab	ab	bb	ab	ab	aa	bb	ab
Marker257916	aaxbb	ab	ab	bb	ab	ab	aa	bb	ab	bb	aa	aa	bb	bb	bb	ab	aa	ab	bb	ab	ab	aa	bb	ab	ab	ab	bb	ab	aa	ab	ab	ab	ab	ab	ab	ab	bb	ab	ab	aa	ab	bb	ab	bb	ab	ab	aa	bb	ab
Marker247718	aaxbb	ab	ab	bb	ab	bb	aa	bb	ab	bb	aa	aa	bb	bb	bb	ab	aa	ab	bb	ab	ab	aa	bb	ab	ab	ab	bb	ab	aa	ab	ab	ab	ab	ab	ab	ab	bb	ab	ab	aa	ab	ab	ab	bb	ab	ab	aa	bb	ab
Marker274494	aaxbb	ab	ab	bb	ab	bb	aa	bb	ab	bb	aa	aa	bb	bb	bb	ab	aa	ab	bb	ab	ab	aa	bb	ab	ab	ab	bb	ab	aa	ab	ab	ab	ab	ab	ab	ab	bb	ab	ab	aa	ab	ab	ab	bb	ab	ab	aa	bb	--
Marker252250	aaxbb	ab	ab	bb	ab	bb	aa	bb	ab	bb	aa	aa	bb	bb	bb	ab	aa	ab	bb	bb	ab	aa	bb	ab	ab	ab	bb	ab	aa	ab	ab	ab	ab	ab	ab	ab	bb	ab	ab	aa	ab	bb	ab	bb	ab	ab	aa	bb	aa
Marker277413	aaxbb	ab	ab	bb	ab	ab	aa	bb	ab	bb	aa	aa	bb	bb	bb	ab	aa	ab	bb	bb	ab	aa	bb	ab	ab	ab	bb	ab	aa	ab	ab	ab	ab	ab	--	ab	bb	ab	ab	aa	ab	bb	ab	bb	ab	ab	aa	bb	ab
Marker267805	aaxbb	ab	ab	bb	ab	--	aa	bb	ab	bb	aa	aa	bb	bb	bb	--	aa	ab	bb	--	ab	aa	bb	ab	ab	ab	bb	ab	aa	ab	ab	ab	ab	ab	--	ab	bb	ab	ab	aa	bb	--	ab	bb	ab	ab	aa	bb	--
Marker261561	aaxbb	ab	ab	bb	ab	ab	aa	bb	ab	bb	aa	aa	bb	bb	bb	ab	aa	ab	bb	ab	ab	aa	bb	ab	ab	ab	bb	ab	aa	ab	ab	ab	ab	ab	aa	ab	bb	ab	ab	aa	ab	bb	ab	bb	ab	ab	aa	bb	aa
Marker252569	aaxbb	ab	ab	bb	ab	ab	aa	bb	ab	bb	aa	aa	bb	bb	bb	ab	aa	ab	bb	ab	ab	aa	bb	ab	ab	ab	bb	ab	aa	ab	ab	ab	ab	ab	aa	ab	bb	ab	ab	aa	bb	ab	ab	bb	ab	ab	aa	bb	ab
Marker276100	aaxbb	ab	ab	bb	ab	ab	aa	bb	ab	bb	aa	aa	bb	bb	bb	ab	aa	ab	bb	ab	ab	aa	bb	ab	ab	ab	bb	ab	aa	ab	ab	ab	ab	ab	ab	ab	bb	ab	ab	aa	bb	--	ab	bb	ab	ab	aa	bb	aa
Marker256124	aaxbb	ab	ab	bb	ab	ab	aa	bb	ab	bb	aa	aa	bb	bb	bb	--	aa	ab	bb	ab	ab	aa	bb	ab	ab	ab	bb	ab	aa	ab	ab	ab	ab	ab	--	ab	bb	ab	ab	aa	--	ab	ab	bb	ab	ab	aa	bb	--
Marker260806	aaxbb	ab	ab	bb	ab	ab	aa	bb	ab	bb	aa	aa	bb	bb	bb	aa	aa	ab	bb	bb	ab	aa	bb	ab	ab	ab	bb	ab	aa	ab	ab	ab	ab	ab	aa	ab	bb	ab	ab	aa	--	ab	ab	bb	ab	ab	aa	bb	ab
Marker249713	aaxbb	ab	ab	bb	ab	ab	aa	bb	ab	bb	aa	aa	bb	bb	bb	aa	aa	ab	bb	bb	ab	aa	bb	ab	ab	ab	bb	ab	aa	ab	ab	ab	ab	ab	aa	ab	bb	aa	ab	aa	--	ab	ab	bb	ab	ab	aa	bb	ab
Marker283542	aaxbb	ab	ab	bb	ab	ab	aa	bb	ab	bb	aa	aa	bb	bb	bb	aa	aa	ab	bb	ab	ab	aa	bb	ab	ab	ab	bb	ab	aa	ab	ab	ab	ab	ab	aa	ab	bb	ab	ab	aa	ab	ab	ab	bb	ab	ab	aa	bb	ab
Marker266431	aaxbb	ab	ab	bb	ab	ab	aa	bb	ab	bb	aa	aa	bb	bb	bb	ab	aa	ab	bb	ab	ab	aa	bb	ab	ab	ab	bb	ab	aa	ab	ab	ab	ab	ab	aa	ab	bb	aa	ab	aa	ab	ab	ab	bb	ab	ab	aa	bb	ab
Marker263661	aaxbb	ab	ab	bb	ab	ab	aa	bb	ab	bb	aa	aa	bb	bb	bb	aa	aa	ab	bb	bb	ab	aa	bb	ab	ab	ab	bb	ab	aa	ab	ab	--	ab	ab	aa	ab	bb	aa	ab	aa	ab	ab	ab	bb	ab	ab	aa	bb	ab
Marker274489	aaxbb	ab	ab	bb	--	ab	aa	bb	ab	bb	aa	aa	bb	bb	bb	aa	aa	ab	bb	bb	ab	aa	bb	ab	ab	aa	bb	ab	aa	ab	ab	aa	ab	--	--	ab	bb	aa	aa	aa	ab	ab	ab	bb	ab	ab	aa	bb	ab
Marker282879	aaxbb	ab	ab	bb	aa	ab	aa	bb	ab	bb	aa	aa	bb	bb	bb	aa	aa	ab	bb	ab	ab	aa	bb	ab	ab	aa	bb	aa	aa	ab	ab	aa	ab	ab	aa	ab	bb	--	--	aa	ab	--	ab	bb	ab	ab	aa	bb	ab
Marker273969	aaxbb	ab	ab	bb	aa	ab	aa	bb	ab	bb	aa	aa	bb	bb	bb	--	aa	ab	bb	bb	ab	aa	bb	ab	ab	--	bb	aa	aa	--	ab	ab	ab	--	--	ab	bb	ab	aa	aa	ab	ab	ab	bb	ab	ab	aa	bb	ab
Marker273964	aaxbb	ab	ab	bb	ab	ab	aa	bb	ab	bb	aa	aa	bb	bb	bb	ab	aa	ab	bb	bb	ab	aa	bb	ab	ab	aa	bb	aa	aa	ab	ab	aa	ab	aa	aa	ab	bb	aa	aa	aa	ab	ab	ab	bb	ab	ab	aa	bb	ab
Marker264506	aaxbb	ab	ab	bb	ab	ab	aa	bb	ab	bb	aa	aa	bb	bb	bb	ab	aa	ab	bb	--	ab	aa	bb	ab	ab	ab	bb	aa	aa	ab	ab	ab	ab	aa	aa	ab	bb	ab	--	aa	ab	ab	ab	bb	ab	ab	aa	bb	ab
Marker246452	aaxbb	ab	ab	bb	ab	ab	aa	bb	ab	bb	aa	aa	bb	bb	bb	aa	aa	ab	bb	ab	ab	aa	bb	ab	ab	ab	bb	aa	aa	ab	ab	--	ab	aa	aa	ab	bb	ab	--	aa	ab	ab	ab	bb	ab	ab	aa	bb	ab
Marker271713	aaxbb	ab	ab	bb	ab	ab	aa	bb	ab	bb	aa	aa	bb	bb	bb	aa	aa	ab	bb	ab	ab	aa	bb	ab	ab	ab	bb	aa	aa	ab	ab	ab	ab	ab	ab	ab	bb	ab	ab	aa	ab	bb	ab	bb	ab	ab	aa	bb	ab
Marker251957	aaxbb	ab	ab	bb	ab	ab	aa	bb	ab	bb	aa	aa	bb	bb	bb	aa	aa	ab	bb	ab	ab	aa	bb	ab	ab	ab	bb	aa	aa	--	ab	ab	ab	ab	ab	ab	bb	ab	ab	aa	ab	bb	ab	bb	ab	ab	aa	bb	ab
Marker246454	aaxbb	ab	ab	bb	ab	ab	aa	bb	ab	bb	aa	aa	bb	bb	bb	aa	aa	ab	bb	ab	ab	aa	bb	ab	ab	ab	bb	aa	aa	ab	ab	ab	ab	ab	ab	ab	bb	ab	ab	aa	ab	bb	ab	bb	ab	ab	aa	bb	ab
Marker258300	aaxbb	ab	ab	bb	ab	ab	aa	bb	ab	bb	aa	aa	bb	bb	bb	aa	aa	ab	bb	ab	ab	aa	bb	ab	ab	ab	bb	aa	aa	ab	ab	ab	ab	ab	aa	ab	bb	ab	ab	aa	ab	bb	ab	bb	ab	ab	aa	bb	ab
Marker271980	aaxbb	ab	ab	bb	ab	ab	aa	bb	--	bb	aa	aa	bb	bb	bb	aa	aa	ab	bb	--	aa	aa	bb	aa	ab	ab	bb	ab	aa	ab	--	ab	--	ab	aa	bb	bb	ab	ab	aa	ab	bb	--	bb	ab	ab	aa	bb	ab
Marker277721	aaxbb	aa	ab	bb	ab	ab	aa	bb	bb	bb	aa	aa	bb	bb	bb	aa	aa	ab	bb	bb	ab	aa	bb	--	ab	ab	bb	aa	aa	ab	bb	ab	aa	ab	aa	--	bb	ab	ab	aa	ab	bb	ab	bb	ab	aa	aa	bb	ab
Marker247095	aaxbb	aa	ab	bb	ab	ab	aa	bb	bb	bb	aa	aa	bb	bb	bb	--	aa	ab	bb	ab	ab	aa	bb	aa	ab	ab	bb	aa	aa	aa	bb	ab	aa	ab	--	--	bb	ab	ab	aa	aa	bb	bb	bb	ab	aa	aa	bb	ab
Marker275955	aaxbb	aa	ab	bb	ab	bb	aa	bb	ab	bb	aa	aa	bb	bb	bb	ab	aa	ab	bb	bb	ab	aa	bb	--	ab	ab	bb	ab	aa	ab	bb	ab	aa	ab	bb	ab	bb	ab	ab	aa	ab	bb	--	bb	ab	aa	aa	bb	ab
Marker283185	aaxbb	ab	ab	bb	--	bb	aa	bb	--	bb	aa	aa	bb	bb	bb	--	aa	ab	bb	ab	aa	aa	bb	--	ab	ab	bb	aa	aa	--	bb	ab	aa	ab	--	--	bb	--	ab	aa	aa	--	--	bb	ab	ab	aa	bb	--
Marker262353	aaxbb	ab	ab	bb	ab	bb	aa	bb	ab	bb	aa	aa	bb	bb	bb	ab	aa	ab	bb	ab	aa	aa	bb	aa	ab	ab	bb	aa	aa	aa	bb	ab	ab	ab	bb	--	bb	ab	--	aa	aa	--	bb	bb	ab	--	aa	bb	ab
Marker273388	aaxbb	--	aa	bb	--	ab	aa	bb	bb	bb	aa	aa	bb	bb	bb	--	aa	ab	bb	ab	ab	aa	bb	aa	--	ab	bb	bb	aa	ab	bb	ab	--	ab	bb	bb	bb	--	ab	aa	aa	bb	bb	bb	ab	ab	aa	bb	ab
Marker281070	aaxbb	aa	--	bb	--	--	aa	bb	bb	bb	aa	aa	bb	bb	bb	--	aa	ab	bb	ab	--	aa	bb	--	--	ab	bb	bb	aa	--	--	ab	--	ab	--	bb	bb	ab	ab	aa	--	--	ab	bb	ab	--	aa	bb	ab
Marker264411	aaxbb	ab	--	bb	--	--	aa	bb	--	bb	aa	aa	bb	bb	bb	--	aa	ab	bb	ab	aa	aa	bb	ab	ab	ab	bb	bb	aa	aa	ab	ab	--	ab	aa	bb	bb	ab	ab	aa	aa	aa	aa	bb	ab	aa	aa	bb	ab
Marker269602	aaxbb	--	aa	bb	aa	ab	aa	bb	ab	bb	aa	aa	bb	bb	bb	--	aa	ab	bb	--	aa	aa	bb	--	--	ab	bb	aa	aa	ab	ab	ab	--	ab	--	--	bb	ab	--	aa	--	aa	--	bb	ab	aa	aa	bb	ab
Marker248964	aaxbb	ab	aa	bb	aa	ab	aa	bb	ab	bb	aa	aa	bb	bb	bb	ab	aa	ab	bb	--	aa	aa	bb	ab	--	ab	bb	--	aa	ab	ab	ab	--	ab	aa	bb	bb	ab	--	aa	aa	aa	aa	bb	ab	aa	aa	bb	ab
Marker279676	aaxbb	aa	ab	bb	aa	aa	aa	bb	ab	bb	aa	aa	bb	bb	bb	aa	aa	ab	bb	--	aa	aa	bb	aa	ab	ab	bb	--	aa	ab	ab	ab	--	ab	aa	bb	bb	bb	bb	aa	aa	--	ab	bb	ab	ab	aa	bb	aa
Marker274530	aaxbb	aa	ab	bb	aa	aa	aa	bb	ab	bb	aa	aa	bb	bb	bb	ab	aa	ab	bb	bb	ab	aa	bb	ab	ab	aa	bb	ab	aa	ab	ab	ab	aa	ab	aa	bb	bb	bb	bb	aa	aa	aa	bb	bb	ab	ab	aa	bb	aa
Marker277978	aaxbb	ab	--	bb	--	aa	aa	bb	ab	bb	aa	aa	bb	bb	bb	ab	aa	ab	bb	--	--	aa	bb	ab	ab	aa	bb	--	aa	ab	--	ab	ab	ab	aa	--	bb	--	bb	aa	aa	bb	bb	bb	bb	ab	aa	bb	aa
Marker275739	aaxbb	--	--	bb	--	aa	aa	bb	--	bb	aa	aa	bb	bb	bb	aa	aa	ab	bb	--	aa	aa	bb	aa	aa	aa	bb	aa	aa	ab	aa	ab	aa	ab	--	--	bb	bb	bb	aa	--	--	--	bb	--	ab	aa	bb	--
Marker246832	aaxbb	--	--	bb	aa	--	aa	bb	ab	bb	aa	aa	bb	bb	bb	--	aa	ab	bb	bb	aa	aa	bb	--	--	--	bb	ab	aa	ab	--	ab	--	--	--	--	bb	bb	--	--	--	--	ab	bb	--	ab	aa	bb	ab
Marker270686	aaxbb	--	ab	bb	--	aa	aa	bb	--	bb	aa	aa	bb	bb	bb	aa	aa	ab	bb	bb	--	aa	bb	aa	--	--	bb	--	aa	ab	aa	--	--	ab	aa	--	bb	--	--	aa	aa	--	ab	bb	--	ab	aa	bb	--
Marker266678	aaxbb	--	ab	bb	ab	aa	aa	bb	ab	bb	aa	aa	bb	bb	bb	aa	aa	ab	bb	bb	aa	aa	bb	--	--	aa	bb	bb	aa	ab	--	ab	aa	--	--	bb	bb	ab	bb	--	aa	bb	--	bb	bb	ab	aa	bb	--
Marker270028	aaxbb	--	--	bb	--	--	aa	bb	--	bb	aa	aa	bb	bb	bb	--	aa	ab	bb	bb	--	aa	bb	--	--	--	bb	bb	aa	ab	--	--	bb	--	--	--	bb	--	--	--	--	--	--	bb	--	ab	aa	bb	ab
Marker266415	aaxbb	ab	ab	bb	aa	bb	aa	bb	ab	bb	aa	aa	bb	bb	bb	ab	aa	ab	bb	bb	ab	aa	bb	--	aa	aa	bb	bb	aa	ab	aa	ab	--	--	--	ab	bb	ab	bb	--	aa	aa	--	bb	bb	ab	aa	bb	ab
Marker280057	aaxbb	ab	--	bb	aa	bb	aa	bb	--	bb	aa	aa	bb	bb	bb	--	aa	ab	bb	bb	--	aa	bb	ab	ab	ab	bb	bb	aa	ab	aa	--	aa	--	--	--	bb	bb	--	--	--	aa	bb	bb	--	ab	aa	bb	bb
Marker280657	aaxbb	bb	ab	bb	aa	bb	aa	bb	ab	bb	aa	aa	bb	bb	bb	--	aa	ab	bb	--	aa	aa	bb	ab	ab	ab	bb	--	aa	ab	aa	ab	aa	ab	aa	ab	bb	ab	bb	aa	--	--	--	bb	ab	ab	aa	bb	bb
Marker268236	aaxbb	bb	--	bb	ab	--	aa	bb	ab	bb	aa	aa	bb	bb	bb	ab	aa	ab	bb	bb	ab	aa	bb	ab	ab	ab	bb	bb	aa	ab	aa	ab	ab	ab	aa	--	bb	--	bb	aa	aa	--	--	bb	bb	ab	aa	bb	bb
Marker266576	aaxbb	bb	ab	bb	--	bb	aa	bb	ab	bb	aa	aa	bb	bb	bb	--	aa	ab	bb	ab	ab	aa	bb	ab	aa	aa	bb	--	aa	ab	aa	ab	bb	ab	--	bb	bb	ab	bb	aa	--	bb	bb	bb	ab	ab	aa	bb	--
Marker255751	aaxbb	ab	ab	bb	--	--	aa	bb	ab	bb	aa	aa	bb	bb	bb	--	aa	ab	bb	--	ab	aa	bb	ab	--	aa	bb	bb	aa	ab	aa	ab	bb	ab	--	ab	bb	--	--	aa	aa	bb	ab	bb	bb	ab	aa	bb	bb
Marker263575	aaxbb	--	ab	bb	--	ab	aa	bb	ab	bb	aa	aa	bb	bb	bb	--	aa	--	bb	ab	aa	aa	bb	ab	--	ab	bb	--	aa	--	--	ab	aa	ab	aa	--	bb	ab	--	aa	aa	bb	aa	bb	--	ab	aa	bb	ab
Marker268995	aaxbb	ab	ab	bb	ab	ab	aa	bb	ab	bb	aa	aa	bb	bb	bb	ab	aa	bb	bb	ab	ab	aa	bb	ab	aa	ab	bb	ab	aa	ab	ab	ab	ab	ab	aa	ab	bb	ab	ab	aa	ab	bb	ab	bb	bb	ab	aa	bb	ab
Marker260045	aaxbb	ab	ab	bb	ab	ab	aa	bb	ab	bb	aa	aa	bb	bb	bb	ab	aa	bb	bb	ab	ab	aa	bb	ab	aa	ab	bb	ab	aa	--	ab	ab	ab	ab	aa	ab	bb	ab	ab	aa	--	ab	ab	bb	bb	ab	aa	bb	ab
Marker253081	aaxbb	--	ab	bb	ab	--	aa	bb	ab	bb	aa	aa	bb	bb	bb	ab	aa	bb	bb	ab	--	aa	bb	ab	ab	ab	bb	ab	aa	ab	ab	ab	ab	ab	--	ab	bb	ab	ab	aa	--	ab	aa	bb	bb	ab	aa	bb	ab
Marker259215	aaxbb	ab	ab	bb	ab	ab	aa	bb	ab	bb	aa	aa	bb	bb	bb	ab	aa	ab	bb	--	ab	aa	bb	ab	ab	ab	bb	ab	aa	ab	ab	ab	ab	ab	--	ab	bb	ab	ab	aa	--	ab	ab	bb	ab	ab	aa	bb	bb
Marker264231	aaxbb	ab	ab	bb	ab	bb	aa	bb	ab	bb	aa	aa	bb	bb	bb	ab	aa	ab	bb	ab	ab	aa	bb	ab	--	ab	bb	ab	aa	ab	ab	aa	ab	ab	aa	ab	bb	ab	ab	aa	bb	ab	ab	bb	ab	ab	aa	bb	ab
Marker258310	aaxbb	ab	ab	bb	ab	bb	aa	bb	ab	bb	aa	aa	bb	bb	bb	ab	aa	ab	bb	ab	ab	aa	bb	ab	ab	ab	bb	aa	aa	ab	ab	aa	aa	ab	aa	ab	bb	aa	ab	aa	bb	bb	ab	bb	ab	ab	aa	bb	bb
Marker245874	aaxbb	ab	aa	bb	ab	ab	aa	bb	ab	bb	aa	aa	bb	bb	bb	ab	aa	ab	bb	ab	ab	aa	bb	ab	ab	ab	bb	aa	aa	ab	ab	aa	aa	ab	aa	ab	bb	aa	ab	aa	bb	bb	ab	bb	ab	ab	aa	bb	bb
Marker255967	aaxbb	ab	aa	bb	ab	ab	aa	bb	bb	bb	aa	aa	bb	bb	bb	--	aa	ab	bb	--	ab	aa	bb	ab	aa	ab	bb	aa	aa	ab	ab	--	aa	ab	--	ab	bb	aa	--	aa	bb	--	--	bb	ab	ab	aa	bb	bb
Marker262068	aaxbb	ab	aa	bb	aa	ab	aa	bb	ab	bb	aa	aa	bb	bb	bb	ab	aa	ab	bb	--	ab	aa	bb	ab	aa	ab	bb	ab	aa	ab	ab	ab	aa	ab	--	ab	bb	ab	--	aa	--	bb	ab	bb	ab	ab	aa	bb	bb
Marker258484	aaxbb	ab	--	bb	--	bb	aa	bb	bb	bb	aa	aa	bb	bb	bb	ab	aa	ab	bb	--	ab	aa	bb	ab	aa	ab	bb	aa	aa	ab	ab	ab	ab	ab	aa	ab	bb	ab	ab	aa	bb	bb	--	bb	ab	ab	aa	bb	--
Marker278907	aaxbb	ab	ab	bb	aa	bb	aa	bb	bb	bb	aa	aa	bb	bb	bb	ab	aa	ab	bb	bb	ab	aa	bb	ab	--	ab	bb	--	aa	ab	ab	ab	ab	ab	aa	ab	bb	ab	ab	aa	ab	--	ab	bb	ab	ab	aa	bb	bb
Marker283070	aaxbb	ab	ab	bb	ab	ab	aa	bb	bb	bb	aa	aa	bb	bb	bb	ab	aa	ab	bb	ab	ab	aa	bb	ab	aa	ab	bb	ab	aa	ab	ab	ab	ab	ab	--	ab	bb	ab	aa	aa	ab	--	ab	bb	ab	ab	aa	bb	aa
Marker257423	aaxbb	ab	ab	bb	ab	ab	aa	bb	--	bb	aa	aa	bb	bb	bb	aa	aa	ab	bb	bb	ab	aa	bb	ab	--	bb	bb	ab	aa	ab	ab	ab	ab	ab	ab	--	bb	ab	--	aa	bb	ab	--	bb	ab	ab	aa	bb	aa
Marker284097	aaxbb	ab	--	bb	ab	ab	aa	bb	bb	bb	aa	aa	bb	bb	bb	aa	aa	ab	bb	--	--	aa	bb	ab	ab	--	bb	ab	aa	ab	ab	ab	ab	ab	--	ab	bb	ab	aa	aa	ab	ab	ab	bb	ab	ab	aa	bb	--
Marker270074	aaxbb	ab	ab	bb	--	ab	aa	bb	bb	bb	aa	aa	bb	bb	bb	aa	aa	ab	bb	bb	aa	aa	bb	aa	--	bb	bb	ab	aa	ab	ab	--	bb	ab	ab	ab	bb	ab	aa	aa	ab	ab	--	bb	ab	ab	aa	bb	bb
Marker262683	aaxbb	ab	--	bb	--	ab	aa	bb	bb	bb	aa	aa	bb	bb	bb	ab	aa	ab	bb	bb	--	aa	bb	aa	aa	--	bb	ab	aa	ab	ab	aa	bb	ab	--	--	bb	ab	aa	aa	--	ab	--	bb	--	ab	aa	bb	bb
Marker282071	aaxbb	ab	bb	bb	ab	ab	aa	bb	ab	bb	aa	aa	bb	bb	bb	ab	aa	ab	bb	--	ab	aa	bb	ab	aa	ab	bb	--	aa	ab	ab	aa	ab	ab	ab	--	bb	ab	aa	aa	bb	ab	--	bb	ab	ab	aa	bb	bb
Marker280436	aaxbb	ab	bb	bb	ab	ab	aa	bb	ab	bb	aa	aa	bb	bb	bb	ab	aa	ab	bb	bb	aa	aa	bb	aa	aa	ab	bb	ab	aa	ab	ab	aa	--	ab	--	ab	bb	ab	--	aa	bb	ab	--	bb	ab	ab	aa	bb	ab
Marker257795	aaxbb	ab	ab	bb	ab	ab	aa	bb	ab	bb	aa	aa	bb	bb	bb	ab	aa	ab	bb	bb	aa	aa	bb	aa	ab	bb	bb	ab	aa	ab	ab	ab	ab	ab	aa	aa	bb	ab	aa	aa	ab	--	ab	bb	bb	ab	aa	bb	ab
Marker257610	aaxbb	ab	ab	bb	ab	ab	aa	bb	ab	bb	aa	aa	bb	bb	bb	--	aa	ab	bb	bb	ab	aa	bb	ab	--	bb	bb	ab	aa	ab	ab	ab	--	ab	aa	aa	bb	ab	aa	aa	ab	ab	--	bb	bb	ab	aa	bb	aa
Marker251392	aaxbb	ab	bb	bb	ab	ab	aa	bb	--	bb	aa	aa	bb	bb	bb	ab	aa	ab	bb	ab	ab	aa	bb	--	ab	ab	bb	ab	aa	ab	ab	ab	ab	ab	aa	aa	bb	ab	--	aa	--	ab	ab	bb	ab	ab	aa	bb	aa
Marker261541	aaxbb	ab	bb	bb	ab	ab	aa	bb	bb	bb	aa	aa	bb	bb	bb	--	aa	ab	bb	ab	ab	aa	bb	ab	ab	ab	bb	--	aa	ab	ab	ab	bb	ab	aa	ab	bb	ab	--	aa	ab	--	ab	bb	bb	ab	aa	bb	--
Marker248107	aaxbb	ab	ab	bb	--	ab	aa	bb	ab	bb	aa	aa	bb	bb	bb	ab	aa	ab	bb	bb	--	aa	bb	ab	ab	--	bb	--	aa	ab	ab	ab	bb	--	ab	ab	bb	--	aa	aa	ab	ab	--	bb	ab	ab	aa	bb	ab
Marker259071	aaxbb	ab	ab	bb	--	ab	aa	bb	ab	bb	aa	aa	bb	bb	bb	--	aa	ab	bb	--	--	aa	bb	ab	ab	ab	bb	aa	aa	ab	ab	ab	ab	bb	--	ab	bb	aa	aa	aa	bb	ab	ab	bb	ab	ab	aa	bb	bb
Marker247719	aaxbb	ab	ab	bb	ab	ab	aa	bb	ab	bb	aa	aa	bb	bb	bb	ab	aa	ab	bb	ab	ab	aa	bb	ab	ab	ab	bb	aa	aa	ab	ab	ab	ab	bb	ab	ab	bb	aa	aa	aa	ab	ab	aa	bb	ab	ab	aa	bb	bb
Marker258297	aaxbb	ab	ab	bb	ab	ab	aa	bb	ab	bb	aa	aa	bb	bb	bb	ab	aa	ab	bb	bb	ab	aa	bb	ab	ab	ab	bb	--	aa	ab	ab	ab	ab	--	--	ab	bb	ab	aa	aa	bb	aa	--	bb	ab	ab	aa	bb	ab
Marker271200	aaxbb	ab	--	bb	ab	ab	aa	bb	ab	bb	aa	aa	bb	bb	bb	ab	aa	ab	bb	bb	ab	aa	bb	aa	ab	ab	bb	ab	aa	ab	ab	ab	ab	ab	ab	ab	bb	aa	aa	aa	bb	aa	ab	bb	ab	ab	aa	bb	bb
Marker263760	aaxbb	ab	ab	bb	ab	ab	aa	bb	ab	bb	aa	aa	bb	bb	bb	ab	aa	ab	bb	--	ab	aa	bb	aa	ab	ab	bb	--	aa	ab	ab	ab	--	bb	ab	ab	bb	aa	--	aa	ab	aa	ab	bb	ab	ab	aa	bb	bb
Marker280742	aaxbb	ab	ab	bb	--	ab	aa	bb	ab	bb	aa	aa	bb	bb	bb	ab	aa	ab	bb	bb	ab	aa	bb	aa	ab	ab	bb	ab	aa	ab	ab	ab	ab	bb	ab	ab	bb	ab	ab	aa	ab	--	--	bb	ab	ab	aa	bb	ab
Marker284934	aaxbb	ab	ab	bb	aa	ab	aa	bb	ab	bb	aa	aa	bb	bb	bb	ab	aa	ab	bb	bb	ab	aa	bb	ab	ab	ab	bb	ab	aa	ab	ab	ab	ab	ab	aa	ab	bb	aa	--	aa	ab	ab	ab	bb	ab	ab	aa	bb	bb
Marker247445	aaxbb	ab	ab	bb	ab	ab	aa	bb	ab	bb	aa	aa	bb	bb	bb	ab	aa	ab	bb	ab	ab	aa	bb	ab	ab	ab	bb	ab	aa	ab	ab	ab	ab	--	aa	ab	bb	--	aa	aa	ab	--	ab	bb	ab	ab	aa	bb	ab
Marker257563	aaxbb	ab	ab	bb	aa	ab	aa	bb	ab	bb	aa	aa	bb	bb	bb	ab	aa	ab	bb	ab	ab	aa	bb	ab	ab	ab	bb	ab	aa	ab	ab	ab	ab	ab	ab	ab	bb	ab	ab	aa	ab	ab	ab	bb	ab	ab	aa	bb	ab
Marker271763	aaxbb	ab	ab	bb	ab	ab	aa	bb	ab	bb	aa	aa	bb	bb	bb	ab	aa	ab	bb	ab	ab	aa	bb	ab	ab	ab	bb	ab	aa	ab	ab	ab	ab	ab	ab	ab	bb	ab	ab	aa	ab	ab	--	bb	ab	ab	aa	bb	ab
Marker273329	aaxbb	bb	ab	bb	aa	ab	aa	bb	ab	bb	aa	aa	bb	bb	bb	ab	aa	ab	bb	ab	bb	aa	bb	ab	ab	ab	bb	aa	aa	ab	ab	ab	ab	ab	ab	ab	bb	ab	ab	aa	ab	ab	ab	bb	ab	ab	aa	bb	ab
Marker258232	aaxbb	bb	ab	bb	--	ab	aa	bb	ab	bb	aa	aa	bb	bb	bb	ab	aa	ab	bb	--	bb	aa	bb	ab	ab	ab	bb	aa	aa	ab	ab	ab	ab	ab	ab	ab	bb	ab	ab	aa	ab	bb	--	bb	ab	ab	aa	bb	ab
Marker248299	aaxbb	--	ab	bb	aa	ab	aa	bb	ab	bb	aa	aa	bb	bb	bb	ab	aa	ab	bb	bb	bb	aa	bb	ab	ab	ab	bb	aa	aa	ab	ab	ab	ab	ab	--	ab	bb	ab	bb	aa	ab	bb	--	bb	ab	ab	aa	bb	ab
Marker252900	aaxbb	ab	ab	bb	aa	ab	aa	bb	ab	bb	aa	aa	bb	bb	bb	ab	aa	ab	bb	bb	--	aa	bb	ab	ab	ab	bb	aa	aa	bb	ab	ab	ab	ab	aa	ab	bb	ab	bb	aa	aa	ab	ab	bb	ab	ab	aa	bb	ab
Marker270252	aaxbb	ab	ab	bb	ab	ab	aa	bb	ab	bb	aa	aa	bb	bb	bb	ab	aa	ab	bb	bb	ab	aa	bb	ab	ab	ab	bb	ab	aa	bb	ab	ab	ab	ab	aa	ab	bb	ab	bb	aa	aa	ab	ab	bb	ab	ab	aa	bb	ab
Marker273368	aaxbb	ab	ab	bb	aa	ab	aa	bb	ab	bb	aa	aa	bb	bb	bb	ab	aa	ab	bb	bb	ab	aa	bb	ab	ab	ab	bb	ab	aa	bb	ab	ab	ab	ab	ab	ab	bb	ab	bb	aa	aa	ab	--	bb	ab	ab	aa	bb	ab
Marker278416	aaxbb	bb	ab	bb	aa	ab	aa	bb	ab	bb	aa	aa	bb	bb	bb	ab	aa	ab	bb	ab	bb	aa	bb	ab	ab	ab	bb	ab	aa	ab	ab	ab	ab	ab	ab	ab	bb	ab	bb	aa	ab	bb	ab	bb	ab	ab	aa	bb	ab
Marker275898	aaxbb	ab	ab	bb	aa	ab	aa	bb	ab	bb	aa	aa	bb	bb	bb	ab	aa	ab	bb	ab	ab	aa	bb	ab	ab	ab	bb	ab	aa	ab	ab	ab	ab	ab	--	ab	bb	ab	bb	aa	ab	bb	--	bb	ab	ab	aa	bb	ab
Marker251941	aaxbb	ab	ab	bb	aa	aa	aa	bb	ab	bb	aa	aa	bb	bb	bb	ab	aa	ab	bb	ab	ab	aa	bb	ab	ab	ab	bb	aa	aa	ab	ab	ab	ab	ab	ab	ab	bb	ab	ab	aa	ab	ab	bb	bb	ab	ab	aa	bb	ab
Marker261101	aaxbb	aa	ab	bb	aa	aa	aa	bb	ab	bb	aa	aa	bb	bb	bb	ab	aa	ab	bb	ab	ab	aa	bb	ab	ab	ab	bb	aa	aa	ab	aa	ab	ab	ab	ab	ab	bb	ab	ab	aa	ab	ab	bb	bb	ab	ab	aa	bb	ab
Marker257743	aaxbb	aa	ab	bb	aa	aa	aa	bb	aa	bb	aa	aa	bb	bb	bb	ab	aa	ab	bb	ab	ab	aa	bb	ab	ab	ab	bb	--	aa	ab	--	ab	aa	bb	--	ab	bb	ab	ab	aa	ab	ab	ab	bb	ab	ab	aa	bb	aa
Marker278146	aaxbb	--	ab	bb	--	--	aa	bb	aa	bb	aa	aa	bb	bb	bb	ab	aa	ab	bb	ab	--	aa	bb	ab	ab	ab	bb	aa	aa	ab	--	ab	aa	bb	aa	ab	bb	ab	ab	aa	ab	--	ab	bb	ab	ab	aa	bb	--
Marker274359	aaxbb	ab	ab	bb	ab	ab	aa	bb	aa	bb	aa	aa	bb	bb	bb	ab	aa	ab	bb	ab	ab	aa	bb	ab	ab	ab	bb	aa	aa	ab	aa	ab	aa	bb	aa	ab	bb	ab	ab	aa	ab	--	ab	bb	ab	ab	aa	bb	--
Marker281207	aaxbb	aa	ab	bb	aa	ab	aa	bb	--	bb	aa	aa	bb	bb	bb	ab	aa	ab	bb	ab	ab	aa	bb	ab	ab	aa	bb	ab	aa	ab	aa	ab	aa	ab	aa	ab	bb	ab	ab	aa	ab	aa	ab	bb	ab	ab	aa	bb	aa
Marker246624	aaxbb	aa	ab	bb	ab	ab	aa	bb	ab	bb	aa	aa	bb	bb	bb	ab	aa	ab	bb	ab	ab	aa	bb	ab	ab	aa	bb	aa	aa	ab	aa	ab	aa	ab	ab	ab	bb	ab	ab	aa	ab	aa	ab	bb	ab	ab	aa	bb	aa
Marker259882	aaxbb	aa	ab	bb	aa	ab	aa	bb	ab	bb	aa	aa	bb	bb	bb	ab	aa	ab	bb	ab	ab	aa	bb	ab	ab	ab	bb	aa	aa	ab	ab	ab	aa	ab	ab	ab	bb	ab	ab	aa	ab	aa	bb	bb	ab	ab	aa	bb	aa
Marker266019	aaxbb	aa	ab	bb	aa	ab	aa	bb	ab	bb	aa	aa	bb	bb	bb	ab	aa	ab	bb	ab	aa	aa	bb	ab	ab	ab	bb	aa	aa	ab	ab	ab	ab	--	ab	ab	bb	ab	ab	aa	ab	ab	ab	bb	ab	ab	aa	bb	aa
Marker253896	aaxbb	aa	ab	bb	aa	ab	aa	bb	ab	bb	aa	aa	bb	bb	bb	ab	aa	ab	bb	ab	aa	aa	bb	ab	ab	aa	bb	ab	aa	ab	ab	ab	ab	ab	ab	ab	bb	ab	ab	aa	ab	aa	bb	bb	ab	ab	aa	bb	aa
Marker251557	aaxbb	ab	ab	bb	ab	ab	aa	bb	ab	bb	aa	aa	bb	bb	bb	ab	aa	ab	bb	ab	aa	aa	bb	ab	ab	ab	bb	ab	aa	ab	ab	ab	ab	ab	--	ab	bb	ab	ab	aa	ab	ab	bb	bb	ab	ab	aa	bb	ab
Marker261895	aaxbb	--	ab	bb	ab	ab	aa	bb	ab	bb	aa	aa	bb	bb	bb	ab	aa	ab	bb	ab	ab	aa	bb	ab	ab	ab	bb	ab	aa	ab	ab	ab	ab	ab	ab	ab	bb	ab	ab	aa	ab	ab	bb	bb	ab	ab	aa	bb	ab
Marker245578	aaxbb	ab	ab	bb	ab	ab	aa	bb	ab	bb	aa	aa	bb	bb	bb	ab	aa	ab	bb	ab	ab	aa	bb	ab	ab	ab	bb	ab	aa	ab	ab	ab	ab	ab	ab	ab	bb	ab	ab	aa	ab	ab	ab	bb	ab	ab	aa	bb	ab
Marker248363	aaxbb	ab	ab	bb	ab	ab	aa	bb	ab	bb	aa	aa	bb	bb	bb	ab	aa	ab	bb	ab	ab	aa	bb	ab	ab	ab	bb	ab	aa	ab	ab	ab	ab	ab	ab	ab	bb	ab	ab	aa	ab	ab	ab	bb	ab	ab	aa	bb	ab
Marker282884	aaxbb	ab	ab	bb	ab	ab	aa	bb	ab	bb	aa	aa	bb	bb	bb	ab	aa	ab	bb	ab	ab	aa	bb	ab	ab	ab	bb	ab	aa	ab	ab	ab	ab	ab	ab	ab	bb	ab	ab	aa	ab	ab	ab	bb	ab	ab	aa	bb	ab
Marker255693	aaxbb	ab	ab	bb	ab	ab	aa	bb	ab	bb	aa	aa	bb	bb	bb	ab	aa	ab	bb	ab	ab	aa	bb	ab	ab	ab	bb	bb	aa	ab	ab	ab	ab	ab	ab	ab	bb	ab	ab	aa	ab	ab	ab	bb	ab	ab	aa	bb	ab
Marker246636	aaxbb	ab	ab	bb	ab	ab	aa	bb	ab	bb	aa	aa	bb	bb	bb	ab	aa	ab	bb	ab	ab	aa	bb	ab	ab	ab	bb	--	aa	ab	ab	ab	ab	ab	ab	ab	bb	ab	ab	aa	ab	ab	ab	bb	ab	ab	aa	bb	ab
Marker250204	aaxbb	ab	ab	bb	ab	ab	aa	bb	ab	bb	aa	aa	bb	bb	bb	ab	aa	ab	bb	ab	ab	aa	bb	ab	ab	ab	bb	bb	aa	ab	ab	ab	ab	ab	ab	ab	bb	ab	ab	aa	ab	ab	ab	bb	ab	ab	aa	bb	ab
Marker266497	aaxbb	ab	ab	bb	ab	ab	aa	bb	ab	bb	aa	aa	bb	bb	bb	ab	aa	ab	bb	ab	ab	aa	bb	ab	ab	ab	bb	bb	aa	ab	ab	ab	ab	ab	ab	ab	bb	ab	ab	aa	ab	ab	ab	bb	ab	ab	aa	bb	ab
Marker246426	aaxbb	ab	ab	bb	ab	ab	aa	bb	ab	bb	aa	aa	bb	bb	bb	ab	aa	ab	bb	ab	ab	aa	bb	ab	ab	ab	bb	ab	aa	ab	ab	ab	ab	ab	ab	ab	bb	ab	ab	aa	ab	ab	ab	bb	ab	ab	aa	bb	ab
Marker280205	aaxbb	ab	ab	bb	ab	ab	aa	bb	ab	bb	aa	aa	bb	bb	bb	ab	aa	ab	bb	ab	ab	aa	bb	ab	ab	ab	bb	ab	aa	ab	ab	ab	ab	ab	ab	ab	bb	ab	ab	aa	ab	ab	ab	bb	ab	ab	aa	bb	ab
Marker274471	aaxbb	ab	ab	bb	ab	ab	aa	bb	ab	bb	aa	aa	bb	bb	bb	ab	aa	ab	bb	ab	ab	aa	bb	ab	ab	ab	bb	ab	aa	ab	ab	ab	ab	ab	ab	ab	bb	ab	ab	aa	ab	ab	ab	bb	ab	ab	aa	bb	ab
Marker252707	aaxbb	ab	ab	bb	ab	ab	aa	bb	ab	bb	aa	aa	bb	bb	bb	ab	aa	ab	bb	ab	ab	aa	bb	ab	ab	ab	bb	ab	aa	ab	ab	ab	ab	ab	ab	ab	bb	ab	ab	aa	ab	ab	ab	bb	ab	ab	aa	bb	ab
Marker268032	aaxbb	ab	ab	bb	ab	ab	aa	bb	ab	bb	aa	aa	bb	bb	bb	ab	aa	ab	bb	ab	ab	aa	bb	ab	ab	ab	bb	ab	aa	ab	ab	ab	ab	ab	ab	ab	bb	ab	ab	aa	ab	ab	ab	bb	ab	ab	aa	bb	ab
Marker284909	aaxbb	ab	ab	bb	ab	ab	aa	bb	ab	bb	aa	aa	bb	bb	bb	ab	aa	ab	bb	ab	ab	aa	bb	ab	ab	ab	bb	ab	aa	ab	ab	ab	ab	ab	ab	ab	bb	ab	ab	aa	ab	ab	ab	bb	ab	ab	aa	bb	ab
Marker253507	aaxbb	ab	ab	bb	ab	ab	aa	bb	ab	bb	aa	aa	bb	bb	bb	ab	aa	ab	bb	ab	ab	aa	bb	ab	ab	ab	bb	ab	aa	ab	ab	ab	ab	ab	ab	ab	bb	ab	ab	aa	ab	ab	ab	bb	ab	ab	aa	bb	ab
Marker262191	aaxbb	ab	ab	bb	ab	ab	aa	bb	ab	bb	aa	aa	bb	bb	bb	ab	aa	ab	bb	ab	ab	aa	bb	ab	ab	ab	bb	ab	aa	ab	ab	ab	ab	ab	ab	ab	bb	ab	ab	aa	ab	ab	ab	bb	ab	ab	aa	bb	ab
Marker280750	aaxbb	ab	ab	bb	ab	ab	aa	bb	ab	bb	aa	aa	bb	bb	bb	ab	aa	ab	bb	ab	ab	aa	bb	ab	ab	ab	bb	ab	aa	ab	ab	ab	ab	ab	ab	ab	bb	ab	ab	aa	ab	ab	ab	bb	ab	ab	aa	bb	ab
Marker281612	aaxbb	ab	ab	bb	ab	ab	aa	bb	ab	bb	aa	aa	bb	bb	bb	ab	aa	ab	bb	ab	ab	aa	bb	ab	ab	ab	bb	ab	aa	ab	ab	ab	ab	ab	ab	ab	bb	ab	ab	aa	ab	ab	ab	bb	ab	ab	aa	bb	ab
Marker273161	aaxbb	ab	ab	bb	ab	ab	aa	bb	ab	bb	aa	aa	bb	bb	bb	ab	aa	ab	bb	ab	ab	aa	bb	ab	ab	ab	bb	ab	aa	ab	ab	ab	ab	ab	ab	ab	bb	ab	ab	aa	ab	ab	ab	bb	ab	ab	aa	bb	ab
Marker273476	aaxbb	ab	ab	bb	ab	ab	aa	bb	ab	bb	aa	aa	bb	bb	bb	ab	aa	ab	bb	ab	ab	aa	bb	ab	ab	ab	bb	ab	aa	ab	ab	ab	ab	ab	ab	ab	bb	ab	ab	aa	ab	ab	ab	bb	ab	ab	aa	bb	ab
Marker256995	aaxbb	ab	ab	bb	ab	ab	aa	bb	ab	bb	aa	aa	bb	bb	bb	ab	aa	ab	bb	ab	ab	aa	bb	ab	ab	ab	bb	ab	aa	ab	ab	ab	ab	ab	ab	ab	bb	ab	ab	aa	ab	ab	ab	bb	ab	ab	aa	bb	ab
Marker258757	aaxbb	ab	ab	bb	ab	ab	aa	bb	ab	bb	aa	aa	bb	bb	bb	ab	aa	ab	bb	ab	ab	aa	bb	ab	ab	ab	bb	ab	aa	ab	ab	ab	ab	ab	ab	bb	bb	ab	ab	aa	ab	ab	ab	bb	ab	ab	aa	bb	ab
Marker257221	aaxbb	ab	ab	bb	ab	ab	aa	bb	ab	bb	aa	aa	bb	bb	bb	ab	aa	ab	bb	ab	ab	aa	bb	ab	ab	ab	bb	ab	aa	ab	ab	ab	ab	ab	ab	bb	bb	ab	aa	aa	ab	ab	ab	bb	ab	ab	aa	bb	ab
Marker264720	aaxbb	ab	ab	bb	ab	ab	aa	bb	ab	bb	aa	aa	bb	bb	bb	ab	aa	ab	bb	ab	ab	aa	bb	ab	ab	ab	bb	ab	aa	ab	ab	ab	ab	ab	ab	bb	bb	ab	aa	aa	ab	ab	ab	bb	ab	ab	aa	bb	ab
Marker278100	aaxbb	ab	ab	bb	ab	ab	aa	bb	ab	bb	aa	aa	bb	bb	bb	ab	aa	ab	bb	ab	ab	aa	bb	ab	ab	ab	bb	ab	aa	ab	ab	ab	ab	ab	ab	ab	bb	ab	aa	aa	ab	ab	ab	bb	ab	ab	aa	bb	ab
Marker267350	aaxbb	ab	ab	bb	ab	ab	aa	bb	ab	bb	aa	aa	bb	bb	bb	ab	aa	ab	bb	ab	ab	aa	bb	ab	ab	ab	bb	ab	aa	ab	ab	ab	ab	ab	ab	ab	bb	ab	aa	aa	ab	ab	ab	bb	ab	ab	aa	bb	ab
Marker245590	aaxbb	ab	ab	bb	ab	ab	aa	bb	ab	bb	aa	aa	bb	bb	bb	ab	aa	ab	bb	ab	ab	aa	bb	ab	ab	ab	bb	ab	aa	ab	ab	ab	ab	ab	ab	ab	bb	ab	--	aa	ab	ab	ab	bb	ab	ab	aa	bb	ab
Marker259419	aaxbb	ab	ab	bb	ab	ab	aa	bb	ab	bb	aa	aa	bb	bb	bb	ab	aa	ab	bb	ab	ab	aa	bb	ab	ab	ab	bb	ab	aa	ab	ab	ab	ab	ab	ab	ab	bb	ab	ab	aa	ab	ab	ab	bb	ab	ab	aa	bb	ab
Marker284408	aaxbb	ab	ab	bb	ab	ab	aa	bb	ab	bb	aa	aa	bb	bb	bb	ab	aa	aa	bb	ab	ab	aa	bb	ab	ab	ab	bb	ab	aa	ab	ab	ab	ab	ab	ab	ab	bb	ab	ab	aa	ab	ab	ab	bb	ab	ab	aa	bb	ab
Marker277755	aaxbb	ab	ab	bb	ab	ab	aa	bb	ab	bb	aa	aa	bb	bb	bb	ab	aa	--	bb	ab	ab	aa	bb	ab	ab	ab	bb	ab	aa	ab	ab	ab	ab	ab	ab	ab	bb	ab	ab	aa	ab	ab	ab	bb	ab	ab	aa	bb	ab
Marker251317	aaxbb	ab	ab	bb	ab	ab	aa	bb	ab	bb	aa	aa	bb	bb	bb	ab	aa	aa	bb	ab	ab	aa	bb	ab	ab	ab	bb	--	aa	ab	ab	ab	ab	ab	ab	ab	bb	ab	ab	aa	ab	ab	ab	bb	ab	ab	aa	bb	ab
Marker265561	aaxbb	ab	ab	bb	ab	ab	aa	bb	ab	bb	aa	aa	bb	bb	bb	ab	aa	aa	bb	ab	ab	aa	bb	ab	ab	ab	bb	ab	aa	ab	ab	ab	ab	ab	ab	ab	bb	ab	ab	aa	ab	ab	ab	bb	ab	ab	aa	bb	ab
Marker247165	aaxbb	ab	ab	bb	ab	ab	aa	bb	ab	bb	aa	aa	bb	bb	bb	ab	aa	ab	bb	ab	ab	aa	bb	ab	ab	ab	bb	ab	aa	ab	ab	ab	ab	ab	ab	ab	bb	ab	ab	aa	ab	ab	ab	bb	ab	ab	aa	bb	ab
Marker257979	aaxbb	ab	ab	bb	ab	ab	aa	bb	ab	bb	aa	aa	bb	bb	bb	ab	aa	ab	bb	ab	ab	aa	bb	ab	ab	ab	bb	ab	aa	ab	ab	ab	ab	ab	ab	ab	bb	ab	ab	aa	ab	ab	ab	bb	ab	ab	aa	bb	ab
Marker254570	aaxbb	ab	ab	bb	ab	ab	aa	bb	ab	bb	aa	aa	bb	bb	bb	--	aa	ab	bb	ab	ab	aa	ab	ab	ab	ab	bb	ab	aa	ab	ab	ab	ab	ab	ab	ab	bb	ab	--	aa	ab	ab	ab	bb	ab	ab	aa	bb	ab
Marker264056	aaxbb	ab	ab	bb	bb	ab	aa	bb	ab	bb	aa	aa	bb	bb	bb	ab	aa	ab	bb	bb	ab	aa	ab	ab	ab	ab	bb	--	aa	ab	ab	ab	ab	ab	ab	ab	bb	ab	ab	aa	ab	ab	ab	bb	ab	ab	aa	bb	ab
Marker255753	aaxbb	ab	ab	bb	bb	ab	aa	bb	ab	bb	aa	aa	bb	bb	bb	ab	aa	ab	bb	bb	ab	ab	ab	ab	ab	ab	bb	ab	aa	ab	ab	ab	aa	ab	--	ab	--	ab	aa	aa	ab	ab	ab	bb	ab	ab	aa	bb	aa
Marker269999	aaxbb	ab	ab	bb	ab	ab	aa	bb	ab	bb	aa	aa	bb	ab	bb	ab	aa	ab	bb	bb	ab	ab	ab	ab	ab	ab	bb	ab	aa	ab	ab	ab	ab	ab	ab	ab	ab	ab	ab	aa	ab	ab	ab	bb	ab	ab	aa	bb	ab
Marker264346	aaxbb	ab	ab	bb	bb	ab	aa	bb	ab	bb	aa	aa	bb	ab	bb	aa	aa	ab	bb	bb	ab	ab	ab	ab	ab	ab	bb	ab	aa	ab	ab	ab	--	ab	ab	ab	ab	ab	ab	aa	ab	ab	ab	bb	ab	ab	aa	bb	aa
Marker284644	aaxbb	ab	ab	bb	bb	ab	aa	bb	ab	bb	ab	aa	bb	ab	--	aa	aa	bb	bb	bb	ab	ab	aa	ab	ab	ab	bb	bb	aa	ab	ab	ab	ab	aa	--	ab	--	ab	ab	aa	ab	ab	ab	bb	ab	ab	aa	bb	ab
Marker281858	aaxbb	ab	ab	bb	ab	ab	aa	ab	ab	bb	aa	aa	bb	ab	bb	aa	aa	ab	bb	bb	ab	ab	aa	bb	ab	ab	bb	ab	aa	ab	ab	ab	ab	aa	bb	ab	ab	aa	ab	aa	ab	ab	ab	bb	ab	ab	ab	bb	ab
Marker258378	aaxbb	ab	--	bb	bb	ab	aa	bb	ab	bb	ab	aa	bb	ab	--	--	aa	bb	bb	bb	ab	--	aa	bb	bb	ab	bb	ab	aa	ab	--	ab	aa	ab	bb	ab	aa	aa	aa	aa	ab	bb	ab	--	ab	ab	--	bb	ab
Marker246917	aaxbb	ab	ab	bb	bb	ab	aa	bb	ab	bb	bb	aa	bb	ab	bb	aa	aa	bb	bb	bb	ab	aa	aa	bb	ab	ab	bb	bb	aa	ab	ab	ab	ab	--	aa	ab	--	ab	ab	aa	ab	ab	ab	bb	ab	aa	aa	bb	aa
Marker263513	aaxbb	ab	bb	bb	bb	ab	bb	ab	ab	bb	bb	aa	bb	bb	bb	aa	aa	aa	aa	bb	ab	aa	--	bb	bb	ab	bb	bb	aa	ab	aa	ab	--	aa	bb	ab	aa	aa	aa	aa	ab	ab	ab	bb	ab	aa	ab	bb	aa
Marker255601	aaxbb	ab	--	bb	--	ab	bb	ab	ab	bb	--	aa	aa	--	--	aa	aa	aa	--	ab	ab	--	aa	--	bb	ab	bb	bb	aa	ab	ab	ab	aa	aa	bb	ab	bb	aa	--	aa	ab	ab	ab	aa	ab	ab	bb	bb	ab
Marker272398	aaxbb	ab	bb	bb	bb	ab	bb	ab	ab	bb	bb	aa	aa	ab	ab	aa	aa	aa	aa	bb	ab	ab	aa	bb	ab	ab	bb	ab	aa	ab	ab	ab	aa	ab	ab	ab	bb	aa	aa	aa	ab	bb	ab	aa	ab	ab	ab	bb	ab
Marker270828	aaxbb	ab	--	bb	bb	ab	--	bb	ab	bb	--	aa	aa	bb	ab	aa	aa	aa	aa	bb	ab	ab	aa	bb	bb	ab	bb	bb	aa	ab	aa	ab	aa	--	aa	ab	bb	aa	aa	aa	--	ab	ab	aa	ab	aa	aa	bb	ab
Marker251833	aaxbb	ab	bb	bb	bb	ab	bb	ab	ab	bb	ab	aa	bb	ab	bb	aa	aa	aa	bb	bb	ab	ab	aa	bb	ab	ab	bb	bb	aa	ab	ab	ab	aa	ab	ab	ab	ab	aa	ab	aa	ab	bb	ab	aa	ab	ab	bb	bb	ab
Marker245888	aaxbb	ab	bb	bb	--	ab	--	ab	ab	bb	ab	aa	bb	ab	bb	aa	aa	aa	bb	ab	ab	ab	aa	bb	ab	ab	bb	ab	aa	ab	aa	ab	--	ab	aa	ab	aa	aa	--	aa	ab	ab	ab	aa	ab	ab	ab	bb	aa
Marker267433	aaxbb	ab	bb	bb	bb	ab	aa	ab	ab	bb	ab	aa	ab	ab	ab	aa	aa	aa	aa	ab	--	aa	aa	bb	ab	ab	bb	bb	aa	ab	ab	ab	aa	ab	ab	ab	aa	aa	aa	aa	ab	ab	ab	aa	ab	ab	bb	bb	ab
Marker279851	aaxbb	ab	bb	bb	ab	ab	bb	ab	ab	bb	bb	aa	ab	ab	ab	aa	aa	--	aa	ab	ab	ab	aa	bb	ab	ab	bb	bb	aa	ab	ab	ab	aa	ab	aa	ab	ab	aa	ab	aa	ab	ab	ab	aa	ab	ab	ab	bb	ab
Marker269219	aaxbb	ab	bb	bb	bb	ab	ab	ab	ab	bb	ab	aa	bb	ab	ab	aa	aa	aa	aa	ab	ab	ab	aa	bb	ab	ab	bb	ab	aa	ab	ab	ab	aa	ab	ab	ab	ab	aa	ab	aa	ab	bb	ab	aa	ab	aa	ab	bb	ab
Marker257626	aaxbb	aa	bb	bb	bb	ab	ab	ab	ab	bb	ab	aa	ab	ab	ab	aa	aa	aa	aa	ab	ab	ab	aa	bb	ab	ab	bb	bb	--	ab	ab	ab	aa	ab	ab	ab	ab	aa	ab	aa	ab	--	ab	aa	ab	aa	bb	bb	ab
Marker283898	aaxbb	aa	bb	bb	bb	ab	bb	ab	ab	bb	bb	aa	--	bb	ab	aa	aa	aa	aa	ab	ab	ab	aa	bb	ab	ab	bb	--	aa	ab	ab	ab	aa	aa	aa	bb	ab	aa	ab	aa	--	ab	aa	aa	ab	aa	ab	bb	ab
Marker281414	aaxbb	aa	bb	bb	bb	ab	ab	ab	ab	bb	bb	aa	ab	bb	ab	aa	ab	aa	aa	ab	ab	ab	aa	ab	ab	ab	bb	ab	ab	ab	ab	ab	aa	ab	ab	ab	ab	aa	aa	aa	bb	ab	aa	aa	ab	aa	ab	bb	ab
Marker271687	aaxbb	aa	bb	bb	bb	ab	ab	aa	ab	bb	--	aa	ab	bb	ab	aa	aa	aa	aa	ab	ab	ab	aa	bb	ab	ab	bb	aa	aa	ab	ab	ab	aa	ab	ab	ab	ab	--	aa	aa	bb	ab	ab	aa	ab	aa	ab	bb	ab
Marker249812	aaxbb	aa	bb	bb	bb	ab	ab	ab	ab	bb	bb	aa	ab	ab	ab	aa	ab	aa	aa	ab	bb	ab	aa	ab	ab	ab	bb	aa	aa	ab	ab	ab	bb	aa	aa	ab	ab	ab	aa	aa	bb	aa	ab	aa	aa	aa	ab	ab	ab
Marker277377	aaxbb	ab	bb	bb	ab	ab	ab	ab	ab	bb	bb	aa	ab	ab	ab	aa	ab	aa	aa	ab	bb	ab	aa	ab	ab	ab	bb	ab	aa	ab	ab	ab	ab	ab	aa	bb	ab	ab	aa	ab	bb	ab	ab	aa	aa	aa	ab	ab	ab
Marker245451	aaxbb	aa	bb	bb	ab	ab	bb	aa	ab	bb	ab	aa	ab	bb	ab	ab	ab	aa	aa	ab	bb	ab	aa	ab	bb	bb	bb	ab	aa	ab	ab	ab	ab	aa	aa	bb	aa	ab	aa	aa	bb	aa	aa	aa	aa	aa	ab	ab	ab
Marker245877	aaxbb	aa	bb	bb	ab	ab	bb	aa	ab	aa	bb	aa	ab	bb	ab	ab	ab	aa	aa	ab	bb	aa	aa	ab	--	bb	bb	ab	ab	ab	ab	ab	bb	aa	aa	bb	ab	bb	aa	aa	bb	aa	aa	aa	aa	aa	ab	ab	ab
Marker258609	aaxbb	ab	--	bb	ab	ab	ab	ab	ab	aa	bb	aa	ab	ab	ab	aa	ab	aa	aa	ab	bb	aa	aa	ab	bb	bb	bb	aa	ab	ab	ab	ab	bb	aa	aa	bb	ab	--	aa	aa	bb	aa	--	aa	aa	aa	ab	ab	ab
Marker250336	aaxbb	aa	bb	bb	ab	ab	ab	ab	ab	aa	bb	aa	ab	ab	ab	ab	ab	aa	aa	bb	bb	aa	aa	bb	bb	bb	bb	ab	ab	ab	ab	ab	ab	ab	aa	bb	ab	bb	aa	ab	bb	aa	aa	aa	aa	ab	ab	ab	ab
Marker267083	aaxbb	aa	bb	bb	ab	ab	ab	ab	ab	aa	bb	aa	ab	aa	ab	ab	ab	aa	aa	ab	bb	aa	aa	bb	bb	bb	bb	aa	ab	ab	ab	ab	aa	ab	--	bb	aa	bb	aa	aa	bb	aa	aa	aa	aa	aa	ab	ab	ab
Marker265006	aaxbb	aa	bb	bb	ab	--	ab	ab	ab	aa	bb	aa	ab	ab	ab	ab	ab	aa	aa	ab	bb	aa	aa	ab	bb	bb	bb	ab	ab	ab	ab	ab	aa	ab	aa	bb	aa	bb	aa	ab	bb	aa	aa	aa	aa	aa	ab	ab	ab
Marker263793	aaxbb	aa	bb	bb	ab	ab	ab	ab	ab	aa	bb	ab	ab	ab	ab	bb	ab	aa	bb	ab	bb	aa	aa	--	bb	bb	bb	ab	ab	ab	ab	ab	bb	--	aa	bb	ab	bb	aa	aa	bb	aa	aa	aa	aa	ab	ab	ab	ab
Marker256319	aaxbb	aa	bb	bb	ab	ab	ab	ab	ab	--	bb	ab	ab	ab	ab	bb	ab	aa	bb	bb	bb	aa	aa	ab	bb	bb	bb	ab	ab	ab	ab	ab	ab	ab	ab	bb	ab	bb	aa	ab	bb	aa	aa	aa	aa	ab	ab	ab	ab
Marker246409	aaxbb	aa	bb	bb	ab	ab	ab	ab	aa	aa	bb	aa	ab	ab	ab	--	ab	aa	bb	bb	bb	aa	aa	bb	bb	bb	bb	ab	aa	ab	ab	ab	ab	ab	ab	bb	ab	bb	aa	ab	bb	aa	aa	aa	aa	ab	ab	ab	ab
Marker249508	aaxbb	aa	ab	bb	ab	aa	bb	ab	aa	aa	bb	ab	ab	aa	ab	bb	ab	aa	bb	ab	bb	aa	aa	ab	bb	bb	bb	ab	ab	ab	ab	ab	bb	ab	ab	bb	bb	bb	aa	ab	bb	aa	aa	aa	aa	ab	ab	ab	ab
Marker279241	aaxbb	aa	ab	bb	ab	aa	--	ab	ab	aa	bb	ab	ab	aa	ab	bb	ab	aa	bb	ab	bb	aa	aa	ab	bb	ab	bb	ab	aa	ab	ab	ab	ab	ab	--	bb	bb	bb	aa	ab	bb	aa	aa	aa	aa	ab	ab	ab	ab
Marker282288	aaxbb	aa	ab	bb	ab	ab	ab	aa	ab	aa	bb	ab	ab	ab	ab	bb	ab	aa	bb	ab	bb	aa	aa	ab	bb	ab	bb	ab	ab	ab	ab	ab	ab	ab	ab	bb	bb	bb	aa	ab	bb	aa	aa	aa	aa	ab	ab	ab	ab
Marker248752	aaxbb	aa	ab	bb	aa	aa	ab	ab	ab	aa	bb	ab	ab	aa	ab	bb	ab	aa	bb	ab	bb	aa	aa	ab	bb	ab	bb	ab	ab	ab	ab	ab	ab	ab	aa	bb	bb	bb	aa	--	bb	aa	aa	aa	aa	ab	ab	ab	ab
Marker270482	aaxbb	aa	--	bb	aa	aa	--	ab	aa	aa	bb	aa	ab	ab	ab	bb	ab	aa	--	bb	bb	aa	aa	--	bb	bb	bb	ab	ab	ab	ab	ab	bb	ab	aa	bb	ab	bb	aa	aa	bb	aa	aa	aa	aa	aa	ab	--	ab
Marker277420	aaxbb	aa	ab	bb	aa	aa	--	aa	ab	aa	bb	aa	ab	aa	ab	bb	ab	aa	aa	bb	bb	aa	aa	ab	bb	bb	bb	aa	ab	--	ab	ab	--	--	aa	bb	--	bb	aa	aa	bb	aa	aa	aa	aa	aa	ab	--	ab
Marker275458	aaxbb	aa	bb	bb	ab	ab	ab	aa	ab	aa	bb	aa	ab	ab	ab	bb	ab	aa	aa	ab	bb	aa	aa	--	bb	bb	bb	aa	ab	bb	ab	ab	ab	bb	aa	bb	aa	bb	aa	aa	bb	aa	aa	aa	aa	--	ab	ab	ab
Marker264154	aaxbb	aa	--	bb	aa	--	bb	aa	aa	aa	bb	--	ab	aa	ab	bb	ab	aa	aa	ab	bb	aa	aa	bb	bb	bb	bb	aa	--	bb	ab	ab	ab	bb	aa	bb	aa	bb	aa	--	bb	aa	aa	aa	aa	ab	ab	ab	ab
Marker256809	aaxbb	aa	bb	bb	aa	aa	--	--	aa	bb	bb	aa	ab	--	ab	bb	ab	aa	--	ab	bb	aa	aa	bb	bb	bb	bb	aa	aa	bb	ab	ab	ab	ab	aa	bb	aa	bb	aa	aa	bb	aa	aa	aa	aa	aa	ab	--	ab
Marker262034	aaxbb	aa	bb	bb	--	--	--	--	aa	--	bb	aa	ab	--	ab	bb	ab	aa	--	ab	bb	aa	aa	aa	bb	bb	bb	bb	aa	ab	--	ab	bb	ab	--	bb	aa	aa	aa	--	bb	aa	aa	aa	aa	aa	ab	bb	ab
Marker269538	aaxbb	aa	--	bb	aa	ab	--	ab	--	bb	bb	aa	ab	--	ab	bb	ab	aa	aa	ab	bb	aa	aa	aa	bb	bb	bb	bb	aa	ab	aa	ab	bb	ab	aa	bb	aa	aa	aa	aa	bb	aa	aa	aa	aa	aa	ab	bb	bb
Marker285175	aaxbb	aa	--	bb	--	--	--	ab	--	--	bb	aa	ab	ab	ab	bb	ab	aa	--	ab	bb	aa	aa	--	bb	bb	bb	--	--	ab	--	ab	--	--	aa	bb	--	aa	aa	--	bb	aa	aa	aa	aa	aa	ab	bb	--
Marker271188	aaxbb	aa	bb	bb	ab	ab	ab	ab	ab	bb	bb	aa	ab	ab	ab	bb	ab	aa	aa	ab	bb	aa	aa	aa	bb	bb	bb	aa	aa	ab	ab	ab	--	ab	aa	bb	--	aa	aa	aa	bb	aa	aa	aa	aa	aa	ab	bb	bb
Marker274959	aaxbb	aa	--	bb	aa	ab	bb	ab	ab	bb	bb	aa	ab	--	ab	bb	ab	aa	aa	ab	bb	aa	aa	aa	bb	bb	bb	aa	aa	--	aa	ab	bb	--	aa	bb	ab	aa	aa	--	bb	aa	aa	aa	aa	aa	ab	--	--
Marker270717	aaxbb	aa	bb	bb	--	ab	--	ab	--	--	bb	aa	ab	--	ab	bb	ab	aa	--	ab	bb	aa	aa	aa	bb	bb	bb	aa	--	ab	--	ab	--	--	aa	bb	ab	aa	aa	--	bb	aa	aa	aa	aa	aa	ab	bb	bb
Marker284056	aaxbb	aa	--	bb	ab	aa	bb	ab	--	--	bb	aa	ab	aa	ab	bb	ab	aa	--	ab	bb	aa	aa	aa	bb	bb	bb	--	aa	bb	aa	ab	--	ab	aa	bb	aa	--	aa	aa	bb	aa	aa	aa	aa	aa	ab	ab	ab
Marker249668	aaxbb	aa	--	bb	aa	aa	ab	ab	ab	aa	bb	aa	ab	--	ab	bb	ab	aa	--	ab	bb	aa	aa	bb	bb	bb	bb	bb	ab	bb	--	ab	bb	bb	--	bb	ab	--	aa	ab	bb	aa	aa	aa	aa	aa	ab	--	ab
Marker113520	aaxbb	--	aa	ab	bb	aa	aa	aa	ab	aa	ab	bb	bb	aa	bb	aa	ab	ab	ab	bb	aa	bb	ab	aa	aa	aa	ab	bb	bb	bb	aa	bb	bb	bb	aa	aa	ab	bb	ab	ab	bb	aa	aa	aa	ab	ab	aa	aa	bb
Marker92315	aaxbb	aa	aa	aa	ab	ab	aa	aa	ab	aa	ab	bb	ab	aa	bb	aa	ab	aa	ab	bb	aa	bb	ab	aa	aa	aa	aa	bb	bb	bb	aa	bb	aa	ab	aa	aa	ab	bb	ab	ab	bb	aa	aa	aa	ab	ab	aa	aa	bb
Marker111279	aaxbb	ab	aa	ab	bb	ab	aa	aa	bb	aa	ab	bb	ab	aa	bb	aa	ab	ab	bb	bb	ab	bb	ab	aa	aa	aa	aa	bb	ab	bb	aa	bb	aa	aa	aa	aa	ab	bb	bb	aa	ab	aa	aa	aa	ab	ab	--	aa	bb
Marker84295	aaxbb	aa	ab	ab	ab	ab	aa	aa	bb	ab	ab	bb	ab	aa	bb	aa	ab	ab	aa	bb	aa	bb	ab	aa	aa	ab	ab	ab	ab	bb	aa	bb	ab	--	aa	aa	ab	bb	ab	ab	ab	aa	aa	aa	aa	aa	ab	aa	bb
Marker85003	aaxbb	aa	aa	aa	ab	--	aa	aa	bb	--	--	bb	--	aa	bb	aa	ab	aa	bb	bb	ab	bb	ab	aa	aa	aa	--	ab	ab	--	aa	bb	bb	bb	aa	aa	ab	bb	ab	ab	aa	aa	aa	aa	aa	aa	aa	aa	bb
Marker87472	aaxbb	aa	ab	ab	bb	ab	aa	aa	bb	aa	ab	bb	ab	aa	bb	aa	ab	aa	ab	bb	ab	bb	ab	aa	aa	aa	ab	ab	ab	bb	aa	bb	bb	bb	aa	aa	ab	bb	ab	ab	ab	aa	aa	aa	aa	ab	aa	aa	bb
Marker112065	aaxbb	aa	ab	--	ab	aa	aa	aa	bb	--	bb	bb	bb	aa	bb	aa	ab	--	aa	bb	aa	bb	ab	aa	aa	ab	bb	ab	ab	bb	aa	bb	--	bb	aa	aa	ab	bb	bb	--	aa	--	aa	aa	aa	aa	aa	aa	bb
Marker117969	aaxbb	ab	--	aa	bb	--	aa	aa	bb	ab	bb	bb	bb	bb	--	aa	ab	--	--	bb	ab	bb	--	aa	aa	ab	bb	bb	ab	ab	aa	bb	--	aa	aa	aa	ab	bb	--	aa	ab	--	aa	aa	aa	ab	--	aa	bb
Marker87027	aaxbb	aa	ab	aa	--	aa	aa	aa	ab	ab	bb	bb	ab	ab	ab	aa	ab	ab	bb	bb	aa	bb	ab	aa	aa	ab	aa	bb	ab	bb	aa	bb	aa	aa	aa	aa	ab	bb	ab	--	aa	aa	aa	aa	aa	aa	bb	aa	bb
Marker95776	aaxbb	aa	ab	aa	aa	aa	aa	aa	bb	ab	bb	bb	bb	ab	ab	aa	ab	ab	bb	bb	aa	ab	ab	aa	aa	ab	bb	ab	ab	bb	aa	bb	ab	ab	aa	aa	ab	bb	bb	--	ab	aa	aa	aa	aa	aa	bb	aa	bb
Marker106596	aaxbb	ab	ab	aa	ab	ab	aa	aa	bb	ab	bb	bb	ab	ab	ab	aa	ab	ab	ab	bb	aa	ab	ab	aa	aa	ab	bb	ab	ab	bb	aa	bb	ab	ab	aa	aa	ab	bb	bb	ab	ab	aa	aa	aa	aa	ab	ab	aa	bb
Marker88406	aaxbb	ab	ab	aa	ab	ab	aa	aa	ab	ab	ab	bb	bb	ab	ab	aa	ab	ab	ab	bb	aa	ab	ab	aa	aa	ab	ab	ab	ab	ab	aa	bb	ab	ab	aa	aa	ab	bb	bb	aa	ab	ab	ab	aa	aa	ab	ab	aa	bb
Marker109239	aaxbb	ab	ab	aa	bb	aa	aa	aa	ab	ab	bb	bb	bb	ab	ab	--	ab	aa	aa	bb	aa	aa	bb	aa	aa	ab	aa	ab	--	ab	aa	bb	ab	ab	aa	aa	ab	bb	bb	aa	ab	ab	bb	aa	aa	ab	ab	aa	bb
Marker88210	aaxbb	ab	ab	aa	aa	aa	aa	aa	ab	ab	bb	bb	bb	bb	ab	aa	ab	ab	aa	bb	aa	ab	ab	aa	aa	ab	aa	ab	bb	ab	aa	bb	ab	aa	aa	aa	ab	bb	bb	ab	ab	aa	ab	aa	aa	aa	bb	aa	bb
Marker90706	aaxbb	ab	ab	aa	bb	ab	aa	aa	ab	ab	bb	bb	bb	--	bb	aa	ab	ab	ab	bb	aa	ab	ab	aa	aa	ab	ab	ab	bb	bb	aa	bb	ab	bb	aa	aa	ab	bb	bb	ab	ab	aa	aa	aa	aa	aa	ab	aa	bb
Marker115797	aaxbb	--	ab	aa	ab	aa	aa	--	ab	--	bb	bb	bb	--	ab	ab	ab	--	--	bb	aa	--	--	aa	aa	ab	--	bb	bb	--	--	bb	ab	--	aa	--	ab	bb	bb	aa	bb	aa	aa	aa	--	aa	bb	aa	bb
Marker95353	aaxbb	aa	ab	aa	bb	aa	aa	aa	--	ab	bb	bb	bb	bb	bb	--	ab	ab	aa	bb	aa	bb	--	aa	aa	ab	--	bb	bb	bb	aa	bb	aa	bb	aa	--	ab	bb	bb	aa	bb	--	ab	aa	aa	aa	bb	aa	bb
Marker111322	aaxbb	aa	ab	aa	aa	aa	aa	aa	--	aa	bb	bb	bb	bb	--	ab	ab	ab	--	bb	aa	aa	bb	aa	aa	ab	aa	ab	bb	ab	aa	aa	ab	ab	aa	ab	ab	bb	bb	aa	bb	aa	bb	aa	ab	aa	--	aa	bb
Marker89088	aaxbb	bb	ab	aa	ab	aa	aa	ab	bb	ab	bb	bb	bb	bb	aa	bb	ab	aa	aa	bb	aa	aa	bb	aa	aa	ab	ab	aa	bb	ab	ab	aa	ab	ab	aa	aa	ab	bb	bb	aa	ab	aa	bb	aa	ab	aa	ab	aa	bb
Marker119770	aaxbb	bb	ab	aa	ab	aa	aa	ab	ab	ab	bb	bb	bb	bb	ab	ab	ab	aa	aa	bb	aa	aa	bb	aa	aa	ab	ab	aa	bb	ab	ab	aa	ab	ab	aa	ab	ab	bb	bb	aa	ab	aa	bb	aa	ab	aa	ab	aa	bb
Marker95728	aaxbb	bb	ab	aa	ab	aa	aa	ab	ab	ab	bb	bb	bb	bb	--	bb	ab	aa	aa	bb	aa	aa	bb	aa	aa	ab	aa	aa	bb	ab	ab	aa	ab	aa	aa	ab	ab	bb	bb	aa	--	ab	bb	aa	ab	aa	ab	aa	bb
Marker91687	aaxbb	bb	ab	aa	ab	aa	aa	ab	ab	aa	bb	bb	bb	bb	bb	bb	ab	aa	aa	bb	aa	aa	bb	aa	aa	ab	ab	aa	bb	ab	ab	aa	ab	ab	aa	bb	ab	bb	bb	aa	aa	ab	bb	aa	ab	aa	bb	aa	bb
Marker95938	aaxbb	bb	ab	aa	ab	aa	aa	ab	bb	aa	bb	bb	bb	bb	aa	aa	ab	--	aa	bb	aa	aa	bb	aa	aa	ab	ab	aa	bb	bb	--	aa	ab	bb	aa	aa	ab	bb	bb	aa	ab	ab	--	aa	--	aa	ab	aa	bb
Marker82240	aaxbb	bb	ab	aa	bb	aa	aa	aa	ab	ab	bb	bb	bb	bb	--	--	ab	aa	--	bb	aa	aa	bb	aa	aa	ab	ab	aa	bb	bb	aa	aa	aa	--	aa	ab	ab	bb	bb	aa	ab	ab	bb	aa	ab	aa	--	aa	bb
Marker95213	aaxbb	bb	bb	aa	aa	aa	aa	aa	ab	ab	bb	bb	bb	bb	ab	ab	ab	aa	aa	bb	aa	aa	bb	aa	aa	ab	ab	aa	bb	ab	aa	aa	aa	ab	aa	ab	ab	bb	bb	aa	ab	--	bb	aa	ab	aa	bb	aa	bb
Marker108100	aaxbb	ab	bb	aa	--	aa	aa	aa	ab	ab	bb	bb	bb	bb	ab	bb	ab	ab	aa	bb	aa	aa	bb	aa	aa	ab	bb	aa	bb	ab	aa	aa	--	bb	aa	ab	ab	bb	bb	aa	aa	ab	bb	aa	ab	aa	aa	aa	bb
Marker102563	aaxbb	ab	bb	aa	bb	aa	aa	aa	--	bb	bb	bb	bb	bb	aa	aa	ab	ab	aa	bb	aa	aa	bb	aa	aa	ab	aa	aa	bb	--	aa	aa	aa	aa	aa	aa	ab	bb	bb	aa	--	aa	bb	aa	aa	aa	--	aa	bb
Marker104160	aaxbb	--	ab	--	bb	aa	--	--	ab	bb	bb	bb	--	bb	--	--	ab	ab	aa	bb	--	aa	bb	aa	ab	--	--	aa	bb	aa	bb	aa	--	aa	aa	--	ab	bb	bb	--	--	--	bb	aa	--	aa	aa	aa	bb
Marker82641	aaxbb	ab	ab	ab	--	aa	bb	aa	ab	bb	bb	bb	bb	bb	--	ab	ab	--	aa	bb	aa	aa	bb	aa	ab	ab	bb	aa	bb	aa	bb	aa	ab	bb	--	bb	ab	bb	bb	aa	aa	--	bb	aa	aa	aa	--	aa	bb
Marker101047	aaxbb	bb	ab	ab	--	aa	bb	--	--	bb	bb	bb	--	bb	aa	aa	ab	bb	--	bb	aa	aa	bb	aa	ab	ab	aa	aa	bb	ab	bb	aa	ab	ab	aa	bb	ab	bb	bb	aa	aa	ab	bb	aa	ab	aa	ab	aa	bb
Marker85929	aaxbb	bb	ab	ab	aa	aa	bb	--	ab	bb	bb	bb	--	bb	bb	ab	ab	bb	ab	bb	aa	aa	bb	aa	ab	--	--	aa	bb	ab	bb	aa	ab	ab	bb	bb	ab	bb	bb	--	aa	--	bb	aa	ab	aa	--	aa	bb
Marker120180	aaxbb	bb	bb	ab	--	aa	bb	ab	bb	bb	bb	bb	bb	bb	--	--	ab	--	ab	bb	aa	aa	bb	aa	--	ab	aa	aa	bb	--	--	aa	aa	bb	bb	bb	ab	bb	bb	ab	aa	ab	bb	aa	--	aa	ab	aa	bb
Marker102293	aaxbb	--	--	--	aa	aa	--	aa	--	--	bb	bb	--	bb	--	--	ab	--	--	bb	--	aa	bb	aa	--	--	--	aa	bb	--	--	aa	--	--	bb	--	ab	bb	bb	--	aa	--	bb	aa	--	aa	ab	aa	bb
Marker108532	aaxbb	bb	ab	aa	--	aa	aa	ab	bb	bb	bb	bb	ab	bb	--	--	ab	--	aa	bb	ab	aa	bb	aa	aa	bb	aa	aa	bb	aa	--	aa	--	ab	--	bb	ab	bb	bb	aa	aa	--	bb	aa	aa	aa	ab	aa	bb
Marker86429	aaxbb	bb	bb	aa	bb	aa	aa	ab	ab	bb	bb	bb	ab	bb	--	--	ab	aa	aa	bb	ab	aa	bb	aa	aa	bb	aa	aa	bb	ab	--	aa	ab	aa	--	bb	ab	bb	bb	aa	aa	bb	bb	aa	aa	aa	ab	aa	bb
Marker86754	aaxbb	bb	ab	ab	--	aa	bb	ab	bb	bb	bb	bb	ab	bb	bb	ab	ab	aa	ab	bb	aa	aa	bb	aa	aa	bb	ab	aa	bb	ab	bb	aa	ab	aa	aa	bb	ab	bb	bb	ab	aa	ab	bb	aa	aa	aa	aa	aa	bb
Marker87949	aaxbb	bb	ab	aa	ab	aa	--	ab	bb	bb	bb	bb	ab	bb	bb	--	ab	--	ab	bb	aa	aa	bb	aa	ab	bb	ab	aa	bb	--	bb	aa	aa	bb	aa	bb	ab	bb	bb	ab	aa	bb	bb	aa	ab	aa	aa	aa	bb
Marker115217	aaxbb	bb	bb	aa	--	aa	bb	aa	--	bb	bb	bb	ab	bb	bb	ab	ab	aa	aa	bb	aa	aa	bb	aa	ab	bb	bb	aa	bb	--	bb	aa	aa	bb	--	bb	ab	bb	bb	--	aa	bb	bb	aa	ab	aa	--	aa	bb
Marker102169	aaxbb	bb	bb	ab	--	aa	--	aa	ab	bb	bb	bb	ab	bb	bb	ab	ab	--	--	bb	--	aa	bb	aa	--	ab	bb	aa	bb	--	bb	aa	aa	aa	--	bb	ab	bb	bb	bb	aa	bb	bb	aa	--	aa	aa	aa	bb
Marker119491	aaxbb	bb	--	--	bb	aa	--	--	--	bb	bb	bb	ab	bb	--	--	ab	--	--	bb	ab	aa	bb	aa	--	--	--	aa	bb	--	--	aa	aa	aa	bb	bb	ab	bb	bb	bb	aa	--	bb	aa	--	aa	aa	aa	bb
Marker109743	aaxbb	bb	ab	ab	--	aa	--	aa	ab	bb	bb	bb	ab	bb	--	--	ab	aa	--	bb	--	aa	bb	aa	--	bb	ab	aa	bb	ab	--	aa	aa	--	--	bb	ab	bb	bb	--	aa	bb	bb	aa	--	aa	--	aa	bb
Marker81705	aaxbb	bb	ab	ab	ab	aa	bb	ab	ab	bb	bb	bb	ab	bb	bb	bb	ab	--	aa	bb	ab	aa	bb	aa	aa	bb	ab	aa	bb	ab	ab	aa	bb	bb	bb	bb	ab	bb	bb	bb	aa	--	bb	aa	ab	aa	ab	aa	bb
Marker97731	aaxbb	bb	ab	ab	ab	aa	bb	ab	--	bb	bb	bb	ab	bb	ab	ab	ab	--	aa	bb	ab	aa	bb	aa	aa	ab	bb	aa	bb	ab	--	aa	bb	ab	--	bb	--	bb	bb	bb	aa	--	bb	aa	ab	aa	--	aa	bb
Marker98095	aaxbb	bb	ab	ab	bb	aa	bb	ab	ab	bb	bb	bb	ab	bb	--	bb	ab	ab	bb	bb	ab	aa	bb	aa	aa	ab	ab	aa	bb	ab	aa	aa	bb	bb	--	bb	ab	bb	bb	--	aa	bb	bb	aa	ab	aa	ab	aa	bb
Marker94219	aaxbb	bb	ab	ab	aa	aa	ab	ab	ab	bb	bb	bb	ab	bb	bb	ab	ab	ab	bb	bb	aa	aa	bb	aa	aa	ab	ab	aa	bb	ab	aa	aa	ab	ab	bb	bb	ab	bb	bb	bb	aa	ab	bb	aa	ab	aa	ab	aa	bb
Marker89448	aaxbb	bb	ab	ab	bb	aa	--	ab	ab	bb	bb	bb	ab	bb	bb	ab	ab	--	bb	bb	aa	aa	bb	aa	aa	ab	bb	aa	bb	ab	aa	aa	ab	bb	--	bb	ab	bb	bb	ab	aa	ab	bb	aa	ab	aa	ab	aa	bb
Marker108457	aaxbb	bb	bb	ab	aa	aa	ab	ab	aa	bb	bb	bb	ab	bb	ab	--	ab	--	bb	bb	ab	aa	bb	aa	aa	ab	bb	aa	bb	ab	aa	aa	ab	bb	bb	bb	ab	bb	bb	ab	aa	bb	bb	aa	ab	aa	bb	aa	bb
Marker103156	aaxbb	bb	ab	ab	ab	aa	--	ab	aa	bb	bb	bb	ab	bb	--	bb	ab	ab	aa	bb	--	aa	bb	aa	aa	bb	ab	aa	bb	ab	bb	aa	--	bb	--	bb	ab	bb	bb	bb	aa	bb	bb	aa	ab	aa	ab	aa	bb
Marker95241	aaxbb	bb	bb	ab	bb	aa	ab	ab	aa	bb	bb	bb	ab	bb	ab	bb	ab	ab	aa	bb	--	aa	bb	aa	aa	bb	ab	aa	bb	ab	ab	aa	bb	--	--	bb	ab	bb	bb	ab	aa	--	bb	aa	ab	aa	ab	aa	bb
Marker82992	aaxbb	bb	--	ab	bb	aa	bb	ab	--	bb	bb	bb	ab	bb	--	--	ab	ab	bb	bb	ab	aa	bb	aa	aa	bb	--	aa	bb	ab	--	aa	bb	--	--	bb	ab	bb	bb	bb	aa	--	bb	aa	ab	aa	bb	aa	bb
Marker86275	aaxbb	bb	bb	ab	aa	aa	ab	ab	ab	bb	bb	bb	ab	bb	bb	ab	ab	ab	aa	bb	aa	aa	bb	aa	aa	--	ab	aa	bb	ab	bb	aa	--	bb	bb	bb	--	bb	bb	--	aa	bb	bb	aa	ab	aa	bb	aa	bb
Marker118829	aaxbb	bb	bb	ab	--	aa	--	ab	--	bb	bb	bb	ab	bb	ab	ab	ab	ab	ab	bb	--	aa	bb	aa	aa	ab	ab	aa	bb	ab	bb	aa	--	aa	bb	bb	bb	bb	bb	--	aa	--	bb	aa	ab	aa	--	aa	bb
Marker120231	aaxbb	bb	bb	ab	bb	aa	bb	ab	aa	bb	bb	bb	ab	bb	ab	ab	ab	bb	--	bb	--	aa	bb	aa	aa	ab	ab	aa	bb	ab	--	aa	ab	ab	--	bb	bb	bb	bb	aa	aa	--	bb	aa	ab	aa	--	aa	bb
Marker104868	aaxbb	bb	bb	ab	bb	aa	ab	ab	--	bb	bb	bb	ab	bb	ab	ab	ab	bb	bb	bb	ab	aa	bb	aa	ab	ab	ab	aa	bb	ab	bb	aa	ab	ab	bb	bb	bb	bb	bb	aa	aa	--	bb	aa	ab	aa	ab	aa	bb
Marker90636	aaxbb	bb	--	ab	ab	aa	--	ab	ab	bb	bb	bb	ab	bb	ab	ab	ab	bb	--	bb	bb	aa	bb	aa	--	ab	ab	aa	bb	ab	bb	aa	--	--	--	bb	ab	bb	bb	ab	aa	ab	bb	aa	ab	aa	ab	aa	bb
Marker94931	aaxbb	bb	bb	ab	ab	aa	ab	ab	aa	bb	bb	bb	ab	bb	ab	ab	ab	bb	ab	bb	bb	aa	bb	aa	aa	ab	bb	aa	bb	ab	ab	aa	ab	ab	bb	bb	--	bb	bb	--	aa	bb	bb	aa	ab	aa	ab	aa	bb
Marker85820	aaxbb	bb	bb	aa	--	aa	ab	ab	aa	bb	bb	bb	ab	bb	ab	ab	ab	bb	bb	bb	ab	aa	bb	aa	ab	ab	bb	aa	bb	ab	ab	aa	--	ab	--	bb	--	bb	bb	aa	aa	bb	bb	aa	ab	aa	bb	aa	bb
Marker91404	aaxbb	bb	ab	--	ab	aa	ab	ab	--	bb	bb	bb	ab	bb	ab	ab	ab	ab	bb	bb	ab	aa	bb	aa	ab	ab	bb	aa	bb	ab	ab	aa	ab	ab	--	bb	--	bb	bb	ab	aa	bb	bb	aa	ab	aa	bb	aa	bb
Marker103769	aaxbb	bb	ab	aa	bb	aa	bb	ab	aa	bb	bb	bb	ab	bb	ab	ab	ab	ab	--	bb	ab	aa	bb	aa	ab	ab	ab	aa	bb	ab	ab	aa	ab	aa	ab	bb	ab	bb	bb	ab	aa	ab	bb	aa	ab	aa	bb	aa	bb
Marker100766	aaxbb	bb	ab	ab	ab	aa	--	ab	aa	bb	bb	bb	ab	bb	ab	ab	ab	ab	ab	bb	ab	aa	bb	aa	ab	ab	ab	aa	bb	ab	ab	aa	ab	aa	--	bb	ab	bb	bb	ab	aa	ab	bb	aa	ab	aa	ab	aa	bb
Marker86211	aaxbb	bb	ab	aa	--	aa	ab	ab	ab	bb	bb	bb	ab	bb	ab	ab	ab	ab	ab	bb	ab	aa	bb	aa	ab	ab	ab	aa	bb	ab	ab	aa	ab	aa	ab	bb	ab	bb	bb	ab	aa	ab	bb	aa	ab	aa	bb	aa	bb
Marker91625	aaxbb	bb	ab	ab	bb	aa	ab	ab	ab	bb	bb	bb	ab	bb	ab	ab	ab	ab	ab	bb	bb	aa	bb	aa	ab	ab	ab	aa	bb	ab	ab	aa	ab	ab	ab	bb	ab	bb	bb	ab	aa	bb	bb	aa	ab	aa	--	aa	bb
Marker105533	aaxbb	bb	ab	ab	--	aa	bb	ab	aa	bb	bb	bb	ab	bb	ab	ab	ab	ab	ab	bb	bb	aa	bb	aa	ab	ab	bb	aa	bb	ab	ab	aa	ab	ab	ab	bb	ab	bb	bb	ab	aa	ab	bb	aa	ab	aa	ab	aa	bb
Marker98059	aaxbb	bb	ab	ab	ab	aa	bb	ab	aa	bb	bb	bb	ab	bb	ab	ab	ab	ab	ab	bb	ab	aa	bb	aa	ab	ab	ab	aa	bb	ab	ab	aa	ab	ab	ab	bb	ab	bb	bb	ab	aa	--	bb	aa	ab	aa	ab	aa	bb
Marker117942	aaxbb	bb	ab	ab	ab	aa	ab	ab	aa	bb	bb	bb	ab	bb	ab	ab	ab	ab	ab	bb	ab	aa	bb	aa	ab	ab	ab	aa	bb	ab	ab	aa	ab	ab	ab	bb	ab	bb	bb	ab	aa	ab	bb	aa	ab	aa	ab	aa	bb
Marker83887	aaxbb	bb	ab	ab	ab	aa	ab	ab	ab	bb	bb	bb	ab	bb	ab	ab	ab	ab	ab	bb	ab	aa	bb	aa	ab	ab	ab	aa	bb	ab	ab	aa	ab	ab	ab	bb	ab	bb	bb	ab	aa	ab	bb	aa	ab	aa	ab	aa	bb
Marker93408	aaxbb	bb	ab	ab	ab	aa	ab	ab	ab	bb	bb	bb	ab	bb	ab	ab	ab	ab	ab	bb	ab	aa	bb	aa	ab	ab	ab	aa	bb	ab	ab	aa	ab	ab	ab	bb	ab	bb	bb	ab	aa	ab	bb	aa	ab	aa	ab	aa	bb
Marker99749	aaxbb	bb	ab	ab	ab	aa	ab	ab	ab	bb	bb	bb	ab	bb	ab	ab	ab	ab	ab	bb	ab	aa	bb	aa	ab	ab	ab	aa	bb	ab	ab	aa	ab	ab	ab	bb	ab	bb	bb	ab	aa	ab	bb	aa	ab	aa	ab	aa	bb
Marker108547	aaxbb	bb	ab	ab	ab	aa	bb	ab	bb	bb	bb	bb	ab	bb	ab	ab	ab	ab	ab	bb	ab	aa	bb	aa	ab	ab	ab	aa	bb	ab	ab	aa	ab	ab	bb	bb	ab	bb	bb	ab	aa	ab	bb	aa	ab	aa	aa	aa	bb
Marker94181	aaxbb	bb	ab	ab	ab	aa	ab	ab	bb	bb	bb	bb	ab	bb	ab	ab	ab	bb	ab	bb	ab	aa	bb	aa	ab	ab	ab	aa	bb	ab	ab	aa	ab	ab	bb	bb	ab	bb	bb	ab	aa	ab	bb	aa	ab	aa	ab	aa	bb
Marker99727	aaxbb	bb	ab	ab	ab	aa	ab	ab	--	bb	bb	bb	bb	bb	ab	ab	ab	bb	ab	bb	ab	aa	bb	aa	ab	ab	ab	aa	bb	ab	bb	aa	ab	ab	bb	bb	ab	bb	bb	ab	aa	ab	bb	aa	ab	aa	aa	aa	bb
Marker115697	aaxbb	bb	ab	ab	ab	aa	ab	ab	bb	bb	bb	bb	ab	bb	ab	ab	ab	ab	ab	bb	ab	aa	bb	aa	ab	ab	ab	aa	bb	ab	bb	aa	ab	ab	bb	bb	ab	bb	bb	ab	aa	ab	bb	aa	ab	aa	aa	aa	bb
Marker108183	aaxbb	bb	ab	ab	ab	aa	bb	ab	ab	bb	bb	bb	bb	bb	ab	ab	ab	ab	ab	bb	ab	aa	bb	aa	ab	ab	ab	aa	bb	ab	bb	aa	ab	ab	bb	bb	ab	bb	bb	ab	aa	ab	bb	aa	ab	aa	aa	aa	bb
Marker115404	aaxbb	bb	ab	ab	ab	aa	bb	ab	ab	bb	bb	bb	ab	bb	ab	ab	ab	ab	ab	bb	ab	aa	bb	aa	ab	ab	ab	aa	bb	ab	ab	aa	ab	ab	bb	bb	ab	bb	bb	ab	aa	ab	bb	aa	ab	aa	ab	aa	bb
Marker82742	aaxbb	bb	ab	ab	ab	aa	bb	ab	ab	bb	bb	bb	bb	bb	ab	ab	ab	bb	ab	bb	ab	aa	bb	aa	ab	ab	ab	aa	bb	ab	ab	aa	ab	ab	bb	bb	ab	bb	bb	ab	aa	ab	bb	aa	ab	aa	ab	aa	bb
Marker116578	aaxbb	bb	ab	ab	ab	aa	ab	ab	ab	bb	bb	bb	bb	bb	ab	ab	ab	--	ab	bb	ab	aa	bb	aa	ab	ab	--	aa	bb	ab	ab	aa	ab	ab	--	bb	ab	bb	bb	--	aa	ab	bb	aa	ab	aa	ab	aa	bb
Marker85984	aaxbb	bb	ab	ab	ab	aa	ab	ab	ab	bb	bb	bb	--	bb	ab	ab	ab	aa	aa	bb	ab	aa	bb	aa	aa	ab	--	aa	bb	aa	--	aa	aa	ab	ab	bb	ab	bb	bb	aa	aa	ab	bb	aa	ab	aa	ab	aa	bb
Marker87091	aaxbb	bb	ab	ab	--	aa	ab	ab	--	bb	bb	bb	--	bb	ab	ab	ab	aa	ab	bb	ab	aa	bb	aa	--	ab	ab	aa	bb	aa	bb	aa	aa	ab	ab	bb	ab	bb	bb	--	aa	bb	bb	aa	ab	aa	ab	aa	bb
Marker90712	aaxbb	bb	ab	ab	ab	aa	ab	ab	--	bb	bb	bb	aa	bb	ab	ab	ab	aa	aa	bb	ab	aa	bb	aa	ab	ab	ab	aa	bb	--	bb	aa	--	ab	aa	bb	ab	bb	bb	ab	aa	bb	bb	aa	ab	aa	ab	aa	bb
Marker115489	aaxbb	bb	--	ab	ab	aa	ab	ab	--	bb	bb	bb	ab	bb	ab	ab	ab	--	aa	bb	ab	aa	bb	aa	ab	ab	--	aa	bb	aa	--	aa	aa	ab	--	bb	ab	bb	bb	--	aa	bb	bb	aa	ab	aa	ab	aa	bb
Marker120234	aaxbb	bb	ab	ab	--	aa	ab	ab	ab	bb	bb	bb	aa	bb	ab	ab	ab	ab	--	bb	ab	aa	bb	aa	ab	ab	bb	aa	bb	ab	ab	aa	aa	ab	ab	bb	ab	bb	bb	aa	aa	bb	bb	aa	ab	aa	ab	aa	bb
Marker101062	aaxbb	bb	ab	ab	ab	aa	ab	ab	--	bb	bb	bb	aa	bb	ab	ab	ab	ab	ab	bb	ab	aa	bb	aa	aa	ab	bb	aa	bb	ab	bb	aa	aa	ab	aa	bb	ab	bb	bb	--	aa	bb	bb	aa	ab	aa	ab	aa	bb
Marker89982	aaxbb	bb	ab	ab	ab	aa	ab	ab	ab	bb	bb	bb	ab	bb	ab	ab	ab	ab	aa	bb	ab	aa	bb	aa	aa	ab	bb	aa	bb	--	ab	aa	--	ab	aa	bb	ab	bb	bb	aa	aa	ab	bb	aa	ab	aa	ab	aa	bb
Marker94643	aaxbb	bb	ab	ab	ab	aa	ab	ab	ab	bb	bb	bb	ab	bb	ab	ab	ab	ab	ab	bb	ab	aa	bb	aa	ab	ab	bb	aa	bb	ab	ab	aa	ab	ab	aa	bb	ab	bb	bb	ab	aa	ab	bb	aa	ab	aa	aa	aa	bb
Marker107372	aaxbb	bb	ab	ab	ab	aa	ab	ab	aa	bb	bb	bb	ab	bb	ab	ab	ab	ab	ab	bb	ab	aa	bb	aa	aa	ab	bb	aa	bb	ab	ab	aa	ab	ab	aa	bb	ab	bb	bb	--	aa	ab	bb	aa	ab	aa	aa	aa	bb
Marker96694	aaxbb	bb	ab	ab	ab	aa	ab	ab	aa	bb	bb	bb	ab	bb	ab	ab	bb	ab	ab	bb	ab	aa	bb	aa	ab	ab	ab	aa	bb	ab	ab	aa	ab	ab	aa	bb	ab	bb	bb	ab	aa	ab	bb	aa	ab	aa	ab	aa	bb
Marker112047	aaxbb	bb	ab	ab	ab	aa	ab	ab	ab	bb	bb	bb	ab	bb	ab	ab	bb	ab	ab	bb	ab	aa	bb	aa	ab	ab	ab	aa	bb	ab	ab	aa	ab	ab	aa	bb	ab	bb	bb	ab	aa	ab	bb	aa	ab	aa	aa	aa	bb
Marker91581	aaxbb	bb	ab	ab	ab	aa	ab	ab	ab	bb	bb	bb	ab	bb	ab	ab	bb	ab	ab	bb	ab	aa	bb	aa	aa	ab	ab	aa	bb	ab	ab	aa	ab	ab	aa	bb	ab	bb	bb	ab	aa	ab	bb	aa	ab	aa	ab	aa	bb
Marker91841	aaxbb	bb	ab	ab	ab	aa	ab	ab	aa	bb	bb	bb	ab	bb	ab	ab	ab	ab	ab	bb	ab	aa	bb	aa	aa	ab	bb	aa	bb	ab	ab	aa	ab	ab	--	bb	ab	bb	bb	ab	aa	ab	bb	aa	ab	aa	ab	aa	bb
Marker91247	aaxbb	bb	ab	ab	bb	aa	ab	ab	ab	bb	bb	bb	ab	bb	ab	ab	ab	ab	ab	bb	ab	aa	bb	aa	aa	ab	ab	aa	bb	ab	ab	aa	ab	ab	ab	bb	aa	bb	bb	ab	aa	aa	bb	aa	ab	aa	ab	aa	bb
Marker115043	aaxbb	bb	ab	ab	bb	aa	bb	ab	ab	bb	bb	bb	ab	bb	ab	ab	ab	ab	ab	bb	ab	aa	bb	aa	aa	ab	ab	aa	bb	ab	ab	aa	ab	ab	ab	bb	ab	bb	bb	ab	aa	aa	bb	aa	ab	aa	ab	aa	bb
Marker99383	aaxbb	bb	ab	ab	ab	aa	--	ab	ab	bb	bb	bb	ab	bb	ab	ab	ab	--	ab	bb	ab	aa	bb	aa	aa	ab	bb	aa	bb	ab	ab	aa	ab	ab	ab	bb	aa	bb	bb	bb	aa	--	bb	aa	ab	aa	ab	aa	bb
Marker94460	aaxbb	bb	ab	ab	ab	aa	bb	ab	ab	bb	bb	bb	ab	bb	ab	ab	ab	ab	ab	bb	ab	aa	bb	aa	aa	ab	bb	aa	bb	ab	ab	aa	ab	ab	ab	bb	aa	bb	bb	ab	aa	aa	bb	aa	ab	aa	ab	aa	bb
Marker120629	aaxbb	bb	ab	ab	ab	aa	ab	ab	ab	bb	bb	bb	ab	bb	ab	ab	ab	aa	ab	bb	ab	aa	bb	aa	aa	ab	ab	aa	bb	ab	ab	aa	ab	ab	ab	bb	aa	bb	bb	bb	aa	aa	bb	aa	ab	aa	ab	aa	bb
Marker82942	aaxbb	bb	ab	ab	bb	aa	ab	ab	ab	bb	bb	bb	ab	bb	ab	ab	ab	aa	ab	bb	ab	aa	bb	aa	aa	ab	ab	aa	bb	ab	ab	aa	ab	ab	ab	bb	ab	bb	bb	ab	aa	aa	bb	aa	ab	aa	ab	aa	bb
Marker86603	aaxbb	bb	ab	ab	ab	aa	ab	ab	ab	bb	bb	bb	ab	bb	ab	ab	ab	ab	ab	bb	ab	aa	bb	aa	aa	ab	ab	aa	bb	ab	ab	aa	ab	ab	ab	bb	ab	bb	bb	bb	aa	ab	bb	aa	ab	aa	ab	aa	bb
Marker101942	aaxbb	bb	ab	ab	ab	aa	ab	ab	ab	bb	bb	bb	ab	bb	ab	ab	ab	aa	ab	bb	ab	aa	bb	aa	aa	ab	ab	aa	bb	ab	ab	aa	ab	ab	ab	bb	ab	bb	bb	bb	aa	ab	bb	aa	ab	aa	ab	aa	bb
Marker89508	aaxbb	bb	ab	ab	ab	aa	bb	ab	ab	bb	bb	bb	ab	bb	ab	ab	ab	ab	ab	bb	ab	aa	bb	aa	aa	ab	ab	aa	bb	ab	ab	aa	ab	ab	ab	bb	ab	bb	bb	bb	aa	ab	bb	aa	ab	aa	ab	aa	bb
Marker93499	aaxbb	bb	ab	ab	ab	aa	aa	ab	ab	ab	bb	bb	ab	bb	ab	ab	ab	aa	ab	bb	ab	aa	bb	aa	aa	ab	ab	aa	bb	ab	ab	aa	ab	ab	--	bb	ab	bb	bb	aa	aa	ab	bb	aa	ab	aa	ab	aa	bb
Marker103126	aaxbb	bb	ab	ab	ab	aa	aa	ab	ab	ab	bb	bb	ab	bb	ab	ab	ab	aa	ab	bb	ab	aa	bb	aa	aa	ab	ab	aa	bb	ab	ab	aa	ab	ab	ab	bb	ab	bb	bb	aa	aa	bb	bb	aa	ab	aa	ab	aa	bb
Marker87676	aaxbb	bb	ab	ab	ab	aa	aa	ab	ab	aa	bb	bb	ab	bb	ab	ab	ab	aa	ab	bb	ab	aa	bb	aa	aa	ab	ab	aa	bb	ab	ab	aa	ab	ab	ab	bb	ab	bb	bb	aa	aa	--	bb	aa	bb	aa	ab	aa	bb
Marker120092	aaxbb	bb	bb	ab	bb	aa	ab	ab	ab	aa	bb	bb	ab	bb	ab	ab	ab	aa	bb	bb	aa	aa	bb	aa	aa	ab	ab	aa	bb	ab	ab	aa	ab	ab	ab	bb	ab	bb	bb	aa	aa	ab	bb	aa	bb	aa	ab	aa	bb
Marker107864	aaxbb	bb	--	ab	bb	aa	--	ab	ab	ab	bb	bb	ab	bb	ab	ab	ab	aa	bb	bb	aa	aa	bb	aa	aa	ab	ab	aa	bb	ab	ab	aa	ab	ab	--	bb	ab	bb	bb	aa	aa	ab	bb	aa	bb	aa	ab	aa	bb
Marker89725	aaxbb	bb	ab	ab	--	aa	aa	ab	ab	ab	bb	bb	ab	bb	ab	ab	ab	aa	ab	bb	--	aa	bb	aa	aa	ab	ab	aa	bb	ab	ab	aa	ab	ab	--	bb	ab	bb	bb	--	aa	bb	bb	aa	ab	aa	ab	aa	bb
Marker109893	aaxbb	bb	bb	ab	bb	aa	aa	ab	aa	aa	bb	bb	ab	bb	ab	ab	ab	aa	--	bb	--	aa	bb	aa	aa	ab	ab	aa	bb	ab	ab	aa	ab	ab	--	bb	ab	bb	bb	--	aa	--	bb	aa	bb	aa	ab	aa	bb
Marker116720	aaxbb	bb	bb	ab	ab	aa	aa	ab	ab	--	bb	bb	ab	bb	ab	ab	ab	ab	bb	bb	aa	aa	bb	aa	aa	ab	ab	aa	bb	ab	ab	aa	ab	ab	ab	bb	ab	bb	bb	aa	aa	ab	bb	aa	ab	aa	ab	aa	bb
Marker113157	aaxbb	bb	ab	ab	ab	aa	aa	ab	ab	bb	bb	bb	ab	bb	ab	ab	ab	--	bb	bb	aa	aa	bb	aa	aa	ab	ab	aa	bb	ab	ab	aa	ab	ab	ab	bb	ab	bb	bb	aa	aa	bb	bb	aa	bb	aa	ab	aa	bb
Marker116089	aaxbb	bb	--	ab	ab	aa	ab	ab	aa	bb	bb	bb	ab	bb	ab	ab	ab	ab	bb	bb	aa	aa	bb	aa	aa	ab	ab	aa	bb	ab	ab	aa	ab	ab	ab	bb	ab	bb	bb	aa	aa	bb	bb	aa	bb	aa	ab	aa	bb
Marker113666	aaxbb	bb	ab	ab	bb	aa	ab	ab	ab	bb	bb	bb	ab	bb	ab	ab	ab	ab	ab	bb	ab	aa	bb	aa	aa	bb	ab	aa	bb	ab	ab	aa	ab	ab	ab	bb	ab	bb	bb	--	aa	--	bb	aa	ab	aa	ab	aa	bb
Marker118795	aaxbb	bb	ab	ab	bb	aa	ab	ab	ab	bb	bb	bb	ab	bb	ab	ab	ab	ab	ab	bb	ab	aa	bb	aa	ab	bb	bb	aa	bb	ab	ab	aa	ab	ab	ab	bb	ab	bb	bb	ab	aa	bb	bb	aa	ab	aa	ab	aa	bb
Marker82296	aaxbb	bb	ab	ab	ab	aa	ab	ab	ab	bb	bb	bb	ab	bb	ab	ab	ab	ab	ab	bb	ab	aa	bb	aa	ab	bb	ab	aa	bb	ab	ab	aa	ab	ab	ab	bb	ab	bb	bb	ab	aa	bb	bb	aa	ab	aa	ab	aa	bb
Marker102387	aaxbb	bb	ab	ab	ab	aa	ab	ab	ab	bb	bb	bb	ab	bb	ab	ab	ab	ab	ab	bb	ab	aa	bb	aa	ab	ab	bb	aa	bb	ab	ab	aa	ab	ab	ab	bb	ab	bb	bb	ab	aa	bb	bb	aa	ab	aa	ab	aa	bb
Marker111256	aaxbb	bb	ab	ab	ab	aa	ab	ab	ab	bb	bb	bb	ab	bb	ab	ab	ab	ab	ab	bb	ab	aa	bb	aa	ab	ab	ab	aa	bb	ab	ab	aa	ab	ab	ab	bb	ab	bb	bb	ab	aa	ab	bb	aa	ab	aa	ab	aa	bb
Marker92495	aaxbb	bb	ab	ab	ab	aa	ab	ab	ab	bb	bb	bb	ab	bb	ab	ab	ab	ab	ab	bb	ab	aa	bb	aa	ab	ab	ab	aa	bb	ab	ab	aa	ab	ab	ab	bb	ab	bb	bb	ab	aa	ab	bb	aa	ab	aa	ab	aa	bb
Marker92992	aaxbb	bb	ab	ab	ab	aa	ab	ab	ab	bb	bb	bb	ab	bb	ab	ab	ab	ab	ab	bb	ab	aa	bb	aa	ab	ab	ab	aa	bb	ab	ab	aa	ab	ab	ab	bb	ab	bb	bb	ab	aa	ab	bb	aa	ab	aa	ab	aa	bb
Marker97472	aaxbb	bb	ab	ab	ab	aa	ab	ab	ab	bb	bb	bb	ab	bb	ab	ab	ab	ab	ab	bb	ab	aa	bb	aa	ab	ab	ab	aa	bb	ab	ab	aa	ab	ab	ab	bb	ab	bb	bb	ab	aa	ab	bb	aa	ab	aa	ab	aa	bb
Marker98779	aaxbb	bb	ab	ab	ab	aa	ab	ab	ab	bb	bb	bb	ab	bb	ab	ab	ab	ab	ab	bb	ab	aa	bb	aa	ab	ab	ab	aa	bb	ab	ab	aa	ab	ab	ab	bb	ab	bb	bb	ab	aa	ab	bb	aa	ab	aa	ab	aa	bb
Marker118703	aaxbb	bb	ab	ab	ab	aa	ab	ab	ab	bb	bb	bb	ab	bb	ab	ab	ab	ab	ab	bb	ab	aa	bb	aa	ab	ab	ab	aa	bb	ab	ab	aa	ab	ab	ab	bb	ab	bb	bb	ab	aa	ab	bb	aa	ab	aa	ab	aa	bb
Marker94432	aaxbb	bb	ab	ab	ab	aa	ab	ab	ab	bb	bb	bb	ab	bb	ab	ab	ab	ab	ab	bb	ab	aa	bb	aa	ab	ab	ab	aa	bb	ab	ab	aa	ab	ab	ab	bb	ab	bb	bb	aa	aa	ab	bb	aa	ab	aa	ab	aa	bb
Marker85200	aaxbb	bb	ab	ab	ab	aa	bb	ab	ab	bb	bb	bb	ab	bb	ab	ab	ab	ab	ab	bb	ab	aa	bb	aa	ab	ab	ab	aa	bb	ab	ab	aa	ab	ab	ab	bb	ab	bb	bb	aa	aa	ab	bb	aa	ab	aa	ab	aa	bb
Marker95685	aaxbb	bb	ab	ab	ab	aa	bb	ab	ab	bb	bb	bb	ab	bb	ab	ab	ab	ab	ab	bb	ab	aa	bb	aa	ab	ab	ab	aa	bb	ab	ab	aa	ab	ab	ab	bb	ab	bb	bb	aa	aa	ab	bb	aa	ab	aa	ab	aa	bb
Marker89423	aaxbb	bb	ab	ab	ab	aa	bb	ab	ab	bb	bb	bb	ab	bb	ab	ab	ab	ab	ab	bb	ab	aa	bb	aa	ab	ab	ab	aa	bb	ab	ab	aa	ab	ab	ab	bb	ab	bb	bb	aa	aa	ab	bb	aa	ab	aa	ab	aa	bb
Marker105734	aaxbb	bb	ab	ab	ab	aa	ab	ab	ab	bb	bb	bb	ab	bb	ab	ab	ab	ab	ab	bb	ab	aa	bb	aa	ab	ab	ab	aa	bb	ab	ab	aa	ab	ab	ab	bb	ab	bb	bb	aa	aa	ab	bb	aa	ab	aa	ab	aa	bb
Marker90438	aaxbb	bb	ab	ab	ab	aa	ab	ab	ab	bb	bb	bb	ab	bb	ab	ab	ab	ab	ab	bb	ab	aa	bb	aa	ab	ab	ab	aa	bb	ab	ab	aa	ab	ab	ab	bb	ab	bb	bb	ab	aa	ab	bb	aa	ab	aa	ab	aa	bb
Marker102835	aaxbb	bb	ab	ab	ab	aa	ab	ab	ab	bb	bb	bb	ab	bb	ab	ab	ab	ab	ab	bb	ab	aa	bb	aa	ab	ab	ab	aa	bb	ab	ab	aa	ab	ab	ab	bb	ab	bb	bb	ab	aa	ab	bb	aa	ab	aa	ab	aa	bb
Marker91776	aaxbb	bb	ab	ab	ab	aa	ab	ab	ab	bb	bb	bb	ab	bb	ab	ab	ab	ab	ab	bb	ab	aa	bb	aa	ab	ab	ab	aa	bb	ab	ab	aa	ab	ab	ab	bb	ab	bb	bb	ab	aa	ab	bb	aa	ab	aa	ab	aa	bb
Marker98787	aaxbb	bb	ab	ab	ab	aa	ab	ab	ab	bb	bb	bb	ab	bb	ab	ab	ab	ab	ab	bb	ab	aa	bb	aa	ab	ab	ab	aa	bb	ab	ab	aa	ab	ab	ab	bb	ab	bb	bb	ab	aa	ab	bb	aa	ab	aa	ab	aa	bb
Marker104078	aaxbb	bb	ab	ab	ab	aa	ab	ab	ab	bb	bb	bb	ab	bb	ab	ab	ab	ab	ab	bb	ab	aa	bb	aa	ab	ab	ab	aa	bb	ab	ab	aa	ab	ab	ab	bb	ab	bb	bb	ab	aa	ab	bb	aa	ab	aa	ab	aa	bb
Marker110360	aaxbb	bb	ab	ab	ab	aa	ab	ab	ab	bb	bb	bb	ab	bb	ab	ab	ab	ab	ab	bb	ab	aa	bb	aa	ab	ab	ab	aa	bb	ab	ab	aa	ab	ab	ab	bb	ab	bb	bb	ab	aa	ab	bb	aa	ab	aa	ab	aa	bb
Marker85676	aaxbb	bb	ab	ab	ab	aa	ab	ab	ab	bb	bb	bb	ab	bb	ab	ab	ab	ab	ab	bb	ab	aa	bb	aa	ab	ab	ab	aa	bb	ab	ab	aa	ab	ab	ab	bb	ab	bb	bb	ab	aa	ab	bb	aa	ab	aa	ab	aa	bb
Marker86335	aaxbb	bb	ab	ab	ab	aa	ab	ab	ab	bb	bb	bb	ab	bb	ab	ab	ab	ab	ab	bb	ab	aa	bb	aa	ab	ab	ab	aa	bb	ab	ab	aa	ab	ab	ab	bb	ab	bb	bb	ab	aa	ab	bb	aa	ab	aa	ab	aa	bb
Marker91559	aaxbb	bb	ab	ab	ab	aa	ab	ab	ab	bb	bb	bb	ab	bb	ab	ab	ab	ab	ab	bb	ab	aa	bb	aa	ab	ab	ab	aa	bb	ab	ab	aa	ab	ab	ab	bb	ab	bb	bb	ab	aa	ab	bb	aa	ab	aa	ab	aa	bb
Marker94421	aaxbb	bb	ab	ab	ab	aa	ab	ab	ab	bb	bb	bb	ab	bb	ab	ab	ab	ab	ab	bb	ab	aa	bb	aa	ab	ab	ab	aa	bb	ab	ab	aa	ab	ab	ab	bb	ab	bb	bb	ab	aa	ab	bb	aa	ab	aa	ab	aa	bb
Marker105375	aaxbb	bb	ab	ab	ab	aa	ab	ab	ab	bb	bb	bb	ab	bb	ab	ab	ab	ab	ab	bb	ab	aa	bb	aa	ab	ab	ab	aa	bb	ab	ab	aa	ab	ab	ab	bb	ab	bb	bb	ab	aa	ab	bb	aa	ab	aa	ab	aa	bb
Marker101385	aaxbb	bb	ab	ab	ab	aa	ab	ab	ab	bb	bb	bb	ab	bb	ab	ab	ab	ab	ab	bb	ab	aa	bb	aa	ab	ab	ab	aa	bb	ab	ab	aa	ab	ab	ab	bb	ab	bb	bb	ab	aa	ab	bb	aa	ab	aa	ab	aa	bb
Marker104586	aaxbb	bb	ab	ab	ab	aa	ab	ab	ab	bb	bb	bb	ab	bb	ab	ab	ab	ab	ab	bb	ab	aa	bb	aa	ab	ab	ab	aa	bb	ab	ab	aa	ab	ab	ab	bb	ab	bb	bb	ab	aa	ab	bb	aa	ab	aa	ab	aa	bb
Marker107802	aaxbb	bb	ab	ab	ab	aa	ab	ab	ab	bb	bb	bb	ab	bb	ab	ab	ab	ab	ab	bb	ab	aa	bb	aa	ab	ab	ab	aa	bb	ab	ab	aa	ab	ab	ab	bb	ab	bb	bb	ab	aa	ab	bb	aa	ab	aa	ab	aa	bb
Marker119907	aaxbb	bb	ab	ab	ab	aa	ab	ab	ab	bb	bb	bb	ab	bb	ab	ab	ab	ab	ab	bb	ab	aa	bb	aa	ab	ab	ab	aa	bb	ab	ab	aa	ab	ab	ab	bb	ab	bb	bb	ab	aa	ab	bb	aa	ab	aa	ab	aa	bb
Marker106607	aaxbb	bb	ab	ab	ab	aa	ab	ab	ab	bb	bb	bb	ab	bb	ab	ab	ab	ab	ab	bb	ab	aa	bb	aa	ab	ab	ab	aa	bb	ab	ab	aa	ab	ab	ab	bb	ab	bb	bb	ab	aa	ab	bb	aa	ab	aa	ab	aa	bb
Marker109270	aaxbb	bb	ab	ab	ab	aa	ab	ab	ab	bb	bb	bb	ab	bb	ab	ab	ab	ab	ab	bb	ab	aa	bb	aa	ab	ab	ab	aa	bb	ab	ab	aa	ab	ab	ab	bb	ab	bb	bb	ab	aa	ab	bb	aa	ab	aa	ab	aa	bb
Marker83254	aaxbb	bb	ab	ab	ab	aa	ab	ab	ab	bb	bb	bb	ab	bb	ab	ab	ab	ab	ab	bb	ab	aa	bb	aa	ab	ab	ab	aa	bb	ab	ab	aa	ab	ab	ab	bb	ab	bb	bb	ab	aa	ab	bb	aa	ab	aa	ab	aa	bb
Marker94186	aaxbb	bb	ab	ab	ab	aa	ab	ab	ab	bb	bb	bb	ab	bb	ab	ab	ab	ab	ab	bb	ab	aa	bb	aa	ab	ab	ab	aa	bb	ab	ab	aa	ab	ab	ab	bb	ab	bb	bb	ab	aa	ab	bb	aa	ab	aa	ab	aa	bb
Marker99391	aaxbb	bb	ab	ab	ab	aa	ab	ab	ab	bb	bb	bb	ab	bb	ab	ab	ab	ab	ab	bb	ab	aa	bb	aa	ab	ab	ab	aa	bb	ab	ab	aa	ab	ab	ab	bb	ab	bb	bb	ab	aa	ab	bb	aa	ab	aa	ab	aa	bb
Marker106906	aaxbb	bb	ab	ab	ab	aa	ab	ab	aa	bb	bb	bb	ab	bb	ab	ab	ab	ab	ab	bb	ab	aa	bb	aa	ab	ab	bb	aa	bb	ab	ab	aa	ab	ab	ab	bb	ab	bb	bb	bb	aa	ab	bb	aa	ab	aa	aa	aa	bb
Marker102369	aaxbb	bb	ab	ab	ab	aa	ab	ab	aa	bb	ab	bb	ab	bb	ab	ab	ab	ab	ab	bb	ab	aa	bb	aa	ab	ab	ab	aa	bb	ab	ab	aa	ab	ab	ab	bb	ab	bb	bb	bb	aa	ab	bb	aa	ab	aa	aa	aa	bb
Marker101207	aaxbb	bb	ab	ab	ab	aa	ab	ab	ab	bb	ab	bb	ab	bb	ab	ab	ab	ab	ab	bb	ab	aa	bb	aa	ab	ab	ab	aa	bb	ab	ab	aa	ab	ab	ab	bb	ab	bb	bb	ab	aa	ab	bb	aa	ab	aa	aa	aa	bb
Marker104281	aaxbb	bb	ab	ab	ab	aa	ab	ab	--	bb	ab	bb	ab	bb	ab	ab	ab	ab	ab	bb	ab	aa	bb	aa	ab	ab	ab	aa	bb	ab	ab	aa	ab	ab	ab	bb	ab	bb	bb	ab	aa	ab	bb	aa	ab	aa	ab	aa	bb
Marker82653	aaxbb	bb	aa	ab	ab	aa	ab	ab	--	bb	bb	bb	ab	bb	ab	ab	aa	ab	ab	bb	ab	aa	bb	aa	ab	ab	bb	aa	bb	ab	ab	aa	ab	ab	ab	bb	bb	bb	bb	ab	aa	ab	bb	aa	ab	aa	ab	aa	bb
Marker103135	aaxbb	bb	aa	ab	ab	aa	ab	ab	aa	bb	bb	bb	ab	bb	bb	ab	aa	ab	ab	bb	ab	aa	bb	aa	ab	ab	bb	aa	bb	ab	ab	aa	ab	ab	ab	bb	bb	bb	bb	ab	aa	ab	bb	aa	ab	aa	ab	aa	bb
Marker108416	aaxbb	bb	ab	ab	ab	aa	ab	ab	aa	bb	bb	bb	ab	bb	--	ab	--	ab	ab	bb	ab	aa	bb	aa	--	ab	--	aa	bb	aa	--	aa	aa	ab	ab	bb	ab	bb	bb	ab	aa	--	bb	aa	ab	aa	aa	aa	bb
Marker91446	aaxbb	bb	aa	ab	ab	aa	--	ab	--	bb	bb	bb	ab	bb	ab	ab	ab	ab	--	bb	--	aa	bb	aa	ab	ab	--	aa	bb	aa	--	aa	aa	ab	--	bb	ab	bb	bb	--	aa	aa	bb	aa	ab	aa	aa	aa	bb
Marker84680	aaxbb	bb	ab	ab	--	aa	ab	bb	ab	bb	bb	bb	bb	bb	ab	ab	ab	ab	ab	bb	bb	aa	bb	aa	ab	ab	bb	aa	bb	aa	ab	aa	aa	ab	ab	bb	ab	bb	bb	bb	aa	aa	bb	aa	ab	aa	aa	aa	bb
Marker93177	aaxbb	bb	ab	ab	ab	aa	ab	bb	aa	bb	bb	bb	bb	bb	ab	ab	aa	ab	bb	bb	bb	aa	bb	aa	ab	ab	ab	aa	bb	aa	--	aa	aa	ab	ab	bb	--	bb	bb	bb	aa	--	bb	aa	ab	aa	--	aa	bb
Marker90624	aaxbb	bb	aa	ab	--	aa	ab	bb	--	bb	bb	bb	bb	bb	ab	ab	--	ab	bb	bb	--	aa	bb	aa	--	--	bb	aa	bb	aa	ab	aa	aa	ab	--	bb	bb	bb	bb	bb	aa	--	bb	aa	ab	aa	ab	aa	bb
Marker108788	aaxbb	bb	aa	ab	--	aa	ab	bb	ab	bb	bb	bb	bb	bb	--	ab	ab	ab	bb	bb	bb	aa	bb	aa	ab	bb	--	aa	bb	aa	ab	aa	--	ab	bb	bb	bb	bb	bb	ab	aa	aa	bb	aa	ab	aa	--	aa	bb
Marker117315	aaxbb	bb	ab	ab	bb	aa	ab	--	--	bb	bb	bb	--	bb	ab	ab	--	ab	ab	bb	--	aa	bb	aa	--	--	--	aa	bb	--	ab	aa	ab	ab	bb	bb	--	bb	bb	ab	aa	ab	bb	aa	ab	aa	aa	aa	bb
Marker116692	aaxbb	bb	aa	ab	ab	aa	ab	ab	ab	bb	bb	bb	aa	bb	ab	ab	ab	ab	ab	bb	bb	aa	bb	aa	ab	bb	ab	aa	bb	aa	ab	aa	aa	ab	bb	bb	ab	bb	bb	ab	aa	aa	bb	aa	ab	aa	aa	aa	bb
Marker119631	aaxbb	bb	aa	ab	--	aa	--	ab	ab	bb	bb	bb	aa	bb	--	ab	ab	ab	ab	bb	ab	aa	bb	aa	ab	ab	ab	aa	bb	ab	ab	aa	aa	ab	bb	bb	bb	bb	bb	ab	aa	aa	bb	aa	bb	aa	ab	aa	bb
Marker85841	aaxbb	bb	ab	ab	bb	aa	ab	ab	ab	bb	bb	bb	--	bb	bb	ab	ab	ab	ab	bb	--	aa	bb	aa	ab	--	ab	aa	bb	--	ab	aa	aa	ab	--	bb	--	bb	bb	--	aa	--	bb	aa	bb	aa	ab	aa	bb
Marker109192	aaxbb	bb	ab	ab	ab	aa	ab	ab	ab	bb	bb	bb	aa	bb	bb	ab	ab	ab	ab	bb	ab	aa	bb	aa	ab	bb	ab	aa	bb	ab	--	aa	--	ab	--	bb	ab	bb	bb	ab	aa	--	bb	aa	bb	aa	ab	aa	bb
Marker109736	aaxbb	bb	ab	ab	--	aa	ab	ab	ab	bb	bb	bb	--	bb	bb	ab	ab	ab	ab	bb	ab	aa	bb	aa	--	bb	ab	aa	bb	ab	ab	aa	ab	ab	ab	bb	--	bb	bb	ab	aa	ab	bb	aa	ab	aa	ab	aa	bb
Marker113524	aaxbb	bb	ab	ab	ab	aa	ab	ab	ab	bb	bb	bb	aa	bb	ab	ab	ab	ab	ab	bb	ab	aa	bb	aa	ab	ab	ab	aa	bb	ab	ab	aa	ab	ab	bb	bb	bb	bb	bb	ab	aa	ab	bb	aa	ab	aa	ab	aa	bb
Marker92991	aaxbb	bb	ab	ab	bb	aa	ab	ab	ab	bb	bb	bb	ab	bb	ab	ab	ab	ab	ab	bb	ab	aa	bb	aa	ab	ab	ab	aa	bb	aa	ab	aa	ab	ab	bb	bb	ab	bb	bb	--	aa	ab	bb	aa	ab	aa	ab	aa	bb
Marker111962	aaxbb	bb	ab	ab	bb	aa	ab	ab	ab	bb	bb	bb	ab	bb	ab	ab	ab	ab	ab	bb	ab	aa	bb	aa	ab	ab	ab	aa	bb	ab	ab	aa	ab	ab	ab	bb	ab	bb	bb	ab	aa	ab	bb	aa	ab	aa	ab	aa	bb
Marker85866	aaxbb	bb	ab	ab	bb	aa	ab	ab	ab	bb	bb	bb	ab	bb	ab	ab	ab	ab	ab	bb	ab	aa	bb	aa	--	ab	ab	aa	bb	ab	ab	aa	ab	ab	bb	bb	ab	bb	bb	ab	aa	ab	bb	aa	ab	aa	ab	aa	bb
Marker105082	aaxbb	bb	ab	ab	ab	aa	ab	ab	ab	bb	bb	bb	ab	bb	ab	ab	ab	ab	ab	bb	ab	aa	bb	aa	aa	ab	ab	aa	bb	ab	ab	aa	ab	ab	bb	bb	ab	bb	bb	ab	aa	ab	bb	aa	ab	aa	ab	aa	bb
Marker118080	aaxbb	bb	ab	ab	ab	aa	ab	ab	ab	bb	bb	bb	ab	bb	ab	ab	ab	ab	ab	bb	ab	aa	bb	aa	aa	ab	ab	aa	bb	ab	ab	aa	ab	ab	bb	bb	ab	bb	bb	ab	aa	ab	bb	aa	ab	aa	ab	aa	bb
Marker87684	aaxbb	bb	ab	ab	ab	aa	ab	ab	ab	bb	bb	bb	ab	bb	ab	ab	ab	ab	ab	bb	ab	aa	bb	aa	aa	ab	bb	aa	bb	ab	ab	aa	ab	bb	ab	bb	ab	bb	bb	ab	aa	ab	bb	aa	ab	aa	ab	aa	bb
Marker95450	aaxbb	bb	ab	ab	ab	aa	ab	ab	ab	bb	bb	bb	ab	bb	ab	ab	ab	ab	ab	bb	ab	aa	bb	aa	aa	ab	bb	aa	bb	ab	ab	aa	ab	bb	bb	bb	ab	bb	bb	ab	aa	ab	bb	aa	ab	aa	ab	aa	bb
Marker113115	aaxbb	bb	ab	ab	ab	aa	ab	ab	ab	bb	bb	bb	ab	bb	ab	ab	ab	ab	ab	bb	ab	aa	bb	aa	ab	ab	bb	aa	bb	ab	ab	aa	ab	bb	bb	bb	ab	bb	bb	ab	aa	ab	bb	aa	ab	aa	ab	aa	bb
Marker105568	aaxbb	bb	ab	ab	ab	aa	ab	ab	ab	bb	bb	bb	ab	bb	ab	ab	ab	ab	ab	bb	ab	aa	bb	aa	ab	ab	ab	aa	bb	ab	ab	aa	ab	--	bb	bb	ab	bb	bb	ab	aa	ab	bb	aa	ab	aa	ab	aa	bb
Marker115759	aaxbb	bb	ab	ab	ab	aa	ab	ab	ab	bb	bb	bb	ab	bb	ab	ab	ab	ab	ab	bb	ab	aa	bb	aa	ab	ab	ab	aa	bb	ab	ab	aa	ab	ab	bb	bb	ab	bb	bb	ab	aa	ab	bb	aa	ab	aa	ab	aa	bb
Marker94518	aaxbb	bb	ab	ab	ab	aa	ab	ab	ab	bb	bb	bb	ab	bb	ab	ab	ab	ab	ab	bb	ab	aa	bb	aa	ab	ab	--	aa	bb	ab	--	aa	ab	ab	bb	bb	ab	bb	bb	bb	aa	ab	bb	aa	ab	aa	ab	aa	bb
Marker114805	aaxbb	bb	ab	ab	ab	aa	ab	ab	ab	bb	bb	bb	ab	bb	ab	ab	ab	ab	ab	bb	ab	aa	bb	aa	ab	ab	ab	aa	bb	ab	ab	aa	ab	ab	bb	bb	ab	bb	bb	bb	aa	ab	bb	aa	ab	aa	ab	aa	bb
Marker90829	aaxbb	bb	ab	ab	ab	aa	ab	ab	ab	bb	bb	bb	ab	bb	ab	ab	ab	ab	bb	bb	ab	aa	bb	aa	ab	ab	ab	aa	bb	ab	ab	aa	ab	ab	ab	bb	ab	bb	bb	bb	aa	ab	bb	aa	ab	aa	ab	aa	bb
Marker117211	aaxbb	bb	ab	--	ab	aa	ab	ab	bb	bb	bb	bb	ab	bb	ab	ab	ab	ab	--	bb	ab	aa	bb	aa	aa	ab	bb	aa	bb	ab	bb	aa	ab	bb	ab	bb	ab	bb	bb	--	aa	ab	bb	aa	ab	aa	ab	aa	bb
Marker94260	aaxbb	bb	ab	bb	ab	aa	ab	ab	bb	bb	bb	bb	ab	bb	ab	ab	ab	ab	bb	bb	ab	aa	bb	aa	aa	ab	bb	aa	bb	ab	ab	aa	ab	bb	bb	bb	ab	bb	bb	bb	aa	ab	bb	aa	ab	aa	ab	aa	bb
Marker88959	aaxbb	bb	ab	bb	ab	aa	ab	ab	bb	bb	bb	bb	ab	bb	ab	ab	ab	ab	--	bb	ab	aa	bb	aa	aa	ab	ab	aa	bb	ab	ab	aa	ab	bb	bb	bb	ab	bb	bb	--	aa	ab	bb	aa	ab	aa	ab	aa	bb
Marker81643	aaxbb	bb	ab	bb	ab	aa	ab	ab	bb	bb	bb	bb	ab	bb	ab	ab	ab	ab	bb	bb	ab	aa	bb	aa	aa	ab	--	aa	bb	ab	ab	aa	--	bb	bb	bb	ab	bb	bb	bb	aa	ab	bb	aa	ab	aa	ab	aa	bb
Marker105751	aaxbb	bb	ab	bb	ab	aa	ab	ab	ab	bb	bb	bb	ab	bb	ab	ab	ab	ab	bb	bb	ab	aa	bb	aa	aa	ab	bb	aa	bb	ab	bb	aa	aa	ab	ab	bb	ab	bb	bb	bb	aa	ab	bb	aa	ab	aa	ab	aa	bb
Marker95482	aaxbb	bb	ab	bb	ab	aa	ab	ab	ab	bb	bb	bb	ab	bb	ab	ab	ab	ab	bb	bb	ab	aa	bb	aa	aa	ab	--	aa	bb	ab	bb	aa	aa	ab	--	bb	ab	bb	bb	--	aa	ab	bb	aa	ab	aa	ab	aa	bb
Marker94714	aaxbb	bb	ab	ab	ab	aa	ab	ab	--	bb	bb	bb	ab	bb	ab	ab	ab	ab	bb	bb	ab	aa	bb	aa	ab	ab	ab	aa	bb	ab	ab	aa	aa	ab	ab	bb	ab	bb	bb	bb	aa	ab	bb	aa	ab	aa	ab	aa	bb
Marker117753	aaxbb	bb	ab	ab	ab	aa	ab	ab	ab	bb	bb	bb	ab	bb	ab	ab	ab	ab	bb	bb	ab	aa	bb	aa	ab	ab	ab	aa	bb	ab	ab	aa	ab	ab	ab	bb	ab	bb	bb	bb	aa	ab	bb	aa	ab	aa	ab	aa	bb
Marker100309	aaxbb	bb	ab	bb	ab	aa	ab	ab	ab	bb	bb	bb	ab	bb	ab	ab	ab	ab	aa	bb	ab	aa	bb	aa	ab	ab	ab	aa	bb	ab	ab	aa	ab	ab	ab	bb	ab	bb	bb	--	aa	ab	bb	aa	ab	aa	ab	aa	bb
Marker102043	aaxbb	bb	ab	--	ab	aa	ab	ab	ab	bb	bb	bb	ab	bb	ab	ab	ab	ab	aa	bb	bb	aa	bb	aa	ab	aa	ab	aa	bb	ab	ab	aa	ab	--	ab	bb	ab	bb	bb	ab	aa	ab	bb	aa	ab	aa	ab	aa	bb
Marker119628	aaxbb	bb	ab	aa	ab	aa	ab	ab	ab	bb	bb	bb	ab	bb	bb	ab	bb	ab	aa	bb	ab	aa	bb	aa	ab	ab	ab	aa	bb	ab	ab	aa	bb	ab	ab	bb	ab	bb	bb	ab	aa	ab	bb	aa	ab	aa	ab	aa	bb
Marker114321	aaxbb	bb	ab	ab	ab	aa	ab	ab	ab	bb	bb	bb	ab	bb	bb	ab	bb	ab	ab	bb	bb	aa	bb	aa	ab	--	ab	aa	bb	ab	ab	aa	bb	ab	bb	bb	aa	bb	bb	--	aa	ab	bb	aa	bb	aa	ab	aa	bb
Marker88929	aaxbb	bb	ab	ab	ab	aa	ab	ab	--	bb	bb	bb	ab	bb	ab	aa	bb	ab	ab	bb	bb	aa	bb	aa	bb	ab	bb	aa	bb	ab	ab	aa	bb	ab	bb	bb	aa	bb	bb	--	aa	ab	bb	aa	ab	aa	--	aa	bb
Marker86737	aaxbb	bb	ab	ab	ab	aa	ab	ab	ab	bb	bb	bb	ab	bb	bb	aa	ab	ab	aa	bb	bb	aa	bb	aa	bb	ab	bb	aa	bb	ab	ab	aa	bb	ab	bb	bb	aa	bb	bb	ab	aa	ab	bb	aa	bb	aa	ab	aa	bb
Marker85846	aaxbb	bb	ab	aa	ab	aa	--	ab	ab	bb	bb	bb	ab	bb	bb	ab	--	ab	ab	bb	--	aa	bb	aa	bb	ab	--	aa	bb	ab	ab	aa	bb	--	bb	bb	--	bb	bb	bb	aa	ab	bb	aa	bb	aa	--	aa	bb
Marker94365	aaxbb	bb	ab	aa	ab	aa	ab	ab	ab	bb	bb	bb	ab	bb	bb	aa	ab	ab	aa	bb	--	aa	bb	aa	ab	aa	ab	aa	bb	ab	ab	aa	ab	bb	bb	bb	ab	bb	bb	ab	aa	ab	bb	aa	ab	aa	aa	aa	bb
Marker96271	aaxbb	bb	ab	aa	ab	aa	--	ab	ab	bb	bb	bb	ab	bb	--	ab	ab	ab	aa	bb	aa	aa	bb	aa	bb	aa	ab	aa	bb	ab	ab	aa	ab	ab	ab	bb	ab	bb	bb	ab	aa	ab	bb	aa	ab	aa	ab	aa	bb
Marker90077	aaxbb	bb	ab	ab	ab	aa	ab	ab	--	bb	bb	bb	ab	bb	--	ab	ab	ab	--	bb	aa	aa	bb	aa	ab	aa	ab	aa	bb	ab	ab	aa	ab	bb	ab	bb	--	bb	bb	bb	aa	ab	bb	aa	ab	aa	ab	aa	bb
Marker104170	aaxbb	bb	ab	aa	bb	aa	ab	ab	ab	bb	bb	bb	ab	bb	bb	ab	ab	ab	aa	bb	aa	aa	bb	aa	ab	aa	bb	aa	bb	bb	ab	aa	ab	ab	ab	bb	ab	bb	bb	bb	aa	aa	bb	aa	ab	aa	ab	aa	bb
Marker104506	aaxbb	bb	ab	ab	ab	aa	aa	aa	ab	bb	ab	bb	aa	bb	ab	ab	ab	ab	aa	bb	aa	aa	bb	aa	ab	ab	ab	aa	bb	ab	aa	aa	aa	bb	ab	--	aa	bb	bb	ab	aa	aa	bb	aa	ab	aa	ab	bb	bb
Marker97509	aaxbb	bb	ab	ab	ab	aa	aa	aa	aa	bb	bb	bb	aa	bb	ab	bb	ab	ab	aa	bb	aa	aa	bb	aa	bb	ab	ab	aa	bb	bb	aa	aa	ab	bb	--	bb	aa	bb	bb	bb	bb	ab	bb	aa	ab	aa	ab	bb	bb
Marker115684	aaxbb	bb	bb	ab	bb	aa	aa	ab	ab	bb	bb	bb	aa	bb	--	ab	ab	ab	aa	bb	aa	aa	bb	aa	ab	--	ab	aa	bb	ab	aa	aa	ab	bb	aa	bb	aa	bb	bb	bb	bb	aa	bb	aa	ab	aa	aa	bb	bb
Marker103235	aaxbb	bb	--	--	--	aa	aa	ab	aa	--	--	bb	--	bb	--	--	--	--	aa	--	aa	aa	bb	aa	--	aa	--	aa	bb	--	--	aa	--	--	aa	--	--	--	--	--	--	aa	bb	aa	ab	--	--	bb	bb
Marker83726	aaxbb	bb	ab	aa	ab	aa	--	ab	ab	bb	bb	bb	aa	bb	ab	ab	ab	aa	aa	bb	aa	aa	bb	aa	bb	ab	bb	aa	bb	ab	aa	aa	--	bb	aa	bb	aa	bb	bb	--	bb	aa	bb	aa	ab	ab	aa	bb	bb
Marker103410	aaxbb	bb	ab	aa	bb	aa	ab	aa	ab	bb	ab	bb	aa	bb	bb	bb	bb	--	aa	bb	aa	ab	bb	aa	bb	ab	ab	aa	bb	bb	--	aa	aa	ab	aa	--	aa	aa	aa	bb	bb	--	bb	aa	ab	ab	aa	bb	bb
Marker100516	aaxbb	bb	ab	ab	ab	aa	ab	aa	ab	ab	ab	bb	aa	bb	bb	bb	bb	aa	aa	ab	ab	ab	bb	aa	bb	ab	ab	aa	bb	bb	ab	aa	aa	ab	aa	ab	aa	aa	ab	ab	bb	aa	ab	aa	ab	ab	ab	bb	ab
Marker100674	aaxbb	bb	ab	ab	ab	aa	ab	aa	ab	ab	bb	bb	aa	bb	bb	bb	bb	aa	aa	ab	ab	aa	bb	aa	bb	ab	ab	aa	bb	bb	ab	aa	aa	ab	aa	ab	aa	aa	ab	ab	bb	aa	ab	aa	ab	ab	ab	bb	ab
Marker96541	aaxbb	--	ab	ab	ab	aa	ab	aa	ab	bb	ab	bb	aa	bb	ab	bb	bb	aa	aa	ab	aa	aa	bb	aa	bb	ab	ab	aa	bb	ab	ab	aa	aa	ab	aa	ab	aa	ab	ab	bb	bb	aa	--	aa	ab	ab	ab	bb	ab
Marker93667	aaxbb	bb	bb	ab	ab	aa	aa	aa	--	bb	ab	bb	aa	bb	bb	bb	bb	aa	aa	ab	aa	--	bb	aa	bb	ab	ab	aa	bb	ab	ab	aa	aa	ab	aa	ab	aa	ab	ab	bb	bb	aa	bb	aa	ab	ab	ab	bb	ab
Marker106892	aaxbb	bb	ab	ab	ab	aa	ab	aa	ab	bb	ab	bb	aa	bb	bb	bb	bb	aa	aa	ab	aa	ab	bb	aa	bb	ab	ab	aa	bb	ab	ab	aa	aa	ab	aa	ab	aa	ab	ab	ab	bb	aa	bb	aa	ab	ab	ab	bb	ab
Marker97365	aaxbb	ab	bb	ab	ab	aa	--	aa	aa	ab	--	bb	aa	bb	bb	bb	bb	aa	aa	ab	aa	ab	bb	aa	bb	ab	ab	aa	bb	bb	ab	aa	aa	ab	aa	ab	aa	aa	aa	bb	bb	aa	ab	aa	ab	ab	ab	bb	ab
Marker97010	aaxbb	ab	bb	ab	ab	aa	ab	aa	aa	ab	bb	bb	aa	bb	bb	bb	bb	aa	aa	ab	aa	ab	bb	aa	bb	ab	ab	aa	bb	bb	ab	aa	aa	ab	aa	ab	aa	aa	aa	bb	bb	aa	ab	aa	ab	ab	ab	bb	ab
Marker110659	aaxbb	bb	bb	ab	ab	aa	ab	aa	ab	ab	bb	bb	aa	bb	bb	bb	bb	aa	aa	ab	ab	ab	bb	aa	bb	ab	ab	aa	bb	bb	ab	aa	aa	ab	aa	ab	aa	aa	aa	bb	bb	aa	ab	aa	ab	ab	ab	bb	ab
Marker117561	aaxbb	bb	bb	ab	ab	aa	ab	aa	ab	ab	ab	bb	aa	bb	bb	bb	bb	aa	aa	aa	ab	bb	ab	aa	bb	ab	bb	aa	bb	bb	ab	aa	aa	ab	aa	ab	aa	aa	aa	bb	bb	aa	ab	aa	ab	ab	ab	bb	ab
Marker108312	aaxbb	bb	bb	ab	ab	aa	--	aa	ab	ab	ab	bb	aa	bb	bb	bb	bb	aa	aa	aa	ab	bb	ab	aa	bb	ab	ab	aa	bb	bb	ab	aa	aa	ab	aa	ab	aa	aa	aa	bb	bb	bb	ab	aa	ab	ab	ab	bb	ab
Marker115659	aaxbb	bb	bb	ab	ab	aa	aa	aa	ab	ab	--	bb	aa	bb	bb	bb	bb	aa	aa	aa	--	--	bb	aa	bb	ab	ab	aa	bb	bb	ab	aa	aa	ab	aa	--	aa	aa	aa	bb	bb	--	ab	aa	ab	ab	--	bb	ab
Marker99306	aaxbb	bb	bb	ab	ab	aa	ab	aa	ab	ab	ab	bb	aa	bb	bb	bb	bb	aa	aa	aa	ab	bb	bb	aa	bb	ab	bb	aa	bb	bb	ab	aa	aa	ab	aa	ab	aa	aa	aa	bb	bb	bb	ab	aa	ab	ab	aa	bb	ab
Marker95263	aaxbb	--	bb	ab	ab	aa	--	aa	ab	ab	ab	bb	aa	bb	bb	bb	bb	aa	aa	ab	ab	bb	bb	aa	bb	ab	bb	aa	bb	bb	ab	aa	aa	ab	aa	ab	aa	aa	aa	bb	bb	bb	ab	aa	ab	ab	aa	bb	ab
Marker84304	aaxbb	ab	bb	ab	ab	aa	aa	aa	ab	ab	ab	bb	aa	bb	bb	bb	bb	aa	aa	aa	ab	bb	ab	aa	bb	ab	--	aa	bb	bb	ab	aa	aa	ab	aa	ab	aa	aa	aa	bb	bb	bb	ab	aa	ab	ab	--	bb	ab
Marker87329	aaxbb	ab	bb	ab	ab	aa	ab	aa	ab	ab	ab	bb	aa	bb	bb	bb	bb	aa	aa	aa	ab	ab	ab	aa	bb	ab	ab	aa	bb	bb	ab	aa	aa	ab	aa	ab	aa	aa	aa	bb	bb	bb	ab	aa	ab	ab	ab	bb	ab
Marker84249	aaxbb	--	bb	ab	ab	aa	aa	aa	ab	ab	ab	bb	aa	bb	bb	bb	bb	aa	aa	--	ab	--	bb	aa	bb	ab	ab	aa	bb	bb	ab	aa	aa	ab	aa	bb	aa	aa	aa	bb	bb	--	ab	aa	ab	ab	--	bb	ab
Marker110726	aaxbb	bb	bb	ab	ab	aa	aa	aa	ab	ab	bb	bb	aa	bb	bb	bb	bb	aa	aa	aa	ab	bb	bb	aa	bb	ab	ab	aa	bb	bb	ab	aa	aa	ab	aa	ab	aa	aa	aa	bb	bb	aa	ab	aa	ab	ab	--	bb	ab
Marker78397	aaxbb	ab	aa	aa	aa	bb	ab	bb	bb	bb	ab	ab	ab	aa	aa	--	--	ab	ab	bb	bb	ab	bb	--	ab	bb	ab	bb	bb	aa	bb	aa	bb	aa	aa	--	--	aa	ab	--	aa	ab	bb	aa	aa	ab	bb	ab	aa
Marker64617	aaxbb	ab	aa	ab	aa	bb	ab	bb	ab	bb	ab	ab	ab	aa	aa	--	bb	ab	ab	bb	bb	ab	bb	ab	ab	bb	ab	bb	ab	aa	bb	aa	bb	aa	aa	ab	ab	aa	ab	ab	ab	ab	bb	aa	aa	ab	bb	ab	aa
Marker51845	aaxbb	ab	aa	--	aa	bb	ab	bb	bb	bb	--	--	ab	aa	aa	bb	bb	--	ab	bb	bb	aa	bb	aa	ab	bb	ab	bb	ab	aa	bb	aa	bb	aa	aa	ab	ab	aa	ab	--	bb	bb	bb	aa	aa	ab	bb	aa	aa
Marker65322	aaxbb	ab	aa	aa	aa	bb	ab	bb	ab	bb	ab	aa	ab	aa	aa	bb	bb	bb	ab	bb	bb	aa	bb	--	ab	bb	ab	bb	ab	aa	bb	aa	bb	aa	aa	ab	aa	aa	ab	aa	ab	aa	bb	aa	aa	ab	bb	aa	aa
Marker65244	aaxbb	ab	aa	aa	aa	bb	ab	bb	ab	bb	ab	aa	aa	aa	aa	bb	bb	bb	ab	bb	bb	aa	bb	ab	ab	bb	ab	bb	--	aa	bb	aa	bb	aa	aa	ab	ab	aa	ab	ab	bb	bb	bb	aa	aa	ab	bb	--	aa
Marker62102	aaxbb	ab	--	--	aa	bb	--	bb	--	bb	--	--	--	aa	aa	--	--	--	--	bb	--	--	bb	--	ab	--	--	bb	--	--	bb	aa	bb	aa	aa	--	--	aa	ab	--	--	--	bb	aa	aa	ab	bb	aa	aa
Marker63602	aaxbb	ab	aa	aa	aa	bb	--	bb	ab	bb	--	ab	aa	aa	aa	bb	bb	ab	ab	bb	bb	aa	bb	aa	ab	bb	--	bb	bb	aa	bb	aa	bb	aa	aa	ab	aa	aa	ab	ab	aa	aa	bb	aa	aa	ab	bb	bb	aa
Marker55280	aaxbb	ab	aa	aa	aa	bb	--	bb	--	bb	--	ab	bb	aa	aa	bb	ab	ab	ab	bb	bb	aa	bb	--	ab	ab	bb	bb	bb	aa	bb	aa	bb	aa	aa	ab	ab	aa	ab	aa	aa	aa	bb	aa	aa	ab	bb	bb	aa
Marker55620	aaxbb	ab	aa	ab	aa	bb	ab	bb	ab	bb	ab	ab	aa	aa	aa	bb	bb	ab	bb	bb	bb	aa	bb	ab	ab	bb	bb	bb	ab	aa	bb	aa	bb	aa	aa	aa	ab	aa	ab	ab	ab	aa	--	aa	aa	ab	bb	ab	aa
Marker73671	aaxbb	ab	ab	ab	aa	bb	ab	bb	ab	bb	ab	ab	bb	aa	aa	bb	ab	ab	ab	bb	bb	aa	bb	ab	ab	bb	ab	bb	ab	aa	bb	aa	bb	aa	aa	aa	aa	aa	ab	ab	ab	ab	bb	aa	aa	ab	bb	ab	aa
Marker51960	aaxbb	ab	ab	aa	aa	bb	ab	bb	ab	bb	ab	aa	ab	aa	aa	aa	bb	ab	ab	bb	bb	aa	bb	ab	ab	bb	ab	bb	ab	ab	bb	aa	bb	aa	aa	aa	aa	aa	ab	--	ab	ab	bb	aa	aa	ab	bb	ab	aa
Marker55804	aaxbb	ab	ab	aa	aa	bb	aa	bb	ab	bb	ab	ab	ab	aa	aa	aa	ab	ab	bb	bb	ab	aa	bb	aa	ab	bb	bb	bb	ab	ab	bb	aa	bb	aa	aa	aa	aa	aa	ab	ab	ab	ab	bb	aa	aa	ab	bb	ab	--
Marker66972	aaxbb	ab	--	--	aa	bb	--	bb	ab	bb	ab	ab	aa	--	aa	aa	--	ab	bb	bb	--	aa	bb	ab	bb	bb	ab	bb	--	--	bb	aa	bb	aa	aa	aa	aa	aa	ab	--	bb	--	bb	aa	aa	ab	bb	bb	ab
Marker59502	aaxbb	ab	aa	ab	aa	bb	aa	bb	--	bb	ab	--	bb	aa	aa	--	aa	bb	bb	bb	ab	aa	bb	ab	--	ab	--	bb	aa	ab	bb	aa	bb	aa	aa	aa	aa	aa	bb	ab	bb	--	--	aa	aa	ab	bb	aa	aa
Marker79563	aaxbb	ab	aa	ab	aa	bb	aa	bb	ab	bb	ab	aa	bb	--	aa	aa	ab	bb	--	bb	ab	aa	bb	aa	aa	bb	ab	bb	aa	ab	bb	aa	bb	aa	aa	aa	aa	aa	bb	aa	ab	ab	aa	aa	aa	aa	bb	aa	--
Marker78532	aaxbb	ab	--	aa	aa	bb	aa	bb	--	bb	aa	--	ab	aa	aa	aa	bb	ab	--	bb	ab	aa	bb	aa	ab	ab	ab	bb	aa	aa	bb	aa	bb	aa	aa	--	aa	aa	--	--	aa	bb	aa	aa	aa	aa	bb	ab	ab
Marker67014	aaxbb	ab	ab	ab	aa	bb	aa	bb	aa	bb	aa	ab	ab	aa	aa	--	ab	ab	--	bb	--	aa	bb	aa	--	ab	ab	bb	aa	aa	bb	aa	bb	aa	aa	ab	aa	aa	bb	aa	aa	ab	aa	aa	aa	aa	bb	aa	ab
Marker70455	aaxbb	ab	ab	ab	aa	bb	aa	bb	ab	bb	ab	ab	ab	ab	ab	aa	ab	ab	ab	bb	ab	aa	bb	aa	ab	ab	ab	bb	ab	ab	bb	aa	bb	aa	aa	ab	aa	aa	bb	aa	ab	ab	aa	aa	aa	aa	bb	ab	ab
Marker50033	aaxbb	ab	ab	ab	aa	bb	aa	bb	ab	bb	ab	ab	aa	ab	aa	aa	aa	ab	ab	bb	ab	aa	bb	aa	bb	ab	--	bb	ab	ab	bb	aa	bb	aa	--	ab	aa	aa	--	--	ab	bb	aa	aa	aa	--	bb	ab	ab
Marker76143	aaxbb	ab	aa	ab	aa	bb	aa	bb	ab	bb	aa	ab	aa	ab	ab	aa	aa	ab	ab	bb	ab	aa	bb	aa	bb	bb	ab	bb	ab	ab	bb	aa	bb	aa	--	ab	aa	aa	bb	--	--	ab	aa	aa	aa	aa	bb	ab	ab
Marker54638	aaxbb	ab	aa	aa	aa	bb	aa	bb	ab	bb	ab	aa	ab	ab	ab	aa	ab	ab	ab	bb	ab	aa	bb	aa	ab	ab	bb	bb	ab	aa	bb	aa	bb	aa	aa	aa	aa	aa	--	aa	aa	ab	aa	aa	aa	aa	--	aa	ab
Marker71408	aaxbb	ab	aa	aa	aa	bb	aa	bb	ab	bb	--	--	ab	--	ab	aa	ab	bb	--	bb	ab	aa	bb	aa	bb	--	--	bb	ab	--	bb	aa	bb	aa	--	--	aa	aa	--	--	--	bb	aa	aa	aa	aa	bb	aa	--
Marker76523	aaxbb	ab	ab	ab	aa	bb	aa	bb	aa	bb	ab	ab	ab	ab	bb	aa	aa	bb	ab	bb	aa	aa	bb	aa	aa	aa	bb	bb	--	aa	bb	aa	bb	aa	--	bb	aa	aa	bb	aa	bb	bb	aa	--	aa	aa	ab	ab	ab
Marker81101	aaxbb	ab	aa	--	aa	bb	aa	bb	aa	bb	ab	aa	ab	aa	bb	aa	aa	ab	bb	bb	ab	aa	bb	aa	aa	bb	ab	bb	ab	ab	bb	aa	bb	aa	aa	aa	aa	aa	bb	--	ab	bb	aa	aa	aa	aa	bb	ab	ab
Marker62925	aaxbb	ab	--	ab	aa	bb	aa	bb	ab	bb	ab	ab	ab	ab	bb	aa	ab	bb	ab	bb	ab	aa	bb	aa	aa	ab	ab	bb	aa	ab	bb	aa	bb	aa	bb	ab	aa	aa	bb	aa	ab	bb	aa	aa	aa	aa	ab	aa	bb
Marker59752	aaxbb	ab	aa	ab	aa	bb	aa	bb	aa	bb	ab	ab	ab	ab	bb	aa	--	ab	ab	bb	aa	aa	bb	aa	aa	ab	ab	bb	ab	ab	bb	aa	bb	aa	--	ab	aa	aa	bb	--	--	ab	aa	aa	aa	aa	ab	ab	bb
Marker69973	aaxbb	ab	aa	ab	aa	bb	aa	bb	aa	bb	ab	aa	ab	ab	bb	aa	ab	aa	bb	bb	--	aa	bb	aa	aa	aa	ab	bb	bb	ab	bb	aa	bb	aa	bb	bb	aa	aa	bb	--	--	ab	aa	aa	aa	aa	ab	ab	bb
Marker60319	aaxbb	ab	ab	ab	aa	bb	aa	bb	aa	ab	aa	ab	ab	ab	bb	aa	bb	ab	bb	bb	aa	aa	bb	aa	aa	ab	ab	bb	--	ab	bb	aa	bb	aa	bb	ab	aa	aa	bb	aa	ab	ab	aa	ab	aa	aa	ab	ab	bb
Marker74149	aaxbb	ab	ab	ab	aa	bb	aa	bb	ab	bb	ab	--	ab	ab	bb	aa	ab	aa	ab	bb	ab	aa	bb	aa	aa	ab	ab	bb	ab	ab	bb	aa	bb	aa	bb	ab	aa	aa	bb	aa	ab	ab	aa	aa	aa	aa	bb	ab	ab
Marker58617	aaxbb	ab	aa	ab	aa	bb	aa	bb	bb	bb	aa	ab	ab	--	bb	aa	ab	aa	ab	bb	aa	aa	bb	aa	aa	aa	bb	bb	ab	ab	bb	aa	bb	aa	bb	bb	aa	aa	bb	aa	bb	ab	aa	--	aa	aa	bb	ab	bb
Marker75533	aaxbb	ab	--	ab	aa	bb	aa	bb	bb	ab	ab	--	ab	ab	bb	aa	ab	bb	ab	bb	ab	aa	bb	aa	aa	aa	bb	bb	bb	ab	bb	aa	bb	aa	bb	bb	aa	aa	bb	aa	bb	--	aa	ab	aa	aa	bb	ab	aa
Marker54066	aaxbb	ab	aa	ab	aa	bb	aa	bb	bb	--	--	ab	ab	ab	bb	aa	ab	bb	bb	bb	aa	aa	bb	aa	aa	aa	bb	bb	aa	ab	bb	aa	bb	aa	bb	bb	aa	aa	bb	aa	bb	bb	aa	ab	aa	aa	bb	--	aa
Marker65405	aaxbb	ab	ab	ab	aa	bb	aa	bb	bb	bb	aa	ab	ab	aa	bb	aa	ab	ab	bb	bb	ab	aa	bb	aa	aa	aa	ab	bb	bb	ab	bb	aa	bb	aa	bb	--	aa	aa	bb	aa	bb	bb	aa	aa	aa	aa	bb	aa	bb
Marker58908	aaxbb	ab	bb	ab	aa	bb	aa	bb	--	bb	aa	--	ab	aa	bb	aa	bb	bb	--	bb	aa	aa	bb	aa	aa	aa	--	bb	aa	ab	bb	aa	bb	aa	bb	bb	aa	aa	bb	--	bb	bb	aa	aa	aa	aa	ab	aa	aa
Marker54402	aaxbb	ab	bb	ab	aa	bb	aa	bb	bb	ab	--	ab	ab	--	bb	aa	bb	--	--	bb	aa	aa	bb	aa	aa	aa	--	bb	--	ab	bb	aa	bb	aa	bb	--	aa	aa	bb	--	bb	--	aa	--	aa	--	bb	ab	aa
Marker53965	aaxbb	ab	bb	ab	aa	bb	aa	bb	--	bb	--	--	ab	--	bb	aa	bb	bb	bb	bb	aa	aa	bb	aa	aa	aa	bb	bb	aa	ab	bb	aa	bb	aa	bb	ab	aa	aa	bb	--	bb	bb	aa	ab	aa	ab	--	aa	aa
Marker78933	aaxbb	ab	bb	ab	aa	bb	aa	bb	aa	bb	aa	--	ab	aa	bb	aa	--	--	ab	bb	aa	aa	bb	aa	aa	aa	--	bb	--	--	bb	aa	bb	aa	bb	--	aa	aa	bb	--	bb	bb	aa	--	aa	aa	--	aa	aa
Marker76100	aaxbb	--	bb	ab	aa	--	aa	bb	--	ab	aa	ab	ab	ab	bb	aa	ab	--	ab	bb	aa	aa	bb	aa	aa	aa	ab	bb	--	bb	bb	aa	bb	aa	bb	aa	aa	aa	bb	aa	bb	bb	aa	bb	aa	ab	--	aa	ab
Marker71908	aaxbb	ab	bb	ab	aa	bb	aa	bb	aa	aa	--	ab	ab	ab	bb	aa	ab	bb	ab	bb	aa	aa	bb	aa	aa	aa	bb	bb	ab	ab	bb	aa	bb	aa	bb	aa	aa	aa	bb	aa	bb	bb	aa	ab	aa	ab	bb	aa	--
Marker56742	aaxbb	bb	bb	ab	aa	bb	aa	bb	aa	--	ab	ab	ab	ab	bb	aa	ab	bb	ab	bb	aa	aa	bb	aa	aa	aa	aa	bb	aa	bb	bb	aa	bb	aa	bb	aa	aa	aa	bb	aa	bb	bb	aa	ab	aa	bb	bb	ab	aa
Marker60980	aaxbb	ab	bb	ab	aa	ab	aa	bb	aa	ab	aa	ab	ab	ab	bb	aa	ab	bb	bb	bb	aa	aa	bb	aa	aa	aa	aa	bb	aa	bb	bb	aa	bb	aa	bb	ab	aa	aa	bb	aa	bb	bb	aa	ab	aa	bb	bb	ab	aa
Marker73019	aaxbb	bb	bb	ab	aa	bb	aa	bb	aa	ab	ab	--	ab	ab	bb	aa	ab	--	bb	bb	aa	aa	bb	aa	aa	aa	ab	bb	aa	bb	bb	aa	bb	aa	bb	ab	aa	aa	bb	aa	bb	bb	aa	bb	aa	bb	bb	ab	aa
Marker64609	aaxbb	bb	bb	ab	aa	bb	aa	bb	aa	ab	--	aa	ab	ab	bb	aa	ab	ab	--	bb	aa	aa	bb	aa	aa	aa	--	bb	--	bb	bb	aa	bb	aa	bb	--	aa	aa	bb	aa	bb	bb	aa	bb	aa	ab	--	aa	ab
Marker61174	aaxbb	bb	bb	ab	aa	ab	aa	bb	aa	aa	ab	--	ab	ab	bb	aa	ab	ab	--	bb	aa	aa	bb	aa	aa	aa	aa	bb	aa	--	bb	aa	bb	aa	bb	ab	aa	aa	bb	aa	bb	bb	aa	--	aa	ab	--	aa	ab
Marker50556	aaxbb	ab	bb	ab	aa	ab	aa	bb	--	aa	--	ab	ab	ab	bb	aa	ab	ab	bb	bb	aa	aa	bb	aa	aa	aa	--	bb	aa	bb	bb	aa	bb	aa	bb	ab	aa	aa	bb	aa	bb	bb	aa	ab	aa	ab	ab	ab	--
Marker48391	aaxbb	ab	bb	ab	aa	aa	aa	bb	bb	aa	ab	ab	ab	ab	bb	aa	ab	ab	ab	bb	aa	aa	bb	aa	aa	aa	ab	bb	ab	ab	bb	aa	bb	aa	bb	ab	aa	aa	bb	aa	bb	bb	aa	ab	aa	ab	bb	ab	ab
Marker70193	aaxbb	ab	bb	ab	aa	ab	aa	bb	ab	aa	ab	ab	ab	ab	bb	aa	ab	ab	ab	bb	aa	aa	bb	aa	aa	aa	ab	bb	ab	bb	bb	aa	bb	aa	bb	ab	aa	aa	bb	aa	bb	bb	aa	ab	aa	ab	bb	ab	ab
Marker64913	aaxbb	ab	bb	ab	aa	--	aa	bb	bb	ab	ab	aa	ab	ab	bb	aa	ab	ab	ab	bb	aa	aa	bb	aa	aa	aa	ab	bb	ab	bb	bb	aa	bb	aa	bb	ab	aa	aa	bb	aa	bb	bb	aa	ab	aa	ab	--	ab	ab
Marker77727	aaxbb	ab	bb	ab	aa	aa	aa	bb	bb	ab	ab	ab	ab	ab	bb	aa	ab	ab	ab	bb	aa	aa	bb	aa	aa	aa	ab	bb	ab	ab	bb	aa	bb	aa	bb	ab	aa	aa	bb	aa	bb	bb	aa	ab	aa	ab	bb	ab	ab
Marker65812	aaxbb	ab	bb	ab	aa	aa	aa	bb	ab	ab	ab	--	ab	ab	bb	aa	ab	ab	ab	bb	aa	aa	bb	aa	aa	aa	ab	bb	ab	bb	bb	aa	bb	aa	bb	ab	aa	aa	bb	aa	bb	bb	aa	ab	aa	ab	--	--	ab
Marker80537	aaxbb	ab	bb	ab	aa	bb	aa	bb	bb	ab	ab	aa	ab	ab	bb	aa	ab	ab	ab	bb	aa	aa	bb	aa	aa	aa	bb	bb	ab	ab	bb	aa	bb	aa	bb	--	aa	aa	bb	aa	bb	bb	aa	ab	aa	ab	ab	ab	ab
Marker68715	aaxbb	ab	bb	ab	aa	ab	aa	bb	bb	aa	ab	ab	ab	ab	bb	aa	ab	ab	ab	bb	aa	aa	bb	aa	aa	aa	ab	bb	ab	ab	bb	aa	bb	aa	bb	aa	aa	aa	bb	aa	bb	bb	aa	ab	aa	ab	ab	ab	ab
Marker70038	aaxbb	ab	bb	ab	aa	ab	aa	bb	ab	aa	ab	--	ab	ab	bb	aa	ab	ab	ab	bb	aa	aa	bb	aa	aa	aa	ab	bb	ab	bb	bb	aa	bb	aa	bb	aa	aa	aa	bb	aa	bb	bb	aa	ab	aa	ab	ab	ab	ab
Marker53543	aaxbb	ab	bb	ab	aa	ab	aa	bb	bb	ab	ab	aa	ab	ab	bb	aa	ab	ab	ab	bb	aa	aa	bb	aa	aa	aa	ab	bb	ab	bb	bb	aa	bb	aa	bb	aa	aa	aa	bb	aa	bb	bb	aa	ab	aa	ab	ab	ab	ab
Marker71737	aaxbb	ab	bb	ab	aa	bb	aa	bb	ab	ab	ab	ab	ab	ab	bb	aa	ab	ab	ab	bb	aa	aa	bb	aa	aa	aa	ab	bb	ab	ab	bb	aa	bb	aa	bb	aa	aa	aa	bb	aa	bb	bb	aa	ab	aa	ab	ab	ab	ab
Marker64911	aaxbb	ab	bb	ab	aa	--	aa	bb	bb	ab	ab	aa	ab	ab	bb	aa	ab	ab	ab	bb	aa	aa	bb	aa	aa	aa	ab	bb	ab	ab	bb	aa	bb	aa	bb	ab	aa	aa	bb	aa	bb	bb	aa	ab	aa	ab	ab	ab	ab
Marker61026	aaxbb	ab	bb	ab	aa	ab	aa	bb	ab	ab	ab	ab	ab	ab	bb	aa	ab	ab	ab	bb	aa	aa	bb	aa	aa	aa	ab	bb	ab	ab	bb	aa	bb	aa	bb	ab	aa	aa	bb	aa	bb	bb	aa	ab	aa	ab	ab	ab	ab
Marker75073	aaxbb	ab	bb	ab	aa	ab	aa	bb	ab	ab	ab	ab	ab	ab	bb	aa	ab	ab	ab	bb	aa	aa	bb	aa	aa	aa	ab	bb	ab	ab	bb	aa	bb	aa	bb	ab	aa	aa	bb	aa	bb	bb	aa	ab	aa	ab	ab	ab	ab
Marker54480	aaxbb	ab	bb	ab	aa	ab	aa	bb	ab	ab	ab	ab	ab	ab	bb	aa	ab	ab	ab	bb	aa	aa	bb	aa	aa	aa	ab	bb	ab	ab	bb	aa	bb	aa	bb	ab	aa	aa	bb	aa	bb	bb	aa	ab	aa	ab	ab	ab	ab
Marker55199	aaxbb	ab	bb	ab	aa	ab	aa	bb	ab	ab	ab	ab	ab	ab	bb	aa	ab	ab	ab	bb	aa	aa	bb	aa	aa	aa	ab	bb	ab	ab	bb	aa	bb	aa	bb	ab	aa	aa	bb	aa	bb	bb	aa	ab	aa	ab	ab	ab	ab
Marker57148	aaxbb	ab	bb	ab	aa	ab	aa	bb	ab	ab	ab	ab	ab	ab	bb	aa	ab	ab	ab	bb	aa	aa	bb	aa	aa	aa	ab	bb	ab	ab	bb	aa	bb	aa	bb	ab	aa	aa	bb	aa	bb	bb	aa	ab	aa	ab	ab	ab	ab
Marker57815	aaxbb	ab	bb	ab	aa	ab	aa	bb	ab	ab	ab	ab	ab	ab	bb	aa	ab	ab	ab	bb	aa	aa	bb	aa	aa	aa	ab	bb	ab	ab	bb	aa	bb	aa	bb	--	aa	aa	bb	aa	bb	bb	aa	ab	aa	ab	ab	ab	ab
Marker50349	aaxbb	ab	bb	ab	aa	ab	aa	bb	ab	ab	ab	ab	ab	ab	bb	aa	ab	ab	ab	bb	aa	aa	bb	aa	aa	aa	ab	bb	ab	aa	bb	aa	bb	aa	bb	bb	aa	aa	bb	aa	bb	bb	aa	bb	aa	ab	ab	ab	ab
Marker60898	aaxbb	ab	bb	ab	aa	ab	aa	bb	ab	ab	ab	ab	ab	ab	bb	aa	ab	ab	ab	bb	aa	aa	bb	aa	aa	aa	ab	bb	ab	aa	bb	aa	bb	aa	bb	bb	aa	aa	bb	aa	bb	bb	aa	bb	aa	ab	ab	ab	ab
Marker52754	aaxbb	ab	bb	ab	aa	ab	aa	bb	ab	ab	ab	ab	ab	ab	bb	aa	ab	ab	ab	bb	aa	aa	bb	aa	aa	aa	ab	bb	ab	--	bb	aa	bb	aa	bb	bb	aa	aa	bb	aa	bb	bb	aa	--	aa	ab	ab	ab	ab
[truncated: 247 more rows]
[truncated: 82 more columns]
